# Supplementary material for: Isolation and comparative proteomic analysis of mitochondria from the pulp of ripening citrus fruit
Source: Hortic Res. 2021 Feb 1;8:31. doi: 10.1038/s41438-021-00470-w (PMC7848011; doi:10.1038/s41438-021-00470-w)
Supplement: Supplementary file 1 — Table S8. [file 41438_2021_470_MOESM1_ESM.xlsx]

## Sheet: Table S8
Table S8. Raw data for peptide and protein identification (a) Sequence of matched peptides; (b) The value of posterior error probability; (c) Score for matched peptides
Sequence(a)	Length	Missed cleavages	Mass	Proteins	Leading razor protein	Unique (Groups)	Charges	PEP(b)	Score(c)	Intensity	Intensity O-1	Intensity O-2	Intensity O-3	Intensity Po-1	Intensity Po-2	Intensity Po-3	Intensity S-1	Intensity S-2	Intensity S-3	Intensity Pu-1	Intensity Pu-2	Intensity Pu-3
AAAAAAETR	9	0	830.425	Ciclev10005123m;Ciclev10005500m	Ciclev10005123m	yes	2	0.020107	59.067	15538000	0	0	0	0	1399000	0	4335500	5209000	4595000	0	0	0
AAAAAASDVAK	11	0	944.493	Ciclev10024320m;Cg5g004920.1;Cs5g05430.1	Cg5g004920.1	no	2	0.00011294	100.69	3904200000	203620000	182500000	193700000	476260000	451460000	318590000	438870000	448500000	463310000	139370000	351550000	236450000
AAAAAGLTVAEVTGSNVVSVAEDELMR	27	0	2630.32	Cs2g28210.3;Cs2g28210.2;Cg2g006450.1;Cs2g28210.1;Cs2g28210.4	Cs2g28210.2	no	2;3;4	1.7421e-122	264.63	8982400000	375030000	273580000	1315400000	280490000	574650000	640140000	47916000	14844000	0	1381800000	1978400000	2100200000
AAAAAPDHLFNLR	13	0	1365.72	Ciclev10016127m;Cs2g10360.1;Cg2g038520.1;Cs2g10360.2	Ciclev10016127m	yes	2	6.0525e-10	118.76	288700000	0	0	0	64351000	0	57898000	91507000	0	45289000	0	0	29660000
AAAAAPPLTDPITLTVEEK	19	0	1907.03	Cg2g037540.1;Cs2g11320.2;Cs2g11320.1	Cg2g037540.1	no	2	0.0051143	46.877	34543000	0	0	0	20155000	0	14388000	0	0	0	0	0	0
AAAAATTK	8	0	703.386	Cg4g013070.1;Cs4g09420.1;Ciclev10009415m;Cs4g09420.2	Cs4g09420.1	no	2	0.026648	56.434	12945000	1386600	619010	0	1926300	1437000	1059300	2027500	971140	1013900	0	1410100	1094400
AAAAEACK	8	0	790.364	Cs2g12010.4;Cs2g12010.2;Cs2g12010.1;Cg2g036870.2;Cg2g036870.1	Cs2g12010.4	no	2	0.0080778	94.114	161210000	25151000	21815000	18254000	11230000	8927300	12171000	0	0	0	26750000	22537000	14375000
AAAAICQLESSGGR	14	0	1389.67	Cs4g08600.6;Cs4g08600.4;Ciclev10007222m;Cg4g013830.2.1;Cs4g08600.7;Ciclev10007221m;Cg4g013830.1;Ciclev10007220m;Cs4g08600.5;Ciclev10007219m;Cg4g013830.2;Cs4g08600.3;Cs4g08600.2;Cs4g08600.1	Cs4g08600.6	yes	2	0.0037731	55.176	0	0	0	0	0	0	0	0	0	0	0	0	0
AAAASLLGK	9	0	800.476	Cg4g008190.2;Ciclev10007224m;Cg4g008190.1;Cs4g17020.1	Cg4g008190.2	yes	2	0.054899	46.819	0	0	0	0	0	0	0	0	0	0	0	0	0
AAAASNWSDGGGAESSPR	18	0	1689.73	Ciclev10018754m	Ciclev10018754m	yes	2	1.1562e-13	108.75	0	0	0	0	0	0	0	0	0	0	0	0	0
AAAASNWSDGGGGAESSPR	19	0	1746.76	Cg4g015750.1;Cg4g016120.1;orange1.1t01814.1;Cs5g19410.1	Cg4g015750.1	yes	2	6.3499e-13	123.63	90677000	0	0	0	24621000	42435000	23620000	0	0	0	0	0	0
AAAATAAGK	9	0	730.397	Cs9g11250.1;Ciclev10004931m;Cg9g011530.1;Cs9g11250.2	Cs9g11250.1	yes	2	0.0010576	105.52	117700000	11802000	4563100	9450100	8350000	19624000	19075000	12832000	19166000	1215000	1558800	6078400	3991000
AAAATPPLTDPITLTVEEK	19	0	1937.04	Ciclev10014712m;Ciclev10014709m	Ciclev10014712m	yes	2	0.024566	39.992	0	0	0	0	0	0	0	0	0	0	0	0	0
AAAATTTRPAVPLLK	15	1	1479.88	Ciclev10020723m;Cs5g12250.1;Cg5g011710.1;Cs5g12250.2	Ciclev10020723m	yes	2	1.96e-08	115.68	18917000	0	0	0	18917000	0	0	0	0	0	0	0	0
AAADAWCHMDIR	12	0	1415.61	Ciclev10019034m;Ciclev10019099m;orange1.1t03744.1;orange1.1t03744.3;orange1.1t03744.2	Ciclev10019034m	yes	3	0.010694	45.28	0	0	0	0	0	0	0	0	0	0	0	0	0
AAAECAEVEEKPK	13	1	1430.67	Ciclev10000434m;Cs3g24950.1	Cs3g24950.1	no	2;3	6.9229e-09	150.49	2343500000	326510000	217220000	309080000	129930000	202790000	131440000	69840000	91991000	121020000	394140000	181730000	167770000
AAAEDTMQSYK	11	0	1213.53	Ciclev10002255m;Ciclev10002254m	Ciclev10002255m	yes	2	0.00018584	94.465	107400000	0	0	0	28661000	27333000	36516000	0	14893000	0	0	0	0
AAAEEAVLR	9	0	928.498	Cs5g29000.2;Cs5g29000.1;Ciclev10020469m;Ciclev10020464m;Cg5g033200.2;Cg5g033200.1;Cs5g29000.3;Cs5g29000.4	Cs5g29000.2	yes	2	1.4603e-05	154.49	32450000000	4226400000	4320000000	4500100000	1369600000	2427500000	1902800000	1058000000	1069100000	1713100000	2987200000	3394600000	3482000000
AAAEEGQVIGCHTVEAWNEQLQK	23	0	2567.21	Cs1g24740.2;Ciclev10026784m;Cg1g004940.1;Cs1g24740.1;Ciclev10026781m	Cs1g24740.2	yes	2;3	1.7024e-163	318.32	3783300000	368840000	236110000	130020000	438310000	383840000	389290000	195630000	704030000	294260000	162320000	193690000	286940000
AAAENTMLSYK	11	0	1197.57	Cs1g20220.1;Ciclev10026356m;Cg1g008070.2;Cs1g20220.2;Ciclev10026350m;Cg1g008070.1;Cs1g20220.3;Ciclev10026442m	Cs1g20220.1	yes	2	0.00014137	97.734	523870000	0	0	0	0	0	0	221740000	0	118760000	0	183370000	0
AAAEQEAAAGR	11	0	1043.5	Cs7g09650.1;Ciclev10030886m;Cg7g018270.1;Ciclev10031069m	Cs7g09650.1	yes	2	0.00052024	84.479	79669000	0	0	0	5925000	0	0	73744000	0	0	0	0	0
AAAESAGKPEWGSTGPTDAGHYNNWPEDTQFFR	33	1	3593.59	Ciclev10004620m;orange1.1t03470.1;Cg9g010350.1	orange1.1t03470.1	no	4	0.0001738	41.575	236170000	0	0	0	54880000	56414000	48928000	0	0	75948000	0	0	0
AAAFHGAQYISPLK	14	0	1472.78	Cg9g011620.2;Cg9g011620.1;Cs9g11160.1;Ciclev10004754m;Ciclev10004802m	Cg9g011620.2	no	2;3	5.7923e-09	136.33	1094800000	33394000	74302000	74471000	51244000	78336000	86038000	48936000	44485000	74865000	173890000	166310000	188520000
AAAIGANNQAAQSILK	16	0	1539.84	orange1.1t02288.1;Cg6g012260.1;Ciclev10013771m	orange1.1t02288.1	yes	2	3.0633e-13	127.66	541450000	37214000	42138000	45178000	61480000	47050000	84161000	102230000	52213000	69786000	0	0	0
AAAIVMR	7	0	730.416	Ciclev10010901m;Ciclev10010913m;Ciclev10027680m;Cs8g16470.1;Ciclev10024726m;Ciclev10024701m;Cs1g13620.1;Cs1g18930.1;Ciclev10010431m;Ciclev10018487m;Ciclev10024697m;Cs4g17100.1;Cs1g13710.3;Cs1g13710.1;Cs1g13710.2;Ciclev10024714m;Ciclev10024709m;Ciclev10010905m;Cs1g13650.1;Cs6g02210.1;Cs9g01400.2;Ciclev10024261m;Cs5g13760.1;Cs6g15300.1;Cs6g15300.2;Cs6g15300.5;Cs6g15300.4;Ciclev10010903m;Cs6g15290.2…	Cs6g15300.1	no	2	0.020676	102.98	1328200000	82301000	55436000	79527000	54030000	115390000	0	215960000	159230000	196920000	0	227970000	141430000
AAAIVSAAGGSGGAR	15	0	1214.64	orange1.1t03561.1;Ciclev10002554m;Cg3g006470.1	orange1.1t03561.1	yes	2	0.0038555	52.527	125620000	0	0	0	0	0	26043000	0	57735000	27900000	0	13946000	0
AAALALR	7	0	684.428	Cs1g17930.6;Cs1g17930.4;Cs1g17930.3;Cs1g17930.1;Cg1g010070.1;Cs1g17930.2;Ciclev10025308m	Ciclev10025308m	no	2	0.0013373	168.62	43392000000	3101000000	4038500000	3376900000	2050500000	3471100000	3701000000	3520100000	3579400000	3634900000	3946900000	4864500000	4107500000
AAALLDVSPITDVIEISGSSQFVR	24	0	2487.32	orange1.1t03416.2;orange1.1t03416.1;Ciclev10008777m;orange1.1t03416.3;Cg2g023930.1	orange1.1t03416.2	no	3	1.0499e-18	118.76	92312000	0	0	18051000	0	0	0	28592000	20293000	25376000	0	0	0
AAALLDVSPITDVIEISGSSQFVRPIYAGNALCTVR	36	1	3802.99	orange1.1t03416.2;orange1.1t03416.1;Ciclev10008777m;orange1.1t03416.3	orange1.1t03416.2	yes	3;4	1.0263e-62	159.95	2109200000	151640000	191860000	160720000	109970000	215280000	155400000	327060000	476890000	320400000	0	0	0
AAALLDVSPITDVIEISGSSQFVRPIYAGNVLCTVR	36	1	3831.02	Cg2g023930.1	Cg2g023930.1	yes	3;4	8.2522e-63	164.64	394780000	0	0	0	0	0	0	0	0	0	226050000	72288000	96450000
AAALNAGSEAPTIFDK	16	0	1574.79	Cs2g11210.2;Cs2g11210.1;Cg2g037660.2;Cg2g037660.1	Cs2g11210.2	yes	2	1.1053e-07	104.26	405090000	31703000	86238000	62655000	0	0	58511000	0	0	0	73057000	48693000	44233000
AAALTASQLATYDESKR	17	1	1794.91	Cg5g036520.4.4;Cg5g036520.4.3;Cs5g32320.2;Cg5g036520.4;Cg5g036520.5;Cg5g036520.3;Cg5g036520.2;Ciclev10021328m;Cg5g036520.4.1;Cs5g32320.1;Cg5g036520.1;Cg5g036520.5.2	Cg5g036520.4.4	yes	3	5.18e-05	70.783	128060000	28801000	0	0	0	0	24650000	0	0	38303000	36307000	0	0
AAALTPESHLDR	12	0	1279.65	Cg2g040170.1;Cs2g07830.1	Cs2g07830.1	no	2;3	6.8348e-06	125.97	3427300000	366370000	375630000	322770000	203370000	169350000	187290000	196600000	138460000	166560000	467630000	321140000	512090000
AAAMALVQHPVVNASCK	17	0	1765.9	Cg7g014530.1;Cs7g13170.1;Ciclev10031397m	Cg7g014530.1	yes	3	1.2516e-06	91.616	297820000	0	0	0	0	0	0	0	0	0	143500000	115510000	38810000
AAANAPISMK	10	0	972.506	Ciclev10030488m;Cs7g30890.1;Cg7g002160.2;Cg7g002160.1	Ciclev10030488m	yes	1;2	0.00012022	123.86	540780000	26485000	0	0	36686000	185790000	44005000	0	89872000	157940000	0	0	0
AAANTYSQLLLSQSDNNVK	19	0	2036.02	Cs7g07180.3;Cs7g07180.2;Ciclev10007372m;Ciclev10007364m;Cs7g07180.1;Ciclev10007421m	Cs7g07180.3	yes	2;3	4.316e-62	232.73	537710000	0	0	0	86373000	37919000	28892000	175010000	90754000	118760000	0	0	0
AAAPAEKPPK	10	1	978.55	Cs7g01470.2;Cg7g023570.1;Cs7g01470.1;Ciclev10032636m;Cs7g01470.3	Cs7g01470.2	yes	2;3	0.00042163	98.044	4028200000	397540000	293460000	339330000	450270000	387270000	332230000	513070000	185680000	320760000	251780000	316470000	240370000
AAAPQLQPTLDGPPQR	16	0	1658.87	Cs4g07510.3;Cs4g07510.2;Cs4g07510.1;Ciclev10007566m;Cg4g017390.1;Cs4g07510.4	Cs4g07510.3	yes	2	7.4043e-05	77.372	18385000	0	0	0	0	0	0	18385000	0	0	0	0	0
AAAPYFGIK	9	0	936.507	Ciclev10008608m;Ciclev10008897m	Ciclev10008608m	no	2	0.0079585	69.598	523290000	31848000	39363000	52353000	28553000	63144000	65318000	23485000	30035000	21688000	45578000	54268000	67658000
AAAQPPPAEEK	11	0	1107.56	Cs2g21190.3;Ciclev10017966m;Cs2g21190.1;Cs2g21190.2;Cg2g018590.1	Cg2g018590.1	no	2	0.018521	51.979	253740000	0	76736000	71171000	0	27824000	0	0	0	0	0	78007000	0
AAAQPPPAEEKPSAEK	16	1	1619.82	Cg2g018590.1	Cg2g018590.1	yes	2;3	1.351e-05	78.69	86001000000	5509100000	10476000000	7637900000	0	0	0	5299300000	5156800000	3572100000	16023000000	17590000000	14736000000
AAAQPPPAEEKPSAEKQTPESEAAPAVK	28	2	2828.42	Cg2g018590.1	Cg2g018590.1	yes	4	9.7299e-08	66.017	44257000	44257000	0	0	0	0	0	0	0	0	0	0	0
AAAQPPPAEEKPSVEK	16	1	1647.85	Cs2g21190.3;Ciclev10017966m;Cs2g21190.1;Cs2g21190.2	Cs2g21190.3	yes	2;3	4.3152e-06	88.311	77203000000	5384300000	13307000000	9239500000	11643000000	14349000000	10852000000	4369600000	2265300000	5794200000	0	0	0
AAASASSQPMLGQR	14	0	1373.67	Ciclev10008139m;Cs4g16210.1	Ciclev10008139m	yes	2	4.8311e-18	168.82	720310000	67783000	93871000	85738000	47034000	68760000	114020000	74569000	82184000	86352000	0	0	0
AAASGSK	7	0	590.302	Cs7g20370.1;Ciclev10017146m;Cg5g015160.1;Cs7g20370.2	Cs7g20370.1	yes	1	0.014147	107.32	12745000	1055300	0	5176800	1859600	663950	821050	3168600	0	0	0	0	0
AAASSTNTAFPFR	13	0	1339.65	Cs5g21930.2;Cg5g026600.1;Cs5g21930.1;Ciclev10021047m	Cs5g21930.2	yes	2	1.9731e-07	120.03	274070000	39751000	34804000	46655000	0	0	0	0	0	0	46904000	67493000	38464000
AAATSLFQNLR	11	0	1190.64	Cg5g011550.1;Cs5g12060.1;Ciclev10022497m	Cs5g12060.1	no	2;3	2.8531e-07	155.06	17833000000	2081500000	2907600000	3363600000	744150000	1343300000	1315000000	449590000	699930000	889190000	1144200000	1470800000	1423900000
AAAVAAEAAEK	11	0	1000.52	orange1.1t00421.2;Ciclev10020577m;Cg5g041470.1;orange1.1t00421.1	orange1.1t00421.2	yes	2	0.0051327	63.091	1702700000	0	0	0	0	325980000	317670000	352470000	293530000	0	0	0	413040000
AAAVAAK	7	0	600.36	Cg8g017170.1;Cs5g16480.1;Ciclev10024301m	Cg8g017170.1	no	2	0.059706	63.563	9208900	1823200	1560400	1124600	843630	674150	0	0	423070	579440	1229600	950890	0
AAAVAALSQVLSAEK	15	0	1427.8	Cg9g020940.1;Ciclev10006928m;Cs9g13160.2;Cs9g13160.1	Cg9g020940.1	yes	2	0.00042192	67.846	0	0	0	0	0	0	0	0	0	0	0	0	0
AAAVMCVVTAVPTLVAVR	18	0	1827.01	Cs4g19000.2;Cs4g19000.1;Cg4g004580.1	Cs4g19000.2	yes	2;3	4.5387e-12	124.25	23391000000	1417400000	1908800000	2883000000	1954900000	2502200000	2278100000	1732900000	1396600000	1763300000	1610400000	2081700000	1861400000
AAAVSEK	7	0	674.36	Cs9g03210.1;Ciclev10014735m;Cg2g000380.1;Cg2g000380.2	Cs9g03210.1	no	2	0.057662	64.567	29322000	2324300	2921800	2998500	1689300	1777400	2519500	3758000	1056600	4342800	2204300	1520600	2209100
AAAVSTLAK	9	0	830.486	Ciclev10027799m;Cs8g06490.2;Cg8g006760.1;Cs8g06490.1;Ciclev10027789m;Cs8g06490.3	Ciclev10027799m	yes	2	0.014468	61.78	498930000	26342000	15835000	20106000	72050000	58546000	45872000	94212000	34755000	105590000	0	25615000	0
AACPTTIVPFFGDQPFWGER	20	0	2295.08	Ciclev10020154m;Cg5g032740.3;Cs5g34740.1;Cg5g032740.2;Cg5g032740.1;Ciclev10011454m;Cg6g001450.5;Cg6g001450.2;Cg6g001450.10;orange1.1t01059.1;Cg6g001450.6;Cg6g001450.1	Ciclev10020154m	yes	2	1.7537e-05	76.176	70723000	0	0	0	0	0	13820000	18587000	19993000	9791000	0	8531600	0
AADDDEWGPEK	11	0	1231.5	Ciclev10015934m;Cs2g02520.1	Cs2g02520.1	no	2	0.020308	50.149	0	0	0	0	0	0	0	0	0	0	0	0	0
AADEIELK	8	0	887.46	Ciclev10010074m;Cg4g023430.1;Ciclev10010096m;Cg4g023430.2;Cs4g02520.1	Cs4g02520.1	no	1;2	0.0080868	93.429	4687200000	336440000	457710000	383100000	23770000	59616000	72364000	51166000	1125900000	250290000	581970000	741450000	603400000
AADEIQVWVNHALSIAR	17	0	1891.99	Ciclev10029288m;Ciclev10029287m;Cg8g003910.1	Ciclev10029288m	yes	3	1.0302e-07	94.569	171940000	0	4666000	0	20511000	66203000	67308000	0	0	13256000	0	0	0
AADENIRDEAR	11	1	1258.59	CgUng001360.1;Cs4g15090.2;Cs4g15090.1;Ciclev10008029m	CgUng001360.1	yes	2	0.00065416	93.091	141630000	0	0	0	0	0	0	0	0	0	51131000	54200000	36298000
AADGSHFLTGSLDK	14	0	1417.68	orange1.1t01620.1;Ciclev10015917m;Cg2g028540.1;orange1.1t01620.2;Ciclev10016004m;orange1.1t01620.3	orange1.1t01620.1	yes	2	1.408e-08	111.07	0	0	0	0	0	0	0	0	0	0	0	0	0
AADIADATLNNVYQAMGFLR	20	0	2153.06	Ciclev10010686m;Cs4g19110.1;Cg4g004460.1;Cg4g004460.4	Cs4g19110.1	no	2;3	3.7376e-74	243.01	938500000	57434000	61315000	155790000	29298000	34099000	18299000	57139000	86873000	85480000	142960000	102450000	107370000
AADKDYALK	9	1	993.513	Ciclev10028967m;Cs8g03160.1;Cg8g002130.1	Ciclev10028967m	yes	2;3	5.101e-05	152.54	4000200000	208010000	284620000	131120000	416500000	444930000	541980000	181780000	189730000	184720000	0	733860000	682960000
AADLDIASVMGMGFPAYR	18	0	1883.89	Ciclev10004429m	Ciclev10004429m	yes	2	8.2167e-16	137.79	146030000	0	0	0	13325000	32448000	18095000	14824000	22307000	13772000	0	31264000	0
AADLDIASVMGMGFPVYR	18	0	1911.92	Cs9g04170.1;Cs9g04170.2	Cs9g04170.1	yes	2;3	4.3617e-05	69.485	69757000	9454200	11390000	3214500	3037000	5247200	3560600	22564000	4773900	6515700	0	0	0
AADLGVESIVIGMPHR	16	0	1663.87	Ciclev10018656m;Cs5g19810.1;Cs5g19810.2;Cs7g28750.1;Ciclev10030605m;Cs7g28750.2;Cs7g28750.3;Cg7g004820.1	Ciclev10018656m	no	2;3;4	2.0567e-14	137.8	116250000000	9556500000	8730300000	10315000000	8222700000	8634000000	7841800000	7438200000	6773700000	9903900000	12904000000	12941000000	12991000000
AADLIEK	7	0	758.417	Ciclev10019638m;Ciclev10019951m;Cs5g05240.1;Cg5g004770.1;Cs5g05240.3;Cg5g004770.2;Cs5g05240.2;Cs5g05240.4	Ciclev10019638m	no	2	0.056541	65.252	178510000	0	0	0	0	58342000	43125000	31977000	0	45068000	0	0	0
AADLTEDLFGSLMPCTLQDPTSK	23	0	2509.17	Cg7g019900.1;Cg7g019900.3;Cg7g019900.2;Ciclev10031867m;Ciclev10032179m	Cg7g019900.1	no	2;3	2.4594e-15	121.35	97365000	12335000	19348000	0	0	0	0	0	9743900	0	26435000	0	29503000
AADLTEDLFGTLMPCTLQDPTSK	23	0	2523.19	Cs7g08160.3;Cs7g08160.2;Cs7g08160.1;Cs7g08160.4	Cs7g08160.3	yes	2;3	2.436e-14	109.44	36949000	10010000	0	0	5332000	10785000	0	10822000	0	0	0	0	0
AADLTYWESAAR	12	0	1352.64	Cs6g22050.1;Ciclev10011622m;Cg6g025660.1;Cs5g11560.2;Cs5g11560.1;Ciclev10019935m;Cg5g011010.2;Cg5g011010.1;Cs7g03050.1;Ciclev10031390m;Cg7g021980.1	Cs6g22050.1	yes	2	1.335e-05	126.48	265180000	0	26605000	0	0	62769000	70394000	0	0	0	0	57697000	47715000
AADMFQNEEVTTSANQCK	18	0	2042.87	Cs7g30260.1;Ciclev10032291m;Cg7g002800.1;Ciclev10032386m	Cs7g30260.1	yes	2	5.085e-45	218.28	71422000	0	0	0	0	0	25131000	46291000	0	0	0	0	0
AADPFAK	7	0	718.365	Cg5g013540.1;Cs6g02040.1;Ciclev10012508m;Cs9g07460.1;Ciclev10005663m;Cg9g006030.1	Cs6g02040.1	no	2	0.033518	79.451	326740000	0	14840000	0	0	0	46302000	0	51957000	0	28623000	90966000	94051000
AADTLHQEER	10	0	1168.55	Cs6g08400.2;Cs6g08400.1;Ciclev10011517m;Cg6g006930.1	Cs6g08400.2	yes	2;3	2.1534e-18	204.69	1780400000	158200000	122350000	111080000	139560000	175460000	164990000	326430000	190630000	257540000	23865000	28689000	81595000
AADVGADLVGK	11	0	1014.53	Cg1g020730.2;Cg1g020730.1;orange1.1t01399.2;orange1.1t01399.1;Ciclev10024946m;Ciclev10024975m;Ciclev10025055m;Cs4g05210.1;Ciclev10007524m;Cs4g05210.4;Cs4g05210.3;Cg4g019740.1;Cs4g05210.2;Cs2g08800.2;Cs2g08800.1;Ciclev10013932m;Ciclev10013931m;Cg1g022180.1;Cs2g08800.3	Cg1g020730.2	no	2	0.00082905	83.182	1679300000	0	0	0	396110000	368400000	590980000	0	0	0	0	169750000	154010000
AADYNGTIR	9	0	979.472	Ciclev10011103m;Cs6g13000.2;Ciclev10011048m;Cg6g013440.1;Cs6g13000.1	Ciclev10011103m	yes	2	0.0059928	70.552	0	0	0	0	0	0	0	0	0	0	0	0	0
AAEAEGIPHTYVASNCFAGYFLPTLCQPGVSVPPR	35	0	3775.81	Cg3g022940.1	Cg3g022940.1	yes	3	1.651e-17	92.349	58511000	0	0	0	0	0	0	58511000	0	0	0	0	0
AAEAGFIDQNEPVAK	15	0	1558.76	Cs5g26110.1;Ciclev10019963m;Cg5g030540.1;Cs5g26110.4;Cs5g26110.2	Cs5g26110.1	yes	2	2.3908e-08	114.31	223760000	0	0	0	52225000	50078000	51272000	70185000	0	0	0	0	0
AAEALTNAEK	10	0	1016.51	Cg6g025630.2;Cg6g025630.1;Cs6g22020.3;Cs6g22020.1;Cs6g22020.2;Ciclev10010975m	Cg6g025630.2	no	2	5.0607e-05	136.96	1596900000	90298000	56683000	69734000	51696000	0	31736000	0	0	0	495410000	478470000	322880000
AAEAQDR	7	0	759.351	Ciclev10032849m;Cs7g03510.1;Cg7g021450.1	Ciclev10032849m	no	2	0.027535	87.323	15832000	2486400	2618200	2042800	0	0	0	887970	0	0	3513600	2250900	2032000
AAEDADVYHDLVR	13	0	1472.69	Ciclev10030488m;Cs7g30890.1;Cg7g002160.2;Cg7g002160.1	Ciclev10030488m	yes	2;3	1.2366e-17	184.98	2868100000	243820000	146440000	99331000	220920000	313310000	347510000	396290000	236730000	384000000	128370000	200670000	150750000
AAEDQQPESTK	11	0	1202.54	Ciclev10025205m	Ciclev10025205m	no	2	2.0942e-05	134.98	94120000	0	0	16520000	11364000	27980000	25096000	13159000	0	0	0	0	0
AAEELELVKDIEEMK	15	1	1745.88	Cg3g012300.1	Cg3g012300.1	yes	3	8.5407e-05	78.69	0	0	0	0	0	0	0	0	0	0	0	0	0
AAEELRK	7	1	815.45	orange1.1t00226.2;orange1.1t00226.1;Ciclev10018991m;orange1.1t00226.3;orange1.1t00226.4;Cg5g043430.1	Cg5g043430.1	no	2	0.087136	66.429	15513000	0	0	0	0	0	0	0	0	0	5026100	10487000	0
AAEEPLGHAAAIITDVLESAETNR	24	0	2477.24	Cs5g11570.4;Cs5g11570.2;Cs5g11570.1;Ciclev10019025m;Cg5g011020.1	Cs5g11570.4	yes	3	0.0015324	39.693	22355000	0	0	0	0	0	0	16357000	0	5997900	0	0	0
AAEHSLNQFQYTPQHLVR	18	0	2138.07	Cg5g029100.1;Cs5g24740.1;Ciclev10018777m	Cg5g029100.1	yes	3	6.141e-05	64.983	142260000	0	0	0	38911000	0	25147000	41347000	0	36854000	0	0	0
AAEIEALLK	9	0	956.554	Cs7g16320.1;Cg6g008560.1;Ciclev10031794m;Ciclev10031992m	Cs7g16320.1	yes	2	0.0073959	70.908	281400000	0	18226000	35005000	0	0	0	0	0	0	75877000	76947000	75343000
AAEILAK	7	0	714.428	Cg7g022120.7;Cg7g022120.6;Cg7g022120.5;Cg7g022120.4;Cg7g022120.3;Cg7g022120.2;Cg7g022120.1;Cs7g02910.1;Ciclev10031662m	Ciclev10031662m	no	2	0.020033	107.32	64222000000	7486800000	8656700000	7159600000	3735900000	7347700000	4826400000	5551200000	3947200000	6746000000	1115100000	2386300000	5262800000
AAEILGHK	8	0	837.471	Cg5g037810.1;Ciclev10019839m;Ciclev10019838m;Cs5g33580.1;Ciclev10019851m	Ciclev10019839m	no	2	0.012659	81.296	16627000000	972100000	1265300000	432030000	2757200000	2704500000	2703700000	1678700000	2241400000	1872100000	0	0	0
AAELAHYALFFNQGQCCCAGSR	22	0	2530.09	Cs7g08450.1;Ciclev10031155m;Cs7g08450.2;Cs7g08450.3;Cg7g019540.1	Cg7g019540.1	no	2;3	1.0522e-44	180.45	3931000000	0	105180000	146050000	244690000	208750000	203410000	142360000	100430000	305310000	1190100000	582490000	702170000
AAELNSEEQSK	11	0	1204.56	Cg7g023850.1;Cs7g01200.1;Ciclev10030477m;Ciclev10030476m;Cs7g01200.2;Cs7g01200.3	Cg7g023850.1	yes	2	2.5348e-14	179.57	89169000	0	0	0	0	0	0	23790000	0	0	0	31516000	33863000
AAELQQGVAPFEEK	14	0	1515.76	Cs8g16700.5;Cs8g16700.3;Cs8g16700.2;Cs8g16700.1;Ciclev10027884m;Ciclev10027881m;Cs8g16700.4;Ciclev10027950m	Cs8g16700.5	yes	2	2.8332e-10	150.05	759820000	73146000	76222000	59662000	0	0	0	200620000	156510000	193660000	0	0	0
AAELTTLLESR	11	0	1202.65	CgUng008550.1	CgUng008550.1	yes	1;2;3	4.6168e-07	153.95	118610000000	8895300000	12235000000	11429000000	6454300000	10995000000	13290000000	5961200000	5253000000	7246900000	12704000000	12356000000	11790000000
AAENVKPK	8	1	855.481	Cg2g010680.1	Cg2g010680.1	yes	2	0.018464	100.02	187920000	13661000	15319000	25624000	0	0	0	11963000	8658300	14000000	49719000	38245000	10733000
AAENVYIK	8	0	906.481	Ciclev10029605m;Ciclev10029603m;Cs8g14580.1;Cg8g013920.1	Cs8g14580.1	no	2	0.0075692	98.523	39017000000	5641800000	6663700000	4619200000	2084800000	4171600000	2302200000	1386300000	2102800000	2858600000	4317000000	45938000	2823300000
AAENVYIQK	9	0	1034.54	Cs7g20280.1;Ciclev10017346m;Cg5g015060.1;Cg5g015060.2	Cs7g20280.1	yes	2	0.00060534	117.89	25079000000	2189400000	2182100000	1365600000	908880000	1348500000	1510300000	355380000	4640100000	1794100000	3387500000	2906700000	2490400000
AAEPATAAAGEETKPEQETTSSSTAAVTEK	30	1	2962.39	Cs2g12010.4;Cs2g12010.2;Cs2g12010.1;Cs2g12010.3;Cg2g036870.2;Cg2g036870.1	Cs2g12010.4	no	3	6.1464e-86	205.32	420450000	47330000	134100000	11566000	43934000	0	0	0	0	0	81011000	53686000	48820000
AAEPVNLNEFQELAR	15	0	1699.85	Cg1g011080.1;Cg1g012720.2;Cg1g012720.1;Cg1g011040.1;Cg1g010980.1;Ciclev10025923m;Ciclev10025920m;Ciclev10025919m;Ciclev10025917m;Ciclev10025973m;Cg1g012720.3;Cg1g012690.2;Cg1g012690.1;Ciclev10025922m;Ciclev10025976m;Ciclev10025921m;Ciclev10025918m	Ciclev10025921m	no	2	7.9835e-14	151.56	2124300000	49456000	56301000	56572000	0	0	0	544000000	655270000	467260000	43468000	158150000	93830000
AAEQASEDWYR	11	0	1324.57	Cs5g21930.2;Cg5g026600.1;Cs5g21930.1;Ciclev10021047m;Cs5g21930.4;Cs5g21930.3	Cs5g21930.2	yes	2	0.0016951	76.255	178060000	41626000	0	0	32901000	0	0	19932000	0	0	38768000	27588000	17243000
AAEQEAVSNK	10	0	1045.5	Ciclev10024617m;Ciclev10024654m;Cs5g21000.1;Cg2g016490.1	Cs5g21000.1	no	2	0.00069044	87.667	108800000	0	15555000	0	25264000	47397000	20580000	0	0	0	0	0	0
AAEQEAVSNKR	11	1	1201.61	Ciclev10024617m;Ciclev10024654m;Cs5g21000.1;Cg2g016490.1	Cs5g21000.1	no	2	1.0521e-12	151.98	1519100000	169890000	78737000	47220000	276340000	324700000	307470000	90354000	66458000	96129000	0	35280000	26524000
AAEQGSAIAAAVEGVER	17	0	1627.82	Cs1g08580.1;Ciclev10000793m;Cg1g024120.1	Cs1g08580.1	no	2;3	2.5415e-08	107.65	369500000	0	0	0	111560000	49656000	37737000	0	0	66183000	0	26874000	77494000
AAEQVLLGK	9	0	927.539	Cs8g18770.1;Ciclev10027837m;Cg8g022700.1;Cs8g18770.4;Cs8g18770.5;Cs8g18770.3;Cs6g06950.2;Cs6g06950.1;Ciclev10011087m;Cg6g004820.1;Cg6g004820.2.2;Cg6g004820.2	Cs8g18770.1	no	1;2	0.0036147	106.68	3250300000	356790000	393170000	430140000	161450000	201180000	180460000	243450000	133330000	294020000	325160000	300660000	230440000
AAETELLTR	9	0	1002.53	Cs7g06880.1;Ciclev10009111m;Ciclev10009556m;Cg4g000900.1	Cs7g06880.1	no	2	4.9851e-05	143.03	52071000000	3744000000	4447000000	5153700000	1765200000	3515800000	3595200000	2897200000	2319400000	4285600000	6072000000	7245400000	7030900000
AAETEQAEAITTVNK	15	0	1574.78	Ciclev10014007m;Ciclev10014006m;Cg2g007150.3;Cg2g007150.1;Cg2g007150.2	Ciclev10014007m	no	2	1.8102e-11	128.06	26247000	0	0	0	26247000	0	0	0	0	0	0	0	0
AAEYMEIPVR	10	0	1177.58	Cg1g021770.2;Cg1g021770.1;Cs2g08430.1	Cg1g021770.2	no	2	0.0066435	63.624	117790000	15038000	0	0	0	0	29453000	0	22617000	20196000	0	30486000	0
AAEYVTR	7	0	808.408	Ciclev10008231m;Cs4g06420.2;Cs4g06420.1;Cg4g018500.1	Ciclev10008231m	yes	2	0.073532	60.682	79231000	41850000	37381000	0	0	0	0	0	0	0	0	0	0
AAFDEAEK	8	0	879.397	Cs3g15060.1;Ciclev10001298m	Ciclev10001298m	no	2	0.013267	79.596	1954700000	0	87249000	66337000	209610000	259350000	208200000	145660000	184820000	177360000	261350000	179380000	175370000
AAFDSNSQVGAIFQVLHTK	19	0	2032.04	Ciclev10027828m;Cs8g08330.1;Cg8g008150.1;Cs8g08330.2;Cs8g08330.3	Ciclev10027828m	yes	3	2.339e-18	128.38	846980000	0	37032000	27578000	94990000	94223000	95561000	147680000	108540000	181240000	0	37842000	22295000
AAFEEFNLK	9	0	1067.53	Cg2g002010.1;Ciclev10014204m;orange1.1t03773.1	Ciclev10014204m	no	1;2	9.0566e-07	195.06	772360000	0	81794000	66505000	25712000	0	0	222800000	157170000	195750000	0	22634000	0
AAFENIDLDMHSGSHPR	17	0	1895.86	Ciclev10001997m;Cg4g005890.1;Cg4g005900.1;Cs3g03160.1	Ciclev10001997m	no	3;4	0.004441	44.577	302560000	0	45008000	106770000	34250000	116530000	0	0	0	0	0	0	0
AAFEVFNK	8	0	924.471	Cg2g032980.2;Cg2g032980.1;Cs3g15580.1	Cg2g032980.2	yes	2	0.007608	98.009	1051000000	90809000	68995000	87539000	48298000	64156000	61133000	75470000	38350000	62686000	176500000	150900000	126130000
AAFGLGAAATVLNSSLYTVDGGER	24	0	2339.18	Cs2g24620.2;Cs2g24620.1;Cg2g011620.1;Ciclev10015766m	Cs2g24620.2	yes	2;3	1.5561e-41	157.28	12196000000	393150000	1317100000	1413600000	600930000	818720000	931540000	1002300000	479620000	1019600000	1679600000	1250900000	1288500000
AAFSHCVQQVR	11	0	1301.63	Ciclev10024149m;Cs5g09310.3;Cs5g09310.1;Cs5g09310.2;Cg5g008710.1	Cs5g09310.3	no	2;3	1.4943e-09	163.12	3216300000	271700000	366430000	279880000	379840000	560980000	446640000	293240000	212490000	258560000	0	0	146520000
AAFSVDPVLPTFMK	14	0	1521.79	Cs5g18800.1;Cs5g18800.2;Cg4g015320.1;Cs5g18800.3;Cs5g18800.4	Cs5g18800.1	yes	2	6.381e-10	141.54	4634100000	209950000	281830000	237030000	0	187500000	182150000	348780000	0	323720000	824580000	952280000	1086300000
AAGADIVGGLELIEEIASSGK	21	0	1999.05	Cs2g15330.1;Cg2g008840.1;Cg2g008840.2	Cs2g15330.1	yes	2	8.9984e-37	157.14	140130000	9446300	27163000	9861100	0	0	0	0	0	0	44524000	13196000	35938000
AAGADVVGGLELIEEIASSGK	21	0	1985.03	Ciclev10017936m	Ciclev10017936m	yes	2	3.3936e-05	58.093	215630000	0	19543000	10304000	24420000	26373000	36350000	28222000	38265000	32156000	0	0	0
AAGASWIQFDEPLLVMDLDSHK	22	0	2442.19	Cs5g27000.1;Ciclev10018965m;Ciclev10018962m;Ciclev10019722m;Ciclev10019434m;Cs5g27000.2	Cs5g27000.1	yes	3	2.6052e-21	137.12	237380000	15728000	0	0	18003000	24407000	33124000	36987000	27275000	0	34473000	0	47387000
AAGATPEVR	9	0	870.456	Cs7g09230.1;Ciclev10030761m;Ciclev10030749m;Cs7g09230.2;Ciclev10030853m	Cs7g09230.1	yes	2	0.0015659	99.688	763480000	51953000	30760000	0	70034000	82282000	65613000	73667000	72900000	96938000	45520000	93814000	80002000
AAGATWIQFDEPTLVLDLDSHK	22	0	2426.21	Ciclev10014265m;Ciclev10014233m;Cg2g005780.1;Cs2g28930.3	Ciclev10014265m	no	3	1.9457e-28	143.93	329110000	0	0	0	0	0	7341500	0	0	0	114110000	127910000	79753000
AAGDASELVR	10	0	987.499	Cs7g13510.1;Ciclev10031833m;Cg7g014190.1	Cs7g13510.1	yes	2	0.0021162	80.102	212010000	51290000	35758000	0	0	60056000	49116000	0	15795000	0	0	0	0
AAGDDSDKEK	10	1	1034.45	Cg1g001070.1;Cg1g001070.2;Cg1g001070.3;Cg1g001070.4;Cs1g26100.5;Cs1g26100.2;Cs1g26100.1;Cs1g26100.3;Cs1g26100.4;Ciclev10024945m;Ciclev10025121m;Ciclev10025083m;Ciclev10025080m	Cg1g001070.1	no	2	0.0019759	80.037	46109000	3344000	3303400	4386200	2971000	2483600	2089400	7899200	6995300	5344000	2735700	0	4556900
AAGDGTTCATVLTQAILTEGCK	22	0	2237.07	Cs1g18140.2;Cs1g18140.1;Ciclev10025257m;Cg1g009850.1	Cg1g009850.1	no	2;3	1.316e-51	190.83	1761800000	114650000	224590000	154590000	106610000	97826000	75890000	206910000	210260000	143070000	138930000	83780000	204640000
AAGEDTMQSYEAAQDIAGADLAPTHPIR	28	0	2898.35	Cs3g17470.2;Cs3g17470.1;Cg3g014250.1	Cs3g17470.2	yes	3	4.9489e-30	129.62	113680000	0	0	0	0	0	0	38276000	0	0	0	75403000	0
AAGEGIPDLSR	11	0	1084.55	Cg6g018030.1;Cs6g17180.2;Cs6g17180.1;Cs6g17180.3	Cg6g018030.1	yes	2	0.001796	75.788	21714000	0	0	0	0	0	0	0	0	21714000	0	0	0
AAGEVLALQK	10	0	998.576	Cs3g17430.1;Cg3g014220.1;Cs3g17430.2;Ciclev10000603m	Cs3g17430.1	no	2	0.00020444	107.79	1146200000	107020000	60968000	84359000	14747000	26378000	22246000	33609000	17203000	0	258370000	380120000	141210000
AAGHDTIVLAGAEYGSGSSR	20	0	1917.92	Cg4g012210.1;Cg4g012210.2	Cg4g012210.1	yes	2;3	6.7864e-68	206.7	13197000000	0	3130300	0	0	0	0	1898500000	2429500000	2749400000	2036700000	1902100000	2177500000
AAGHETIVLAGAEYGSGSSR	20	0	1931.93	Cs4g10280.1;Ciclev10007338m;Cs4g10280.2	Cs4g10280.1	yes	2;3	4.3774e-44	190.96	8367500000	892960000	1106400000	649730000	1014900000	1431400000	1089300000	647340000	797410000	737980000	0	0	0
AAGIESGSSRPGHVTASTVTLK	22	1	2125.11	Cs1g26630.1;Ciclev10026688m;Cg1g000550.1	Cs1g26630.1	yes	2;3;4	4.861e-60	203.71	3880900000	405370000	468260000	514670000	117180000	251350000	275690000	60706000	169240000	193350000	351310000	580270000	493470000
AAGIKPDPDIDVYMK	15	1	1631.82	Cs1g13720.2;Cs1g13720.1;Cs1g13720.3;Ciclev10024716m;Ciclev10024711m;Ciclev10027224m;Cg1g016140.1;Cg1g016160.1;Cg1g016130.1	Cs1g13720.2	no	3	0.0015425	49.595	250000000	0	0	0	0	0	0	0	34868000	33248000	99320000	0	82568000
AAGKDENVK	9	1	930.477	Cs2g15980.1;Ciclev10014506m;Cg2g008300.1	Cs2g15980.1	yes	3	0.040895	38.75	14050000	2111900	3429700	0	1103700	2303300	0	0	0	0	2539000	1178000	1384800
AAGMQQNQQHVPMMQPQMLPRGR	23	1	2633.26	Cs8g05340.1;Ciclev10027999m;Cg8g004240.2;Cs8g05340.2	Cs8g05340.1	yes	3	0.080666	9.7552	128460000	0	0	70748000	0	57714000	0	0	0	0	0	0	0
AAGPELR	7	0	712.387	Cg7g003680.1;Cs7g29830.1;Ciclev10032511m	Cs7g29830.1	no	2	0.020167	106.42	859410000	77028000	0	0	45883000	53702000	47195000	109100000	91922000	183630000	0	0	250950000
AAGQGVGSQTK	11	0	1002.51	Ciclev10009911m;Cs4g09840.1;Cg4g012650.1;Cg4g012680.1	Ciclev10009911m	no	2	1.3747e-06	148.19	129410000	7651700	9993900	6886500	1227500	974560	2964400	0	44175000	2720100	22770000	11284000	18759000
AAGVDVMTFGQYMR	14	0	1544.71	Cg2g014450.3;Cg2g014450.2;Cg2g014450.1	Cg2g014450.3	no	2	2.213e-05	90.759	120660000	0	0	0	0	0	0	0	0	15006000	0	42713000	62943000
AAGVLENYAEGEK	13	0	1349.65	Cs5g04830.1;Ciclev10023087m;Cg5g004400.1	Cs5g04830.1	yes	1;2;3	8.0778e-69	320.96	63918000000	7920000000	10422000000	10823000000	3191800000	4206300000	82950000	5222900000	26963000	4581000000	6843200000	5583900000	5014300000
AAGVLENYAEGEKYSEHFLR	20	1	2282.1	Cs5g04830.1;Ciclev10023087m;Cg5g004400.1	Cs5g04830.1	yes	2;3;4	1.3426e-101	276.08	18711000000	3634300000	1510900000	2047300000	919370000	1367500000	1562000000	888640000	1416000000	1625500000	1520900000	1271400000	947560000
AAGVLENYAEGEKYSEHFLRK	21	2	2410.19	Cs5g04830.1;Ciclev10023087m;Cg5g004400.1	Cs5g04830.1	yes	4;5	5.3401e-07	73.688	373330000	84698000	0	0	0	71959000	67925000	0	31645000	22740000	35337000	59029000	0
AAGVPDLTK	9	0	870.481	orange1.1t00255.1;Ciclev10020328m;Cg5g043130.1	orange1.1t00255.1	yes	2	0.064162	44.57	0	0	0	0	0	0	0	0	0	0	0	0	0
AAGYLDCAVR	10	0	1094.52	Ciclev10021034m;Cs5g17000.2;Cs5g17000.1;Cg5g020830.1	Ciclev10021034m	yes	2	0.0032722	75.387	63456000	0	0	0	0	0	0	34179000	0	15851000	0	13427000	0
AAHAGMFDIAK	11	0	1130.55	Cs7g01160.6;Cg7g023890.9;Cg7g023890.8;Cg7g023890.7;Cs7g01160.5;Cs7g01160.3;Cs7g01160.2;Cs7g01160.1;Ciclev10031726m;Ciclev10031725m;Cg7g023890.6;Cg7g023890.5;Cg7g023890.4;Cg7g023890.3;Cg7g023890.2;Cg7g023890.1	Cs7g01160.6	yes	3	0.00024618	80.102	605120000	58297000	84841000	87465000	19830000	66225000	72041000	89825000	59902000	66690000	0	0	0
AAHFEESMK	9	0	1048.46	Cs8g15970.1;Ciclev10027840m;Cg8g019650.1	Cs8g15970.1	yes	2	0.0049983	72.275	0	0	0	0	0	0	0	0	0	0	0	0	0
AAHLVDSTNQQGHFQK	16	0	1779.87	Ciclev10011000m;Cg6g023820.2;Cg6g023820.1;Cs6g20570.1;Cs6g20570.2	Cs6g20570.1	no	2;3;4	1.1916e-23	182.57	1716600000	0	0	0	261480000	128890000	86170000	324430000	399440000	302560000	65069000	76762000	71777000
AAHLVDSTNQVGHFQK	16	0	1750.88	Cg4g021540.1;Cs4g03700.3;Cs4g03700.2;Ciclev10007368m;Cs4g03700.4;Cs4g03700.1;Ciclev10007411m;Cs7g07300.1;Ciclev10007367m;Cg4g000530.1;Cs7g07300.2;Cg4g000530.2;Cs4g01370.1;Ciclev10007374m;Cg4g024660.1	Cs7g07300.1	no	2;3;4	6.4146e-38	187	1862200000	69964000	0	47339000	200610000	364490000	150660000	98334000	31955000	92974000	194220000	328980000	282650000
AAHLVDTTNQVGHFQK	16	0	1764.89	Cs5g04360.1;Ciclev10018737m;Cg5g003610.1	Cs5g04360.1	yes	2;3;4	5.0239e-39	179.81	1031400000	83888000	66343000	64483000	25981000	156200000	102350000	317340000	0	91376000	41061000	82401000	0
AAHMLSLPK	9	0	966.532	Cs5g04170.2;Cs5g04170.5;Cg5g003360.1;Cs5g04170.3;Cs5g04170.1;Cs5g04170.4;Cg1g002310.1;Ciclev10019562m;Ciclev10019774m;Ciclev10019908m;Ciclev10019898m	Cs5g04170.2	no	2;3	0.00036517	126.07	24016000000	1856300000	2030700000	1966700000	1297100000	3113200000	2207900000	1985500000	2139400000	1692000000	2064600000	1708400000	1953800000
AAHNFLWSLTK	11	0	1286.68	Cs5g25230.4;Cs5g25230.3;Ciclev10022567m;Cg5g029620.2;Cg5g029620.1	Cs5g25230.4	yes	2	1.8772e-10	170.04	1112300000	91095000	66707000	63943000	99580000	94521000	65991000	164650000	112180000	105490000	63916000	74245000	110000000
AAIASLIPSK	10	0	969.586	Cg5g018210.1;orange1.1t02724.1	Cg5g018210.1	no	1;2	0.00082055	93.448	2720600000	212540000	275280000	315040000	134850000	216260000	164210000	134740000	140150000	155170000	281610000	348690000	342060000
AAICGFLDNNGK	12	0	1278.6	Ciclev10000007m	Ciclev10000007m	yes	2	6.5063e-05	98.156	0	0	0	0	0	0	0	0	0	0	0	0	0
AAIDHIHQHGSAHTDCIVAEDQK	23	0	2552.18	orange1.1t03059.5;orange1.1t03059.4;orange1.1t03059.3;Ciclev10011181m;Ciclev10011180m;Cg6g005360.4;Cg6g005360.2;Cg6g005360.1;Ciclev10011178m;Cg6g005360.3;orange1.1t03059.1;Ciclev10011176m;orange1.1t03059.2;orange1.1t03059.7;Ciclev10011264m;Ciclev10011226m;orange1.1t03059.9;orange1.1t03059.8;orange1.1t03059.6	orange1.1t03059.5	yes	3;4;5	3.4338e-46	184.47	628490000	0	0	0	36108000	0	0	343480000	98125000	150780000	0	0	0
AAIDVVCNPLGK	12	0	1255.66	Ciclev10025170m	Ciclev10025170m	no	2	0.013178	51.359	236850000	0	0	0	0	0	0	78841000	0	0	64480000	51296000	42235000
AAIEQLIEGLVLLEDAFVK	19	0	2070.16	Cg7g020430.1	Cg7g020430.1	yes	2;3	0.00039313	60.561	28736000	17193000	1024300	0	0	0	0	0	0	0	9779000	740220	0
AAIGGPFK	8	0	759.428	Cg6g009260.1;Cg6g009260.2;Cs6g08700.1;Ciclev10012213m;Ciclev10012591m	Cs6g08700.1	no	2	0.025726	65.252	766350000	96147000	110910000	88210000	0	0	0	0	0	70313000	142190000	126380000	132200000
AAIGLSEHGFNTACITK	17	0	1788.88	Ciclev10025149m;Cg1g004150.1;Cs1g24020.1	Ciclev10025149m	yes	2;3	1.9994e-104	286.57	17293000000	966480000	1264400000	1018800000	1104200000	1372300000	1083000000	840970000	1890700000	1620800000	1989700000	2028600000	2113100000
AAIHDTIMNFPAK	13	0	1427.72	Cs1g08880.1;Ciclev10000439m;Cg1g023930.1;Cs1g08880.2	Cs1g08880.1	yes	2;3	8.3529e-11	131.06	2769300000	201160000	327350000	286810000	83270000	179940000	104920000	271440000	93374000	130860000	242710000	403010000	444470000
AAIIEDNAFANENK	14	0	1518.73	Cg2g019000.1;Cg2g019000.2	Cg2g019000.1	yes	2	6.1139e-06	101.43	129150000	59763000	0	0	0	0	0	21300000	0	0	0	0	48089000
AAIIEDNAVANENK	14	0	1470.73	Cs2g20780.1;Ciclev10014744m;Cs2g20780.2;Ciclev10014894m	Cs2g20780.1	yes	2	2.3521e-08	124.07	207830000	35370000	23595000	0	41512000	44390000	37166000	0	0	25798000	0	0	0
AAIIHTDSFLTNAR	14	0	1528.8	Cs7g07790.2;Cs7g07790.1;Cg4g000030.1;Cg4g000030.2;Ciclev10007631m;Cs7g07790.3	Cs7g07790.2	yes	3	4.0113e-09	126.09	102490000	0	0	0	0	11541000	0	36906000	34662000	19385000	0	0	0
AAILEIETK	9	0	986.565	Cs3g26880.2;Ciclev10001939m;Cs3g26880.1;Cg3g024820.1	Cs3g26880.2	no	2	0.0022386	90.15	294690000	25022000	0	0	49209000	0	107420000	27391000	85648000	0	0	0	0
AAILNRPSNLNALNTSMVGR	20	1	2111.13	Cs7g06390.1;Ciclev10008491m;Ciclev10009027m;Ciclev10009192m	Cs7g06390.1	yes	3	6.4717e-07	80.236	531950000	30621000	32091000	49522000	0	0	0	0	32764000	0	114240000	105260000	167460000
AAINENDQDYR	11	0	1307.57	Ciclev10030683m;Cg7g019640.1;Cs7g08360.1	Ciclev10030683m	yes	2	2.3756e-05	128.01	89834000	0	0	0	19694000	0	27624000	42515000	0	0	0	0	0
AAIPQIPLSVLNSVIAVCK	19	0	1992.14	Cs1g13600.1;Ciclev10025542m;Cg1g016270.1	Cs1g13600.1	yes	2	0.00059563	57.708	23999000	0	0	0	5132300	4663400	4736800	6379700	0	3087200	0	0	0
AAIPTIK	7	0	712.448	Cg9g029110.2;Cg9g029110.1;Cg9g029110.3	Cg9g029110.2	yes	2	0.033859	79.116	241700000	0	0	0	0	0	0	0	0	0	82237000	93081000	66386000
AAIQCLK	7	0	802.437	Cs4g13220.4;Cs4g13220.3;Cs4g13220.1;Ciclev10009439m;Ciclev10009437m;Cg5g017200.1;Cs4g13220.2;Ciclev10009534m	Cs4g13220.4	yes	2	0.029788	84.359	228440000	0	0	0	30395000	0	0	91028000	43314000	63704000	0	0	0
AAIRDPDPVVFLENELLYGESFPVSAEVLDSSFCLPIGK	39	1	4293.16	Cg7g022120.7;Cg7g022120.6;Cg7g022120.5;Cg7g022120.4;Cg7g022120.3;Cg7g022120.2;Cg7g022120.1;Cs7g02910.1;Ciclev10031662m	Ciclev10031662m	no	3;4;5	2.6403e-44	126.8	20631000000	3249800000	3016600000	805750000	1143200000	1445600000	2102800000	226230000	569580000	381780000	4441600000	660650000	2587800000
AAIRPDTGLISVMAVNNEIGVIQPMEEIGQICK	33	1	3565.83	Cs1g21110.1;Cg1g007120.1;Ciclev10025572m	Cs1g21110.1	no	3;4	2.5083e-66	175.95	3127300000	22126000	152500000	281250000	158830000	296190000	299200000	170260000	83218000	203420000	280810000	798470000	380960000
AAISTVDVLTPK	12	0	1213.69	Cs4g05210.1;Ciclev10007524m;Cs4g05210.4;Cs4g05210.3;Cs4g05210.2	Cs4g05210.1	yes	2	9.8737e-06	130.56	982730000	25019000	0	0	98456000	91866000	103560000	280080000	128900000	254850000	0	0	0
AAISTVINILESK	13	0	1357.78	orange1.1t03436.2;Ciclev10007282m;orange1.1t03436.4;orange1.1t03436.5;orange1.1t03436.3;orange1.1t03436.1;Ciclev10007319m;Ciclev10007318m;Cg2g024230.1;Ciclev10008272m;Cg2g024160.1;Cg2g024190.1	orange1.1t03436.2	yes	2	7.5435e-06	104.26	237230000	15956000	24838000	27237000	3964200	25233000	10942000	4125300	8650800	16267000	25988000	44583000	29449000
AAITNAYR	8	0	878.461	Ciclev10009196m;Cg4g025000.3;Cg4g025000.2;Cs4g01010.2;Cg4g025000.1;Cs4g01010.1;Ciclev10009047m	Ciclev10009196m	yes	2	0.012018	70.525	101960000	0	0	0	23910000	30640000	24104000	0	0	23307000	0	0	0
AAKKLSETFSK	11	2	1208.68	Cg9g000290.2;Cg9g000290.1;Cs9g01330.2;Ciclev10005217m;Ciclev10005215m;Cs9g01330.1	Cg9g000290.2	no	2	0.067748	35.2	23749000	0	0	0	0	23749000	0	0	0	0	0	0	0
AALAALDPNR	10	0	1010.55	Cs3g27770.2;Ciclev10002952m;Cg3g025810.1	Cs3g27770.2	yes	2	0.00011475	111.61	3226300000	199820000	279010000	257980000	126670000	169800000	192790000	354480000	220980000	240890000	426470000	421780000	335630000
AALALAVK	8	0	755.491	Ciclev10010146m;Cg5g017370.1;Cs4g13390.1	Ciclev10010146m	yes	2	0.023082	65.252	0	0	0	0	0	0	0	0	0	0	0	0	0
AALAMLR	7	0	744.432	Cs7g24460.1;Ciclev10031297m	Cs7g24460.1	yes	2	0.08015	78.994	41842000	0	0	0	21355000	0	0	0	20487000	0	0	0	0
AALCSFNVENIHPTDIATLLDQQYGVATR	29	0	3216.59	Ciclev10015188m	Ciclev10015188m	yes	3	4.2423e-06	55.884	45840000	0	0	19183000	9148500	9962900	7545700	0	0	0	0	0	0
AALDQMSVEASR	12	0	1276.61	Cs7g03930.1;Ciclev10032480m	Cs7g03930.1	no	2	5.4364e-07	145.09	3435900000	405040000	429250000	330640000	309100000	542770000	301520000	215130000	157190000	280260000	163880000	176370000	124740000
AALEAYASR	9	0	950.482	Cg4g024540.2;Cg4g024540.1	Cg4g024540.2	no	2	0.00070829	97.965	849200000	82241000	76737000	70975000	40483000	37838000	32621000	51001000	104680000	62153000	88841000	93535000	108090000
AALEKVETFVEDAVSK	16	1	1734.9	orange1.1t03248.6;orange1.1t03248.1;orange1.1t03248.5;orange1.1t03248.4;orange1.1t03248.3;Ciclev10004713m;Ciclev10004712m;orange1.1t03248.2;orange1.1t03248.7;Ciclev10004834m;orange1.1t03248.8;Cg9g029430.1	orange1.1t03248.6	no	2;3	1.0532e-58	241.32	1878800000	602560000	127120000	54522000	103230000	231480000	79477000	121770000	212410000	138190000	47686000	69655000	90689000
AALESIEQAAK	11	0	1129.6	Ciclev10001997m;Cg4g005890.1;Cs3g03160.1	Ciclev10001997m	no	2	0.00077899	84.06	860060000	83999000	109200000	90218000	71877000	101790000	90413000	51264000	38577000	56043000	64507000	55819000	46355000
AALGNLR	7	0	713.418	Ciclev10018424m;Ciclev10018425m;Cs5g07530.1;Cs5g07530.2;Cs5g07530.4;Cs5g07530.3;Cg5g007100.1	Cg5g007100.1	no	2	0.044921	72.355	420230000	0	0	0	46472000	50242000	63893000	100830000	45172000	113620000	0	0	0
AALLNQYFAQR	11	0	1293.68	Ciclev10000427m;Cs3g03100.1;Cg4g006180.2;Cg4g006180.1	Ciclev10000427m	yes	2	0.0026437	67.704	126410000	0	0	0	0	0	0	33109000	44254000	49045000	0	0	0
AALLRPFSETK	11	1	1231.69	Ciclev10005272m;Cg9g027260.1;Cs9g19480.1;Ciclev10005229m;Cg9g027260.2;Cs9g19480.2;orange1.1t01341.1;Cg5g012730.1	Ciclev10005272m	yes	2;3	6.0558e-06	141.44	2814000000	411580000	360720000	278310000	140140000	270230000	276800000	132890000	96526000	217420000	238940000	241750000	148730000
AALLTLR	7	0	756.486	Ciclev10011289m;Cg6g018240.1;Cs6g17360.1	Ciclev10011289m	yes	2	0.020017	107.43	135820000	0	0	0	0	0	0	39427000	27417000	38908000	0	0	30068000
AALNDFDR	8	0	920.435	Cg5g033690.1;Cg4g005550.1;Cs5g29530.1;Ciclev10022810m;Ciclev10013464m;Cg7g007790.1;orange1.1t00059.1;Ciclev10010529m;Cs5g13870.1;Cs5g29530.2;Ciclev10029599m;orange1.1t01049.1;Ciclev10003242m	Cg5g033690.1	yes	2	0.094441	46.462	197710000	34199000	0	13773000	27523000	19632000	0	0	0	52294000	0	50290000	0
AALNLAYQNFSR	12	0	1366.7	Cs3g03070.2;Cs3g03070.1;Cg4g006210.1;Ciclev10000106m;Ciclev10000088m	Ciclev10000106m	no	2	1.6656e-07	153.25	839030000	57953000	84230000	109630000	48693000	91621000	103410000	62866000	58037000	88656000	0	133940000	0
AALNQLTK	8	0	857.497	Ciclev10016184m;Cg2g033730.1	Ciclev10016184m	yes	2	0.012009	81.642	0	0	0	0	0	0	0	0	0	0	0	0	0
AALPVEAAV	9	0	839.475	Cs5g03080.3;Cg5g002210.2;Cs5g03080.1;Cg5g002210.1;Cs5g03080.6;Cs5g03080.2	Cs5g03080.3	yes	2	0.0055115	71.342	1251000000	85563000	91712000	81906000	55197000	78139000	128400000	81664000	124850000	82431000	119540000	138410000	183170000
AALQEAYSTPMLPLDVLAEKPTENKLELAK	30	2	3282.74	Cs2g14230.1;Ciclev10016821m;Cg2g009990.1	Cs2g14230.1	yes	4	1.3452e-06	55.022	607970000	27221000	35534000	0	61973000	97931000	65619000	77930000	41083000	64025000	49097000	87551000	0
AALQETTQLVEQR	13	0	1485.78	Cs1g25020.1;Ciclev10025467m;Cg1g005210.1;Cs1g25020.3;Ciclev10025559m;Cs1g25020.2	Cs1g25020.1	yes	2;3	3.6004e-12	161.2	481560000	0	0	0	0	0	0	0	0	0	61023000	239700000	180840000
AALQYLESLR	10	0	1162.63	Cs3g08660.1;Ciclev10001468m;Cg3g008500.1	Cs3g08660.1	yes	2	3.1012e-06	148.32	125980000	8336600	0	12866000	13954000	10501000	13131000	17731000	4308700	11869000	0	15508000	17777000
AALSDEYFVK	10	0	1141.57	orange1.1t01588.2;orange1.1t01588.1;Ciclev10014944m;orange1.1t01588.3;Cg2g028240.1;orange1.1t01588.5;orange1.1t01588.4	orange1.1t01588.2	yes	2	0.00099431	91.658	6167600000	282770000	231390000	359210000	749440000	1079400000	694760000	740170000	430370000	738140000	162400000	415570000	283980000
AALSVIDEMVNAGFAPSK	18	0	1818.92	Cg7g016410.1;Cs7g11360.2;Cs7g11360.1;Ciclev10030986m;Ciclev10030985m	Cg7g016410.1	no	2;3	2.9015e-28	176.94	4802900000	537010000	346590000	615080000	81884000	185390000	71100000	106370000	113020000	89562000	656850000	926960000	1073100000
AALSWQGFR	9	0	1034.53	Cg9g029070.1;Cs4g12850.1;Ciclev10005416m;Cs4g12850.3;Cs4g12850.2;Ciclev10005397m	Cg9g029070.1	no	2	4.9079e-05	143.28	1397300000	125040000	168560000	188540000	61516000	115270000	107510000	133990000	79251000	126050000	82027000	96588000	112990000
AALTFIDAAGRPEYK	15	1	1621.85	Cg9g020030.1	Cg9g020030.1	yes	3	0.00023274	62.69	190040000	0	7294900	21468000	27826000	38301000	45061000	0	0	0	0	26048000	24040000
AALTLLK	7	0	728.48	Cg2g040170.1;Cs2g07830.1	Cs2g07830.1	no	2	0.060937	63.306	267810000	0	0	0	64944000	0	105170000	56368000	41328000	0	0	0	0
AALTTETYGVGK	12	0	1209.62	Cs1g13720.2;Cs1g13720.1;Cs1g13720.3;Ciclev10024716m;Ciclev10024711m	Cs1g13720.2	yes	2	7.6812e-06	113.22	424180000	36681000	31525000	34419000	16725000	0	0	50336000	24890000	54178000	0	91895000	83530000
AALVNDVDDVEK	12	0	1286.64	Ciclev10028967m;Cs8g03160.1;Cg8g002130.1;Cs8g03160.2;Ciclev10029028m;Cg8g002130.2	Ciclev10028967m	yes	2	0.00031912	84.169	3992100000	261410000	373300000	293310000	374390000	406230000	481690000	200790000	246540000	183050000	447350000	396860000	327170000
AALVNDVDDVEKHFPGTLTAIR	22	1	2380.24	Ciclev10028967m;Cs8g03160.1;Cg8g002130.1;Cs8g03160.2	Ciclev10028967m	yes	4	2.4624e-11	106.86	246080000	58136000	0	0	0	106290000	81659000	0	0	0	0	0	0
AALVPDLTPFPVNR	14	0	1508.84	Cs2g09730.1;Cg2g039330.1;Ciclev10016474m	Cs2g09730.1	yes	2	4.0512e-05	84.365	1102000000	0	0	0	0	0	0	0	0	149690000	377340000	253960000	321030000
AALWTDGR	8	0	888.445	Cs3g13880.1;Cg2g031200.1;Ciclev10000570m;Cs3g13880.2;Ciclev10000832m;Cg2g031200.2;Ciclev10001241m	Cs3g13880.1	yes	2	0.020043	71.692	259440000	66302000	0	86302000	0	0	0	52364000	0	50786000	3687600	0	0
AALYEAAETWVDALNGR	17	0	1848.9	Ciclev10009048m;orange1.1t00097.1;Ciclev10008944m;Cg4g011800.1	orange1.1t00097.1	no	2;3	4.5507e-15	138.05	811020000	127430000	195350000	0	0	0	0	48865000	0	58443000	0	380930000	0
AAMDPWTR	8	0	946.433	Cg1g025490.1;Cs1g05490.1;Ciclev10026667m;Cs1g05490.2	Cg1g025490.1	yes	2	0.075758	54.436	703220000	63246000	65474000	49518000	46420000	68970000	52697000	40571000	49542000	61967000	53043000	77502000	74271000
AAMEMQAEAER	11	0	1235.53	Cs5g16100.1;Cg5g019900.1;Cs5g16100.2;Ciclev10020366m	Cs5g16100.1	no	2	5.6522e-06	136.06	3473400000	164450000	273220000	333220000	430310000	364380000	312830000	381820000	176970000	333890000	232750000	295650000	173890000
AAMEMQAEAERK	12	1	1363.62	Cs5g16100.1;Cg5g019900.1;Cs5g16100.2;Ciclev10020366m	Cs5g16100.1	no	2	0.012078	69.229	67295000	0	0	0	21446000	0	0	0	37967000	7881900	0	0	0
AAMEVPSALGLDPTIANSVHQLINR	25	0	2616.37	Cs7g10320.1;Cg7g017480.1;Cg7g017480.2;Ciclev10030830m	Cg7g017480.1	no	3	1.3653e-11	89.297	497250000	0	17700000	0	17820000	30934000	0	10300000	10400000	9216500	127800000	129720000	143360000
AAMFENAR	8	0	908.417	Ciclev10015628m;Cs2g07220.1;Cg2g040900.1	Cs2g07220.1	no	2	0.010532	90.37	897850000	156690000	0	120640000	0	0	0	0	0	0	208580000	230820000	181110000
AAMHNTQILCAVMLDTK	17	0	1915.93	Cs2g12320.2;Cs2g12320.1;Ciclev10014963m;Ciclev10014961m;Cg2g036550.2;Cg2g036550.1	Cs2g12320.2	yes	3	0.0049544	41.257	64376000	0	0	0	10535000	0	35509000	0	18332000	0	0	0	0
AAMLQGVSEVAEAVK	15	0	1501.78	Cs1g18140.2;Cs1g18140.1;Cs1g18140.3;Ciclev10025257m;Cg1g009850.1	Cg1g009850.1	no	2;3	2.3908e-08	114.31	12330000000	944390000	1046900000	2230100000	469080000	653550000	686940000	754510000	676570000	1088400000	1241400000	1310800000	1227000000
AAMNSPLAK	9	0	901.469	Cs7g20760.2;Cs7g20760.1;Ciclev10032367m;Cg7g009580.2;Cg7g009580.1;Cs7g20760.3	Cs7g20760.2	yes	2	0.0015659	94.85	6034500000	593880000	744340000	761200000	346400000	428980000	359320000	177910000	550180000	388170000	664950000	547100000	472080000
AAMQAGIDK	9	0	903.448	Ciclev10028085m;Cg8g019780.1;Cs8g16040.1	Ciclev10028085m	yes	2	0.0041117	78.556	713080000	87810000	81276000	78576000	0	50281000	27577000	0	0	34428000	149940000	103260000	99929000
AAMQHGR	7	0	769.365	Cs2g08090.1;Cg2g039940.4;Cg2g039940.2;Cs2g08090.3;Cs2g08090.2;Cg2g039940.3;Cg2g039940.1;Cs2g08090.4	Cs2g08090.1	yes	2	0.020676	102.98	15177000	872800	0	2059600	643910	0	0	904260	0	0	4710600	4195900	1789800
AANDCVQEGVR	11	0	1217.55	Cs4g19000.2;Cs4g19000.1;Cg4g004580.1	Cs4g19000.2	yes	2	8.8733e-10	166.87	48545000000	3576100000	5070200000	5284100000	4747700000	3812500000	3239600000	2707800000	2905200000	3729000000	4692200000	4775900000	4004900000
AANFNIALDDVSITSLTFGK	20	0	2096.08	Ciclev10016146m;Ciclev10016140m;Cs2g16160.1;Cg2g008180.1;Ciclev10016485m	Ciclev10016146m	yes	2;3	7.2969e-13	119.38	244490000	8546400	11179000	9337300	2369600	16685000	11725000	9947800	13008000	43782000	75688000	5193000	37031000
AANIFETGYK	10	0	1112.55	Cg8g004810.1;Cg8g004810.2;Ciclev10027722m;Cs8g05730.1	Cg8g004810.1	no	1;2	0.00015128	125.75	8240500000	949240000	1428700000	1299500000	489830000	545030000	452360000	406230000	313140000	377070000	95124000	1107900000	776430000
AANLDWSNCAHHACSEIR	18	0	2110.91	Ciclev10016815m;Cg2g007820.1;Ciclev10016870m;Cs2g26830.1;Cs2g26830.2	Cs2g26830.1	no	3	3.5345e-12	120.9	458210000	76298000	77965000	66728000	42528000	0	0	50845000	0	43478000	0	100370000	0
AANNPMGVDK	10	0	1015.48	Ciclev10029702m	Ciclev10029702m	yes	2	0.024033	62.166	119800000	0	0	0	0	0	0	0	0	0	56266000	63538000	0
AANNPMGVDKEQAFGMAETEMEYR	24	1	2688.16	Ciclev10029702m	Ciclev10029702m	yes	2	1.6167e-14	99.454	0	0	0	0	0	0	0	0	0	0	0	0	0
AANNPTGVDKEQAFGMAETEMEYR	24	1	2658.17	Cg8g023500.1	Cg8g023500.1	yes	2;3	1.3768e-31	144.26	77172000	32736000	29609000	14827000	0	0	0	0	0	0	0	0	0
AANQVAGCGYEYGSSWGK	18	0	1903.82	Cg2g018720.1	Cg2g018720.1	yes	2	4.0341e-09	89.468	0	0	0	0	0	0	0	0	0	0	0	0	0
AAPFINHSFGK	11	0	1187.61	Cg7g002680.1;Cs7g30370.1;Ciclev10032300m;Cs7g30370.2;Cs7g30370.3	Cg7g002680.1	yes	3	0.0001794	84.882	222490000	15953000	0	40100000	0	0	0	0	0	0	66826000	65131000	34478000
AAPFLFCESCR	11	0	1356.6	Ciclev10012451m;Ciclev10012448m;Cg6g013850.3;Cg6g013850.2;Cg6g013850.1;Cs6g13450.4;Cs6g13450.3;Cs6g13450.2;Cs6g13450.1	Ciclev10012451m	no	2	0.00011167	100.82	986810000	47997000	62861000	89692000	21828000	42521000	74960000	35355000	90657000	49504000	127440000	155590000	188400000
AAPGGAGGVK	10	0	783.424	Cs3g16430.2;Cg3g013240.1;Cs3g16430.1;Ciclev10001452m;Ciclev10001439m	Cs3g16430.2	no	2	0.019291	55.461	1322200000	211540000	257490000	182810000	45840000	36436000	49146000	53125000	103500000	237220000	45018000	58429000	41676000
AAPGGSFILLHGCAHNPTGIDPTPEQWEK	29	0	3099.49	Ciclev10008227m;Ciclev10008224m;Cg4g001730.1;Cs7g06000.1	Ciclev10008227m	yes	3	3.3578e-06	60.382	111110000	0	0	0	0	0	0	52918000	0	0	0	58191000	0
AAPIVSFLQNPNSFQDLR	18	0	2016.04	Ciclev10004983m;orange1.1t00622.1;orange1.1t00622.2;Cg5g003950.1	Ciclev10004983m	yes	3	0.00042411	50.178	21394000	0	0	0	0	0	0	11191000	0	10203000	0	0	0
AAPKPPSAEK	10	1	994.545	Cg4g012370.2;Cg4g012370.1;Cs4g10100.2;Cs4g10100.1;Ciclev10008189m	Cs4g10100.2	no	2;3	3.7754e-05	121.6	167240000000	13006000000	17888000000	15513000000	11648000000	17462000000	11925000000	9641700000	9990800000	11863000000	17956000000	14734000000	15610000000
AAPNVFQVSVK	11	0	1158.64	Ciclev10019856m	Ciclev10019856m	yes	2	0.0017892	75.819	1339000000	72692000	131580000	79485000	0	125690000	137050000	111930000	113660000	110400000	142970000	129270000	184320000
AAPPIEVPALPLDELKEK	18	1	1929.08	Cs5g24340.3;Cs5g24340.2;Ciclev10020759m;Cg5g028690.1;Cs5g24340.1;Ciclev10020458m;Cs5g24340.4;orange1.1t01123.1;Cg7g001660.1;Ciclev10033762m;orange1.1t01527.1;orange1.1t01122.1	Cs5g24340.3	yes	3	0.08872	20.17	752120000	89688000	68972000	50851000	69334000	71322000	0	100330000	67914000	69182000	48519000	63323000	52689000
AAPSGAIVLLHACAHNPTGVDPTLEQWEQIR	31	0	3350.68	Cs4g16050.1;Ciclev10008489m	Cs4g16050.1	yes	4	1.486e-07	60.363	1018800000	0	0	0	221790000	294660000	197990000	91761000	132290000	80322000	0	0	0
AAPTVEGAAVTALR	14	0	1325.73	Cg4g012520.1;Cs4g09960.1;Ciclev10009301m;Ciclev10009535m	Cg4g012520.1	no	2	0.01618	50.305	199650000	57915000	0	71886000	0	0	0	0	0	0	0	16908000	52936000
AAPVSSPGIWDSFPAAR	17	0	1727.86	Cg2g012670.1;Cs2g24360.1;Ciclev10016547m	Cg2g012670.1	no	2;3	2.2252e-10	113.01	4431000000	868790000	877560000	953370000	273740000	98861000	187190000	234120000	191960000	177490000	203710000	256240000	108030000
AAQASNVAVVLASSDGLSDESK	22	0	2118.04	Ciclev10007834m;Cs4g01740.1;Cg4g024240.1	Cs4g01740.1	no	2;3	2.4023e-62	195.36	756890000	8045900	12965000	26113000	33569000	44313000	75269000	120820000	112060000	135850000	135570000	52317000	0
AAQDIAGADLAPTHPIR	17	0	1715.9	Ciclev10002255m;Ciclev10002254m	Ciclev10002255m	yes	2;3	1.2643e-05	74.147	437660000	47610000	0	0	99206000	0	0	121490000	73592000	95756000	0	0	0
AAQDIALTDLAPTHPIR	17	0	1801.97	Cs1g20220.1;Ciclev10026356m;Cg1g008070.2;Cs1g20220.2;Ciclev10026350m;Cg1g008070.1;Cs1g20220.3;Ciclev10026442m	Cs1g20220.1	yes	2;3	5.9682e-05	68.41	2769100000	300040000	139220000	158450000	229480000	184550000	190980000	462250000	170000000	390440000	144400000	283500000	115790000
AAQDIANAELAPTHPIR	17	0	1786.93	Ciclev10003615m;Cs3g17990.1;Cg3g014700.1	Ciclev10003615m	no	2;3	6.0285e-22	144.25	2970900000	0	108430000	91187000	518910000	369080000	721730000	430510000	203050000	250430000	80426000	197190000	0
AAQDVQGK	8	0	815.414	Cs7g15130.1;Cs7g15130.3;Ciclev10030624m;Cs7g15130.2;Cg7g013490.1;Cs7g15130.4;Cs7g15130.5	Cs7g15130.1	yes	2	0.010944	86.095	3254100	0	0	0	735860	0	0	2518300	0	0	0	0	0
AAQEEANKELEKEK	14	2	1615.81	Cg7g021490.1;Cs7g03480.1;Ciclev10033434m	Cg7g021490.1	yes	2;3	5.5233e-07	118.5	539710000	36411000	43392000	0	0	53676000	62319000	0	149400000	32140000	37037000	81254000	44089000
AAQLGLK	7	0	699.428	Ciclev10004793m;Cg9g000640.1;Cs9g01670.1	Ciclev10004793m	no	2	0.02113	99.919	52436000000	4411300000	4647300000	5761200000	2066000000	3931600000	3507400000	2166200000	4606000000	3721300000	5647700000	6051000000	5918800000
AAQQALFPDNAYGVDSGGDPK	21	0	2119.98	Cg8g004810.1;Ciclev10027834m;Cs8g05720.1;Cg8g004880.1;Ciclev10030315m;Ciclev10027722m	Cg8g004810.1	no	2;3	4.7326e-14	111.57	7924500000	1192900000	957310000	918380000	469580000	352930000	535180000	434080000	380740000	385260000	806630000	821230000	670280000
AAQWILSHR	9	0	1080.58	Ciclev10024807m;Cg1g013430.1;Cs1g16150.1	Ciclev10024807m	no	2;3	0.0003837	122.33	2076700000	31365000	0	0	200660000	72408000	164970000	599550000	306730000	431210000	47578000	117620000	104650000
AAREETDQDAGEDVDEK	17	1	1876.79	Cs2g12120.3;Cs2g12120.2;Cs2g12120.1;Cs2g12120.4;Cg2g036750.1;Ciclev10014377m;Ciclev10014376m;Ciclev10014375m;Ciclev10014374m	Cs2g12120.3	no	2;3	1.9913e-20	156.73	178850000	0	0	35680000	0	112540000	30632000	0	0	0	0	0	0
AASAAGTIMTLSSWATSSVEEVSSTGPGIR	30	0	2923.42	Cs2g03230.3;Cs2g03230.2;Cg2g044990.3;Cs2g03230.5;Cg2g044990.1;Cs2g03230.1;Cg2g044990.2;Ciclev10015664m;Ciclev10015533m;Ciclev10016040m	Ciclev10015664m	no	2;3;4	2.6524e-86	212.82	4178500000	43944000	65585000	91649000	349830000	363540000	331870000	1384400000	761700000	754650000	31351000	0	0
AASAGAAAPASHPVASTPVPAVSPPEPK	28	0	2534.31	Cg7g014530.1;Ciclev10031397m	Cg7g014530.1	yes	3	3.9245e-17	94.96	233540000	0	0	0	0	0	0	0	0	0	89375000	144160000	0
AASEASSK	8	0	749.356	Ciclev10016620m;Ciclev10016618m;Ciclev10017048m	Ciclev10016620m	yes	2	0.0096369	80.219	17381000	0	0	191460	975210	963150	854090	13185000	1098600	0	47056	66505	0
AASELSSHDPPVVLAK	16	0	1619.85	Cs3g19790.2;Cs3g19790.1;Cg3g016680.2;Cg3g016680.1;Ciclev10001328m;Ciclev10001327m;Ciclev10001876m	Cs3g19790.2	no	2;3	4.6738e-59	240.46	2944200000	69511000	58007000	37869000	298090000	597370000	509630000	253310000	244610000	189800000	332890000	259730000	93335000
AASEWLYVVPWGLR	14	0	1645.86	Ciclev10015201m;Ciclev10015030m;Cs2g12100.1;Ciclev10015383m	Ciclev10015201m	yes	2	0.0003507	67.997	33523000	0	0	0	0	0	0	10400000	13182000	9940700	0	0	0
AASFNIIPSSTGAAK	15	0	1433.75	Cs5g06870.2;Cs5g06870.1;Cg5g006480.1;Cs5g06870.3;Cs5g06870.4;Ciclev10021037m;Cg7g017610.1;Cs7g10220.1;Ciclev10032014m;Cs7g10220.2;Cs7g10220.3;Ciclev10032420m	Ciclev10021037m	no	2	2.1461e-06	103.88	2757800000	361700000	149260000	158290000	216140000	321360000	364800000	280330000	184130000	263740000	81017000	221640000	155360000
AASLAFK	7	0	706.401	Cs9g06280.1;Ciclev10005182m;Cg9g004850.1	Cs9g06280.1	no	2	0.042825	71.296	114240000	0	0	0	0	0	0	38506000	58198000	17540000	0	0	0
AASLPILLCHGK	12	0	1278.71	Cs4g17410.1;Cg4g007750.1;Cs4g17410.3;Cs4g17410.2;Ciclev10009255m	Cs4g17410.1	yes	2;3	0.0034616	58.172	619630000	33263000	41796000	31674000	26190000	99319000	77149000	0	21991000	59433000	103770000	37487000	87557000
AASNQVDFQTK	11	0	1207.58	Cs3g24040.1;Ciclev10001434m;Cg3g021890.1;orange1.1t00033.1;Ciclev10010807m;Cg4g011320.1	Cs3g24040.1	yes	2	0.0005071	88.83	192550000	33393000	0	0	43103000	0	31342000	31347000	0	39118000	0	14248000	0
AASPDEFTR	9	0	992.456	Cs2g17430.5;Cs2g17430.4;Cs2g17430.3;Cs2g17430.2;Cs2g17430.1;Ciclev10014409m;Cg2g029510.1;Cg2g029510.2;Cg2g029510.5;Cg2g029510.4;Cg2g029510.3	Cs2g17430.5	yes	2	0.041667	48.698	48934000	0	0	0	0	0	0	29915000	0	19020000	0	0	0
AASQAAEEFISSQNRPK	17	1	1832.9	Cg9g020940.1;Ciclev10006928m;Cs9g13160.2;Cs9g13160.1	Cg9g020940.1	yes	3	4.797e-08	94.922	518700000	37135000	0	0	42141000	0	59689000	150760000	70049000	103030000	0	55905000	0
AASQASLLLQK	11	0	1128.65	Cs8g18190.3;Ciclev10029567m;Cg8g022050.2;Cs8g18190.2;Ciclev10029409m;Cg8g022050.1	Cs8g18190.3	yes	2	0.00018265	91.313	288970000	0	0	0	39117000	37712000	0	82594000	50313000	79230000	0	0	0
AASSSASSSSALSR	14	0	1267.6	Ciclev10015838m;Cg2g004450.1;Cg2g004450.3	Ciclev10015838m	yes	2	2.6629e-12	121.18	66568000	0	0	0	31133000	0	0	35436000	0	0	0	0	0
AASSSTSLNTR	11	0	1093.54	Cs5g12510.4;Cs5g12510.2;Ciclev10022757m;Cs5g12510.1;Ciclev10022997m;Cs5g12510.3	Cs5g12510.4	yes	2	0.0017828	75.849	40418000	8416000	0	0	0	32002000	0	0	0	0	0	0	0
AASTILATGGYGR	13	0	1236.65	Ciclev10025149m;Cg1g004150.1;Cs1g24020.1	Ciclev10025149m	yes	2;3	1.8256e-07	123.95	27568000000	59850000	170350000	266480000	2021700000	1969200000	2214200000	2095900000	4259700000	3061300000	3197600000	3661500000	4589800000
AASVVGEVLAMR	12	0	1201.65	Cs3g03820.2;Cs3g03820.1;Ciclev10002842m;Cg3g002700.1	Cs3g03820.2	yes	2	0.014143	50.275	26993000	0	0	0	0	0	0	0	0	0	0	0	26993000
AASWNAENR	9	0	1017.46	Cs7g02850.1;Ciclev10032481m;Ciclev10032479m;Cg7g022190.2;Cg7g022190.1	Cs7g02850.1	yes	2	0.00030844	128.86	1126200000	76913000	77632000	50554000	124530000	114580000	100640000	175410000	232630000	173320000	0	0	0
AATAAFFTNR	10	0	1068.54	Cs5g24360.1;Cg5g028700.1	Cs5g24360.1	yes	2	0.065976	25.527	157580000	0	0	0	121490000	0	16258000	0	0	19835000	0	0	0
AATAPANGLNK	11	0	1026.55	Cs2g10690.1;Ciclev10016613m;Cg2g038160.1;Ciclev10016923m;Ciclev10017109m	Cs2g10690.1	yes	2	0.0041486	64.906	124450000	0	25108000	0	0	0	0	73489000	0	0	25856000	0	0
AATAVANGLNK	11	0	1028.56	Cs5g28140.1;Ciclev10022162m;Cg5g032650.1	Cs5g28140.1	yes	2	1.4095e-07	131.09	552770000	0	0	0	46170000	57901000	0	100280000	42915000	88610000	64711000	73211000	78972000
AATDLGNLVAQCSSLGR	17	0	1731.86	Cs1g07990.2;Cs1g07990.1;Ciclev10007885m;Ciclev10008294m	Cs1g07990.2	yes	2	2.7194e-11	115.29	0	0	0	0	0	0	0	0	0	0	0	0	0
AATDPVFPPGIVDVHGILR	19	0	1973.07	Cs7g06880.1;Ciclev10009111m;Cg4g000900.1	Cs7g06880.1	no	2;3;4	4.6043e-18	135.08	14839000000	1454800000	1557500000	1500000000	615080000	790720000	1102200000	1269200000	1409500000	1127500000	1123200000	1270500000	1618300000
AATDYEEHLWR	11	0	1389.63	Cg4g011860.1;Cg4g011860.2	Cg4g011860.1	yes	2	0.0038559	64.64	105850000	0	0	0	0	0	0	0	0	0	45443000	38168000	22242000
AATGEEISAEDLGGAAVHCK	20	0	1984.92	Cs8g06050.1;Ciclev10028103m;Cg8g004490.1;Cs8g06050.2;Ciclev10028172m;Cs8g06050.4;Cs8g06050.6;Cs8g06050.5;Cs8g06050.3	Cs8g06050.1	yes	2;3	1.6141e-101	266.29	6523300000	814630000	476110000	378890000	326780000	701110000	595410000	648390000	478300000	538490000	418320000	510570000	636340000
AATLSIDQVK	10	0	1044.58	Ciclev10006919m	Ciclev10006919m	yes	2	0.0012358	89.171	465710000	90291000	83363000	96704000	33738000	66691000	61296000	0	0	33631000	0	0	0
AATLSIDQVKK	11	1	1172.68	Ciclev10006919m	Ciclev10006919m	yes	3	0.0045133	53.211	38401000	38401000	0	0	0	0	0	0	0	0	0	0	0
AATMVSSAGGLLAMLNESHPSLK	23	0	2284.16	Ciclev10004239m;orange1.1t03287.1;Cg9g012550.1	Ciclev10004239m	yes	2;3	2.6922e-11	103.84	114760000	0	0	5853900	9879600	24790000	12724000	28036000	16485000	0	0	9655300	7340900
AATPSSAIER	10	0	1001.51	Cs8g02260.1;Cs8g02260.2	Cs8g02260.1	yes	2	0.039588	46.352	0	0	0	0	0	0	0	0	0	0	0	0	0
AATPSSTIER	10	0	1031.52	Ciclev10028168m;Cg8g001250.1	Ciclev10028168m	yes	2	0.0037044	73.841	242530000	0	0	0	0	0	0	0	0	0	112910000	0	129620000
AATTEADSNRK	11	1	1162.56	orange1.1t00071.1;Ciclev10009740m;Cg4g011600.1	orange1.1t00071.1	yes	2	0.00066499	127.03	665890000	0	0	0	31939000	19127000	54957000	70380000	175070000	260050000	0	35659000	18702000
AATVHPTR	8	0	851.461	Cs9g02530.1;Ciclev10004645m;Cg9g001550.1;Cs9g02550.1;Ciclev10004649m;Cg9g001570.1	Cs9g02530.1	no	2	0.0075231	99.136	47671000	2031200	0	2357900	5849900	4074700	2375000	10175000	8609800	4697500	0	4728000	2771900
AATVYGDSPSIIYNNITYTWSDTHHR	26	0	2981.39	Cs4g14970.1;Ciclev10007865m;CgUng001440.1	CgUng001440.1	no	3;4	1.1197e-07	68.074	314200000	30495000	0	0	0	0	0	77332000	89229000	51959000	0	29344000	35846000
AAVAGVPFVDVLTTMLDPTIPLTTAEWEEWGDPR	34	0	3696.84	Ciclev10014401m;Ciclev10014380m	Ciclev10014401m	yes	3	0.027895	24.258	6365800	0	0	0	0	0	0	0	6365800	0	0	0	0
AAVAQAALAYQLYQK	15	0	1607.87	Cs8g10790.1;Ciclev10004979m;Cg5g024740.1;Ciclev10005292m	Cs8g10790.1	yes	2;3	8.1718e-13	119.21	0	0	0	0	0	0	0	0	0	0	0	0	0
AAVAWEAGKPLVIEEVEVAPPQK	23	1	2430.32	Ciclev10001501m;Ciclev10001382m;Ciclev10002044m;Ciclev10001919m;Ciclev10002124m;Cs3g20830.6;Cg3g017900.1;Cs3g20830.2;Cs3g20830.1	Ciclev10001501m	no	2;3	1.1983e-28	154.13	2071100000	184640000	104140000	89418000	181930000	148730000	154050000	305200000	319320000	455570000	0	71408000	56731000
AAVAWEPNK	9	0	984.503	Cs5g28880.5;Cs5g28880.4;Ciclev10020679m;Cs5g28880.2;Cs5g28880.1;Ciclev10020620m;Cg5g033090.1	Cs5g28880.5	yes	2	0.003428	81.972	471160000	31261000	15697000	0	64300000	37256000	62840000	129130000	57710000	72974000	0	0	0
AAVAWEPNKPLVIEDVQVAPPQAGEVR	27	1	2882.53	Cs5g28880.5;Cs5g28880.4;Ciclev10020679m;Cs5g28880.2;Cs5g28880.1;Ciclev10020620m;Cg5g033090.1	Cs5g28880.5	yes	3	1.6864e-07	65.223	44629000	0	0	0	0	0	0	0	44629000	0	0	0	0
AAVDAELK	8	0	815.439	Cg9g026730.1	Cg9g026730.1	yes	2	0.041797	55.112	132850000	0	0	0	0	0	0	0	0	0	66804000	0	66047000
AAVDAELKK	9	1	943.534	Cg9g026730.1	Cg9g026730.1	yes	3	0.030369	40.058	111100000	0	0	0	0	0	0	0	0	0	36178000	31156000	43764000
AAVDAITR	8	0	815.45	Ciclev10005559m;orange1.1t03253.1;Ciclev10005524m;Cg9g029380.1	Ciclev10005559m	yes	2	0.0077573	96.027	1564800000	142130000	107720000	128490000	195910000	146380000	135520000	215880000	129090000	232810000	0	81553000	49353000
AAVDERPSAK	10	1	1042.54	Cs5g08270.1;Cs5g08120.3;Cs5g08120.2;Cs5g08120.1;Ciclev10022039m;Cg5g007650.1;Cg5g007650.2;Ciclev10023537m	Cs5g08270.1	yes	2	0.0029602	68.485	247660000	0	40164000	0	0	46015000	40706000	60752000	33080000	0	0	0	26942000
AAVDSAR	7	0	688.35	Ciclev10028126m;Cg8g001810.1;Cs8g02810.2;Cs8g02810.1	Ciclev10028126m	yes	2	0.031745	81.784	20962000	0	0	0	0	2968100	3278900	6452700	0	8262200	0	0	0
AAVEAAGGSVR	11	0	986.515	Cg1g026100.1;Cs1g04980.1;Ciclev10026233m	Cg1g026100.1	yes	2	9.5191e-05	102.53	2076500000	155080000	251160000	179180000	136140000	118390000	116920000	153250000	78611000	207820000	351420000	0	328510000
AAVEAELK	8	0	829.455	Ciclev10005899m;Cs9g17210.1;Ciclev10006166m	Ciclev10005899m	yes	2	0.064028	59.597	171500000	0	14990000	0	26305000	15174000	18118000	57280000	39637000	0	0	0	0
AAVEAELKK	9	1	957.549	Ciclev10005899m;Cs9g17210.1;Ciclev10006166m	Ciclev10005899m	yes	3	0.030836	44.863	30767000	0	0	0	0	0	0	0	0	30767000	0	0	0
AAVEEDLAEGHGEVGPR	17	0	1734.82	orange1.1t00323.2;Ciclev10019380m;orange1.1t00323.1;orange1.1t00323.4;orange1.1t00323.3;Cg5g042480.1	orange1.1t00323.2	no	2;3	1.8186e-78	255.21	54010000000	4386500000	5907100000	4194900000	2828500000	4958800000	4888200000	2529500000	2620400000	3482600000	7710300000	4954800000	5548400000
AAVEEGIVPGGGVALLYAAK	20	0	1884.04	orange1.1t01459.1;Cg6g007210.1;orange1.1t01459.2;orange1.1t01459.3	orange1.1t01459.1	yes	2;3	8.8116e-13	118.05	61745000000	3190100000	5253400000	5551000000	4158500000	4790500000	4934400000	5355000000	5501000000	6000800000	4437700000	4977100000	7595800000
AAVEEGIVPGGGVALLYATK	20	0	1914.05	Cs1g18140.2;Cs1g18140.1;Cs1g18140.3;Ciclev10025257m;Cg1g009850.1	Cg1g009850.1	no	2;3	8.4264e-09	103.73	8583500000	644990000	989930000	725470000	619520000	685410000	718530000	616280000	691260000	770000000	569780000	729310000	823040000
AAVEMALIDAVAK	13	0	1300.71	Ciclev10024642m;Cs5g12830.2;Ciclev10024623m;Ciclev10024636m;Cs5g12830.1;Cg5g022100.1	Ciclev10024642m	yes	2	0.00029386	76.357	65360000	0	0	0	0	0	0	34049000	13650000	17660000	0	0	0
AAVGAPDILGDCPFSQR	17	0	1772.85	Cg7g005400.1;Cs7g28340.2;Cs7g28340.1;Ciclev10032934m;Ciclev10032931m;Cs7g28340.3	Cs7g28340.2	no	2	5.8734e-08	104.2	963290000	52455000	81454000	47040000	101230000	69096000	102390000	177010000	85002000	135050000	0	49825000	62739000
AAVHYAAAESK	11	0	1116.56	Cg7g017030.1;Cs7g10710.1;Ciclev10032648m	Cg7g017030.1	no	2	4.3559e-08	156.58	296730000	0	0	0	93067000	42961000	36553000	38371000	28519000	57255000	0	0	0
AAVIELNCETDFVSR	15	0	1722.82	Cs5g27330.2;Cs5g27330.1;Ciclev10020467m;Cg5g031870.1	Cs5g27330.2	no	2	0.0011428	56.872	28968000	0	0	0	0	0	0	0	0	0	12802000	10140000	6025900
AAVIGDTIGDPLK	13	0	1268.7	Cg1g020730.2;Cg1g020730.1;orange1.1t01399.2;orange1.1t01399.1;Ciclev10024946m;Ciclev10024975m;Cs4g05210.1;Ciclev10007524m;Cs4g05210.4;Cs4g05210.3;Cg4g019740.1	Cg1g020730.2	no	2	2.141e-07	115.57	1482500000	63464000	51858000	0	207490000	172050000	174890000	278750000	211430000	229100000	61399000	32105000	0
AAVIGDTIGDPLKDTSGPSLNILIK	25	1	2507.38	Cg1g020730.2;Cg1g020730.1;orange1.1t01399.2;orange1.1t01399.1;Ciclev10024946m;Ciclev10024975m;Cs4g05210.1;Ciclev10007524m;Cs4g05210.4;Cs4g05210.3;Cg4g019740.1	Cg1g020730.2	no	2;3	1.5826e-122	271.04	2549800000	82489000	49054000	49282000	251250000	298950000	196990000	643700000	393530000	584520000	0	0	0
AAVKDYEAK	9	1	993.513	Cs5g05530.1;Ciclev10022532m;Cg5g005020.1;orange1.1t02825.2;Cg5g020510.1;Ciclev10022536m	Cs5g05530.1	no	2;3	0.00039596	126.31	1190800000	310980000	30356000	41795000	43308000	269340000	177660000	75581000	189430000	52322000	0	0	0
AAVLADMDSLGR	12	0	1217.61	Cs9g06570.1;Ciclev10004460m	Cs9g06570.1	yes	2	0.030844	47.712	0	0	0	0	0	0	0	0	0	0	0	0	0
AAVLAEMDSLGR	12	0	1231.62	Cg9g005180.1;Cg9g005180.2	Cg9g005180.1	yes	2	0.011318	53.448	178120000	0	0	0	0	0	0	0	0	0	0	127460000	50657000
AAVNLDDVTLCLSK	14	0	1517.78	Cs5g07530.1;Cs5g07530.2;Ciclev10024056m;Cg5g007100.1	Cg5g007100.1	no	2	1.0118e-05	95.57	376520000	28742000	51217000	31369000	35065000	41742000	40710000	33873000	43005000	47817000	0	0	22980000
AAVNLMK	7	0	745.416	Ciclev10020208m;Cs5g01390.1;Cg5g000390.1	Ciclev10020208m	yes	2	0.052469	67.741	68550000	0	0	0	0	0	0	0	18450000	50101000	0	0	0
AAVPNAFPNSGVSR	14	0	1385.71	orange1.1t02373.2;orange1.1t02373.1;Ciclev10004373m;Cg9g014260.1;orange1.1t02373.3	orange1.1t02373.2	yes	2	0.00011199	77.776	220840000	0	29802000	0	27797000	0	41611000	47068000	29833000	44729000	0	0	0
AAVPSGASTGIYEALELR	18	0	1803.94	Ciclev10011726m;Cg6g016330.1;Ciclev10012056m;Cs9g15960.1;Cs9g15960.2;Ciclev10004965m;Cg9g025530.1;Cs6g15540.1;Cs6g15540.2;Cs6g15540.4;Cs6g15540.3	Ciclev10011726m	no	2	1.0817e-05	86.8	417550000	0	0	26296000	40395000	68232000	93633000	68677000	84047000	36266000	0	0	0
AAVSAAK	7	0	616.354	Ciclev10028171m;Cg9g024460.1;Cs8g12430.1;Cs8g12430.2	Cg9g024460.1	no	2	0.020868	101.69	2357800000	244690000	24593000	263300000	138640000	153380000	157530000	203830000	113950000	190300000	375220000	232210000	260210000
AAVSALQHQPVVNAVIDGDDIIYR	24	0	2563.34	Cs2g21190.3;Ciclev10017966m;Cs2g21190.1;Cs2g21190.2;Cg2g018590.1	Cg2g018590.1	no	2;3;4	7.9726e-139	290.39	123870000000	9635400000	12813000000	13453000000	10596000000	7256200000	10343000000	10129000000	7625000000	8579400000	16051000000	3655600000	13731000000
AAVSALQHQPVVNAVIDGDDIIYRDYIDISFAVGTK	36	1	3872.99	Cs2g21190.3;Ciclev10017966m;Cs2g21190.1;Cs2g21190.2;Cg2g018590.1	Cg2g018590.1	no	3;4	7.6925e-23	102.55	944890000	0	2813100	49950000	34043000	255160000	200800000	0	83688000	50760000	63135000	37824000	166720000
AAVSAMPELLR	11	0	1156.63	Cs9g03090.1;Ciclev10014097m;Cg2g000490.1;Cs5g26780.2;Cg5g031310.2;Cs5g26780.3;Cs5g26780.1;Ciclev10018600m;Cg5g031310.1	Cs9g03090.1	no	2	0.035024	45.661	281270000	0	0	0	22171000	23613000	13249000	74355000	41185000	53466000	0	30461000	22770000
AAVSGLQNQPIINAVIDGDDIIYR	24	0	2554.34	Cg4g012370.2;Cg4g012370.1;Cs4g10100.2;Cs4g10100.1;Ciclev10008189m	Cs4g10100.2	no	2;3	1.8193e-72	217.39	15305000000	3153700000	1138900000	3148600000	1530700000	1405100000	1508400000	904470000	656830000	798890000	360170000	399160000	300210000
AAVSGLQNQPIINAVIDGDDIIYRDYIDISIAVGTSK	37	1	3917.04	Cg4g012370.2;Cg4g012370.1;Cs4g10100.2;Cs4g10100.1;Ciclev10008189m	Cs4g10100.2	no	3	0.0056586	31.304	10952000	0	3183200	4886500	0	0	0	0	0	0	0	2882000	0
AAVVATVATAIPTLASVR	18	0	1710	Ciclev10009984m;Cg4g007640.1;Cs4g17490.1	Ciclev10009984m	yes	2;3	4.2703e-05	69.979	53182000	6008600	0	0	0	0	0	0	0	0	0	14621000	32552000
AAVVGHQHHHHHPDQR	16	0	1861.89	Cs5g14780.1;Ciclev10022408m;Cg5g016040.2;Cs5g14780.2;Ciclev10022239m;Cg5g016040.1;Ciclev10022163m;Cs5g14780.3	Cs5g14780.1	yes	3;4	3.9645e-05	73.279	43805000	912120	0	0	4563900	3950300	4337900	0	14379000	9671700	2619500	0	3370900
AAVVSDAEIK	10	0	1001.54	orange1.1t01619.1;Cg2g028530.1;Ciclev10014643m;orange1.1t01619.2;Ciclev10015183m	orange1.1t01619.1	yes	2	0.027451	50.194	176180000	0	0	0	37145000	36014000	34716000	0	0	68308000	0	0	0
AAWEELIDR	9	0	1101.55	orange1.1t02649.1;Ciclev10020301m;Cg5g019050.1;Ciclev10021495m;orange1.1t02649.2;Ciclev10020510m;Cg5g019050.2;Ciclev10021470m;Cg5g019050.2.1;Cg5g019050.2.2	orange1.1t02649.1	yes	2	0.013999	62.005	176210000	0	0	0	0	0	4848800	0	0	0	65593000	55186000	50580000
AAWEFAK	7	0	821.407	Cs8g20610.1;Cg8g024580.1;Ciclev10028839m	Cs8g20610.1	no	2	0.056577	64.757	0	0	0	0	0	0	0	0	0	0	0	0	0
AAWEIFTPLLHR	12	0	1452.79	Cs2g24540.1;Ciclev10015153m;Cg2g012550.1	Cs2g24540.1	yes	3	2.3734e-06	117.25	303540000	28155000	20766000	12793000	13625000	24899000	18897000	48321000	57813000	78274000	0	0	0
AAWLTRPNDSFVDAVAENLLDR	22	1	2472.24	Cg5g021830.2;Cg5g021830.1;Cs5g18340.1;Ciclev10020832m	Ciclev10020832m	no	3	1.5507e-52	198.84	867870000	23309000	157710000	56146000	26390000	35233000	34182000	122930000	90322000	120730000	84190000	55240000	61485000
AAYAEALAK	9	0	906.481	Ciclev10030042m;Cs8g19010.1;Cg8g022990.1	Ciclev10030042m	yes	2	0.001138	103.83	11312000000	0	664990000	4547200000	2084800000	0	0	0	0	0	115550000	3899900000	0
AAYFNIALDDVSITSLTFGK	20	0	2145.1	Ciclev10028982m;Ciclev10028980m;Cg8g018640.1;Cs7g17770.2;Cs7g17770.1	Ciclev10028982m	yes	2	1.5192e-12	112.44	258830000	37222000	0	10536000	22402000	30232000	28240000	2920900	37464000	32056000	0	15235000	42526000
AAYGMLNDMAQNPK	14	0	1522.69	Ciclev10024301m	Ciclev10024301m	no	2	2.2313e-09	139.78	984720000	119630000	196150000	177560000	42474000	55208000	55574000	84438000	53241000	50754000	50516000	58531000	40650000
AAYLSCLK	8	0	924.474	Cs6g17440.1;Ciclev10011395m;Cg6g018310.1	Ciclev10011395m	no	2	0.027969	63.419	547550000	63932000	85871000	73064000	41508000	69232000	70910000	0	0	0	64392000	37686000	40959000
AAYPIEYIPNAK	12	0	1348.7	Cg3g013480.1;Cs3g16700.1;Cg3g013480.2;Ciclev10025088m;Ciclev10025087m;Ciclev10025291m;Cs1g20920.4;Cs1g20920.3;Cg1g007330.6;Cg1g007330.4;Cs1g20920.2;Cg1g007330.3;Cg1g007330.1;Cg1g007330.8;Cg1g007330.7;Cg1g007330.5;Cg1g007330.2;Cs1g20920.1;Cg1g007330.2.2;Cg1g007330.6.1;Ciclev10000510m;Ciclev10000509m	Ciclev10000510m	no	2	0.00012913	92.112	1967500000	149920000	81274000	105590000	149610000	135190000	130140000	349270000	224470000	259610000	85957000	209490000	86936000
AAYTALDGTGYLFSTDIMSTMDKYHNDAADR	31	1	3413.52	Ciclev10002689m;Cs3g15040.2	Ciclev10002689m	yes	4	3.2265e-26	111.18	208290000	65373000	26394000	44942000	0	16930000	0	7927400	16666000	3586200	0	0	26472000
AAYVAVMQK	9	0	979.516	Ciclev10007417m;Ciclev10007415m;Ciclev10007414m;Cg4g019250.1	Ciclev10007417m	no	2	0.02999	52.867	98358000	0	0	0	0	0	0	59170000	39188000	0	0	0	0
ACAAQTNATFLK	12	0	1294.63	Cs3g14360.1;Ciclev10001272m;Cs3g14380.3;Cs3g14380.2;Cs3g14380.1;Ciclev10001269m;Cg2g031600.1	Cs3g14360.1	no	2	0.00094939	74.698	606010000	68452000	10130000	131070000	118800000	73944000	0	76775000	8708100	79771000	0	38365000	0
ACASAEEFMK	10	0	1142.47	Cg6g001660.1;Cs5g19940.3;Cs5g19940.1;Cg6g001660.2;Cs5g19940.2;Cs5g19940.4;Cg5g021270.1	Cg6g001660.1	no	2	0.0019311	82.008	102830000	42789000	23363000	0	0	0	0	0	0	0	36675000	0	0
ACDEQQHWK	9	0	1200.5	Ciclev10030488m;Cs7g30890.1;Cg7g002160.2;Cg7g002160.1	Ciclev10030488m	yes	2;3	3.899e-07	179.1	1865000000	97376000	69615000	0	197110000	212250000	147660000	429780000	214200000	213380000	73838000	130500000	79249000
ACDFFFR	7	0	961.412	Cs5g33340.2;Cs5g33340.1;Cg5g037560.1;Ciclev10024146m	Cs5g33340.2	yes	2	0.068483	96.51	62828000	0	0	0	0	0	0	25722000	13592000	23514000	0	0	0
ACDLLGVKPEDAVHVGDDRR	20	2	2221.09	Ciclev10005563m;Cg9g016310.1;orange1.1t03953.1	Ciclev10005563m	yes	4	0.0044471	36.454	211310000	43259000	41236000	55109000	0	29763000	41941000	0	0	0	0	0	0
ACDYFNSCFK	10	0	1310.51	Ciclev10010146m;Cg5g017370.1;Cs4g13390.1;Cg5g017370.2	Ciclev10010146m	yes	2	0.0058053	65.278	91939000	0	18474000	0	0	0	0	15012000	0	0	0	32524000	25928000
ACEAAIEGTK	10	0	1048.49	Ciclev10000230m;Cs3g24270.1;Cg3g022120.1	Ciclev10000230m	yes	2	0.01519	54.486	0	0	0	0	0	0	0	0	0	0	0	0	0
ACEENGVQLMDGTMWVHNPR	20	0	2343.02	Ciclev10001611m	Ciclev10001611m	yes	3	0.002462	40.645	135420000	0	44653000	0	0	0	0	48108000	42662000	0	0	0	0
ACEEVGIK	8	0	904.432	Cs6g10690.1;Ciclev10012007m;Cg6g011280.4;Cg6g011280.1;Cg6g011280.4.2;Cg6g011280.3;Cs6g10690.2;Ciclev10012454m;Cg6g011280.5;Cg6g011280.2	Cs6g10690.1	yes	2	0.015209	71.877	0	0	0	0	0	0	0	0	0	0	0	0	0
ACEFLLSK	8	0	966.484	Ciclev10031300m;Cs7g16690.1	Ciclev10031300m	yes	2	0.036022	60.892	40087000	0	0	0	0	0	23957000	16130000	0	0	0	0	0
ACEIFDGMEK	10	0	1198.5	Ciclev10033972m;Cs1g10310.4;Cs1g10310.3;Cs1g10310.2;Cs1g10310.1;Cg1g021910.2;Cg1g021910.1	Ciclev10033972m	yes	2	0.069243	40.154	0	0	0	0	0	0	0	0	0	0	0	0	0
ACELCENPHASLLFYWDGLNR	21	0	2564.16	Cg3g014350.2;Cg3g014350.1;Cs3g17570.1;Cs3g17570.2;Cg3g014350.3;Cs3g17570.4;Cs3g17570.3;Cs3g17570.5;Cs3g17570.6	Cg3g014350.2	no	3	0.054106	20.606	33868000	0	0	0	0	0	0	33868000	0	0	0	0	0
ACELGLEVKPWVK	13	1	1527.81	Cs4g10280.1;Ciclev10007338m;Cs4g10280.3;Cs4g10280.2;Cg4g012210.1;Cg4g012210.2	Cs4g10280.1	no	2;3	9.5696e-12	160.38	30793000000	411400000	1159200000	750640000	1295800000	2402000000	2094200000	3484400000	4547300000	5092100000	3285900000	2659700000	3610600000
ACELGLQVK	9	0	1016.53	Cg2g018390.1;Cs2g21430.2;Ciclev10014140m;Cs2g21430.1;Cs2g21430.3;Cs2g21430.5;Ciclev10014214m;Cs2g21430.4	Cs2g21430.2	no	1;2	0.00085792	109.71	9340600000	545840000	1263000000	1235600000	563180000	557230000	641690000	652020000	283860000	610310000	1331500000	784400000	871950000
ACELGLQVKPWVK	13	1	1526.83	Cg2g018390.1;Cs2g21430.2;Ciclev10014140m;Cs2g21430.1;Cs2g21430.3;Cs2g21430.5;Ciclev10014214m;Cs2g21430.4	Cs2g21430.2	no	2;3	2.8644e-23	192.15	61315000000	5372800000	6956400000	6637700000	3415700000	3748000000	4425400000	5867200000	4005400000	5244400000	3991300000	7195400000	4455400000
ACELIER	7	0	889.433	Cg7g013970.1;Cs7g13700.2;Cs7g13700.1;Ciclev10030697m	Cg7g013970.1	yes	2	0.064979	62.464	88337000	14264000	0	15056000	0	0	13895000	0	0	0	18571000	26552000	0
ACELQPTDVRPHFR	14	1	1724.84	Cg3g023590.1;Cs3g25650.1;Ciclev10000324m	Cg3g023590.1	yes	4	0.0082517	43.03	122870000	0	0	0	0	0	0	0	0	0	42883000	27254000	52731000
ACEPGAAIDNFTN	13	0	1378.58	Cs6g18900.1;Ciclev10012552m;Cg6g019780.1	Cs6g18900.1	yes	2	4.2834e-05	91.64	1066100000	37631000	29307000	70177000	36319000	40723000	93876000	0	126160000	31451000	247310000	152130000	201020000
ACGIPENSVYIEDINENVNPSNPYPLPK	28	0	3142.49	Cs2g29150.4;Cs2g29150.2;Cs2g29150.5;Cg2g005580.1	Cs2g29150.4	yes	2;3	4.1466e-23	110.55	218200000	0	31395000	0	0	0	0	0	0	0	30681000	65638000	90489000
ACGLATHFVPSSR	13	0	1401.68	Cs1g02660.2;Cs1g02660.1;Ciclev10020643m;Ciclev10020614m;Cs1g02660.3	Cs1g02660.2	no	2;3	5.9711e-05	89.433	496840000	0	13129000	53241000	53566000	57323000	124440000	0	0	0	0	123400000	71733000
ACGVCHSDLHVIK	13	0	1494.71	Ciclev10025619m;Ciclev10025669m;Ciclev10025843m;Cs1g19310.1;Cg1g009010.1	Ciclev10025619m	no	2;3;4	3.8065e-12	160.56	37735000000	3924000000	3555700000	4276100000	2180100000	3526800000	1824500000	3352600000	2555100000	4159300000	2693200000	2721700000	2965900000
ACIEKENNFK	10	1	1251.59	Cs3g27280.4;Cs3g27280.2;Cs3g27280.1;Ciclev10000948m;Cg3g025260.2	Cg3g025260.2	no	2	6.3575e-06	153.33	372250000	0	0	0	0	0	0	38444000	187590000	30776000	0	94884000	20557000
ACIEMGENNPIISIHDQGAGGNCNVVK	27	0	2896.33	Cg7g000760.1	Cg7g000760.1	yes	3	7.5299e-12	89.079	67312000	0	0	0	0	0	0	0	0	0	0	67312000	0
ACIMASILDNLDPSIWR	17	0	1973.97	Cs6g19770.1;Cs6g19770.2;Ciclev10010885m;Cg6g020740.1	Cs6g19770.1	no	3	0.0067007	38.808	9540600	0	0	0	0	0	0	3644000	3735400	2161200	0	0	0
ACIPSWHELLEHNK	14	0	1732.84	Ciclev10002406m;Cs3g17620.1	Ciclev10002406m	yes	4	1.004e-05	83.087	222820000	34688000	0	40578000	35683000	59459000	10186000	42225000	0	0	0	0	0
ACLSEHLDDK	10	0	1186.53	Cs4g05710.1;Ciclev10010008m;Cg4g019240.1	Cs4g05710.1	yes	2;3	0.0027589	78.342	0	0	0	0	0	0	0	0	0	0	0	0	0
ACMPWLAVPYSDLETK	16	0	1879.88	Cg3g024580.1;Cg3g024580.2;Cs3g26640.1;Ciclev10001187m;Cs3g26640.2;Ciclev10001244m;Ciclev10001329m	Cg3g024580.1	no	2	0.0001922	65.511	89488000	0	0	0	37095000	0	0	52393000	0	0	0	0	0
ACNSVDK	7	0	792.344	Cs6g09720.2;Cs6g09720.1;Ciclev10011064m;Cg6g010290.1	Cs6g09720.2	yes	2	0.024265	91.626	7000800	714480	0	0	0	0	0	2991500	0	2934800	360100	0	0
ACPPHCILATNTSTIDLNLVGEK	23	0	2523.25	Cg9g019610.1	Cg9g019610.1	yes	3	4.5142e-05	49.66	296180000	0	0	0	61373000	60506000	94955000	0	31426000	47921000	0	0	0
ACQAFEAK	8	0	923.417	Ciclev10000222m;Cs3g21290.1;Ciclev10000108m;Ciclev10000332m;Cs3g21290.2;Ciclev10000158m	Ciclev10000222m	yes	2	0.010338	87.181	0	0	0	0	0	0	0	0	0	0	0	0	0
ACQILGNLDAFVHCYTYEGK	20	0	2358.08	Cg2g010650.3;Cg2g010650.1;Cs2g25580.2;Cs2g25580.1;Ciclev10016277m;Cg2g010650.4;Cg2g010650.2;Cg2g010650.6;Cg2g010650.5;Cs2g25580.3;Ciclev10016626m	Cg2g010650.3	yes	3	2.3497e-20	125.23	523040000	0	0	0	78321000	91680000	64003000	98139000	76330000	95309000	0	19253000	0
ACQLLAQK	8	0	930.496	Cs7g26130.1;Ciclev10019201m;CgUng001670.1;Cs7g26130.3;Ciclev10020044m;Ciclev10020043m;Cs7g26130.2;Ciclev10019776m;CgUng001670.2;Ciclev10020227m;Ciclev10031474m;Ciclev10031471m;Ciclev10031469m;Ciclev10031466m;Cs7g12380.3;Ciclev10031222m;Ciclev10031218m;Cg7g015370.2;Cs7g12380.2;Cs7g12380.1;Ciclev10030914m;Ciclev10030912m;Cg7g015370.1	Cs7g26130.1	no	2	0.010349	88.954	0	0	0	0	0	0	0	0	0	0	0	0	0
ACQSVGINSFEVHLPEDTSEQEVLK	25	0	2815.33	orange1.1t00333.3;Cg5g042380.4;Cg5g042380.5;orange1.1t00333.1;Ciclev10020674m;Cg5g042380.1;orange1.1t00333.2;Ciclev10020642m;Cg5g042380.2;Cg5g042380.7;Cg5g042380.3;Cg5g042380.6	orange1.1t00333.3	yes	3	3.5874e-05	48.286	137620000	0	0	0	0	0	0	0	0	0	42952000	57711000	36957000
ACSFASGLVNFGHNVDTR	18	0	1950.9	Cs2g19110.3;Cs2g19110.2;Ciclev10014421m;Cs2g19110.1	Cs2g19110.3	no	2;3	3.4951e-06	84.249	805240000	0	0	0	0	0	0	218270000	140450000	153390000	92197000	117040000	83891000
ACSSASIAR	9	0	921.434	Cs8g02460.1;Ciclev10028313m;Cg8g001460.1;Cs8g02460.2	Cs8g02460.1	yes	2	0.0021287	90.906	764330000	43835000	0	48833000	96684000	72402000	79499000	119680000	68968000	77679000	70943000	0	85812000
ACSTKPPPVLK	11	1	1196.66	Cs4g13540.1;Ciclev10009015m;Cs4g13540.2	Cs4g13540.1	yes	2	0.0029042	86.114	0	0	0	0	0	0	0	0	0	0	0	0	0
ACTALGDHGEASALPTLWDSLPAIAVVGGQSSGK	34	0	3335.65	Cs5g02140.2;Cg5g001200.1;Cs5g02140.1;Ciclev10019487m;Cs5g02140.3;Cg5g001200.3;Ciclev10019352m	Ciclev10019352m	no	3	9.9389e-08	50.627	97010000	0	0	0	7704300	0	0	26831000	8861100	8301500	0	24362000	20950000
ACTDDNYADESSPDSASAGPR	21	0	2184.85	Cg4g021950.1	Cg4g021950.1	yes	2	2.5891e-39	158	0	0	0	0	0	0	0	0	0	0	0	0	0
ACVALASLK	9	0	931.516	Ciclev10015373m;Ciclev10015359m;Ciclev10015340m;Ciclev10015336m;Ciclev10015946m;Cg2g039800.5;Cg2g039800.4;Cs2g08230.2;Cs2g08230.3;Cg2g039800.1;Cs2g08230.5;Cg2g039800.2;Cs2g08230.1;Cs2g08230.4;Cg2g039800.8;Cg2g039800.3;Cs2g08230.8;Cs2g08230.6;Cg2g039800.6;Cg2g039800.7;Cs2g08230.7;Cg2g039800.3.1	Cs2g08230.2	no	2	0.0011517	103.55	1682800000	244630000	259500000	246000000	0	270970000	269220000	0	0	0	144470000	144800000	103210000
ACVPIEWSPNLYITLVR	17	0	2030.07	Cs4g09800.1;Ciclev10009985m;Ciclev10009983m;Cg4g012690.2;Cg4g012690.1	Cs4g09800.1	no	2	9.0641e-11	120.59	935630000	34735000	28021000	41195000	22252000	44525000	67806000	21103000	19360000	26169000	198630000	206660000	225170000
ACVSLASSSSLILSSLDYHR	20	0	2165.08	Ciclev10004427m;orange1.1t01869.2;orange1.1t01869.1;Cg9g014400.1;Ciclev10004500m	Ciclev10004427m	yes	3	0.090909	9.2344	78132000	15833000	62299000	0	0	0	0	0	0	0	0	0	0
ACYGVLR	7	0	837.417	Cs1g20730.1;Ciclev10026402m;Cg1g007500.1;Ciclev10026299m;orange1.1t00168.1;Ciclev10009346m;CgUng001250.1;orange1.1t00168.2;CgUng001250.2	orange1.1t00168.1	no	2	0.019679	109.7	535090000	0	0	0	0	124590000	82767000	189040000	0	0	0	70884000	67811000
ADAEDIQPLVCDNGTGMVK	19	0	2031.92	Cs1g05000.3;Cs1g05000.2;Cs1g05000.1;Ciclev10025866m;Cg1g026080.1;orange1.1t02699.2;orange1.1t02699.1;Ciclev10001518m;Cg3g006120.1	Cs1g05000.3	no	2	6.8885e-20	141.13	415160000	25409000	32732000	0	40456000	32620000	28981000	71861000	44684000	31636000	45185000	61591000	0
ADAEGLEEIR	10	0	1101.53	Cs1g08160.2;Ciclev10008721m;Cg4g010400.2;Cg4g010400.1;Cg4g010400.4;Cg4g010400.3	Cs1g08160.2	yes	2	0.00013003	117.52	5124200000	344890000	420260000	384990000	215070000	288310000	239300000	299080000	173230000	307460000	1197000000	657380000	597300000
ADAEGLEEIRR	11	1	1257.63	Cs1g08160.2;Ciclev10008721m;Cg4g010400.2;Cg4g010400.1;Cg4g010400.4;Cg4g010400.3	Cs1g08160.2	yes	2;3	1.7501e-07	139.86	12975000000	1440400000	1054100000	1176000000	693760000	654880000	1355000000	867540000	636710000	1294900000	3026000000	0	776240000
ADAGSVFVFIK	11	0	1152.62	Ciclev10015934m;Cs2g02520.1	Cs2g02520.1	no	2	0.00067909	85.813	614420000	0	79120000	185920000	23932000	42159000	38364000	34853000	0	0	46695000	163370000	0
ADALMSPEVRPQQFAVLVR	19	1	2126.13	Cs2g08320.2;Cg2g039700.1;Cs2g08320.1;Cs2g08320.4;Cs2g08320.3;Cg2g039700.2;Ciclev10014407m;Ciclev10014938m	Cs2g08320.2	no	2;3	9.8924e-07	81.157	3145200000	62062000	26878000	154100000	387490000	363150000	249580000	478420000	285010000	310280000	224420000	242250000	361530000
ADASCFYTLFDLCGNPK	17	0	1977.86	Ciclev10028026m	Ciclev10028026m	yes	2;3	8.6344e-19	144.18	213060000	33712000	21022000	39408000	24382000	32401000	30579000	14877000	9846900	6833400	0	0	0
ADATVTIVHSHTPDPESIVR	20	0	2144.09	Cs5g32850.2;Cs5g32850.1	Cs5g32850.2	yes	3	0.0022693	43.164	54078000	0	0	0	0	0	0	54078000	0	0	0	0	0
ADAVSSVVALIGVGGSILGVK	21	0	1911.1	Ciclev10019856m;Cs5g32700.1;Ciclev10006598m;Cg9g016690.1;orange1.1t03930.1	Ciclev10019856m	yes	2;3	1.1214e-10	103.31	396730000	0	0	0	26214000	35163000	52424000	134250000	39313000	61164000	8355800	13962000	25889000
ADAVVLTYACDRPETLDELSTFWLPELR	28	1	3279.61	Cs3g13760.4;Cs3g13760.3;Cs3g13760.2;Cs3g13760.1;Ciclev10000545m;Ciclev10000541m;Ciclev10000540m;Cs3g13760.5;Cg2g031090.2;Cg2g031090.1;Cg2g031090.4;Cg2g031090.3	Cg2g031090.2	no	2;3;4	6.5194e-59	182.41	1079300000	103010000	75060000	139730000	34312000	43065000	43474000	88375000	75927000	62050000	194180000	107990000	112160000
ADAVVLTYACNQQSTLSR	18	0	1995.97	Cg5g035570.1;Ciclev10020641m;Ciclev10021030m;Cs5g31340.1;Ciclev10019250m;Ciclev10020099m	Cs5g31340.1	no	2	0.0070725	46.461	0	0	0	0	0	0	0	0	0	0	0	0	0
ADAWISDAIQSLK	13	0	1416.72	Cs1g02660.2;Cs1g02660.1;Ciclev10020643m;Ciclev10020614m;Cs1g02660.3	Cs1g02660.2	no	2	6.8513e-05	88.282	288660000	0	0	24674000	38045000	29753000	33501000	0	38481000	70808000	0	53398000	0
ADAWISDAIQSLKK	14	1	1544.82	Cs1g02660.2;Cs1g02660.1;Ciclev10020643m;Ciclev10020614m;Cs1g02660.3	Cs1g02660.2	no	3	3.7015e-05	76.01	155770000	20754000	0	0	16046000	30606000	23470000	19558000	31023000	14313000	0	0	0
ADCFLLVGTQPR	12	0	1375.69	Ciclev10019002m;Cs5g16400.1;Cg8g017220.1	Cs5g16400.1	no	2;3	4.0544e-06	137.4	13709000000	1560500000	1750900000	1941900000	1044700000	720360000	889470000	663180000	538270000	1017500000	1346500000	1274600000	961240000
ADDATQFLDVIR	12	0	1362.68	Ciclev10030488m;Cs7g30890.1;Cg7g002160.2;Cg7g002160.1	Ciclev10030488m	yes	1;2	4.8522e-20	190.46	1852300000	93017000	79588000	87275000	200380000	124650000	115850000	313200000	190160000	274690000	73057000	179970000	120460000
ADDCIGPEVEK	11	0	1231.54	Cg9g029110.2;Cg9g029110.1;orange1.1t03280.1;Ciclev10004891m;Cg9g029110.3;orange1.1t03280.2	Cg9g029110.2	yes	2	0.002432	72.846	545650000	22806000	0	43189000	0	0	8359800	0	0	24342000	143720000	222090000	81134000
ADDDYDYLFK	10	0	1263.53	Cs2g15990.2;Cg2g008290.1;Cs2g15990.1	Cs2g15990.2	no	2	0.0023986	79.201	277520000	25658000	0	0	28556000	43239000	32159000	61269000	33673000	52965000	0	0	0
ADDFFFSGLDKPGNTANR	18	1	1970.91	Cs5g25740.1;Ciclev10023700m;Ciclev10022117m	Cs5g25740.1	yes	3	0.00040027	54.764	62868000	21393000	0	41475000	0	0	0	0	0	0	0	0	0
ADDHNGPLDAK	11	0	1151.52	Cs9g04590.2;Cs9g04590.1;Ciclev10005978m;Ciclev10005976m	Cs9g04590.2	yes	2;3	4.2026e-05	122.51	671910000	134860000	161850000	165680000	133340000	40523000	35660000	0	0	0	0	0	0
ADDMATK	7	0	750.322	Cg2g007660.1;Cs2g27020.1	Cg2g007660.1	no	2	0.019829	108.7	30861000	6964100	5952000	6319600	0	0	0	0	0	0	5597300	6028100	0
ADDTATK	7	0	720.329	Ciclev10015245m;Ciclev10015611m	Ciclev10015245m	yes	2	0.092541	56.721	2711100	0	0	442480	0	682930	0	0	0	794680	790990	0	0
ADDTMNLGGIK	11	0	1133.54	Ciclev10019034m;Ciclev10019099m;orange1.1t03744.1;CgUng001800.1;orange1.1t03744.3;orange1.1t03744.2;Ciclev10014555m;Ciclev10014406m;Ciclev10014402m;Cs9g02880.5;Ciclev10014931m;Cs9g02880.3;Cs9g02880.2;Ciclev10014404m;Cg2g000740.1	Ciclev10019034m	no	2	0.014421	53.013	58720000	0	0	0	0	0	0	37759000	0	0	0	0	20961000
ADDVDLMIIAR	11	0	1230.63	Cs4g18360.1;Ciclev10007603m;Cg4g006820.2;Cg4g006820.1;Cs4g18360.3;Cg4g006820.3;Cs4g18360.2;Cg4g006820.3.1	Cs4g18360.1	yes	2	0.0033275	65.179	98148000	0	34740000	0	0	0	0	0	0	0	0	63408000	0
ADEAAHPDTMR	11	0	1212.52	Ciclev10021799m;Cg5g021000.1;Cs5g17210.1	Ciclev10021799m	yes	2;3	2.3821e-14	178.71	1980000000	36334000	0	5954500	458490000	841820000	636040000	0	0	0	0	0	1397300
ADEAHHR	7	0	834.373	Cs8g11870.3;Cs8g11870.2;Cs8g11870.1;Ciclev10028835m;Ciclev10028833m;Cg2g025110.2;Cg2g025110.1;Cg3g009350.1;Cs3g09720.1;Ciclev10001766m;Cg3g009340.1	Cs3g09720.1	no	2	0.022151	89.55	13963000	4207500	2237300	0	260180	0	0	6698000	0	560400	0	0	0
ADEALEVFEK	10	0	1149.56	orange1.1t00420.1;Cg5g041480.1;Ciclev10019067m	orange1.1t00420.1	yes	2	0.0040706	72.531	312000000	60287000	0	70264000	0	59701000	34294000	13332000	14694000	42996000	0	16434000	0
ADEEFEAIK	9	0	1050.49	Cs9g14220.1;Cg9g025350.1;Ciclev10004402m	Cs9g14220.1	yes	2	0.069426	45.158	260330000	43195000	34615000	42066000	0	31726000	0	16707000	0	0	21218000	35148000	35656000
ADEFVLKK	8	1	948.528	Cg5g038080.1;Ciclev10020618m;Cs5g33860.1;Cs5g33860.2	Cg5g038080.1	no	2;3	0.012402	95.815	1101300000	93078000	83725000	0	97973000	147810000	234620000	94162000	87055000	47488000	47247000	129180000	38990000
ADEHKHEEPAGESVK	15	1	1661.76	Ciclev10021801m	Ciclev10021801m	yes	2;3;4	3.2068e-37	205.52	3556600000	238570000	267950000	108820000	468980000	570060000	432820000	512750000	422600000	534080000	0	0	0
ADEHKHEEPAGESVMEK	17	1	1921.85	Cs5g02880.1;Cs5g02880.3;Cs5g02880.2	Cs5g02880.1	yes	2;3	1.675e-35	202.6	1677100000	98123000	78821000	115680000	0	0	0	0	0	0	329130000	645110000	410180000
ADEIKAELK	9	1	1015.55	Cg1g017540.1;Ciclev10026390m;Cs1g12560.1	Ciclev10026390m	no	1;2;3	2.0494e-09	192.12	55084000000	12036000000	8789700000	11161000000	1576400000	3934700000	4046100000	3357500000	5654600000	3729200000	278440000	419250000	101370000
ADETEAVETAK	11	0	1162.54	Ciclev10017203m;Cs2g15560.1;Ciclev10017059m;Cg2g008670.1	Ciclev10017203m	yes	2	0.0018066	75.739	62849000	0	0	0	0	0	0	36407000	0	26442000	0	0	0
ADEVSSHIYDFIK	13	0	1522.73	Cs5g33370.3;Ciclev10021228m;Cg5g037600.1;Ciclev10022541m	Cs5g33370.3	yes	2;3	3.0511e-05	80.96	117310000	0	0	0	0	8852100	0	71556000	21266000	15633000	0	0	0
ADFDMQSVR	9	0	1067.47	Cg5g004920.1;Cs5g05430.1	Cg5g004920.1	yes	2	0.0037169	79.986	162520000	0	0	0	23131000	53904000	27203000	0	0	0	0	58280000	0
ADFEMLEK	8	0	981.448	Ciclev10008154m;Cs4g02950.1	Ciclev10008154m	no	2	0.036612	58.433	64922000	0	0	0	35318000	0	29604000	0	0	0	0	0	0
ADFGAVMDVLKK	12	1	1292.68	CgUng001360.1;Cs4g15090.2;Cs4g15090.1;Ciclev10008029m	CgUng001360.1	yes	3	0.0088948	45.891	9938300	0	0	0	0	0	0	0	0	0	0	9938300	0
ADFGSVMDVLK	11	0	1180.58	Cg1g010150.1;Cs1g17840.1;Ciclev10025353m	Cg1g010150.1	yes	2	0.0040895	65.179	121900000	0	0	0	0	0	0	0	0	0	43173000	40520000	38204000
ADFGSVMDVLKK	12	1	1308.67	Cg1g010150.1;Cs1g17840.1;Ciclev10025353m	Cg1g010150.1	yes	3	0.00035727	71.176	75296000	0	0	0	0	0	0	0	0	0	25522000	49774000	0
ADFYGAVR	8	0	897.434	Cs3g15370.1;Cg2g032750.1;Cg2g032750.3;Cg2g032750.4;Cs3g15370.2;Cg2g032750.2;Cg2g032750.5;Ciclev10000978m;Ciclev10001466m;Ciclev10001176m	Cs3g15370.1	yes	2	0.0094381	90.308	1018400000	82777000	132840000	79160000	38534000	94941000	95476000	67879000	182120000	88769000	155900000	0	0
ADGAFAISEDTWNEPLGR	18	0	1947.9	Cs3g26260.2;Cg3g024200.1;Cs3g26260.1;Ciclev10000296m;Cs3g26260.3	Cs3g26260.2	yes	2	8.3585e-20	148.52	542590000	0	0	0	56387000	43769000	33892000	93825000	40559000	59726000	17556000	116830000	80050000
ADGESDGDTWHR	12	0	1344.53	Cs2g24040.1;Ciclev10017121m;Cg2g013010.1	Cs2g24040.1	yes	2	0.00011132	92.856	58519000	0	0	0	0	0	0	29033000	29485000	0	0	0	0
ADGFAGVFPEHK	12	0	1273.61	Ciclev10024807m;Cs6g03445.1;Cg1g013430.1;Cg4g021540.1;Cs4g03700.3;Cs4g03700.2;Ciclev10007368m;Cs4g03700.4;Cs4g03700.1;Ciclev10007411m;Cs5g04360.1;Ciclev10018737m;Cg5g003610.1;Cg5g007770.1;Cs5g08370.1;Ciclev10018727m;Cs7g07300.1;Ciclev10007367m;Cg4g000530.1;Cs7g07300.2;Cg4g000530.2;Cs4g01370.1;Ciclev10007374m;Cg4g024660.1;Ciclev10011000m;Cg6g023820.2;Cg6g023820.1;Ciclev10011040m;Cg6g000310.1;Cs6g0…	Ciclev10024807m	no	2;3	5.3819e-05	97.957	4273400000	247220000	85740000	172030000	346580000	215550000	190180000	819170000	367770000	623740000	318260000	515800000	371400000
ADGFDIK	7	0	764.37	Cs4g18520.1;Ciclev10007310m;Cs4g18520.2;Cs4g18520.3;Cs4g18520.5;Cs4g18520.4;Cs4g18520.6;Cs4g18520.7;Cg4g006670.1	Cs4g18520.1	no	1	0.083272	100.39	1117600000	0	0	0	0	0	0	0	0	0	395600000	363730000	358230000
ADGFLSEYLQNPDQK	15	0	1723.81	Cs2g30570.1;Ciclev10015146m	Cs2g30570.1	yes	2	0.00020949	71.08	0	0	0	0	0	0	0	0	0	0	0	0	0
ADGGWDTTR	9	0	977.42	Cs2g28780.1;Cg2g005980.3;Cg2g005980.2;Cg2g005980.1	Cs2g28780.1	yes	2	0.040414	49.3	48701000	0	0	0	0	0	0	0	0	0	0	29424000	19278000
ADGQETDKNIEIWK	14	1	1645.79	Cs8g12090.2;Cs8g12090.1;Ciclev10028482m;Ciclev10028480m;Cg9g019680.1	Cs8g12090.2	yes	2	0.00092454	58.814	0	0	0	0	0	0	0	0	0	0	0	0	0
ADGSMNLIHEVPECSILR	18	0	2039.98	Cs1g26450.1;Cg1g000720.2;Cg1g000720.1	Cg1g000720.2	no	2;3	4.5446e-12	124.25	666160000	32247000	0	0	69022000	71360000	60404000	135920000	91765000	69308000	0	79708000	56420000
ADGYILEGK	9	0	964.487	Cg4g013070.1;Cs4g09420.1;Ciclev10009415m;Cs7g16640.2;Cs7g16640.1;Cg6g008930.1;Ciclev10032694m	Cs4g09420.1	no	2	0.0061365	73.841	575630000	67706000	0	30477000	44184000	46329000	60455000	93417000	53100000	57314000	60586000	62062000	0
ADGYSVLWR	9	0	1065.52	Ciclev10026143m;Ciclev10026140m;Cs1g14950.1;Cg1g014740.1	Cs1g14950.1	no	2	0.0011517	103.55	240240000	14553000	0	0	0	0	0	31700000	51489000	67139000	0	75360000	0
ADIEDYLASR	10	0	1151.55	Cs1g17930.6;Cs1g17930.4;Cs1g17930.3;Cs1g17930.1;Cg1g010070.1;Cs1g17930.2;Cs1g17930.5;Ciclev10025308m	Ciclev10025308m	no	1;2;3	2.8449e-05	119.27	41856000000	4118400000	2744800000	3421000000	2343100000	3312500000	3580000000	2969700000	3311100000	3348000000	3716500000	4808200000	4182700000
ADIGIAVADATDAAR	15	0	1428.72	Ciclev10024807m;Cs6g03445.1;Cg1g013430.1;Cs1g16150.1;Cg4g021540.1;Cs4g03700.3;Cs4g03700.2;Ciclev10007368m;Cs4g03700.4;Cs4g03700.1;Ciclev10007411m;Cs5g04360.1;Ciclev10018737m;Cg5g003610.1;Cs7g07300.1;Ciclev10007367m;Cg4g000530.1;Cs7g07300.2;Cg4g000530.2;Cs4g01370.1;Ciclev10007374m;Cg4g024660.1;Ciclev10011000m;Cg6g023820.2;Cg6g023820.1;Ciclev10011040m;Cg6g000310.1;Cs6g03490.1;Cs6g03420.1;Cs6g03420.…	Ciclev10024807m	no	2;3	5.0599e-06	95.067	926870000	19205000	0	0	72906000	47378000	73207000	176150000	156030000	307170000	0	74820000	0
ADIHDLMLAIVK	12	0	1337.74	Cs4g04890.1;Cg4g020100.1;Ciclev10008695m	Cs4g04890.1	yes	3	6.2938e-05	86.772	419370000	17083000	0	0	42242000	17849000	0	15514000	0	0	113500000	127680000	85503000
ADIHNNVLK	9	0	1022.55	Cs4g18520.1;Ciclev10007310m;Cs4g18520.2;Cg4g006670.1	Cs4g18520.1	no	2;3	7.1511e-06	157.34	10878000000	240770000	197870000	206490000	227450000	812320000	571070000	482930000	935360000	645070000	2577600000	1651100000	2330300000
ADILEQLILELEHSIGTTGK	20	0	2179.17	Cs1g14000.1;Ciclev10024890m;Cs1g14000.3;Ciclev10024884m;Cs1g14000.2;Ciclev10024839m;Cs1g14000.4	Cs1g14000.1	yes	3	0.060092	19.675	53075000	13192000	0	0	11021000	6245700	9201700	0	0	0	6941400	6473100	0
ADILSILAEENIASLR	16	0	1726.95	Cs2g02650.1;Cg2g045540.1;Cs2g02650.2;Ciclev10015047m	Cs2g02650.1	no	2;3	2.5032e-24	186.77	1140600000	33265000	52282000	56806000	49199000	75604000	71547000	318470000	152680000	112050000	68558000	70297000	79872000
ADIQDRDNAMPLNLK	15	1	1712.85	Cs1g08880.1;Ciclev10000439m;Cg1g023930.1;Cs1g08880.2	Cs1g08880.1	yes	2;3	1.4119e-05	94.487	1290000000	298230000	20405000	0	39234000	202430000	118170000	68159000	0	75611000	165700000	202890000	99160000
ADISDEEQK	9	0	1033.46	Ciclev10003566m;orange1.1t03730.2;orange1.1t03730.1;Cg3g000330.1	Ciclev10003566m	no	2	0.00060688	117.84	34934000	0	0	0	11867000	0	0	23068000	0	0	0	0	0
ADISDEEQKER	11	1	1318.6	Ciclev10003566m;orange1.1t03730.2;orange1.1t03730.1;Cg3g000330.1	Ciclev10003566m	no	2	2.1124e-15	164.9	396110000	17143000	0	15628000	39196000	59066000	45090000	0	71745000	93621000	0	54621000	0
ADITVSCVPMDDCR	14	0	1637.68	Cs3g25110.1;Cg3g023050.1;Cg3g023050.2	Cs3g25110.1	yes	2	0.00020081	77.776	0	0	0	0	0	0	0	0	0	0	0	0	0
ADKDNSGTLTVK	12	1	1247.64	Cs2g06860.1;Cg2g041270.1;Ciclev10014723m	Cs2g06860.1	no	1;2;3	1.6087e-24	206.66	22654000000	2235100000	2150600000	1971900000	1640300000	2355800000	2229300000	830530000	673430000	846240000	3334100000	2038100000	2348300000
ADKVEPDALK	10	1	1084.58	Cs5g30040.1;Ciclev10019537m;Cg5g034220.1	Cs5g30040.1	yes	2;3	0.015168	65.179	94758000	0	0	26016000	0	0	0	0	18186000	22019000	28538000	0	0
ADKVEPDALKETEDAPQASSLR	22	2	2369.17	Cs5g30040.1;Ciclev10019537m;Cg5g034220.1	Cs5g30040.1	yes	3;4	3.0761e-37	159.98	782600000	205490000	133390000	114060000	75419000	95868000	88592000	35422000	0	0	0	0	34355000
ADLFSESQR	9	0	1051.49	Cg1g027160.1;Cs1g04030.1;Ciclev10026373m;Cs1g04030.2	Cs1g04030.1	no	2	0.00027187	130.66	14917000000	1677100000	2025900000	2042100000	514480000	834770000	1145400000	589430000	1065300000	797610000	1318500000	1199500000	1706900000
ADLHHLGLFLQGR	13	0	1475.8	Cs5g16710.1;Ciclev10018650m;Cs5g16710.2;Ciclev10018625m;Cg8g016980.1;Cs5g16710.3;Cg8g016980.2;Cs5g16710.4	Cs5g16710.1	yes	3	0.00018603	73.927	0	0	0	0	0	0	0	0	0	0	0	0	0
ADLHTVSLHFR	11	0	1294.68	Cs5g12900.2;Cs5g12900.1	Cs5g12900.2	yes	3;4	6.2942e-05	92.866	387620000	108630000	79483000	80920000	0	0	0	0	43827000	74763000	0	0	0
ADLHVEHGDK	10	0	1119.53	Cg5g016050.1;Cs5g14770.1;Ciclev10021343m;Cs5g14770.2;Cg5g016050.2;Cs5g14770.3;Ciclev10022146m	Cg5g016050.1	yes	3	0.00119	69.721	406590000	0	27872000	33103000	11808000	6918600	21712000	159500000	105580000	20705000	0	19387000	0
ADLIAALGETTGRPAFESVLQR	22	1	2314.23	Ciclev10032681m;Cg7g016210.1;Cs7g11630.1	Ciclev10032681m	yes	3	7.2706e-29	153.19	764840000	32204000	50683000	49312000	60134000	56677000	71834000	0	0	0	150220000	145660000	148120000
ADLIAYLK	8	0	905.522	Cg5g021560.1;Cs5g19640.1;Ciclev10022949m;Cs3g03120.4;Cs3g03120.3;Cs3g03120.2;Cs3g03120.1;Ciclev10002895m;Cg4g006160.3;Cg4g006160.2;Cg4g006160.1	Cs5g19640.1	no	1;2	0.012659	104.45	14719000000	2830300000	2831100000	4186800000	427630000	540030000	788400000	122130000	682310000	371850000	396390000	899480000	642130000
ADLLATCPQNLQVR	14	0	1597.82	Cg8g022060.1;Ciclev10029149m;Cs8g18200.1	Cg8g022060.1	yes	2	2.2313e-09	139.78	662830000	44465000	0	0	38070000	36879000	39803000	146310000	67377000	83237000	0	134380000	72310000
ADLLVLLSDVEGLYSGPPSEPNSK	24	0	2499.27	orange1.1t03059.5;orange1.1t03059.4;orange1.1t03059.3;Ciclev10011181m;Ciclev10011180m;Cg6g005360.4;Cg6g005360.2;Cg6g005360.1;Ciclev10011178m;Cg6g005360.3;orange1.1t03059.1;Ciclev10011176m;orange1.1t03059.2;orange1.1t03059.7;Ciclev10011264m;Ciclev10011226m;orange1.1t03059.9;orange1.1t03059.10;orange1.1t03059.8;orange1.1t03059.6	orange1.1t03059.5	yes	2;3	2.7459e-06	62.781	72774000	0	0	0	26338000	0	0	25677000	8918100	11841000	0	0	0
ADLNVPLDDNQNITDDTR	18	0	2027.94	Cg9g029110.2;Cg9g029110.1;orange1.1t03280.1;Ciclev10004891m;Cg9g029110.3;orange1.1t03280.2	Cg9g029110.2	yes	2	8.938e-09	108.71	843780000	28286000	42884000	68078000	0	0	0	26004000	19410000	0	223600000	307590000	127940000
ADLNYIGLDGEIGCMVNGAGLAMATMDIIK	30	0	3125.49	Cs5g29390.1;Ciclev10020300m;Cg5g033580.1	Cs5g29390.1	yes	2;3	2.8206e-59	178.11	281530000	10083000	41281000	0	11427000	60487000	36731000	0	0	15526000	0	37180000	68811000
ADLPGLK	7	0	712.412	Ciclev10013046m;Cg7g000300.1;Cs7g32260.1;Ciclev10032971m;Cg8g012100.1;Cs6g07320.1;Cg6g005790.1	Cs6g07320.1	no	2	0.05735	64.757	4912100000	604630000	625550000	531330000	636500000	432780000	516200000	698010000	314950000	524700000	27486000	0	0
ADLPGLR	7	0	740.418	Cg8g022260.1;Cs8g18020.1;Ciclev10029466m;Cs8g18360.1;Ciclev10029467m;Cg8g023420.1;Cs8g19510.1;Cs8g19490.1;Ciclev10029453m;orange1.1t05694.1;Ciclev10029445m;Cs8g19530.1;Ciclev10029428m;Cg8g023430.1;Cs8g19520.1;Ciclev10029437m	Cs8g19510.1	no	2	0.019553	110.34	30534000000	3085000000	2686000000	2253300000	2357000000	1831100000	2926600000	5833000000	3515400000	4488300000	346190000	660350000	552080000
ADLPGVK	7	0	698.396	Cg8g023450.1;Cs8g19540.1;Ciclev10029495m	Cg8g023450.1	no	2	0.073024	60.788	6456300000	1068500000	1671400000	1127700000	280340000	375690000	512740000	437190000	0	783230000	0	199460000	0
ADLPSCTECNDGGSHYPK	18	0	2006.81	Cs7g12630.1;Ciclev10030580m	Cs7g12630.1	yes	3	0.026512	28.813	89807000	0	0	0	0	0	0	77239000	12568000	0	0	0	0
ADLSIDLK	8	0	873.481	Cs8g11870.3;Cs8g11870.2;Cs8g11870.1;Ciclev10028835m;Ciclev10028833m;Cg2g025110.2;Cg2g025110.1	Cs8g11870.3	yes	1;2	0.01068	101.72	898730000	208010000	0	322340000	0	29681000	0	0	0	0	125320000	101620000	111750000
ADLSIDLKK	9	1	1001.58	Cs8g11870.3;Cs8g11870.2;Cs8g11870.1;Ciclev10028835m;Ciclev10028833m;Cg2g025110.2;Cg2g025110.1	Cs8g11870.3	yes	2;3	0.0025856	85.807	1786000000	242350000	213660000	259980000	53210000	229060000	125240000	235580000	189180000	180100000	17763000	39845000	0
ADLVNNLGTIAR	12	0	1255.69	Cg4g014210.1;Ciclev10007633m;Cs4g08220.2;Cs4g08220.3;Cs4g08220.1;Ciclev10019095m;Cs5g03150.1;Cg5g002260.1;Cs9g19220.1;Ciclev10004456m;Cg9g027520.1	Cs4g08220.3	no	2	4.3961e-11	146.5	9641400000	668060000	508490000	484270000	1253600000	1029000000	1182000000	2271900000	1487300000	0	0	756810000	0
ADLVVSDVVPVACR	14	0	1498.78	Cs7g07610.1;Ciclev10007339m;Cg4g000220.1;Cg4g000220.2;Cg4g000220.2.1	Cs7g07610.1	yes	2	0.0039532	55.724	22283000	0	0	0	0	0	0	0	22283000	0	0	0	0
ADMDESKR	8	1	950.413	Cs8g17980.2;Cs8g17980.1;Ciclev10029259m;Ciclev10029257m;Cg8g021790.2;Cg8g021790.1;Cs8g17980.5;Cs8g17980.4;Cs8g17980.3;Cs6g05710.3;Cs6g05710.1;Ciclev10012725m;Cg6g003970.1;Cs7g28780.2;Cs6g05710.2;Cg7g004780.2;Cs7g28780.3;Ciclev10032857m;Cs7g28780.1;Ciclev10032714m;Cg7g004780.1;Cg2g012310.1;orange1.1t03012.1;orange1.1t03012.3;orange1.1t03012.2	Cs6g05710.3	no	2	0.022885	78.149	43219000	2752200	0	0	3461800	4765700	3733500	3870200	4280200	2461600	2832900	6874400	8186100
ADMLAPLSAK	10	0	1015.54	Cg7g004530.1;Ciclev10032197m;Cs7g29000.1	Cg7g004530.1	yes	2	0.023255	52.903	447020000	68437000	52037000	76150000	11377000	0	0	0	0	0	79106000	76150000	83759000
ADNDASTR	8	0	848.362	Cs1g08880.1;Ciclev10000439m;Cg1g023930.1;Cs1g08880.2	Cs1g08880.1	yes	2	0.0049402	118.33	108010000	8962500	10720000	9087900	7817900	7562100	6614500	10159000	0	10265000	26270000	0	10549000
ADNEVEENASR	11	0	1232.53	orange1.1t00381.1;Ciclev10021244m;orange1.1t00381.2;Cg5g041900.1;Cg5g041900.2	Cg5g041900.1	no	2	2.142e-05	107.97	75100000	0	0	0	0	21447000	20735000	0	0	0	0	0	32918000
ADNHNPTSGAGSK	13	0	1254.56	Cs9g16550.2;Ciclev10005308m	Cs9g16550.2	yes	2	1.3584e-07	117.08	0	0	0	0	0	0	0	0	0	0	0	0	0
ADNNTDDLEVK	11	0	1232.55	Ciclev10027828m;Cs8g08330.1;Cg8g008150.1;Cs8g08330.2	Ciclev10027828m	yes	2	5.9317e-05	106.26	457280000	57783000	0	0	53192000	64617000	49544000	80140000	68854000	83144000	0	0	0
ADNPVVCVKPVTGR	14	1	1510.79	Cs8g02940.1;Cg8g001940.1;Ciclev10028852m	Cs8g02940.1	yes	2;3	1.3078e-05	102.65	2564800000	222170000	221690000	128750000	84663000	93142000	186960000	277550000	220390000	438010000	228090000	240160000	223220000
ADNVFPNK	8	0	903.445	Cg6g017920.1;Ciclev10011296m;Cs6g17080.2;Cs6g17080.1	Cg6g017920.1	no	2	0.0077733	95.815	3529900000	262240000	285760000	303330000	154160000	214060000	183590000	125520000	104400000	0	581670000	682740000	632440000
ADPSIPEDELLVPLK	15	0	1634.88	orange1.1t02009.1;Ciclev10014571m;Cg2g001770.1	orange1.1t02009.1	no	2	3.3263e-05	81.448	3576500000	472310000	593550000	764410000	161360000	230890000	223940000	230270000	201290000	289360000	127540000	166020000	115580000
ADPYVVLTMK	10	0	1135.59	Cs4g05320.3;Cs4g05320.1;Ciclev10007855m;Cg4g019640.1;Cs4g05320.2	Cs4g05320.3	yes	2	0.032146	47.977	247030000	38963000	0	0	40988000	37061000	0	29313000	14779000	19996000	0	34783000	31148000
ADQAETASSIIR	12	0	1260.63	Cs1g18380.3;Cs1g18380.2;Cs1g18380.1	Cs1g18380.3	yes	2	0.0042157	61.423	129380000	0	0	0	22281000	32424000	0	0	9847000	0	0	38311000	26514000
ADQELPQLIEK	11	0	1282.68	Cs5g29720.1;Ciclev10022882m	Cs5g29720.1	yes	2	1.1686e-06	149.49	3036100000	135020000	277450000	260150000	129300000	175470000	192420000	164170000	122620000	226270000	427580000	450030000	475600000
ADQIVQETR	9	0	1058.54	Cg9g009910.1;Cs5g35180.1;Ciclev10004652m	Ciclev10004652m	no	2	7.6302e-06	137.05	991600000	138450000	142880000	172600000	49641000	64259000	60069000	40615000	34013000	55398000	65235000	66351000	102090000
ADQIVVPYK	9	0	1031.57	Cs5g32870.1;Ciclev10021291m;Cg5g037070.1;Ciclev10022196m;Cs5g32870.2	Cs5g32870.1	yes	2	0.062953	44.863	0	0	0	0	0	0	0	0	0	0	0	0	0
ADQLLHILR	9	0	1077.63	Cs5g12540.2;Cs5g12540.1;Ciclev10023867m	Cs5g12540.2	yes	3	0.01418	46.462	26615000	0	0	0	0	0	0	0	0	26615000	0	0	0
ADQLTDDQISEFK	13	0	1508.7	Cs6g16140.1;Cs2g29030.1;Ciclev10017077m;Ciclev10013030m;Ciclev10013029m;Cg6g016990.3;Cg6g016990.2;Cg6g016990.1;Cg2g005690.2;Cg2g005690.1;Ciclev10016871m;Ciclev10016866m;Ciclev10016865m;Cs6g16145.1	Cs6g16140.1	yes	2	3.3003e-06	105.03	505360000	35352000	0	0	36922000	0	54282000	75061000	152100000	27082000	38450000	86111000	0
ADQQKPK	7	1	813.434	Cs2g05330.2;Cs2g05330.1;Cg2g042830.1	Cs2g05330.2	no	2	0.021479	93.195	326960000	15239000	29758000	20612000	10943000	11590000	8490100	36695000	19147000	20994000	50028000	39967000	63494000
ADRDESSPYAAMLAAQDVSQR	21	1	2280.04	Cg6g015200.1;Cs6g14330.1;Ciclev10013022m;Cg1g004870.1;Ciclev10026940m	Cg6g015200.1	yes	2;3	3.0268e-08	78.976	641730000	57559000	44424000	48810000	62807000	0	42585000	94373000	48434000	35378000	0	109020000	98340000
ADRDESSPYAAMLAAQDVSTR	21	1	2253.03	Cs2g03510.2;Ciclev10017950m;Cs2g03510.1	Cs2g03510.2	yes	3	2.9879e-05	57.829	89127000	0	0	0	34436000	0	0	39198000	0	15493000	0	0	0
ADRVDGGYIINGNK	14	1	1490.75	Cg8g020670.1;Cs8g16940.1;Ciclev10028544m;Ciclev10028893m;Cs8g16940.2;Ciclev10028801m;Ciclev10028800m	Cg8g020670.1	no	2	3.8015e-05	94.487	219660000	0	0	0	0	46562000	56430000	31532000	50724000	0	34412000	0	0
ADSAASTSASK	11	0	994.457	Cs2g03260.1;Cg2g044960.1;Ciclev10015440m	Cs2g03260.1	yes	2	0.020478	50.354	6883100	0	680450	0	0	0	0	0	0	0	1693300	2721800	1787600
ADSETGYLR	9	0	1010.47	Cs4g18940.1;Ciclev10009788m	Cs4g18940.1	yes	2	0.002525	88.181	21829000	0	0	0	0	0	0	0	21829000	0	0	0	0
ADSFDNYLR	9	0	1099.49	Cs8g01670.1;Cg8g000630.1;Cs8g01670.2;Cg8g000630.2;Ciclev10028533m	Cs8g01670.1	yes	2	0.035866	51.488	51773000	0	0	0	0	0	0	0	8214900	14903000	0	28655000	0
ADSILLK	7	0	758.454	Cg6g017920.1;Ciclev10011296m;Cs6g17080.2;Cs6g17080.1	Cg6g017920.1	no	2	0.029986	84.097	3568000000	149210000	289350000	237070000	133470000	165300000	189970000	146480000	73914000	109030000	666230000	700400000	707530000
ADSIVNDAEFIR	12	0	1348.66	orange1.1t00423.1;Ciclev10019743m;orange1.1t00423.2;orange1.1t00423.3;Cg5g041460.1;Cg5g041460.2;Cg5g041460.3	Cg5g041460.1	no	2;3	6.228e-06	133.05	7596400000	761660000	892450000	1109500000	490050000	470710000	521960000	306800000	201730000	352750000	987620000	789380000	711870000
ADSPSGDDEEKK	12	1	1276.54	Ciclev10009048m;orange1.1t00097.1;Ciclev10008944m;Cg4g011800.1	orange1.1t00097.1	no	3	0.08603	22.578	4633600	0	0	0	2151100	1536500	0	945960	0	0	0	0	0
ADSPSGDDEEKKWR	14	2	1618.72	Ciclev10009048m;orange1.1t00097.1;Ciclev10008944m;Cg4g011800.1	orange1.1t00097.1	no	3	0.011541	49.988	0	0	0	0	0	0	0	0	0	0	0	0	0
ADSSFWAHR	9	0	1075.48	Cg9g029070.1;Cs4g12850.1;Ciclev10005416m;Cs4g12850.3;Cs4g12850.2;Ciclev10005397m	Cg9g029070.1	no	2;3	8.631e-05	139.78	798370000	56694000	70031000	71814000	59608000	73430000	50282000	73388000	50659000	61254000	90097000	78650000	62460000
ADSSSNQTHSK	11	0	1160.51	Cs3g12910.1;Ciclev10002602m;Cg3g011200.1	Cs3g12910.1	yes	2	0.0099724	50.786	13940000	333660	707130	720260	0	0	0	0	0	0	5045700	4004900	3128200
ADSTQLK	7	0	761.392	Cs3g23550.1;Ciclev10002854m;Cg3g021380.1;Cs3g23550.2	Cs3g23550.1	yes	1	0.054074	90.308	244890000	0	0	0	72024000	68022000	0	0	0	0	0	81204000	23636000
ADSVVSLEK	9	0	946.497	Ciclev10023235m;Ciclev10023244m	Ciclev10023235m	yes	2	7.2801e-05	140.45	17819000000	1623200000	1565100000	1515500000	785080000	809510000	856170000	965640000	838860000	1261200000	2699800000	2421200000	2477800000
ADTDEAPAEK	10	0	1045.46	Ciclev10016829m;Cs2g20010.1	Ciclev10016829m	yes	2	0.00010772	130.63	90676000	0	0	0	9922000	0	0	0	41717000	12274000	0	11612000	15151000
ADTELSSQCLGK	12	0	1307.6	Cg3g022500.7.1;Cg3g022500.4;Cg3g022500.2;Cs3g24590.2;Cs3g24590.1;Cs3g24590.3;Cg3g022500.5;Cg3g022500.3;Cg3g022500.1;Ciclev10003149m;Cg3g022500.7;Cg3g022500.6	Cg3g022500.7.1	yes	2	0.0050026	60.539	22828000	0	0	0	0	0	0	22828000	0	0	0	0	0
ADTFFGPGTVETIK	14	0	1481.74	Ciclev10025205m;Cs1g21240.1;Cg1g007010.1	Cs1g21240.1	no	2	0.00038987	66.509	189150000	14124000	0	0	4636600	10469000	0	0	0	30950000	66896000	0	62075000
ADTLDPALLRPGR	13	1	1393.77	Cs1g08770.2;Cs1g08770.1;Cg3g002820.1;Ciclev10003767m	Cs1g08770.2	yes	2;3	7.8912e-05	79.886	434610000	43954000	0	0	87932000	77821000	18875000	70469000	72249000	63306000	0	0	0
ADTLGSTPHGPSLGTGNR	18	0	1736.84	Ciclev10028168m;Cg8g001250.1;Cs8g02260.1;Cs8g02260.2	Cs8g02260.1	no	3	0.00033743	53.453	279910000	0	47912000	51929000	30168000	39454000	51718000	31763000	0	0	0	26968000	0
ADTYFQFTK	9	0	1119.52	Cg7g023270.1;Cs7g01810.1;Ciclev10032620m	Cs7g01810.1	no	1;2	1.6429e-05	183.43	21059000000	1121400000	3197200000	3738200000	1207500000	1941800000	1644600000	762590000	729490000	1795200000	1648200000	1552000000	1721400000
ADVANAVNPLPSEK	14	0	1423.73	Cs7g19250.5;Cs7g19250.7;Cs7g19250.6;Cs7g19250.2;Ciclev10032632m;Cs7g19250.1;Ciclev10032431m;Cs7g19250.3;Ciclev10032406m;Cg7g011780.1;Cs7g19250.4	Cs7g19250.5	yes	2	1.4422e-05	89.136	0	0	0	0	0	0	0	0	0	0	0	0	0
ADVANAVNPLPSEKDK	16	1	1666.85	Cs7g19250.5;Cs7g19250.7;Cs7g19250.6;Cs7g19250.2;Ciclev10032632m;Cs7g19250.1;Ciclev10032431m;Cs7g19250.3;Ciclev10032406m;Cg7g011780.1;Cs7g19250.4	Cs7g19250.5	yes	2	4.4226e-05	85.176	71815000	0	0	0	0	0	0	0	25031000	0	0	46784000	0
ADVFQVK	7	0	805.433	Cg9g023970.1;Cs9g14690.1;Ciclev10006241m	Cs9g14690.1	no	2	0.024964	90.706	21157000000	2878600000	3051400000	3160700000	1344200000	1428700000	1594200000	1091800000	774660000	1701600000	1196900000	1398700000	1535200000
ADVIVVPTTGVTAYEIK	17	0	1774.97	Cg1g024130.1;Cg1g024130.2;Cs1g08550.1;Cs1g08550.3;Cs1g08550.2;Ciclev10001093m	Cs1g08550.1	no	2	0.0003943	63.321	937370000	71234000	171610000	152200000	28582000	13455000	17032000	66532000	63529000	66153000	136420000	68811000	81811000
ADVIVVPTTGVTAYEIKDDALK	22	1	2317.24	Cg1g024130.1;Cg1g024130.2;Cs1g08550.1;Cs1g08550.3;Cs1g08550.2;Ciclev10001093m	Cs1g08550.1	no	2;3	3.9668e-15	119.38	1450600000	359330000	347070000	445190000	0	42934000	0	152690000	24743000	32379000	46228000	0	0
ADVMTAK	7	0	734.363	Ciclev10004603m;orange1.1t00763.1;Cg9g017240.2;Cg9g017240.1	orange1.1t00763.1	no	2	0.018101	96.19	48745000	2299100	2816600	4094100	5006100	2762600	3219000	8793100	1741100	7589300	6420100	0	4003700
ADVQGTVQAVTDALK	15	0	1514.79	Cs3g12940.2;Cs3g12940.1;Cg3g011240.1;Ciclev10000440m;Cs3g12940.3	Cs3g12940.2	yes	2;3	2.3247e-08	114.63	1988900000	188000000	205020000	429770000	270520000	165450000	424130000	99368000	0	59428000	147170000	0	0
ADVTEGSAK	9	0	876.419	Cs2g03600.1;Cg2g044660.1;Cs2g03600.2;Cg2g044660.2	Cs2g03600.1	no	2	0.0080971	69.275	11144000	0	0	0	0	0	0	0	0	4084700	7058800	0	0
ADWHACLENQVGFK	14	0	1673.76	Cs4g10280.1;Ciclev10007338m;Cs4g10280.3;Cs4g10280.2;Cg4g012210.1;Cg4g012210.2	Cs4g10280.1	no	2;3	6.7393e-32	181.26	13527000000	123900000	222900000	230460000	590580000	671140000	938450000	1822100000	2352300000	1949400000	1534800000	1474300000	1617100000
ADWHSCLDNK	10	0	1244.52	Cg2g018390.1;Cs2g21430.2;Ciclev10014140m;Cs2g21430.1;Cs2g21430.3;Cs2g21430.5;Ciclev10014214m;Cs2g21430.4	Cs2g21430.2	no	2;3	1.7973e-11	184.9	56204000000	5119200000	4252900000	5663000000	3306300000	4241700000	4258400000	3049700000	2870000000	4322400000	7174400000	6902000000	5044200000
ADYDYLIK	8	0	999.491	Cs6g05710.3;Cs6g05710.1;Ciclev10012725m;Cg6g003970.1;Cs7g28780.2;Cs6g05710.2;Cg7g004780.2;Cs7g28780.3;Ciclev10032857m;Ciclev10013112m;Cs7g28780.1;Ciclev10032714m;Cg7g004780.1;Cg2g012310.1;orange1.1t03012.1;orange1.1t03012.3	Cs6g05710.3	no	2	0.02189	69.598	1883000000	132850000	101460000	97887000	170240000	174910000	177100000	369470000	153070000	239680000	82352000	101700000	82327000
ADYEKFWENFGK	12	1	1532.69	Cs2g19730.1;Ciclev10014316m;Cs2g19730.2;Cs2g19730.3;Cs2g19730.4;Cg2g020000.1	Cs2g19730.1	no	3	0.00066999	64.827	29638000	29638000	0	0	0	0	0	0	0	0	0	0	0
ADYGQSVALPK	11	0	1147.59	Ciclev10012191m;Cg6g015190.1;Ciclev10012592m;Cg6g015190.2;Cs6g14320.1;Cs6g14320.3;Cs6g14320.2	Ciclev10012191m	no	2	0.00029154	92.611	6058000000	25596000	225730000	212750000	427010000	700010000	776740000	331900000	231580000	501500000	936960000	1009700000	678540000
ADYYAHPEHYNPVFHK	16	0	1986.9	Cs4g06620.1;Cs4g06620.2	Cs4g06620.1	yes	3;4	0.00066241	50.827	123030000	0	0	0	0	0	0	37078000	0	85951000	0	0	0
AEAAAVVVPESVLK	14	0	1381.78	Cs4g04280.2;Cs4g04280.1;Ciclev10009315m;Ciclev10009312m;Cg4g020870.2;Cg4g020870.1;Ciclev10009162m	Cs4g04280.2	yes	2	0.00012283	71.98	428140000	39521000	33809000	0	38666000	19157000	21984000	77429000	32695000	58615000	26661000	43549000	36055000
AEAAEEEEAPKPK	13	1	1397.67	Ciclev10003566m;orange1.1t03730.2;orange1.1t03730.1;Cg3g000330.1	Ciclev10003566m	no	2;3	3.2502e-05	99.669	514820000	104330000	8726200	54739000	96807000	0	77152000	86170000	0	0	0	50302000	36596000
AEAAEEEEAPKPKPK	15	2	1622.82	Ciclev10003566m;orange1.1t03730.2;orange1.1t03730.1;Cg3g000330.1	Ciclev10003566m	no	2;3	5.8978e-16	169.3	1128300000	110380000	50703000	56703000	152250000	143350000	77176000	153160000	115330000	98791000	47790000	67689000	54970000
AEAAGNNDCPVK	12	0	1244.55	Cs7g30660.1;Ciclev10031993m;Cg7g002400.1;Cs7g30660.2;Ciclev10032363m	Cs7g30660.1	yes	2	6.5666e-05	98.105	0	0	0	0	0	0	0	0	0	0	0	0	0
AEAALTEALNEFGKPWQINEGDGAFYGPK	29	1	3122.5	Cs7g08340.2;Ciclev10030825m;Cg7g019680.1;Cg7g019680.2;Cs7g08340.3;Cs7g08340.1;Cg7g019680.3	Cs7g08340.2	yes	3	1.8461e-17	100.24	74390000	0	0	0	0	0	0	20832000	0	15778000	0	0	37779000
AEAAQTLASQSDASQSSIDPLFHILK	26	0	2727.37	Cs4g04360.1;Ciclev10009690m;Cg4g020790.1	Cs4g04360.1	yes	3	5.0462e-09	78.752	209060000	0	0	0	65228000	27856000	29370000	58528000	28077000	0	0	0	0
AEADFGR	7	0	764.345	Cs2g06360.1;Ciclev10016020m;Cg2g041760.3;Ciclev10016009m;Ciclev10016000m;Cs2g06370.3;Cs2g06370.1;Cs2g06370.2;Cg2g041760.2	Cs2g06360.1	no	2	0.055682	65.777	114650000	0	0	0	0	0	0	60239000	0	54414000	0	0	0
AEAFSCPINYYSR	13	0	1576.7	Cs1g15150.1;Cg1g014550.1;Ciclev10026120m	Cs1g15150.1	yes	2	0.00068145	69.258	61019000	0	0	0	0	0	0	29082000	18060000	13877000	0	0	0
AEAIVSAK	8	0	787.444	Cs2g27700.1;Cg2g006910.1	Cs2g27700.1	yes	2	0.019798	68.016	780990000	51848000	42948000	0	0	0	0	29629000	0	0	304170000	352400000	0
AEAIVSTILEQLALILVEQTAAGVR	25	0	2607.48	Cs1g18380.3;Cs1g18380.2;Cs1g18380.1;Cg1g009620.1	Cs1g18380.3	yes	3	4.2075e-05	49.765	10828000	10828000	0	0	0	0	0	0	0	0	0	0	0
AEALGEVICAAVDGTPLSNDIENEQR	26	0	2770.31	Cg5g037940.1;Ciclev10024028m;Cs5g33720.1	Cs5g33720.1	no	3	5.1433e-06	58.998	225340000	0	53392000	101220000	9936700	16378000	19533000	7780100	17100000	0	0	0	0
AEAMAFR	7	0	794.375	Ciclev10022444m;Cg4g015360.1	Ciclev10022444m	yes	2	0.010955	124.89	5636900000	467990000	506740000	569500000	129430000	308200000	251210000	287950000	156160000	229230000	955690000	881730000	893020000
AEAQIGVDVHSALNSALTG	19	0	1851.93	Ciclev10022328m;Cs5g07370.1;Cg5g006980.1	Ciclev10022328m	no	2	6.879e-06	86.8	1236300000	8446400	79907000	30005000	63089000	68848000	130710000	58965000	138250000	14041000	147610000	201360000	295090000
AEAQSDKTPSLAEDYLLEK	19	1	2107.03	Cg3g014660.2;Cg3g014660.1;Ciclev10002573m;Cs3g17930.1;Cs3g17930.2	Cg3g014660.2	no	2;3	1.1954e-185	324.03	14128000000	378870000	335510000	431520000	642420000	816050000	715970000	363370000	1452300000	712040000	2521700000	3163500000	2594200000
AEAQSDKTPSLAEDYLLEKEK	21	2	2364.17	Cg3g014660.2;Cg3g014660.1;Ciclev10002573m;Cs3g17930.1;Cs3g17930.2	Cg3g014660.2	no	3	5.1968e-71	230.24	1092800000	188970000	0	0	39287000	88354000	128580000	39455000	211140000	75723000	53579000	185660000	82027000
AEATDVANAVLDGSDAILLGAETLR	25	0	2484.27	Ciclev10011472m;Ciclev10011469m;Cg6g016480.1	Ciclev10011472m	no	3	1.2213e-18	112.18	229450000	28013000	0	0	21596000	24832000	24445000	86404000	0	44159000	0	0	0
AEATPGSALITTSHGK	16	0	1539.79	Cs9g08930.1;Ciclev10005736m;Cg9g007680.1;Cs9g08900.1	Cs9g08930.1	yes	3	0.0042579	43.794	354820000	0	0	17776000	81800000	63823000	0	82235000	50861000	0	0	58326000	0
AEAVNEVQQALSK	13	0	1385.72	Cs2g19110.3;Cs2g19110.2;Ciclev10014421m	Cs2g19110.3	no	2	9.3638e-10	154.72	1796100000	97738000	45079000	53923000	130770000	118570000	114000000	224920000	111640000	222000000	246950000	216200000	214340000
AEAVYAESK	9	0	966.466	Cs2g08320.2;Cg2g039700.1;Cs2g08320.1;Cs2g08320.4;Cs2g08320.3;Cg2g039700.2;Ciclev10014407m;Ciclev10014938m	Cs2g08320.2	no	2	0.002936	85.355	1420800000	0	21931000	0	0	287760000	232770000	333700000	203840000	241460000	0	0	99289000
AEDAWAESIDGHATGK	16	0	1656.74	Ciclev10021072m;Cg5g032000.1;Cs5g27470.1;Ciclev10021962m;Cg5g032000.2	Ciclev10021072m	yes	2;3	3.7607e-08	101.01	63168000	0	0	0	0	0	0	35751000	0	27417000	0	0	0
AEDDYDYLFK	10	0	1277.55	Ciclev10016641m;Cs2g04510.1	Ciclev10016641m	yes	2	0.0045149	70.942	297240000	32260000	0	0	59836000	54624000	30228000	54436000	40970000	0	24881000	0	0
AEDFFFSGLGKPGNTANR	18	1	1926.92	Cs5g25760.1;Ciclev10022113m;Cg5g030210.1;Cs5g25680.1;Cs5g25690.1	Cs5g25760.1	yes	2;3	3.1081e-06	85.51	77231000	39832000	0	0	0	0	0	0	37399000	0	0	0	0
AEDGEIWTFTVR	12	0	1422.68	Cg9g006500.1;Cs9g07880.1;Ciclev10004616m;Cs5g30520.1;Ciclev10019453m	Cg9g006500.1	yes	2	0.039031	45.183	60711000	0	0	18892000	0	0	0	0	0	0	0	41818000	0
AEDHLSK	7	0	798.387	Ciclev10018889m;Ciclev10019255m;Cs5g33470.1;Cs5g33470.2;Cg5g037720.1	Cs5g33470.1	no	2	0.010543	125.58	95355000	6397100	3529400	3488000	12995000	6553600	5515500	17872000	8352000	11371000	7045900	8393200	3842600
AEDILNSWPDAEVGR	15	0	1670.79	Cs7g07810.1;Cg4g000020.1	Cs7g07810.1	yes	2	0.00075251	62.813	0	0	0	0	0	0	0	0	0	0	0	0	0
AEDLVLDLEELR	12	0	1413.74	Cs2g03360.2;Cs2g03360.1	Cs2g03360.2	no	2	0.00059317	83.204	24243000	0	0	4410900	0	2948700	16883000	0	0	0	0	0	0
AEDTQKPAAAEEVAVEKPVAEK	22	2	2309.18	Ciclev10000682m;Cg3g020630.1;Cs3g22850.1;Cs3g22850.2	Cg3g020630.1	no	2;3;4	4.2045e-61	214.49	15295000000	924790000	772390000	765160000	672820000	597470000	1097900000	1841700000	1317600000	1423500000	1384300000	2530900000	1966700000
AEDVAGSLEK	10	0	1017.5	Cs5g28090.1;Cg5g032610.1;Ciclev10020152m	Cs5g28090.1	yes	2	0.021154	54.259	261190000	0	0	0	0	0	0	26517000	20849000	12044000	63686000	76553000	61544000
AEDVVSTMLAK	11	0	1162.59	Cs5g25170.1;Ciclev10021732m;Cg5g029570.1;Cs2g17730.4;Cs2g17730.3;Cg2g029180.2;Cs2g17730.1;Cs2g17730.2;Cg2g029180.1;Ciclev10015346m	Cs5g25170.1	yes	2	0.0031124	66.267	0	0	0	0	0	0	0	0	0	0	0	0	0
AEDWLNPSAILEAFEAR	17	0	1930.94	Cs5g08520.1;Cs5g08520.3;Cs5g08520.2;Cg5g007910.1;Ciclev10019196m;Cg5g007910.2;Ciclev10019388m;Cg5g007910.5;Cg5g007910.6;Cg5g007910.4;Cg5g007910.3;Ciclev10019685m;Ciclev10019684m	Cg5g007910.1	no	2;3	3.3488e-15	132.64	1646900000	60855000	14076000	61630000	116890000	92114000	119790000	437570000	538400000	164750000	8208200	15605000	17040000
AEEAAAGSDGLAGFQK	16	0	1520.71	Cs7g19400.1;Ciclev10031185m;Ciclev10031323m;Cs7g19400.2;Cg7g011590.1	Cg7g011590.1	no	2	1.5905e-13	134.37	1027400000	0	0	0	130730000	105370000	143720000	146910000	100670000	114340000	84470000	104620000	96603000
AEEAAAGSDGLAGFQKK	17	1	1648.81	Cs7g19400.1;Ciclev10031185m;Ciclev10031323m;Cs7g19400.2;Cg7g011590.1	Cg7g011590.1	no	2	0.0084759	51.495	0	0	0	0	0	0	0	0	0	0	0	0	0
AEEAGGASFSSYDTR	15	0	1546.65	orange1.1t02556.1	orange1.1t02556.1	yes	2	7.3295e-75	230.26	7341600000	1980800000	2509800000	2798900000	0	0	0	0	20015000	0	32061000	0	0
AEEAGGDPSWSGASFSSYDTR	21	0	2175.9	Ciclev10022024m	Ciclev10022024m	no	2;3	1.797e-83	242.9	9943900000	1084600000	1093700000	1214800000	302250000	163120000	378790000	1123600000	559260000	597380000	1043500000	1453600000	929370000
AEEAILGYLEK	11	0	1234.64	Cs8g06400.3;Ciclev10028421m;Cs8g06400.1;Ciclev10028310m;Cg8g006840.1	Cs8g06400.3	yes	2	5.0657e-05	101.89	85475000	0	3187600	0	7351700	16294000	15540000	10971000	7301000	5025300	5189000	14615000	0
AEEDGVACVEFLAGK	15	0	1593.73	Cg9g000650.1;Ciclev10004793m;Cs9g01670.1	Ciclev10004793m	no	2;3	1.9483e-11	127.03	19855000000	1219400000	1448400000	1804000000	776120000	1181100000	1191700000	1087600000	2509200000	949140000	2432100000	1907200000	3348700000
AEEGDRDDGDTATR	14	1	1506.62	Cg4g022910.1;Cg2g043020.1;Cs2g05130.2;Cs2g05130.1;Ciclev10016226m;Ciclev10016225m;orange1.1t01285.1	Cg4g022910.1	yes	2;3	4.4635e-18	183.41	444750000	3746100	86180000	37453000	36479000	72050000	58030000	15591000	21702000	28863000	15897000	18869000	49887000
AEEHLPNTLR	10	0	1178.6	Cs8g01360.1;Ciclev10028098m;Cg8g000330.1	Cs8g01360.1	yes	2;3	9.1346e-05	103.31	2961900000	369240000	679790000	429910000	247600000	162470000	139340000	168330000	138090000	293500000	105570000	74488000	153600000
AEEILYLLK	9	0	1090.63	Cs2g06050.1;Cg2g042110.1	Cs2g06050.1	yes	2	0.029686	44.98	19777000	0	0	0	0	5017700	0	14759000	0	0	0	0	0
AEEIMGQAIR	10	0	1116.56	Cs8g11350.1;Ciclev10005408m;Cg9g011000.1	Cs8g11350.1	yes	2	0.00011475	111.61	2194500000	95479000	77930000	114540000	70871000	187080000	162000000	216340000	225820000	330380000	216640000	197430000	300010000
AEEIPEEEKNLGPNDR	16	1	1838.86	Ciclev10010944m;Ciclev10010943m;Cs6g13160.2;Cs6g13160.3;Cs6g13160.1;Cs6g13160.5	Ciclev10010944m	yes	2	4.1896e-05	81.656	0	0	0	0	0	0	0	0	0	0	0	0	0
AEEIYEK	7	0	880.418	orange1.1t01892.1;Cg6g014220.1;Ciclev10004852m	Ciclev10004852m	no	2	0.021639	96.492	2297900000	260430000	137240000	0	230170000	227530000	202340000	391870000	182890000	352900000	75131000	149650000	87738000
AEELEIEVSR	10	0	1173.59	Cs7g17050.3;Cs7g17050.2;Cs7g17050.1;Cg5g027340.3;Cg5g027340.2;Cg5g027340.1;Ciclev10032337m;Ciclev10032336m	Cs7g17050.3	yes	2	0.00052432	104.82	2519500000	49288000	170940000	138750000	201920000	393590000	366170000	110290000	82126000	146340000	271270000	242670000	346160000
AEELFER	7	0	892.429	Ciclev10006919m;orange1.1t01959.2;orange1.1t01959.3;orange1.1t01959.1;Cg1g019660.1	Ciclev10006919m	no	2	0.020033	101.28	696140000	123530000	148630000	110400000	12432000	19018000	0	0	0	0	104790000	76038000	101310000
AEELNNLQGDGQGER	15	0	1628.74	orange1.1t03774.1;Ciclev10014212m;Cg2g002000.1;Ciclev10014204m;orange1.1t03773.1	Ciclev10014204m	no	2	2.1297e-09	124.78	98288000	0	0	0	0	0	0	36674000	22686000	38928000	0	0	0
AEEPVKAEETK	11	1	1229.61	Ciclev10016829m;Cs2g20010.1;Cg2g019690.1	Ciclev10016829m	no	2;3	6.0589e-09	157.22	118530000	0	0	0	0	0	0	0	37650000	0	0	80882000	0
AEEVFNR	7	0	863.414	Cg6g017920.1;Ciclev10011296m;Cs6g17080.2;Cs6g17080.1	Cg6g017920.1	no	2	0.015019	110.63	816040000	58289000	77937000	97898000	34509000	53147000	31457000	28948000	0	0	163880000	120680000	149300000
AEEYHQQYLAK	11	0	1378.65	Cs9g13760.1;Ciclev10005637m	Cs9g13760.1	no	2;3	1.2445e-09	140.14	2951200000	254230000	267530000	266440000	164370000	188320000	174520000	163090000	434600000	150440000	317220000	279570000	290870000
AEEYHQQYLEK	11	0	1436.66	Cs5g06580.1;Cg5g006130.1	Cs5g06580.1	no	2	1.4218e-07	131.06	0	0	0	0	0	0	0	0	0	0	0	0	0
AEFDGRPFFSCR	12	1	1487.66	orange1.1t01257.2;orange1.1t01257.1;Cg4g023260.2;Cg4g023260.1;Ciclev10022988m;Ciclev10022987m	orange1.1t01257.2	yes	2	3.426e-06	137.84	915710000	0	15269000	0	122670000	410850000	294420000	0	57572000	14941000	0	0	0
AEFDYLHK	8	0	1021.49	Cs1g03590.1;Ciclev10018974m;Cg5g044000.1;Cs1g03590.3;Cs1g03590.4;Cs1g03590.2;Ciclev10019198m	Cs1g03590.1	yes	2;3	0.0065175	67.494	1159900000	110910000	115750000	107680000	0	88236000	126570000	76881000	0	77146000	124900000	191190000	140680000
AEFDYLHKK	9	1	1149.58	Cs1g03590.1;Ciclev10018974m;Cg5g044000.1;Cs1g03590.3;Cs1g03590.4;Cs1g03590.2;Ciclev10019198m	Cs1g03590.1	yes	2	0.077453	50.034	0	0	0	0	0	0	0	0	0	0	0	0	0
AEFGPSQPFK	10	0	1106.54	orange1.1t01892.1;Cg6g014220.1;Ciclev10004852m	Ciclev10004852m	no	2	0.0011933	89.609	1157700000	117890000	61931000	0	159240000	142690000	134030000	255530000	118260000	168090000	0	0	0
AEFLTTVENNR	11	0	1292.64	Cg5g002520.1;Ciclev10018808m;Cs5g03400.1	Cg5g002520.1	no	2	6.0283e-05	106.16	1895500000	130850000	140130000	156310000	71869000	106740000	156960000	90175000	70613000	102370000	249880000	309490000	310150000
AEFPFHVIPK	10	0	1183.64	Cs6g08650.1;Cg6g009200.2;Cg6g009200.1;Cs6g08650.3;Cs6g08650.2;Cs6g08630.1;Cg6g009180.1;Ciclev10013617m;Ciclev10011934m;Ciclev10012357m	Cs6g08650.1	no	1;2;3	0.0051004	85.666	2154200000	97250000	62255000	81250000	318080000	261930000	239630000	492100000	290890000	280540000	0	0	30268000
AEFPIFDK	8	0	965.486	Ciclev10022130m;Ciclev10022586m;orange1.1t03689.1;Ciclev10022293m;Cg5g028550.1;Cs5g03830.1;Cg5g002990.1;Cs5g03830.2;Cg5g002990.2;Cs7g06520.1;Ciclev10009304m;Cg4g001270.1;Cs7g06520.2	Cs5g03830.1	no	1;2	0.010738	99.7	1039700000	58512000	112830000	0	65561000	47861000	0	66947000	58971000	79243000	197390000	138510000	213880000
AEFPIFDKVDVNGPNTAPVYQFLK	24	1	2708.39	Cs7g06520.1;Ciclev10009304m;Cg4g001270.1	Cs7g06520.1	yes	3	0.00088016	44.625	116340000	0	7627700	0	5176400	0	5551000	0	0	0	0	58568000	39414000
AEFQAPCR	8	0	977.439	orange1.1t01632.4;Ciclev10014818m;orange1.1t01632.2;orange1.1t01632.1;Ciclev10014688m;Cg2g028630.1;orange1.1t01632.3;Ciclev10014872m;Ciclev10000773m;Cs3g01450.1;Ciclev10000657m;CgUng003880.1	orange1.1t01632.4	no	2	0.054529	63.565	63176000	0	0	0	0	0	0	25075000	10789000	27312000	0	0	0
AEFVNLVNQIGR	12	0	1358.73	Cg2g032960.3;Cg2g032960.2;Cs3g15560.2;Ciclev10001707m;Cg2g032960.4;Cs3g15560.1;Ciclev10001621m;Cg2g032960.1	Cg2g032960.3	yes	2	0.0030772	61.48	380440000	25182000	28068000	0	0	16969000	14824000	27974000	0	39012000	77317000	94533000	56560000
AEFVTLDER	9	0	1078.53	Cs8g01360.1;Ciclev10028098m;Cg8g000330.1	Cs8g01360.1	yes	1;2	5.6089e-07	184.49	1509100000	42684000	464480000	405960000	55529000	97096000	0	101200000	100850000	148390000	92906000	0	0
AEGAMYLFPR	10	0	1153.56	Ciclev10025334m;Ciclev10025344m;Cs1g16570.1;Cg1g013230.1	Ciclev10025334m	no	2;3	0.00013389	109.66	14042000000	1251800000	901680000	958430000	1191500000	1263800000	1011200000	764640000	936280000	859560000	1779600000	1506300000	1617000000
AEGAVYKPVQETDTASPPPQPNQFYLTANVK	31	1	3359.67	Cg1g024130.1;Cg1g024130.2	Cg1g024130.1	yes	3	4.3887e-13	81.847	314970000	58495000	48381000	66210000	0	0	0	50341000	22900000	0	37784000	30859000	0
AEGEAESK	8	0	819.361	Cs7g04330.8;Cs7g04330.7;Cs7g04330.5;Cs7g04330.4;Cs7g04330.3;Cs7g04330.2;Cs7g04330.1;Ciclev10032320m;Ciclev10032319m;Ciclev10032316m;Ciclev10032315m;Ciclev10032314m;Cs7g04330.6;Ciclev10032213m;Cs6g20630.2;Cs6g20630.1;Ciclev10012402m;Ciclev10012398m;Cg6g023880.2;Cg6g023880.1	Cs7g04330.8	no	2	0.017768	74.269	50846000	17148000	7581000	5570900	2487300	2594200	2448600	3191400	6473600	3351300	0	0	0
AEGESEAAQLISEATSK	17	0	1719.82	Cs2g24620.2;Cs2g24620.1;Cg2g011620.1;Ciclev10015766m;orange1.1t03871.1	Cs2g24620.2	yes	2;3	1.5487e-65	241.68	45093000000	4001700000	2708000000	3066600000	2080100000	1612000000	1769300000	2808300000	1642000000	4016900000	8284400000	5973900000	7129700000
AEGEVILEDVKPIAGQSR	18	1	1910.01	Cg2g037540.1;Cs2g11320.2;Cs2g11320.1;Ciclev10014712m;Ciclev10014709m	Cg2g037540.1	no	2	0.035697	44.468	0	0	0	0	0	0	0	0	0	0	0	0	0
AEGEVVSVNMAFLK	14	0	1492.76	Cs8g01320.2;Ciclev10028456m;Cg8g000290.2;Cs8g01320.1;Ciclev10028440m;Cg8g000290.1;Cg8g000290.3	Cs8g01320.2	yes	2	0.082236	37.353	0	0	0	0	0	0	0	0	0	0	0	0	0
AEGGFLGAEK	10	0	977.482	Cs2g02890.1;Cg2g045330.1;Cs2g02890.2;Cg2g045330.2;Ciclev10015433m	Cs2g02890.1	no	2	0.00058257	97.734	10225000000	533880000	625040000	567570000	613390000	674880000	975680000	641320000	1180000000	938290000	1267600000	918020000	1289100000
AEGLVLK	7	0	728.443	orange1.1t00032.1;Ciclev10008909m;Cg4g011310.1	orange1.1t00032.1	yes	1	0.026028	81.784	934120000	68026000	35038000	39130000	62049000	44501000	53368000	154780000	90068000	142910000	80978000	97104000	66168000
AEGVVYKPVQETDTASPPPPQPNQFYLTANVK	32	1	3484.75	Cs1g08550.1;Cs1g08550.3;Ciclev10002998m	Cs1g08550.1	yes	3	1.2179e-09	71.988	126710000	0	58986000	46578000	21142000	0	0	0	0	0	0	0	0
AEGYSVGCYTSPHIK	15	0	1667.76	Cs9g18510.1;Ciclev10007115m	Cs9g18510.1	yes	2;3	6.8526e-05	80.387	835460000	71497000	11376000	59094000	61080000	146310000	17568000	59886000	104990000	151730000	0	27761000	124170000
AEHAPEHESADK	12	0	1319.57	Cs9g18860.1;Ciclev10005691m;Cg9g027870.1;Ciclev10005564m	Cs9g18860.1	yes	2;3	5.4497e-16	178.52	8641500000	386830000	232400000	226970000	690260000	726910000	483310000	1022800000	359100000	998240000	1221900000	1487700000	805050000
AEHEENPAEPPMEK	14	0	1606.69	Cg5g041390.1	Cg5g041390.1	yes	2	1.3982e-08	113.65	0	0	0	0	0	0	0	0	0	0	0	0	0
AEHNLDILLGLPAIR	15	0	1643.94	Cg7g016150.4;Cg7g016150.3;Cg7g016150.2;Cg7g016150.1;Cs7g11690.2;Cs7g11690.1;Ciclev10031261m;Ciclev10031260m;Ciclev10031259m	Cs7g11690.2	no	2;3	1.0285e-18	138.55	572460000	0	0	24551000	50450000	31432000	35982000	43436000	122030000	89892000	62794000	89537000	22360000
AEHTAYQSHGIFFDNR	16	0	1891.86	Cs5g29800.1;Ciclev10019992m;Ciclev10020395m;Cs5g29800.3;Cs5g29800.2;Cg5g033970.1;Cg5g033970.2	Cg5g033970.1	no	2;3;4	2.5668e-69	254.05	4985400000	567880000	678670000	745500000	335400000	260190000	215920000	426810000	393500000	479910000	362270000	216710000	302620000
AEHVRPGIR	9	1	1033.58	Cs1g20720.2;Cg1g007510.1;Cs1g20720.3;Cg1g007510.2;Cs1g20720.1;Cs1g20720.4;Ciclev10024919m	Ciclev10024919m	no	2;3	0.00019612	117.89	2286400000	0	23711000	0	133430000	163600000	438620000	719850000	777330000	29824000	0	0	0
AEHYQPHEQTQLQSR	15	0	1850.87	Ciclev10006168m	Ciclev10006168m	yes	2;3	3.0103e-09	109.04	206130000	0	0	0	24960000	99377000	81795000	0	0	0	0	0	0
AEHYQPLQQTQLQSR	15	0	1825.91	Cs9g13650.1;Cg9g022780.1	Cs9g13650.1	yes	2	7.1792e-12	130.87	116740000	0	0	0	33545000	29841000	53350000	0	0	0	0	0	0
AEIALAMANLR	11	0	1171.64	Cg6g017920.1;Ciclev10011296m	Cg6g017920.1	no	2;3	0.00016304	95.483	3601200000	100820000	91601000	143060000	189060000	182340000	188570000	0	0	0	858650000	905900000	941140000
AEIELGPLQLQGQHGR	16	0	1744.92	Cs1g08360.1;Ciclev10000200m	Cs1g08360.1	yes	2;3	4.2682e-15	146.96	335920000	0	0	0	84344000	105130000	115600000	0	14415000	16424000	0	0	0
AEIELGPLQLQGR	13	0	1422.78	Cg1g024420.1	Cg1g024420.1	yes	2	0.00010453	83.573	101760000	0	0	0	0	0	0	0	7759800	0	38054000	31079000	24869000
AEIIPAIEDLLAAVDIQK	18	0	1921.08	Cg4g004570.2;Ciclev10007803m;Cg4g004570.1	Cg4g004570.2	yes	2;3	1.0126e-11	111.77	465100000	0	0	0	22152000	26707000	10731000	0	0	0	212820000	99673000	93021000
AEIIPAIEDLLATVDIQK	18	0	1951.09	Cs4g19010.1	Cs4g19010.1	yes	2;3	7.263e-16	128.59	406910000	12380000	43265000	72172000	36325000	96400000	66621000	52589000	19037000	8122100	0	0	0
AEILSALR	8	0	871.513	Cs1g23730.2;Cs1g23730.1;Cs1g23730.5	Cs1g23730.2	yes	2	0.003632	102.51	15865000	0	0	0	3535500	5456600	6872500	0	0	0	0	0	0
AEISLAMANLR	11	0	1187.63	Cs6g17080.2;Cs6g17080.1	Cs6g17080.2	yes	2	3.6842e-05	119.53	754640000	172780000	117000000	128810000	0	99817000	87667000	54689000	36981000	56915000	0	0	0
AEITHIFR	8	0	985.535	Cs5g29630.1;Ciclev10019125m;Ciclev10019124m;Cs5g29630.2;Cg5g033820.1	Cs5g29630.1	no	2;3	0.001856	98.458	323580000	54720000	27027000	0	50188000	38168000	34655000	49156000	48799000	20868000	0	0	0
AEIVELITQLEAK	13	0	1455.82	Ciclev10015934m;Cs2g02520.1	Cs2g02520.1	no	2;3	2.7312e-08	131.69	2273900000	39132000	173860000	395540000	0	6736500	9119100	19916000	0	3293800	523130000	671960000	431250000
AEKDPEHAHR	10	1	1188.56	Ciclev10002644m;orange1.1t05396.1;Cg3g018510.1;Cg3g018520.1;Cs3g21500.1;Ciclev10002749m;Ciclev10002747m;Cs3g21510.1	Cg3g018510.1	no	2;3	0.0032972	61.344	48778000	2525100	817890	968700	698490	2133900	1601100	4834400	11018000	11368000	3113000	0	9699500
AEKPPISDLFTDVYDVSPSNLR	22	1	2462.23	Cs1g09500.2;Ciclev10000963m;Cg1g023150.1;Cs1g09500.3;Cs1g09500.1;Ciclev10001497m;Cg1g023150.2	Cs1g09500.2	yes	2;3	1.2546e-30	142.32	1630600000	96294000	143190000	136590000	22795000	94559000	63970000	116130000	84138000	115750000	203630000	251340000	302190000
AELAASIAR	9	0	900.503	Cg1g028720.2;Cg1g028720.1	Cg1g028720.2	yes	2	4.1575e-05	145.72	7702700000	926000000	1182300000	683180000	532190000	216240000	275320000	303380000	162210000	248040000	1262000000	761290000	1150500000
AELAECLER	9	0	1089.51	Ciclev10031476m;Cs7g13580.1;Cg7g014100.1	Ciclev10031476m	no	2	0.00013724	137.28	4573000000	0	399300000	436910000	231350000	389470000	345470000	328890000	0	391830000	735430000	670620000	643700000
AELALLR	7	0	784.481	Cs7g28200.1;Ciclev10033083m;Cg7g005530.1	Cs7g28200.1	no	2	0.0141	119.57	789270000	65264000	53234000	33305000	79468000	69520000	68577000	83367000	57155000	89520000	53788000	83186000	52886000
AELALVVLYLNK	12	0	1344.8	orange1.1t00302.6;orange1.1t00302.5;orange1.1t00302.4;orange1.1t00302.3;orange1.1t00302.2;orange1.1t00302.1;Ciclev10022016m;Ciclev10022013m;Ciclev10022007m;orange1.1t00302.7;Cg5g042730.4;Cg5g042730.3;Cg5g042730.2;Cg5g042730.1	orange1.1t00302.6	yes	2	3.0793e-05	103.91	36596000	0	0	0	9945300	0	6944900	7750400	5879000	6076800	0	0	0
AELASFLK	8	0	877.491	Cg2g037140.5;Cg2g037140.3;Cg2g037140.1;Cg2g037140.8;Cg2g037140.7;Cg2g037140.6	Cg2g037140.5	no	2	0.010445	89.698	259070000	37827000	0	54502000	0	0	0	0	0	0	55689000	44520000	66532000
AELDQMGIPYK	11	0	1263.62	Ciclev10008406m;Cs4g13230.1;Cg5g017210.1	Cg5g017210.1	no	2	0.067961	42.629	103090000	0	0	0	0	0	8902600	14011000	13011000	0	36941000	19161000	11061000
AELDVFSK	8	0	907.465	Cs7g15130.1;Cs7g15130.3;Ciclev10030624m;Cs7g15130.2;Cg7g013490.1;Cs7g15130.4;Cs7g15130.5	Cs7g15130.1	yes	2	0.021873	66.27	50450000	27151000	23300000	0	0	0	0	0	0	0	0	0	0
AELPPLFDGTPR	12	0	1311.68	Cs6g03820.1;Cs6g03820.2;Ciclev10012631m	Cs6g03820.1	no	2	8.31e-06	109.72	1234700000	170730000	128640000	133820000	107960000	98069000	135900000	150570000	106290000	110170000	49959000	42597000	0
AELPQPIDAER	11	0	1237.63	Cg1g027840.2;Ciclev10025303m;orange1.1t03328.1;Ciclev10025236m;Cg1g027840.1;orange1.1t03328.2;Ciclev10025748m	Cg1g027840.2	yes	2	0.0080247	60.691	104480000	0	0	0	9158800	0	0	0	0	0	36858000	58460000	0
AELSLNR	7	0	801.434	Ciclev10022137m;Cs5g24600.1	Ciclev10022137m	yes	2	0.031349	82.305	207360000	9989000	0	0	0	72984000	54184000	0	70200000	0	0	0	0
AELTPQDQTMAVK	13	0	1430.71	Cg1g028720.2;Cg1g028720.1	Cg1g028720.2	yes	2	1.4425e-07	128.68	4234800000	323170000	327920000	332660000	0	0	0	277600000	187860000	223990000	764040000	777310000	1020200000
AELVFIPSPGAGHLVSTVEIAK	22	0	2234.23	Cs6g11510.1	Cs6g11510.1	yes	3	0.049987	21.989	88719000	0	0	0	0	0	0	37276000	14977000	36465000	0	0	0
AEMEALK	7	0	790.389	Cg5g010140.1;Ciclev10020174m;Cs5g10660.1;Cs5g10660.2	Cs5g10660.1	no	2	0.048799	69.984	382110000	59998000	56789000	70251000	0	0	0	0	0	0	69814000	54700000	70556000
AEMEMMAGR	9	0	1024.41	Ciclev10008227m;Ciclev10008224m;Cg4g001730.1;Cs7g06000.1	Ciclev10008227m	yes	2	0.0050612	76.345	132310000	0	0	0	0	0	0	0	0	0	59523000	72782000	0
AEMFIANFHR	10	0	1234.59	Cg4g021950.1;Cs4g03370.1;Ciclev10009891m	Cg4g021950.1	yes	2;3	0.00054413	93.649	0	0	0	0	0	0	0	0	0	0	0	0	0
AEMGEAAVVER	11	0	1160.55	Cg9g003140.1;Cs9g04590.2;Cs9g04590.1;Ciclev10005978m;Ciclev10005976m	Cg9g003140.1	no	2	0.00012437	99.5	2029800000	215750000	206190000	316420000	104870000	216490000	171160000	103220000	36468000	105740000	204920000	197940000	150680000
AENAAAAAPSPLK	13	0	1209.64	Cs3g11310.2;Ciclev10002030m;Cs3g11310.1;Ciclev10001941m	Cs3g11310.2	yes	2	0.0071609	58.079	65323000	0	0	0	0	0	0	30094000	0	35229000	0	0	0
AENDETEVRR	10	1	1217.56	Cg3g022010.1;Cs3g24180.1;Ciclev10000852m	Cg3g022010.1	yes	2;3	3.04e-05	129.85	313990000	0	0	0	21600000	45047000	47680000	50087000	34739000	114830000	0	0	0
AENFLLYPPEAWLHVPFDIK	20	0	2398.24	Cg4g023520.1;Cs4g02420.2;Cs4g02420.1;Ciclev10007905m;Cs4g02420.3;Ciclev10008111m;Ciclev10008088m;Ciclev10007913m;Ciclev10008117m	Cs4g02420.2	no	2;3	5.5439e-05	63.869	743250000	101100000	95701000	100090000	60990000	57308000	41768000	59662000	59902000	37133000	56703000	37092000	35807000
AENLLDTLSNK	11	0	1216.63	Cs6g19770.1;Cs6g19770.2;Ciclev10010885m;Cg6g020740.1	Cs6g19770.1	no	2	0.0029174	67.252	0	0	0	0	0	0	0	0	0	0	0	0	0
AENNPPNQPQSR	12	0	1350.63	Cs4g01970.1;Cg4g024000.1;Ciclev10007494m	Cs4g01970.1	yes	2	0.00091663	74.987	129910000	0	0	0	0	41936000	45806000	0	0	0	0	42169000	0
AENVDEEPATEAK	13	0	1401.63	Cs9g03390.2;Cs9g03390.3;Cs9g03390.1;Ciclev10014526m;Cg2g000200.2;Cg2g000200.1	Cs9g03390.2	yes	2	0.001064	68.171	0	0	0	0	0	0	0	0	0	0	0	0	0
AEPAYTVASDTETTGEEK	18	0	1897.84	Cs9g06800.2;Cs9g06800.1;Ciclev10004637m;Ciclev10004635m;Cg9g005390.1	Cs9g06800.2	no	2	9.69e-19	128.59	0	0	0	0	0	0	0	0	0	0	0	0	0
AEPLYLEAIK	10	0	1145.63	Ciclev10011395m;Cg6g018310.1;Ciclev10011793m	Ciclev10011395m	yes	2	0.057973	44.847	819980000	0	99636000	100780000	103560000	60724000	76068000	34624000	33596000	58502000	101340000	82301000	68847000
AEPNFSLTIR	10	0	1146.6	Cs3g14730.1;Ciclev10021104m;Cg5g030570.1;Cs5g26140.1;Cs3g14730.2;Cs3g14710.1	Cs3g14730.1	yes	2	0.021153	54.259	290370000	18853000	0	0	18528000	34405000	39688000	66374000	47990000	64530000	0	0	0
AEQEAAVNR	9	0	986.478	orange1.1t03436.2;Ciclev10007282m;Cg2g024150.1;orange1.1t03436.4;orange1.1t03436.5;orange1.1t03436.3;orange1.1t03436.1;Ciclev10007319m;Ciclev10007318m;Cg2g024230.1;Cg2g024180.1	orange1.1t03436.2	yes	2	0.00021315	125.82	0	0	0	0	0	0	0	0	0	0	0	0	0
AEQLMQCHCGVQK	13	0	1587.7	Cs5g08520.1;Cs5g08520.3;Cs5g08520.2;Cg5g007910.1;Ciclev10019196m;Cg5g007910.2;Ciclev10019388m;Cg5g007910.5;Cg5g007910.6;Cg5g007910.4;Cg5g007910.3;Ciclev10019685m;Ciclev10019684m;Cg5g007910.5.1	Cg5g007910.1	no	2	2.6813e-08	139.48	173610000	0	0	0	0	0	0	73689000	99925000	0	0	0	0
AEQQLVNDR	9	0	1071.53	Ciclev10008274m;Ciclev10008609m;Ciclev10008791m;Cs4g19830.1;Cs4g19830.2;Cs4g19830.3;Cg4g003720.1	Ciclev10008274m	no	2	0.0040006	80.102	0	0	0	0	0	0	0	0	0	0	0	0	0
AEQSEWDIVMPYNGK	15	0	1765.8	Ciclev10012666m;Cg6g003320.1;Cs6g03680.1;Cs6g03680.2	Ciclev10012666m	yes	2	2.8813e-22	186.05	1071500000	98908000	196150000	195970000	41583000	84205000	76977000	0	72119000	21740000	26014000	235620000	22258000
AEQTDFLHISDFDK	14	0	1664.77	Cs3g25080.1;Cg3g023020.1;Ciclev10001509m	Cs3g25080.1	yes	2;3	1.7377e-10	152.68	1359300000	91874000	27539000	86240000	0	0	0	44573000	24880000	33938000	383610000	443170000	223430000
AEQVVKPDQEPVTVEETKEEAPK	23	2	2579.3	Ciclev10017049m;Cg2g046010.1;Cs2g02180.2;Cs2g02180.1;Ciclev10016953m	Ciclev10017049m	yes	3	1.7183e-15	121.56	61876000	0	19668000	0	0	0	0	0	42208000	0	0	0	0
AEREENPAEPPMEK	14	1	1625.74	orange1.1t00429.1;Ciclev10021860m	orange1.1t00429.1	yes	2	2.392e-05	86.497	11178000	0	0	0	0	0	0	0	11178000	0	0	0	0
AESGASGTTVIYGK	14	0	1339.66	Cs7g16820.1;Ciclev10032615m	Cs7g16820.1	yes	2	0.00017185	74.789	472420000	0	0	0	77000000	81764000	45225000	112370000	70655000	85403000	0	0	0
AESLNISR	8	0	888.466	Ciclev10019167m;Cg5g023540.1;Cs5g18550.1;Ciclev10019488m;Cg5g018240.1;Ciclev10019480m;Cg5g018240.2;orange1.1t02727.1	Ciclev10019167m	no	2	0.0093336	90.601	452680000	73735000	89015000	88979000	0	26930000	32591000	20977000	17024000	26380000	0	77053000	0
AESPASMEDLPLWK	14	0	1572.75	Cg1g000400.1;Ciclev10026942m;Cs1g26790.1	Cg1g000400.1	yes	2	0.016307	46.495	0	0	0	0	0	0	0	0	0	0	0	0	0
AESTADKAEWINK	13	1	1461.71	Cg4g015750.1;Cg4g015750.2;Cs5g19210.2;Cs5g19210.1;Cg4g015810.1;Cs5g19270.1;Ciclev10018754m	Ciclev10018754m	no	2;3	3.0381e-07	130.66	208420000	0	0	0	0	26357000	0	117300000	23441000	0	0	41326000	0
AESYIQK	7	0	837.423	Cg6g017920.1;Ciclev10011296m;Cs6g17080.2;Cs6g17080.1	Cg6g017920.1	no	2	0.031745	81.784	4487900000	541030000	395630000	548120000	222610000	498350000	359260000	218890000	0	0	0	855430000	848630000
AETAVLFEK	9	0	1006.53	Ciclev10025514m;Cs1g02320.1;Cs1g02320.3;Ciclev10025808m;Cs1g02320.2;Ciclev10026192m;Ciclev10026190m;Cs1g02320.4;Cg1g028450.1	Ciclev10025514m	no	2	0.00052926	120.45	4600900000	396470000	442690000	313430000	75529000	244240000	221520000	258770000	796940000	268270000	451480000	483340000	648230000
AETLNQVWQVGAQVANGHPMK	21	0	2277.13	Cs7g16820.1;Ciclev10032615m	Cs7g16820.1	no	3	1.6893e-10	96.562	363960000	0	0	0	0	0	0	176670000	0	119810000	67475000	0	0
AETLYIMDK	9	0	1082.53	Cg6g010200.1;Cg6g010200.2;Cg6g010200.3;Cg6g010200.5;Cg6g010200.4;Cg6g010200.6	Cg6g010200.1	yes	2	0.024977	56.725	505650000	103900000	77135000	79427000	0	0	0	0	112880000	0	0	132310000	0
AETMEAVLK	9	0	990.506	Ciclev10011000m;Cg6g023820.2;Cg6g023820.1;Cs6g20570.1	Cs6g20570.1	no	2	0.01315	61.161	247800000	0	0	0	39413000	0	0	116600000	0	91793000	0	0	0
AETSGNSGSGSGGTNDGDSTSGNR	24	0	2170.86	orange1.1t02815.1;Cg5g020440.1	orange1.1t02815.1	yes	2;3	1.1796e-13	100.62	112300000	16949000	17860000	7430700	7721400	5141200	3399400	762400	11978000	10445000	6274200	13643000	10700000
AETSGNSGSGSGGTNDGDSTSGTR	24	0	2157.86	Ciclev10020902m	Ciclev10020902m	yes	2	2.8984e-07	73.574	24035000	0	0	0	11049000	6762900	6222600	0	0	0	0	0	0
AEVADVSEAVR	11	0	1144.57	Cg9g006500.1;Cs9g07880.1;Ciclev10004616m;Ciclev10028326m;Cs8g03650.1;Cg8g002550.1	Cg9g006500.1	yes	2	0.020386	50.116	364450000	0	74229000	44711000	0	0	0	0	0	0	89202000	100980000	55328000
AEVASMASLLK	11	0	1118.6	Ciclev10016445m;Cs9g03430.1;Cg2g000160.2;Cg2g000160.1	Cg2g000160.2	no	2	0.00016993	94.767	11878000000	972970000	1329400000	1280000000	581970000	663540000	716050000	513010000	505450000	861850000	1392200000	1614900000	1446800000
AEVDMQR	7	0	847.386	Cs1g01540.1;Cg1g029460.1	Cs1g01540.1	no	2	0.033584	81.784	0	0	0	0	0	0	0	0	0	0	0	0	0
AEVFDPPPLSPLR	13	0	1436.77	Cs2g20330.2;Cs2g20330.1;Ciclev10015116m;Cg2g019440.3;Cg2g019440.1;Cg2g019440.7;Cg2g019440.6	Cs2g20330.2	yes	2	0.00011501	82.202	2611100000	168980000	310910000	314840000	135170000	159910000	134860000	157660000	162410000	232800000	325250000	243510000	264780000
AEVFDPPPLSPLRR	14	1	1592.87	Cs2g20330.2;Cs2g20330.1;Ciclev10015116m;Cg2g019440.3;Cg2g019440.1;Cg2g019440.7;Cg2g019440.6	Cs2g20330.2	yes	3	0.0018819	48.532	256440000	94867000	0	0	0	46162000	36245000	36658000	42511000	0	0	0	0
AEVGNAAIESLER	13	0	1357.68	Cs5g02140.2;Cg5g001200.1;Cs5g02140.1;Ciclev10019487m;Cg5g001200.2;Cs5g02140.3;Ciclev10019352m	Ciclev10019352m	no	2	1.9757e-07	119.96	775500000	51797000	52902000	0	85853000	62867000	67530000	229270000	81406000	143870000	0	0	0
AEVIEDFAK	9	0	1020.51	Cs3g07080.2;Cg3g007070.1;Ciclev10002346m	Ciclev10002346m	no	2	0.0068284	61.593	121900000	64525000	0	0	0	0	0	57377000	0	0	0	0	0
AEVKDGVLYITIPK	14	1	1544.88	Cg2g012670.1	Cg2g012670.1	yes	2	0.061948	44.511	899560000	114510000	159190000	207020000	26190000	10284000	0	72326000	29220000	30203000	70398000	101780000	78448000
AEVQNPASLPSNPK	14	0	1450.74	Ciclev10011231m;Cg6g024210.4;Cg6g024210.1;Cg6g024210.3;Cg6g024210.2;Cs6g20860.1;Cs6g20860.2	Ciclev10011231m	yes	2	0.00019995	73.722	293130000	0	0	0	19260000	20292000	0	0	0	0	97416000	77457000	78703000
AEVSDIAIAVR	11	0	1142.63	Cs7g22750.2;Ciclev10031093m;CgUng000070.1;Cs7g22750.7;Cs7g22750.6;Cs7g22750.9;Cs7g22750.8;Cs7g22750.4;Ciclev10031513m;CgUng000070.4;CgUng000070.3;Cs7g22750.3;Cs7g22750.1;Ciclev10031328m;CgUng000070.5;CgUng000070.2;Cs7g22750.5;Cs7g22750.10;Cs9g18710.1;Ciclev10004626m;Cg9g028010.1;Cs9g18710.4;Cs9g18710.3;Cs9g18710.2	Cs9g18710.1	no	2	0.012784	50.786	142290000	0	0	0	0	0	0	0	0	0	60643000	41037000	40614000
AEVSQLMINDSGR	13	0	1418.68	Cg1g004230.1;Cg1g004230.2;Cg1g004230.3;Cg1g004230.7;Cg1g004230.4;Cg1g004230.5;Cg1g004230.6;Cg1g004230.4.2;Cg1g004230.4.1;Cg1g004230.7.3	Cg1g004230.1	no	2	0.060572	39.163	0	0	0	0	0	0	0	0	0	0	0	0	0
AEVYSDYVQDHLAPSGYLK	19	0	2154.03	Ciclev10021232m;Ciclev10020946m;Cs5g08410.1;Cg5g007810.1;Cs5g08410.2;Ciclev10021743m	Ciclev10021232m	yes	3	0.057607	28.333	197160000	0	0	0	0	0	13397000	0	0	0	50721000	64158000	68888000
AEYDESGPSIVHR	13	0	1458.67	Cs7g29220.2;Cs7g29220.1;Ciclev10031849m;Ciclev10031847m;Cs7g29220.3;orange1.1t02236.1;Ciclev10011974m;Cg6g012840.1;orange1.1t02236.2;Cg7g004230.1	orange1.1t02236.1	no	2	2.4125e-13	171.62	495690000	42989000	23303000	0	91415000	84273000	55789000	74541000	52458000	70926000	0	0	0
AEYEGKFDAIK	11	1	1269.62	orange1.1t00423.1;Ciclev10019743m;orange1.1t00423.3;Cg5g041460.1;Cg5g041460.2;Cg5g041460.3	Cg5g041460.1	no	3	0.016557	44.71	130330000	59176000	0	25437000	0	15929000	0	0	0	0	0	29787000	0
AEYHQVDVR	9	0	1115.54	Cs5g23140.3;Cs5g23140.1;Ciclev10019433m;Cg5g027600.1	Cs5g23140.3	yes	3	0.0036399	61.593	135760000	0	0	0	0	49749000	35718000	0	23965000	26332000	0	0	0
AEYSTLSVSPK	11	0	1180.6	Cg9g029060.1	Cg9g029060.1	yes	2	0.048181	42.629	138950000	0	0	0	0	0	0	0	0	0	39135000	66399000	33413000
AEYSVEPAKR	10	1	1148.58	Cs6g17470.2;Cs6g17470.1;Ciclev10011047m;Cg6g018340.1;Ciclev10010998m	Cg6g018340.1	no	2	0.0063892	72.434	275740000	57395000	46392000	43307000	34733000	26231000	19021000	0	0	0	30072000	0	18585000
AFAAPWPEK	9	0	1015.51	Cs7g03930.1;Cs7g03930.2;Cs7g03930.3;Ciclev10032480m	Cs7g03930.1	no	2	0.015268	64.841	1791300000	150620000	195440000	215340000	165290000	229510000	242310000	86154000	110830000	120110000	81278000	94792000	99591000
AFADALDAIPMALAENSGLQPIETLSAVK	29	0	2955.53	Cs7g09840.1;Ciclev10031191m;Cg7g018040.1	Cs7g09840.1	yes	3	0.063754	17.361	63850000	0	7124500	0	9488800	6839800	8173000	12118000	0	8035100	0	12071000	0
AFADEIGIPFMETSAK	16	0	1725.83	Cs5g08010.2;Cs5g08010.1;Cs1g03160.4;Cs1g03160.3;Cs1g03160.2;Cs1g03160.1;Cs9g13720.1	Cs5g08010.2	no	2	2.52e-11	125.39	2034000000	143830000	145230000	96655000	158230000	221540000	186450000	348890000	0	248040000	0	237550000	247560000
AFADELGIPFLETSAK	16	0	1707.87	Cs3g02970.1;Cs3g03060.1	Cs3g02970.1	yes	2	0.00035546	65.905	25099000	7934600	0	0	0	0	0	11572000	0	5592200	0	0	0
AFAEASMNTAYQK	13	0	1430.65	Cg3g006900.4.1;Cg3g006900.4;Cg3g006900.3;Cg3g006900.2;Cg3g006900.1;orange1.1t04187.5;Ciclev10001316m;Ciclev10001314m;Ciclev10001312m;Ciclev10001317m;Ciclev10001311m;orange1.1t04187.4;orange1.1t04187.2;orange1.1t04187.1;orange1.1t04187.3	Ciclev10001316m	no	2	1.9362e-07	121.01	288430000	0	0	0	46229000	43801000	37737000	51796000	52262000	56601000	0	0	0
AFAESSMSLAFSK	13	0	1374.65	Cs2g27720.3;Cg2g006890.1;Cs2g27720.1;Ciclev10014816m;Cs2g27720.2;Cg2g006890.2;Cg2g006890.3	Cs2g27720.3	yes	2	5.107e-05	92.039	188380000	0	36793000	16599000	29418000	0	0	0	53641000	51930000	0	0	0
AFAMTGWR	8	0	938.443	Cg1g028960.1;Cs1g01760.1;Cs1g01760.2;Ciclev10025283m;Ciclev10025279m;Cg1g028960.2;Cg1g028960.3	Cg1g028960.1	yes	2	0.004826	113.41	121680000	0	0	0	0	0	0	0	0	0	0	90129000	31551000
AFASGKPETLLQHLR	15	1	1666.92	Cs5g33340.2;Cs5g33340.1;Cg5g037560.1;Ciclev10024146m	Cs5g33340.2	yes	4	0.010487	37.657	42070000	0	0	0	0	0	0	0	9917000	32153000	0	0	0
AFATYVQAK	9	0	997.523	Cg6g025630.2;Cg6g025630.1;Cs7g03090.1;Ciclev10033567m;Cs6g22020.3;Cs6g22020.1;Cs6g22020.2;Ciclev10010975m	Cg6g025630.2	no	2	0.0042867	78.149	885060000	60159000	18110000	31971000	0	0	0	43120000	0	0	199530000	367670000	164500000
AFAYFVLTGGR	11	0	1200.63	Cs2g14600.1;Cg2g009670.1;Ciclev10016224m	Cs2g14600.1	yes	2	7.6871e-05	104.43	897670000	0	0	0	111540000	116000000	152810000	145940000	112280000	201100000	0	0	57993000
AFCAGGDIVSLYHFMNQGK	19	0	2113.97	Ciclev10020245m;Cs1g03600.1;Ciclev10020550m;Cg5g043990.1	Ciclev10020245m	no	3	1.3245e-42	191.78	1975300000	61392000	109460000	113460000	53216000	104260000	81766000	165040000	137010000	119110000	336520000	350720000	343310000
AFCAGMDIK	9	0	1011.45	Cs4g16900.1;Ciclev10008327m;Cs4g16900.2	Cs4g16900.1	yes	2	0.014924	61.56	851260000	0	0	0	161070000	167790000	139590000	111180000	169810000	101810000	0	0	0
AFCDIEPIYTYEGTYDINTLVTGR	24	0	2810.31	Cs6g08650.1;Cg6g009200.2;Cg6g009200.1	Cs6g08650.1	yes	2	9.9724e-05	55.051	9639900	0	0	0	4745700	0	0	4894200	0	0	0	0	0
AFCESSDSSSAYSILAEMDRK	21	1	2353.02	Cg2g040170.1;Cs2g07830.1	Cs2g07830.1	no	3	1.9483e-07	73.675	146950000	27147000	29475000	0	0	30041000	14849000	0	0	0	45440000	0	0
AFCSGGDVIALYQLLNEGK	19	0	2054.01	Cg4g001400.1;Cs7g06390.2;Ciclev10008650m;Cs7g06390.1;Ciclev10008491m;Ciclev10009027m;Ciclev10009192m	Cs7g06390.1	no	2	3.3147e-05	77.27	27137000	0	0	0	0	0	0	0	0	0	27137000	0	0
AFCSGVDLTSAEDVFKGDVK	20	1	2144.01	Cg9g001150.1;Cs9g02160.1;Ciclev10005645m	Cg9g001150.1	no	3	4.2622e-10	103.9	415730000	30237000	0	0	49409000	115160000	108270000	0	37720000	74932000	0	0	0
AFDAPRPER	9	1	1057.53	Cg9g006500.1	Cg9g006500.1	yes	3	0.01124	62.463	0	0	0	0	0	0	0	0	0	0	0	0	0
AFDEGPWPR	9	0	1073.49	Cs7g08450.1;Ciclev10031155m;Cs7g08450.3;Cg7g019540.1	Cg7g019540.1	no	2	0.00058737	118.5	3390900000	73768000	216270000	227060000	226890000	278540000	315220000	151860000	105000000	187870000	625860000	449040000	533470000
AFDEGWGAVVAK	12	0	1248.61	orange1.1t02649.1;Ciclev10020301m;Cg5g019050.1;orange1.1t02649.2;Ciclev10020510m;Cg5g019050.2;Ciclev10021470m;Cg5g019050.2.1;Cg5g019050.2.2	orange1.1t02649.1	yes	2	0.055688	36.955	290260000	0	0	0	0	12289000	0	0	53999000	0	0	0	223970000
AFDEVNSTLQTK	12	0	1351.66	Cs7g27610.1;Ciclev10032923m;Cg7g006110.1;Ciclev10033002m;Ciclev10029900m	Cs7g27610.1	no	2	1.2524e-15	151.26	402070000	0	45218000	24132000	0	25444000	17841000	0	145760000	53178000	47498000	0	43004000
AFDKAEPLYLEAIK	14	1	1606.86	Ciclev10011395m;Cg6g018310.1;Ciclev10011793m	Ciclev10011395m	yes	3	0.014874	40.211	22224000	0	0	0	0	22224000	0	0	0	0	0	0	0
AFDLASKPEGTGTPTK	16	1	1618.82	Ciclev10012166m;Cs6g06590.1;Cg6g004800.1	Ciclev10012166m	yes	2;3	6.2806e-18	161.19	1311300000	185350000	75525000	32562000	26822000	35808000	88587000	235700000	327430000	207060000	0	57215000	39207000
AFDLEDLLR	9	0	1090.57	Ciclev10011289m;Cg6g018240.1;Cs6g17360.1	Ciclev10011289m	yes	2	0.0036147	80.688	15989000	0	0	0	0	0	0	7460400	0	8528200	0	0	0
AFDLGGHQIAR	11	0	1183.61	Cg9g001520.1;Cs9g02490.2;Cs3g15030.1;Ciclev10002566m;Cg2g032330.1;Cs9g02490.1;orange1.1t01661.1;Ciclev10022383m;Ciclev10022379m;Cg5g038210.1	orange1.1t01661.1	no	2;3	6.642e-06	113.93	3193600000	160980000	181360000	147850000	231340000	146720000	284150000	700920000	424550000	410130000	105300000	217560000	182730000
AFDLMLAGESIR	12	0	1321.67	Ciclev10001501m;Ciclev10001382m;Ciclev10001519m;Ciclev10001507m;Ciclev10002162m	Ciclev10001501m	yes	2	0.0011753	72.705	148040000	51521000	0	0	16577000	0	0	79940000	0	0	0	0	0
AFDLMLSGESIR	12	0	1337.66	Cs3g20830.6;Cg3g017900.1;Cs3g20830.2;Cs3g20830.1;Cs3g20830.7;Cs3g20830.4;Cs3g20830.5;Cs3g20830.3	Cs3g20830.6	yes	2	0.00015349	91.093	226740000	42214000	0	24157000	0	0	0	79828000	35781000	44758000	0	0	0
AFDQQGNPTK	10	0	1104.52	Cg5g044460.2;Cg5g044460.1;Cg5g044460.3;Cg5g044460.2.1;Cs1g03170.1	Cg5g044460.2	no	2	0.00033857	104.22	89828000	0	36033000	0	0	0	0	27611000	26185000	0	0	0	0
AFDVINSLDVWR	12	0	1433.73	Ciclev10011103m;Cs6g13000.2;Ciclev10011048m;Cg6g013440.1;Cs6g13000.1	Ciclev10011103m	yes	2	0.0019345	66.004	87185000	18838000	6460200	0	7414100	10660000	7718400	15269000	9286900	11538000	0	0	0
AFDVLDQMENAK	12	0	1379.64	Cs7g04960.1;Ciclev10010816m	Cs7g04960.1	no	2	5.3736e-06	104.3	0	0	0	0	0	0	0	0	0	0	0	0	0
AFEAACSLEK	10	0	1124.52	Cs7g15130.1;Cs7g15130.3;Ciclev10030624m;Cs7g15130.2;Cg7g013490.1;Cs7g15130.4;Cs7g15130.5	Cs7g15130.1	yes	2	0.018889	55.721	215560000	34982000	31499000	0	39949000	24810000	29896000	54425000	0	0	0	0	0
AFEDAKPVIQAIK	13	1	1428.8	Cs9g05800.1;Ciclev10006994m;Cg9g004360.1	Cs9g05800.1	yes	2;3	2.788e-05	101.2	129960000	0	0	0	62266000	0	67690000	0	0	0	0	0	0
AFEGWGTNEQLIISILAHR	19	0	2154.12	Ciclev10001888m;Cs3g18360.1;Cg3g015090.1	Cs3g18360.1	no	2;3	2.5492e-62	233.44	2092000000	0	0	0	251640000	293060000	314260000	299110000	439700000	390560000	36822000	0	66872000
AFELLEK	7	0	848.464	Cs1g20720.2;Cg1g007510.1;Cs1g20720.3;Cg1g007510.2;Cs1g20720.1;Cs1g20720.4;Ciclev10024919m	Ciclev10024919m	no	1;2	0.02914	107.67	1088600000	77030000	71135000	69196000	56341000	60395000	107660000	238620000	30628000	108650000	97208000	78179000	93590000
AFEPILLLGR	10	0	1127.67	Ciclev10006162m;Cg9g005040.1	Ciclev10006162m	yes	2	0.00041959	102.07	1600800000	144760000	87482000	78466000	196870000	181600000	138390000	196010000	126560000	163370000	66118000	108780000	112430000
AFEPLFER	8	0	1007.51	Ciclev10000222m;Cs3g21290.1;Ciclev10000108m;Ciclev10000332m;Cs3g21290.2;Ciclev10000158m	Ciclev10000222m	yes	2	0.02189	69.598	39522000	0	0	0	0	0	0	24317000	0	15204000	0	0	0
AFEQAQNCLLPMGVTSENVAHR	22	0	2471.17	Cs9g11250.1;Ciclev10004931m;Cg9g011530.1;Cs9g11250.2	Cs9g11250.1	yes	2;3	1.6516e-83	238.63	7238700000	370010000	235570000	504670000	1015500000	1092100000	889830000	605050000	864610000	757570000	114840000	491670000	297230000
AFEQELLEHIDMIK	14	0	1714.86	Ciclev10000955m;Cg2g032410.1;Cs3g15090.1;Cg2g032410.2	Ciclev10000955m	yes	2;3	1.3438e-08	116.19	346990000	33661000	31288000	35465000	18429000	29355000	0	20051000	0	16929000	67028000	60495000	34288000
AFESGDVETHFIEQHK	16	0	1872.86	Cs5g30880.3;Ciclev10019011m;Ciclev10018988m;Cs5g30880.6;Cs5g30880.4;Cs5g30880.9;Cs5g30880.8;Cs5g30880.10;Ciclev10019290m;Ciclev10019289m;Ciclev10019236m;Ciclev10019430m;Ciclev10019429m;Ciclev10019390m;Ciclev10019389m;Cs5g30880.2;Cs5g30880.1;Ciclev10019259m;Cs5g30880.5;Ciclev10019668m;Cs5g30880.7;Ciclev10019586m;Ciclev10019934m;Ciclev10019933m;Ciclev10019931m;Ciclev10019929m;Ciclev10020266m;Ciclev…	Cg5g035080.1	no	3;4	3.7589e-06	86.548	422990000	0	31087000	47637000	89506000	77951000	21323000	26930000	17845000	75285000	0	35423000	0
AFESGDVETHFIEQHKDELFVKPSQSVSAEMNSAAR	36	2	4019.9	Cs5g30880.3;Ciclev10019011m;Ciclev10018988m;Cs5g30880.6;Cs5g30880.4;Cs5g30880.9;Cs5g30880.8;Cs5g30880.10;Ciclev10019290m;Ciclev10019289m;Ciclev10019236m;Ciclev10019430m;Ciclev10019429m;Ciclev10019390m;Ciclev10019389m;Cs5g30880.2;Cs5g30880.1;Ciclev10019259m;Cs5g30880.5;Ciclev10019668m;Cs5g30880.7;Ciclev10019586m;Ciclev10019934m;Ciclev10019933m;Ciclev10019931m;Ciclev10019929m;Ciclev10020266m;Ciclev…	Cg5g035080.1	no	3;4;5;6	1.2822e-62	158.99	3435500000	0	147570000	80068000	238610000	322710000	474500000	185920000	447630000	544890000	300970000	417190000	275430000
AFFATAQSVR	10	0	1096.57	Cg6g025630.2;Cg6g025630.1;Cs6g22020.3;Cs6g22020.1;Cs6g22020.2;Ciclev10010975m	Cg6g025630.2	no	2	0.00057074	98.048	632430000	36820000	0	0	0	0	0	47169000	27469000	0	171100000	212270000	137600000
AFFDSTGMLWK	11	0	1301.61	Cs1g23750.1;Ciclev10026310m;Cg1g003820.1	Cs1g23750.1	yes	2	3.5836e-05	108.7	828100000	55833000	37314000	50943000	91139000	96992000	90921000	150740000	84613000	142150000	0	0	27456000
AFFPYSQSAR	10	0	1172.56	Cs4g16080.1;Cs4g16080.2;Ciclev10007590m;Ciclev10007626m;Cg9g019610.1	Ciclev10007590m	no	2	0.0036921	73.885	713070000	0	0	38097000	126790000	0	0	218140000	161270000	168780000	0	0	0
AFFVPVWK	8	0	992.548	Ciclev10002916m;Cs3g19700.1	Ciclev10002916m	yes	2	0.015307	77.058	1784400000	182120000	217350000	242650000	181640000	190990000	154440000	53637000	73089000	90961000	131660000	141540000	124340000
AFGADLILTDPAK	13	0	1330.71	Cg5g041840.1;orange1.1t00386.2;Ciclev10020662m;orange1.1t00386.1	Cg5g041840.1	no	2	1.2146e-07	130.77	11847000000	0	397940000	384680000	206850000	549850000	811300000	454710000	0	0	3354500000	2486100000	3200800000
AFGANLEDPNLVNR	14	0	1528.76	Ciclev10014018m;Ciclev10014048m;Cg2g005310.3;Cg2g005310.1;Cg2g005310.2;Cg2g005360.1;Cs2g29370.1;orange1.1t05042.1	Ciclev10014018m	yes	2	5.0411e-05	85.837	0	0	0	0	0	0	0	0	0	0	0	0	0
AFGASDIIAVDVHDEK	16	0	1685.83	Ciclev10025619m;Ciclev10025669m;Ciclev10025843m;Cs1g19310.1;Cg1g009010.1	Ciclev10025619m	no	2;3	2.9321e-15	134.14	10528000000	975530000	1405600000	1611500000	593620000	733190000	815710000	809730000	755570000	1241700000	619280000	494320000	472500000
AFGAYVAQAPR	11	0	1149.59	Cg2g040800.2;Cg2g040800.4;Cg2g040800.1;Cg2g040800.3;Cg2g040800.5;Cg2g040800.3.5	Cg2g040800.2	yes	2	0.010553	58.592	271080000	39025000	0	0	73461000	74375000	84217000	0	0	0	0	0	0
AFGAYVAR	8	0	853.445	Ciclev10016144m;Ciclev10016476m;Cs2g07300.1;Cs2g07300.2	Cs2g07300.1	no	2	0.0077939	95.541	250540000	17067000	0	0	43808000	29481000	0	71672000	34405000	54104000	0	0	0
AFGDLIAASGITDAMLESLIALK	23	0	2319.24	Ciclev10005272m;Cg9g027260.1;Cs9g19480.1;Ciclev10005229m;Cg9g027260.2;Cs9g19480.2;orange1.1t01341.1;Cg5g012730.1	Ciclev10005272m	yes	2;3	9.6595e-09	83.602	239390000	18953000	40505000	44795000	1464300	2601000	7404100	0	0	0	66103000	29823000	27746000
AFGECRPLR	9	1	1104.55	Cg4g019590.1;Cs4g05380.1;Ciclev10007311m;Cs4g05380.3;Cs4g05380.2;orange1.1t03668.1;Ciclev10004221m;Cg9g015600.1	Cg4g019590.1	no	2	0.019479	69.812	57098000	0	0	0	0	0	0	32219000	24879000	0	0	0	0
AFGGQSLDFGK	11	0	1125.55	Ciclev10025149m;Cg1g004150.1;Cs1g24020.1	Ciclev10025149m	yes	2	3.3351e-05	117.52	46406000000	3893100000	4082900000	3291400000	2197300000	3348400000	2804100000	2529200000	3747500000	3684800000	5624400000	5066800000	6136100000
AFGIDDFR	8	0	939.445	Cg2g005180.2;Cs2g29480.1;Cg2g005180.4;Cg2g005180.1;Ciclev10014772m;Cg2g005180.3	Cg2g005180.2	yes	2	0.012664	79.474	25789000	0	0	0	11417000	14372000	0	0	0	0	0	0	0
AFGLGCDWR	9	0	1080.48	Cs3g03070.2;Cs3g03070.1;Cg4g006210.1;Ciclev10000106m;Ciclev10000088m	Ciclev10000106m	no	2	0.0015348	95.502	1235300000	82285000	81292000	88479000	59492000	141840000	151320000	105550000	59476000	90035000	116370000	129110000	130020000
AFGLLAGLASDR	12	0	1189.65	Ciclev10028609m;Ciclev10028125m;Cs8g02840.1;Cg8g001840.1	Ciclev10028609m	yes	2	2.9294e-05	104.3	1842300000	114330000	110380000	109790000	125810000	60184000	86823000	530840000	276130000	326720000	0	49088000	52225000
AFGLMPFTTMGTK	13	0	1400.68	Cg8g024190.1;Ciclev10029073m;Cs8g20270.1	Cs8g20270.1	no	2	0.0003751	72.891	156100000	35368000	27882000	13047000	0	0	0	0	25662000	24416000	0	29726000	0
AFGMELLR	8	0	935.49	orange1.1t03839.1;Cs4g16390.1;Ciclev10008732m;Cg1g012370.1;Ciclev10008482m;Cs4g19590.3;Cs4g19590.2;Cg4g003980.1;Cs4g19590.1	orange1.1t03839.1	yes	2	0.0011529	146.54	3471700000	95983000	231780000	157860000	119450000	339140000	195170000	178000000	508080000	327420000	448610000	358880000	511320000
AFGMTAGGSGITPMFQVTR	19	0	1927.93	Cs7g16410.1;Ciclev10032349m;Cg6g008650.1;Cs7g16410.2;Ciclev10032476m	Cs7g16410.1	yes	2	5.4996e-35	176.69	599800000	41185000	51537000	35181000	31287000	50528000	31742000	0	45171000	0	76013000	129660000	107500000
AFGPALVGWR	10	0	1072.58	Ciclev10021799m;Cg5g021000.1;Cs5g17210.1;Cs5g25340.1;Ciclev10023306m;Cg5g029750.1	Ciclev10021799m	yes	2	0.003073	76.1	688240000	0	0	0	157290000	297840000	233110000	0	0	0	0	0	0
AFGSIFCCGK	10	0	1145.5	Cs1g12380.1;Ciclev10025774m;Cg1g017750.1	Cs1g12380.1	yes	2	0.010547	61.593	85033000	0	0	0	14766000	17321000	17069000	24872000	11006000	0	0	0	0
AFHSNLEEAALPLGEYASLR	20	0	2187.1	Cg5g008060.1	Cg5g008060.1	no	3	0.0008544	45.885	434310000	52702000	0	69619000	30431000	0	47026000	0	33042000	35510000	0	81676000	84305000
AFIELADATGYPIAIMPSGK	20	0	2064.06	Ciclev10014703m;Cs2g05050.1;Cg2g043140.1;Ciclev10014819m;Cs2g05050.2;Cg2g043140.3;Cg2g043140.2;Cs2g05050.3	Ciclev10014703m	yes	2	4.8609e-06	80.382	105530000	0	0	0	15426000	22586000	24221000	6322600	22193000	14784000	0	0	0
AFIEPDLQTAHIK	13	0	1481.79	Cs7g26130.1;Ciclev10019201m;CgUng001670.1;Cs7g26130.3;Ciclev10020044m;Ciclev10020043m;Cs7g26130.2;Ciclev10019776m;CgUng001670.2;Ciclev10020227m;Ciclev10031474m;Ciclev10031471m;Ciclev10031469m;Ciclev10031466m;Cs7g12380.3;Ciclev10031222m;Ciclev10031218m;Cg7g015370.2;Cs7g12380.2;Cs7g12380.1;Ciclev10030914m;Ciclev10030912m;Cg7g015370.1	Cs7g26130.1	no	3	0.026485	33.317	49538000	0	0	0	31620000	0	0	0	0	0	0	0	17918000
AFILSEAK	8	0	877.491	Cs1g10040.1;Cg1g022720.1	Cs1g10040.1	yes	2	0.0066955	110.12	1575600000	147450000	219760000	229030000	0	135780000	115770000	87491000	73431000	108930000	170980000	151760000	135260000
AFILSLK	7	0	790.495	Cg4g009630.4;Cg4g009630.2;Cs1g07310.1;Ciclev10007824m;Ciclev10007822m;Ciclev10007821m;Cg4g009630.1	Cg4g009630.4	yes	2	0.038923	105.39	0	0	0	0	0	0	0	0	0	0	0	0	0
AFINSSSDNPANLDVILEYLGK	22	0	2379.2	Cs2g08220.1	Cs2g08220.1	yes	2	1.765e-08	92.913	57447000	12332000	8989900	26402000	9722600	0	0	0	0	0	0	0	0
AFKDLMAADWGELPASVIHDAK	22	1	2384.18	Cs3g23750.1;Ciclev10002311m;Cg3g021600.1;Cs3g23750.2	Cs3g23750.1	yes	4	0.00079458	44.878	116240000	70355000	0	22158000	0	23726000	0	0	0	0	0	0	0
AFLDATGGLWR	11	0	1205.62	Ciclev10009518m;Cs4g11860.1;Ciclev10009497m;Cs4g11860.2;Ciclev10009723m;Cg2g022710.1;Cs2g07170.2;Cg2g040960.2;Cs2g07170.1;Ciclev10016752m;Cg2g040960.1;Ciclev10017062m;Cg2g040960.3	Ciclev10009518m	no	1;2	7.3611e-31	195.88	2880900000	239190000	169920000	165140000	343850000	313200000	241230000	450470000	248270000	350590000	112420000	124960000	121680000
AFLDIGFK	8	0	909.496	Cg8g020840.1;Cs8g17170.1;Ciclev10027703m	Cg8g020840.1	yes	2	0.023089	65.246	0	0	0	0	0	0	0	0	0	0	0	0	0
AFLDYYDIPYK	11	0	1406.68	Ciclev10009048m;orange1.1t00097.1;Ciclev10008944m;Cg4g011800.1	orange1.1t00097.1	no	2	0.0015205	77.062	4864200000	361140000	369410000	508520000	330380000	277070000	252720000	341530000	240010000	409960000	568010000	550010000	655400000
AFLDYYR	7	0	946.455	Ciclev10001861m;Cs3g26430.1	Cs3g26430.1	no	1;2	0.015304	160.69	5869300000	356630000	395150000	269750000	549150000	386670000	387760000	471170000	351640000	173280000	822830000	852870000	852390000
AFLGSVSNHCAQNVK	15	0	1630.79	Ciclev10002689m;Cs3g15040.2	Ciclev10002689m	yes	2;3	4.2816e-18	172.1	5048900000	648890000	331030000	384940000	105420000	317100000	295210000	378490000	182690000	238360000	380460000	808400000	977870000
AFLLQGGDCAESFK	14	0	1541.72	Cg3g014730.1;Cs3g18030.1;Ciclev10000835m;Cs3g18030.2;Cs3g18030.3	Cg3g014730.1	yes	2	0.00035197	70.889	102400000	0	0	0	0	0	0	0	0	0	49137000	53264000	0
AFLVDTLQLVR	11	0	1273.74	Cg8g008630.1;Cs8g08630.1;Ciclev10029230m;Cs8g08630.2	Cg8g008630.1	yes	2	2.2263e-06	142.83	797880000	61908000	106340000	78586000	54533000	36567000	42537000	112310000	76859000	128580000	35400000	32515000	31752000
AFLVEEQK	8	0	962.507	Cs5g03890.1;Ciclev10022900m;Cg5g003050.1;Cs6g21190.1;Ciclev10013131m	Cs5g03890.1	no	2	0.0059844	113.5	1223000000	140160000	103760000	119600000	104630000	109010000	118370000	122760000	59316000	92764000	0	155530000	97119000
AFLVNMGELACYDHAK	16	0	1837.85	Cs7g03530.1;Ciclev10032205m	Cs7g03530.1	no	3	0.012014	33.872	84822000	0	0	0	0	0	26056000	0	14302000	44464000	0	0	0
AFLYNEWR	8	0	1097.53	Cs1g17520.1;Ciclev10025803m;Cg1g010510.1	Cs1g17520.1	yes	2	0.0027539	130.27	468990000	43771000	60469000	48262000	33604000	53766000	47776000	31758000	29288000	0	37011000	38756000	44533000
AFMALVLK	8	0	891.525	Ciclev10005808m;Ciclev10005812m	Ciclev10005808m	no	2	0.04786	57.177	82676000	0	0	0	0	0	0	39520000	0	43155000	0	0	0
AFMESHLPAFK	11	0	1276.63	Cs5g22100.5;Cs5g22100.4;Cs5g22100.3;Cs5g22100.2;Cs5g22100.1;Ciclev10022910m;Ciclev10022904m;Ciclev10022903m;Cg5g026400.3;Cg5g026400.2;Cg5g026400.1	Cs5g22100.5	yes	2;3	1.3684e-05	116.55	1126600000	163900000	107540000	117530000	74773000	55378000	89559000	93858000	75225000	104640000	78398000	117870000	47914000
AFMTADLPHELIELLEK	17	0	1969.02	Ciclev10030488m;Cs7g30890.1;Cg7g002160.2;Cg7g002160.1	Ciclev10030488m	yes	2;3	5.3689e-15	137.91	587480000	49160000	16753000	19220000	55090000	52138000	42798000	95064000	58108000	106370000	43453000	26303000	23024000
AFNLFHEMVK	10	0	1234.62	Cs6g11340.4;Cs6g11340.3;Cs6g11340.2;Cs6g11340.1;Ciclev10010938m	Cs6g11340.4	yes	3	0.00086031	74.533	121210000	36541000	23712000	40296000	0	0	0	0	0	10808000	0	0	9855100
AFNVETSK	8	0	894.445	Ciclev10024149m;Cs5g09310.3;Cs5g09310.1;Cs5g09310.2;Cg5g008710.1	Cs5g09310.3	no	2	0.0059854	111.17	734160000	77146000	82357000	124840000	69106000	87469000	97191000	0	0	48919000	68144000	78987000	0
AFPQQSIIIEDK	12	0	1387.73	Cs1g01940.3;Cs1g01940.1;Ciclev10025222m;Cs1g01940.5;Cs1g01940.4;Ciclev10025444m;Cs1g01940.6;Cs1g01940.2;Cg1g028720.2;Cg1g028720.1	Cg1g028720.2	no	2	3.1801e-06	127.17	1506000000	137090000	153270000	176390000	0	39265000	41769000	61895000	30588000	223240000	197320000	277970000	167200000
AFPQQSIIIEDKSENELSNSAESPASLLDAYHLR	34	1	3771.86	Cs1g01940.3;Cs1g01940.1;Ciclev10025222m;Cs1g01940.5;Cs1g01940.4;Ciclev10025444m;Cs1g01940.6;Cs1g01940.2	Cs1g01940.3	yes	4	1.605e-10	68.046	524670000	0	40939000	94901000	0	145380000	0	0	111130000	0	0	78642000	53671000
AFPTLLETLVHER	13	0	1524.83	Cs2g21830.1;Ciclev10015457m;Cs2g21830.2;Ciclev10015690m	Cs2g21830.1	yes	2;3	3.0513e-06	100.22	1012400000	92611000	111410000	78182000	218800000	232210000	153960000	48028000	42443000	34717000	0	0	0
AFPTLMETLVHER	13	0	1542.79	Cg2g018010.1;Cg2g018010.2	Cg2g018010.1	yes	2;3	1.9788e-07	119.88	1524200000	84271000	137530000	63709000	0	0	0	107370000	88777000	108190000	296490000	348870000	289030000
AFQAAPGTTNSAIVSSLTK	19	0	1862.97	Cg4g008190.2;Ciclev10007224m;Cg4g008190.1;Cs4g17010.1	Cg4g008190.2	yes	2	1.0482e-05	82.609	49569000	0	0	0	0	0	0	49569000	0	0	0	0	0
AFQAVDQFLQIVK	13	0	1505.82	Cg7g003870.2;Cs7g29590.2;Cs7g29590.3;Cs7g29590.1;Ciclev10030740m;Cg7g003870.1	Cg7g003870.2	yes	2	0.00022361	77.644	30708000	0	3502200	0	7789100	0	0	8916500	5486800	5013200	0	0	0
AFQDCINNFGNDISK	15	0	1741.77	Cs8g12480.1;Ciclev10029537m;Cg9g024420.1;Cs8g12480.3	Cs8g12480.1	yes	2;3	2.0801e-21	174.62	9342800000	1310800000	1758800000	1805000000	743460000	997380000	904510000	601930000	550750000	537420000	73402000	28898000	30440000
AFQGWGTNEALIISVLAHR	19	0	2082.1	Cs1g01540.1;Ciclev10027333m;Cg1g029460.1	Cs1g01540.1	no	3	0.00017426	56.081	210140000	13878000	0	0	13119000	26977000	36797000	7358800	0	12439000	27669000	34406000	37493000
AFQHVASYDSAVSEWLWK	18	0	2123.01	Cs2g11440.1;Cs2g11440.2;Cg2g037430.1;Ciclev10014669m;Cs2g11440.3;Cg2g037430.2	Cs2g11440.1	yes	2;3	1.9384e-05	80.459	280060000	50741000	40168000	43519000	0	0	0	21954000	0	44712000	0	42664000	36303000
AFQLDPK	7	0	817.433	Cg5g030050.1;Cs5g25770.1;Cs5g25760.1;Ciclev10022113m;Cg5g030210.1;Cs5g25680.1;Cg5g030200.1;Cg5g030170.1;Ciclev10023846m;Cg5g030220.1;Cs5g25740.1;Ciclev10023700m;Ciclev10022117m	Cs5g25760.1	no	2	0.056541	65.252	107890000	0	0	0	0	0	0	46421000	61472000	0	0	0	0
AFQLDPNVVK	10	0	1129.61	Cs5g25660.1;Ciclev10022108m;Cg5g030060.1;Cg5g030000.1;Cs5g25790.1;Ciclev10022111m;Cg5g030230.1	Cs5g25660.1	yes	2	0.0014215	87.258	3221900000	1438600000	473830000	400280000	0	0	0	55989000	0	30963000	282910000	374440000	164840000
AFQNLTTSELQQK	13	0	1506.77	Ciclev10021064m;Cs5g25210.2;Ciclev10020460m;Cg5g029600.1;Cg5g029600.2;Cs5g25210.1;Cg5g029600.3.3;Cg5g029600.3.4;Cg5g029600.3.1;Cg5g029600.3.2;Cg5g029600.3;Cg5g029600.4	Ciclev10021064m	yes	2	2.7846e-09	150.51	614060000	0	39145000	34685000	27215000	0	32330000	51209000	17471000	33817000	116910000	135330000	125940000
AFQTILSEIYR	11	0	1339.71	Cs3g02950.2;Cs3g02950.1;Cg4g006270.1	Cs3g02950.2	yes	2	1.2464e-09	164.65	1264100000	101880000	63677000	64039000	147350000	140900000	97748000	102960000	77347000	117840000	81622000	133220000	135510000
AFQTILTEIYHIISK	15	0	1775.98	Cs8g19240.3;Cs8g19240.2;Cs8g19240.1;Ciclev10029434m;Ciclev10029427m;Cg8g023170.3;Cg8g023170.2;Cg8g023170.1	Cs8g19240.3	yes	3	4.9398e-06	87.647	98406000	0	0	0	8652000	17319000	13919000	26769000	13631000	15472000	0	2644200	0
AFQTSTFCNR	10	0	1230.55	CgUng011990.1;CgUng010390.1	CgUng011990.1	yes	2	7.2714e-05	134.51	17289000000	1966400000	1607100000	1565900000	980420000	1300900000	1483700000	791680000	915590000	1152900000	2143600000	1682300000	1698700000
AFRDELALLQK	11	1	1302.73	Cs2g04260.4;Cs2g04260.2;Cs2g04260.3;Cg2g043940.2;Cs2g04260.1;Cg2g043940.1;Cg2g043940.4.1;Ciclev10015902m;Cg2g043940.6;Cg2g043940.5;Ciclev10015800m;Ciclev10015794m;Cg2g043940.4;Cg2g043940.3;Ciclev10015597m;Ciclev10015587m	Cs2g04260.4	yes	3	0.0073318	52.391	53416000	0	0	0	16312000	12614000	15180000	0	0	9310100	0	0	0
AFSAGFANSMIK	12	0	1242.61	Cs6g09680.1	Cs6g09680.1	yes	2	0.0012678	71.888	116230000	50752000	0	0	18446000	0	47030000	0	0	0	0	0	0
AFSDSPIIGEIR	12	0	1303.68	Cs6g11370.1;Ciclev10011509m;Cs6g11370.2;Cg6g012020.1;Cs6g11370.3	Cs6g11370.1	no	1;2;3	2.1823e-10	167.71	78528000000	7425700000	6389200000	7540600000	4360600000	4668000000	4726600000	6746000000	5768200000	7244600000	7486300000	7758400000	8414300000
AFSEALALR	9	0	976.534	Cs3g24770.1;Ciclev10003946m;Cg3g022680.1	Cs3g24770.1	yes	2	0.0056733	74.92	229440000	0	0	62135000	0	0	55964000	0	0	0	40237000	32854000	38251000
AFSEVAAER	9	0	978.477	Cs5g25110.2;Cs5g25110.1;Ciclev10020497m;Cg5g029520.1;Cg3g007530.1	Cs5g25110.2	yes	2	0.0077739	70.028	185550000	55386000	0	0	0	0	25067000	74237000	30861000	0	0	0	0
AFSGVHR	7	0	772.398	Cg7g016170.1;Cs7g11670.5;Cs7g11670.4;Cs7g11670.3;Cs7g11670.2;Cs7g11670.1;Ciclev10032440m;Ciclev10032438m;Ciclev10032436m;Ciclev10032435m	Cg7g016170.1	yes	2	0.060205	50.898	234550000	35298000	0	0	52501000	0	0	61146000	0	0	12195000	39037000	34378000
AFSHMLNLANLAEELQIAHR	20	0	2277.17	Cs8g09580.1;Ciclev10018719m;Cg7g008810.1;Cs8g09580.2	Cs8g09580.1	yes	3;4	1.2828e-14	111.02	671990000	58028000	44201000	18399000	21152000	93037000	47486000	61890000	77164000	152790000	0	62210000	35632000
AFSHWPTFPQIFIK	14	0	1717.9	Ciclev10026637m;Ciclev10026629m;Cs1g13190.5;Cs1g13190.4;Cs1g13190.3;Cs1g13190.2;Cg1g016890.1	Ciclev10026637m	yes	2;3	6.5352e-09	123.28	665610000	0	104630000	98503000	43933000	144330000	74396000	27844000	39087000	26385000	0	26063000	80433000
AFSIITEVFK	10	0	1153.64	Ciclev10018820m;Cg6g001600.1;Cs5g19980.1;Cs5g19980.2	Ciclev10018820m	yes	2	0.0063667	63.624	0	0	0	0	0	0	0	0	0	0	0	0	0
AFSITPNGPEVLLLDYPSHQR	21	0	2353.21	Ciclev10014502m;Cg2g008270.1;Cs2g16010.1;Cs2g16010.2	Ciclev10014502m	yes	3	9.8131e-08	78.708	41892000	0	0	0	0	0	0	41892000	0	0	0	0	0
AFSLPSPFSNR	11	0	1221.61	Ciclev10019615m;Cs5g23030.1;Cg5g027720.1;Ciclev10019869m;Cs5g23030.2;Cg5g027720.2	Ciclev10019615m	yes	2	0.019355	51.286	227720000	0	0	42950000	26763000	50128000	28051000	25400000	31535000	22891000	0	0	0
AFSQHFVTPYQPSTSR	16	0	1851.89	orange1.1t00285.1;Ciclev10020733m;Cg5g042880.1	orange1.1t00285.1	yes	2	4.3267e-05	70.117	14896000	0	0	0	14896000	0	0	0	0	0	0	0	0
AFSSAPVIPLAVER	14	0	1455.81	Cs8g08390.5;Cs8g08390.4;Cs8g08390.3;Cs8g08390.2;Cs8g08390.1;Ciclev10027697m;Cg8g008200.1	Cs8g08390.5	yes	2;3	0.0036013	56.527	983070000	68726000	39354000	47960000	95116000	90165000	0	255920000	175490000	169480000	0	40867000	0
AFSTEDEAIELANDTR	16	0	1780.81	Cs5g04880.1;Cs5g04880.3;Cs5g04880.2;Ciclev10019800m;Ciclev10019822m	Ciclev10019800m	no	2;3	1.4365e-18	166.04	982490000	108090000	22419000	0	77942000	62690000	49484000	166080000	281060000	171730000	0	42994000	0
AFSVSGK	7	0	694.365	Cs2g12120.3;Cs2g12120.2;Cs2g12120.1;Cs2g12120.4;Ciclev10014377m;Ciclev10014376m;Ciclev10014375m;Ciclev10014374m	Cs2g12120.3	no	1;2	0.0050722	179.16	5056400000	354750000	604080000	432810000	234610000	475390000	345360000	161380000	242870000	430100000	629420000	581170000	564430000
AFTEFRPLDDK	11	1	1337.66	Cs8g04900.2;Cg8g003770.1;Ciclev10028518m;Ciclev10028867m	Cs8g04900.2	yes	2	1.7054e-06	145.31	1016800000	100700000	41854000	45139000	80272000	95114000	82457000	176190000	117190000	152730000	0	64402000	60763000
AFTVAAYKPYFDVDTSDVLER	21	1	2406.17	Cs3g13780.2;Ciclev10002258m;Cs3g13780.1;Ciclev10002100m;Cg2g031110.2;Cg2g031110.1	Cs3g13780.2	yes	2;3	2.5462e-27	147.25	23719000	0	0	0	0	0	0	23719000	0	0	0	0	0
AFTVSGK	7	0	708.381	Ciclev10018983m;Cg2g016610.1;Cs5g21180.1	Ciclev10018983m	no	2	0.03794	76.134	121120000	28863000	0	34583000	11199000	0	0	0	0	0	46476000	0	0
AFVDGWGDR	9	0	1021.46	Cs5g24050.2;Cs5g24050.1;Ciclev10020578m;Cg5g023960.1	Cs5g24050.2	yes	2	0.00065993	116.05	1228400000	151560000	156110000	138090000	46158000	85438000	75817000	37758000	40337000	64966000	151530000	130870000	149810000
AFVEHYYTTFDANR	14	0	1732.78	Ciclev10033144m;Cs7g10910.1;Ciclev10033081m;Cg7g016840.1	Ciclev10033144m	yes	3	1.3274e-05	79.614	168440000	0	0	0	41663000	30749000	22670000	31217000	42138000	0	0	0	0
AFVEQYEPQDK	11	0	1352.62	Ciclev10021928m;orange1.1t00196.1;Cg5g043740.1	Ciclev10021928m	yes	2	2.5033e-05	105.46	434220000	0	14257000	0	0	52557000	59189000	69543000	44104000	0	79776000	114790000	0
AFVHWYVGEGMEEGEFSEAR	20	0	2329.01	Cs5g26760.1;Ciclev10020128m;Cg5g031300.1;Cs8g03680.1;Cs8g03680.2;Ciclev10028426m;Cg8g002580.1;Cs1g21050.1;Ciclev10025588m;Cg1g007190.1;Cs3g16600.1;Cg3g013390.1;Ciclev10001552m;Cs9g03120.1;Ciclev10015224m	Cs9g03120.1	no	3	1.6475e-05	67.418	206010000	0	0	0	0	0	0	88536000	59239000	58235000	0	0	0
AFVPPQHFIR	10	0	1210.66	Cg4g015750.1;Cg4g015750.2;Cs5g19210.2;Cs5g19210.1;Cg4g015810.1;orange1.1t01813.1;Ciclev10018754m;Ciclev10019162m	Ciclev10018754m	no	2;3	0.0012537	74.464	531500000	22748000	0	11071000	29837000	21309000	71525000	101530000	123450000	119540000	0	30493000	0
AFVSSELVSDPAFAGIGEK	19	0	1922.96	Cs1g07990.2;Cs1g07990.1;Ciclev10007885m;Cs1g07990.3	Cs1g07990.2	yes	2	1.6275e-06	78.674	0	0	0	0	0	0	0	0	0	0	0	0	0
AFVYHNFLSK	10	0	1224.63	Cg1g001130.5;Ciclev10026294m;Cg1g001130.6;Cg1g001130.3;Cg1g001130.2;Cs1g26050.4;Cs1g26050.2;Cs1g26050.1;Ciclev10026209m;Ciclev10026208m;Cg1g001130.4;Cg1g001130.1;Cs1g26050.3;Ciclev10026386m;Cs2g06100.1;Ciclev10016152m	Cg1g001130.5	yes	2;3	0.0032683	73.9	101870000	0	0	0	29392000	0	27514000	0	20620000	24344000	0	0	0
AFWFSPPSFHYPDGGSGVNGPLPR	24	0	2588.22	Cg7g020680.1;Cs7g04340.1;Ciclev10031724m	Cg7g020680.1	no	2;3	4.624e-47	170.11	2439500000	216900000	393590000	372680000	0	181700000	299840000	30172000	215370000	199640000	269520000	0	260090000
AFWHSQVHDEEK	12	0	1511.68	Ciclev10023235m;Ciclev10023244m	Ciclev10023235m	yes	2;3;4	5.5161e-25	208.51	29775000000	2185500000	2871900000	2886400000	1469600000	2366600000	1918600000	2211500000	1930200000	2947600000	3203900000	2898000000	2884900000
AFWHSQVHDEEKWALNAK	18	1	2195.05	Ciclev10023235m	Ciclev10023235m	yes	4	8.8996e-05	62.916	57367000	0	0	0	0	57367000	0	0	0	0	0	0	0
AFWNSPVGPK	10	0	1101.56	Cs5g07020.1;Ciclev10022969m;Cg5g006600.1	Cs5g07020.1	yes	1;2	0.00011995	129.83	41466000000	2926200000	3717300000	4230400000	3703400000	2898900000	3595700000	3043300000	3500300000	4272300000	3751300000	3171600000	2655900000
AFYEEEVKR	9	1	1169.57	Cs6g20820.1;Ciclev10012084m;Cg6g024160.1;Cs6g20820.3	Cs6g20820.1	yes	2;3	0.0027598	93.649	477570000	0	0	0	31342000	44959000	55559000	127930000	26684000	131430000	29701000	29967000	0
AFYESFSSIDKK	12	1	1420.69	Cg7g009560.1;Ciclev10031166m;Ciclev10031255m	Ciclev10031166m	no	2;3	0.00045176	85.672	472210000	117200000	63356000	78096000	0	0	0	41669000	75549000	96333000	0	0	0
AFYNDKFPVFAER	13	1	1602.78	Ciclev10015647m;Cs2g08060.2;Cg2g039970.1;Cs2g08060.1	Cs2g08060.2	no	2;3	4.5589e-32	216.34	25230000000	3285200000	2479600000	3311500000	1726200000	2635100000	2725800000	1651300000	1398400000	1918800000	1479300000	1360300000	1259000000
AGAAAALPLNNNNSK	15	0	1424.74	Ciclev10032208m;Cg7g005810.1;Cs7g27900.1	Ciclev10032208m	yes	2	3.4311e-06	99.991	306030000	65725000	51147000	47312000	33085000	42878000	50890000	0	0	0	14991000	0	0
AGADERDIWAK	11	1	1230.6	Cg2g047110.1;Ciclev10002466m;Ciclev10002463m;Ciclev10002561m;Cs3g01150.7;Cs3g01150.4;Cs3g01150.2;Cs3g01150.1;Cs3g01150.5;Cs3g01150.3;Cs3g01150.9;Cs3g01150.8;Cs3g01150.6	Ciclev10002466m	no	2;3	0.00031228	99.318	858540000	518920000	21634000	49528000	0	131210000	51224000	0	51569000	34460000	0	0	0
AGAEYAEKPVR	11	1	1189.61	Cg2g037970.2;Cg2g037970.1;Cs2g10870.1;Ciclev10015804m;Ciclev10015603m	Cs2g10870.1	no	2;3	5.7592e-09	157.97	2957400000	193390000	181680000	192240000	201180000	182610000	203820000	206690000	81927000	220210000	379250000	470880000	443500000
AGAFTCLLDETGR	13	0	1409.66	Cs5g34930.1;Cg9g010140.1;Ciclev10005577m	Cs5g34930.1	yes	2	1.2697e-05	100.02	263560000	0	42007000	45802000	31661000	25664000	30054000	0	0	0	32066000	26887000	29422000
AGAGSATLSMAYAAAK	16	0	1439.71	Ciclev10025945m;Ciclev10026253m;Ciclev10026149m	Ciclev10025945m	no	2;3	4.0083e-15	147.56	4214000000	142330000	105860000	147840000	565060000	718820000	691990000	491720000	742630000	544840000	0	62882000	0
AGAGSATLSMAYAAAR	16	0	1467.71	Ciclev10020378m;Cg5g010240.2;Cg5g010240.1;Cs5g10730.1	Cs5g10730.1	no	2	7.4731e-10	113.7	139640000	0	0	0	0	0	0	0	0	0	45414000	56178000	38044000
AGAIYER	7	0	778.397	Cs5g07120.1;Ciclev10019860m;Cg5g006710.1	Cs5g07120.1	yes	2	0.043335	73.324	1108400000	145220000	91653000	0	50049000	0	53797000	61707000	31556000	0	259700000	261830000	152890000
AGALDLASGVGGK	13	0	1114.6	Cs7g02040.2;Cs7g02040.1;Ciclev10031748m	Cs7g02040.2	yes	2	0.024613	34.432	107670000	0	0	0	27488000	0	0	41995000	0	38188000	0	0	0
AGALGDSVTVTR	12	0	1145.6	Cs5g33220.1;Ciclev10022870m;Cg5g037440.1	Cs5g33220.1	yes	2	0.00024627	87.214	888580000	87518000	0	75313000	56779000	92671000	67431000	101960000	38263000	154220000	52647000	74983000	86793000
AGALGDTVTVTR	12	0	1159.62	Cs9g04230.1;Ciclev10006199m	Cs9g04230.1	no	2	0.0012059	58.398	1116400000	165670000	125820000	71001000	138160000	0	185010000	162400000	113390000	154910000	0	0	0
AGALNVLLR	9	0	925.571	Cs5g01970.1;Cs5g01970.2;Cg5g001040.1;Ciclev10019523m;Ciclev10019000m;Ciclev10019608m	Cs5g01970.1	no	2	0.0037913	79.474	228570000	10408000	6176400	0	0	0	0	0	0	0	74679000	65645000	71659000
AGAMFTYNDR	10	0	1144.5	Cs4g14520.1;Cg4g008790.1;Cs4g14520.2;Ciclev10008716m;Cg4g008790.2	Cs4g14520.1	yes	2	0.0012358	89.171	614490000	0	34805000	0	39544000	121680000	43166000	0	26650000	49621000	149060000	76796000	73168000
AGASTIESR	9	0	890.446	Cs3g23590.3;Cs3g23590.2;Cs3g23590.1;Ciclev10000215m;Ciclev10000214m;Ciclev10000212m;Cg3g021420.2;Cg3g021420.1	Cs3g23590.3	yes	2	0.083926	40.727	0	0	0	0	0	0	0	0	0	0	0	0	0
AGATAVGLSGMDGR	14	0	1261.61	Cs7g07740.1;Cg4g000090.1;Ciclev10008739m	Cs7g07740.1	yes	2	7.1974e-08	111.88	384340000	0	27509000	0	0	22367000	0	0	0	0	136360000	126850000	71248000
AGATAVVPETLEPSLQLAAAVLAQAK	26	0	2518.4	Cg5g042370.1;Ciclev10018563m;orange1.1t00334.1	Cg5g042370.1	yes	3	2.4014e-05	50.783	34711000	2898000	0	0	0	0	0	12307000	0	0	0	11701000	7805700
AGAYGAEADSANRK	14	1	1379.64	Cg1g000400.1;Cs1g26800.1;Ciclev10026343m;Ciclev10026342m;Ciclev10026338m;Ciclev10026337m	Cg1g000400.1	yes	2	0.00016775	94.507	0	0	0	0	0	0	0	0	0	0	0	0	0
AGAYLQEGMK	10	0	1066.51	Ciclev10016462m;Cs9g03140.1;Ciclev10016443m;Cs9g03140.4;Ciclev10016936m;Cs9g03140.3;Cs9g03140.2;Ciclev10016909m;Ciclev10016892m	Ciclev10016462m	yes	2	0.0001264	122.96	445890000	0	61903000	45316000	49722000	0	0	92105000	76176000	120660000	0	0	0
AGCDVTVWNR	10	0	1176.53	Cs1g18280.1;Ciclev10025946m;Ciclev10025937m;Ciclev10026203m	Cs1g18280.1	yes	2	0.0001376	120.45	198370000	0	0	0	0	0	37201000	69195000	0	91979000	0	0	0
AGCENVNSPPVLFLPGFGVGSFHYEK	26	0	2821.35	Ciclev10031767m;Ciclev10031762m;Ciclev10031731m;Ciclev10031730m;Cs7g02240.1;Ciclev10031230m;Ciclev10031227m;Ciclev10031226m;Cg7g022710.1	Ciclev10031767m	yes	3	1.133e-05	57.648	57940000	0	0	0	13492000	12405000	9091100	11566000	7321700	4064400	0	0	0
AGCYAANVVIQR	12	0	1320.66	Cs7g24930.1;Ciclev10032021m;Cg7g006790.2;Cg7g006790.1	Cs7g24930.1	yes	2	0.028814	44.564	0	0	0	0	0	0	0	0	0	0	0	0	0
AGDADLSPLR	10	0	1013.51	orange1.1t04182.1;Cg3g006980.1	orange1.1t04182.1	yes	2	0.0031924	74.562	0	0	0	0	0	0	0	0	0	0	0	0	0
AGDDDQESLLK	11	0	1189.55	Cg9g005090.1	Cg9g005090.1	yes	2	2.3514e-05	106.29	176450000	36811000	24708000	0	0	0	0	69202000	0	45725000	0	0	0
AGDENVGVALLTYPVLMASDILLYQSDFVPVGEDQK	36	0	3865.93	Ciclev10010686m;Cs4g19110.1;Cs4g19110.5;Cs4g19110.4;Cs4g19110.3;Cs4g19110.2	Cs4g19110.1	no	3	0.049319	29.061	4757900	0	4757900	0	0	0	0	0	0	0	0	0	0
AGDEPSDITPK	11	0	1128.53	Cs3g23930.1;Ciclev10003676m	Cs3g23930.1	no	2	0.00022154	95.477	561950000	33636000	66746000	0	30630000	36969000	0	0	40593000	45704000	128800000	74808000	104070000
AGDEQLNVFR	10	0	1147.56	Cs8g10730.1;Cs8g10730.2;Cs8g09880.1;Cg5g024780.1;CgUng003690.1;Cs8g10750.1	Cs8g10730.1	no	2	0.0024636	80.916	0	0	0	0	0	0	0	0	0	0	0	0	0
AGDLDAASYLAR	12	0	1221.6	Cs3g03430.1;Ciclev10000271m	Ciclev10000271m	no	2	2.5089e-05	105.38	824570000	0	137860000	166220000	0	0	0	0	0	0	220260000	164070000	136150000
AGDSAPEELATATQVQGPYMPIAPEKPTVELVK	33	1	3436.74	Cs5g18790.3;Cs5g18790.2;Cs5g18790.1;Cg4g015310.1	Cs5g18790.3	yes	3	1.3372e-14	93.568	166550000	0	0	0	0	0	0	0	0	0	37334000	73712000	55503000
AGDSAPEELATATQVQGPYMPIAPERPTVELVK	33	1	3464.75	Ciclev10022283m	Ciclev10022283m	yes	3	1.0443e-09	67.913	47487000	0	0	0	0	47487000	0	0	0	0	0	0	0
AGDSAPEELATATQVQGPYMPITLEKPTVDLVK	33	1	3468.77	Cs7g25310.2;Cs7g25310.1	Cs7g25310.2	no	3	1.3026e-08	63.261	43378000	0	0	0	0	43378000	0	0	0	0	0	0	0
AGDSVAVIGVGGVGSSCLQIAR	22	0	2072.07	Ciclev10025619m;Ciclev10025669m;Ciclev10025843m;Cs1g19310.1;Cg1g009010.1	Ciclev10025619m	no	2	1.7168e-17	122.19	551060000	20292000	25688000	30126000	52531000	45495000	57104000	124650000	61930000	72599000	33299000	10264000	17084000
AGDTSHPETDK	11	0	1156.5	Cs7g04980.1;Ciclev10007521m;Cg4g002750.1	Cs7g04980.1	yes	2	0.083366	40.727	1220500	0	0	0	0	0	0	0	0	0	0	0	1220500
AGDWAFK	7	0	793.376	Ciclev10023252m;Cs5g04765.1;Cg5g004320.1	Ciclev10023252m	yes	2	0.02598	89.369	3041200000	295440000	324740000	186140000	288990000	239570000	199910000	153000000	137740000	164640000	413900000	356670000	280470000
AGEAANDDLLGILMDTNFR	19	0	2034.97	Cg5g015980.1;Cs5g14950.1	Cg5g015980.1	yes	2;3	3.3086e-08	100.28	37070000	0	0	0	18324000	9096600	9649200	0	0	0	0	0	0
AGEAANDDLLGILMETSFR	19	0	2021.97	Cs5g14900.1;Cg5g016000.2;Cg5g016000.1;Cg5g016000.4;Cg5g016000.3;Cs5g14880.1;CgUng021830.1	Cs5g14900.1	yes	2;3	1.9855e-14	125.51	206340000	0	0	0	0	0	0	96921000	52674000	45703000	11046000	0	0
AGEAANNDLLGILMETSFR	19	0	2020.99	Cs5g14800.2;Cs5g14800.4;Cs5g14800.1;Cs5g14800.3	Cs5g14800.2	yes	2;3	4.4957e-24	142.79	70934000	0	8878600	0	0	0	0	0	0	0	12691000	34320000	15044000
AGEAITAFTGVPTMYTR	17	0	1784.88	Cg1g014430.3;Cg1g014430.2;Cg1g014430.1;Cs1g15270.1	Cg1g014430.3	no	2	1.956e-10	114.56	362020000	0	0	0	0	0	0	0	0	0	115560000	110290000	136170000
AGEALKR	7	1	743.429	Cg1g014300.1;Cs1g15410.1;Ciclev10026832m	Cg1g014300.1	no	2	0.027063	114.72	368000000	53926000	43157000	53525000	22345000	27534000	17299000	12409000	22884000	14812000	33317000	28991000	37798000
AGEASMLK	8	0	805.4	Cs7g29540.1;Ciclev10033060m	Cs7g29540.1	yes	2	0.0071692	103.83	36641000000	3965600000	3166800000	4281700000	1673400000	2972000000	2140000000	1899800000	1850800000	2519900000	4371200000	4166200000	3633800000
AGEDADSLGLTGHER	15	0	1526.7	Cg2g018390.1;Cs2g21430.2;Ciclev10014140m;Cs2g21430.1;Cs2g21430.4	Cs2g21430.2	no	1;2;3	3.7045e-80	278.33	101120000000	8361500000	9567700000	6716800000	4739500000	5931200000	6792000000	6378900000	6492500000	5665100000	14006000000	11791000000	14681000000
AGEDAFLSNLR	11	0	1191.59	Cs6g17870.1;Ciclev10013714m;Cg6g018780.1	Cs6g17870.1	yes	2	0.0082431	60.509	218080000	42016000	0	0	0	8519600	0	0	46122000	52332000	38765000	30328000	0
AGEEIRDQLYCFEDR	15	1	1899.84	Cg3g011170.1;Cg3g011170.2;Cg3g011170.2.1;orange1.1t00950.4;Ciclev10013364m;orange1.1t00950.1;orange1.1t00950.2;orange1.1t00950.3	Cg3g011170.1	no	2;3	2.9725e-16	164.8	1022600000	87939000	89839000	71065000	58696000	67234000	71595000	56804000	82802000	104610000	103810000	110330000	117840000
AGEFFSSALTSAAAQQR	17	0	1740.84	Ciclev10027828m;Cs8g08330.1;Cg8g008150.1;Cs8g08330.2	Ciclev10027828m	yes	2;3	5.0079e-08	105.09	759760000	62944000	20877000	13503000	78896000	69897000	83861000	182650000	88190000	131190000	0	0	27754000
AGEGDHDNHESSLK	14	0	1494.63	Cs9g06500.1	Cs9g06500.1	yes	3	3.8867e-06	92.939	33654000	0	0	0	17110000	0	0	13024000	0	3519100	0	0	0
AGEIDEAAK	9	0	902.435	Cs6g11340.4;Cs6g11340.3;Cs6g11340.2;Cs6g11340.1;Ciclev10010938m;Cg6g011990.1	Cs6g11340.4	no	2	0.0034311	81.95	428880000	0	55529000	76212000	73406000	0	40270000	18173000	0	0	28615000	84642000	52033000
AGEILIK	7	0	742.459	Ciclev10025619m;Ciclev10025669m;Ciclev10025843m;Cs1g19310.1;Cg1g009010.1	Ciclev10025619m	no	2	0.015886	116.54	22593000000	3026600000	3515500000	3310700000	905530000	1594200000	2157900000	1149200000	1013600000	1264500000	1647100000	1518900000	1488900000
AGELAPQYR	9	0	1003.51	Cs2g28210.3;Cs2g28210.2;Cg2g006450.1;Cs2g28210.1;Ciclev10015585m	Cs2g28210.2	no	2;3	0.00065993	116.05	52670000000	2829900000	2776400000	1959000000	1644200000	2856200000	3653300000	2166100000	4730900000	2516500000	9257900000	7725400000	10555000000
AGELDKIEEFINK	13	1	1504.78	Cs2g19410.1;Ciclev10017893m;Cg2g020240.1	Cs2g19410.1	yes	3	0.0023342	59.225	0	0	0	0	0	0	0	0	0	0	0	0	0
AGELEEALALLDEVKEER	18	1	2013.03	Cg6g013840.1;Ciclev10010964m	Cg6g013840.1	yes	3	0.025857	30.295	15099000	10588000	4511300	0	0	0	0	0	0	0	0	0	0
AGELFWWPFTQHK	13	0	1645.8	Ciclev10007423m;Cs4g03030.1;Cs4g03030.2;Cg4g022240.2;Cg4g022240.1	Cg4g022240.2	no	3	0.00019733	66.989	260140000	21871000	4413000	15501000	7659000	29718000	20141000	20924000	13032000	17956000	32378000	38601000	37941000
AGELGVPVGFMCMK	14	0	1494.7	Ciclev10031990m;Cg7g016590.1;Cs7g11150.1	Cg7g016590.1	no	2	0.0015689	61.167	220190000	49347000	0	42220000	0	85367000	43257000	0	0	0	0	0	0
AGEMLTYAHETQHEK	15	0	1743.79	Ciclev10004239m;orange1.1t03287.1;Cg9g012550.1;orange1.1t03287.3;orange1.1t03287.2	Ciclev10004239m	yes	3	2.8692e-05	75.911	237690000	26391000	0	0	53329000	32356000	30024000	52234000	21702000	21650000	0	0	0
AGEPTGTR	8	0	787.382	Cs2g08090.1;Cg2g039940.4;Cg2g039940.2;Cs2g08090.3;Cs2g08090.2;Cg2g039940.3;Cg2g039940.1;Cs2g08090.4;Ciclev10016981m;Ciclev10016968m;Ciclev10016904m	Cs2g08090.1	yes	2	0.021787	69.716	28718000	0	3462100	0	0	1884500	0	2321800	1051400	1755900	8930400	0	9311600
AGESASHGLTENLQR	15	0	1568.75	Cg1g022760.2;Cg1g022760.1;Cs1g09990.1;Ciclev10003172m;Cg1g022760.3	Cg1g022760.2	yes	2;3	2.8041e-13	147.56	204760000	66210000	45443000	63725000	0	0	0	8625200	20755000	0	0	0	0
AGEVVTTIVQNNPR	14	0	1496.79	Cs6g06800.2;Cs6g06800.3;Cs6g06800.1;Ciclev10011911m	Cs6g06800.2	yes	2	1.845e-05	92.039	132140000	0	0	0	61600000	23697000	0	32266000	0	0	0	14577000	0
AGFAGDDAPR	10	0	975.441	Cs1g05000.3;Cs1g05000.2;Cs1g05000.1;Ciclev10025866m;Cg1g026080.1;Cs6g06250.3;Cs6g06250.2;Cs6g06250.1;Ciclev10011973m;Cg6g004550.1;Cs6g06250.4;Cs7g29220.2;Cs7g29220.1;Ciclev10031849m;Ciclev10031847m;orange1.1t02236.1;Ciclev10011974m;Cg6g012840.1;orange1.1t02699.2;orange1.1t02699.1;Ciclev10001518m;Cg3g006120.1;Cg7g004230.1	Cs1g05000.3	no	2	0.00045023	87.485	9405500000	553620000	400970000	422900000	1594900000	977370000	974300000	1104300000	766220000	1169300000	341170000	648740000	451750000
AGFAHETDQLFYAMK	15	0	1727.8	Ciclev10007037m;Cs9g04360.1;Cg9g002910.1	Cg9g002910.1	no	3	0.01146	37.657	127900000	37607000	34614000	55683000	0	0	0	0	0	0	0	0	0
AGFLGSVK	8	0	777.438	Cs5g07530.1;Cs5g07530.2;Cg5g007100.1	Cg5g007100.1	no	2	0.031427	58.23	0	0	0	0	0	0	0	0	0	0	0	0	0
AGFTLPSVDVDQYTVK	16	0	1738.88	Cg5g021830.2;Cg5g021830.1;Cs5g18340.1;Ciclev10020832m	Ciclev10020832m	no	2	0.0010166	56.339	191940000	0	0	0	0	0	0	0	0	191940000	0	0	0
AGFYDIGIGAGLESMTVNPMAWEGSVNPK	29	0	3010.42	Cs9g11250.1;Ciclev10004931m;Cg9g011530.1;Cs9g11250.2	Cs9g11250.1	yes	2	2.0489e-07	64.502	8780500	0	0	0	2787400	0	0	0	5993100	0	0	0	0
AGFYINR	7	0	839.429	Cs6g20590.2;Cs6g20590.1;Ciclev10011611m;Cg6g023840.1;Ciclev10011971m	Cs6g20590.2	yes	2	0.020702	102.81	1235300000	146650000	187720000	197990000	59243000	100570000	106380000	59924000	46371000	0	116090000	111940000	102420000
AGGALGQGPR	10	0	882.467	orange1.1t01197.1;Ciclev10002825m;Cg1g023600.1;orange1.1t01197.3;Ciclev10002735m	orange1.1t01197.1	yes	2	8.8514e-05	132.76	2380500000	274470000	194120000	163470000	277090000	248960000	173190000	186310000	101390000	131380000	199090000	226720000	204340000
AGGECLTFDQLALR	14	0	1549.76	Cs3g14570.1;Ciclev10002597m;Cg2g031830.1;Cs3g14570.2;Ciclev10002680m	Cs3g14570.1	no	2	3.7349e-08	120.59	1004500000	69823000	59980000	46848000	0	134440000	74969000	0	0	123300000	161970000	167970000	165170000
AGGGGQVR	8	0	700.362	orange1.1t02556.1;Ciclev10022024m	orange1.1t02556.1	no	2	0.00091872	153.15	1416000000	415010000	231560000	280680000	22270000	18132000	21757000	72087000	45635000	58135000	100660000	95882000	54184000
AGGIFLPIVK	10	0	1013.63	Cs2g30260.1;Ciclev10014769m;Cg2g003490.1	Cs2g30260.1	yes	2	0.035577	47.561	174560000	37820000	28385000	27886000	0	0	0	0	0	0	80465000	0	0
AGGLNVLLR	9	0	911.555	Ciclev10004394m	Ciclev10004394m	yes	2	0.0026164	96.367	0	0	0	0	0	0	0	0	0	0	0	0	0
AGGPAGAPAAAR	12	0	965.504	orange1.1t01197.1;Ciclev10002825m;Cg1g023600.1;orange1.1t01197.3;Ciclev10002735m	orange1.1t01197.1	yes	2	0.0029602	61.815	2453600000	199950000	119670000	158700000	236470000	225170000	206190000	149120000	87169000	112480000	241250000	353800000	363600000
AGGPLWSAGYLK	12	0	1218.64	Cs8g02940.1;Cg8g001940.1;Ciclev10028852m	Cs8g02940.1	yes	2	0.076189	34.768	106650000	0	0	0	0	0	0	0	0	0	72008000	34641000	0
AGGSVEGSNLGSK	13	0	1161.56	Ciclev10008763m;Cg4g016740.1;Cs4g08130.1	Cs4g08130.1	no	2	2.6813e-08	139.48	654060000	103950000	63262000	99666000	0	41614000	52650000	26505000	36913000	48284000	53343000	69233000	58632000
AGGTMTGVLSAANEK	15	0	1405.69	Cs5g05440.1;Ciclev10020004m;Cg5g004930.1;Cg5g004940.1;Cs5g05450.1;Ciclev10019836m	Cs5g05440.1	yes	2	1.1659e-16	165.02	491780000	73190000	81687000	69034000	0	0	0	0	0	0	87936000	110050000	69879000
AGGVCIADEVQTGFGR	16	0	1635.77	Ciclev10025514m;Cs1g02320.1;Cs1g02320.3;Ciclev10025808m;Cs1g02320.2;Cs1g02320.5;Ciclev10026192m;Ciclev10026190m;Cs1g02320.4;Cs8g08550.1;Cg1g028450.1	Ciclev10025514m	no	2	1.1727e-15	154.13	416240000	0	56070000	29612000	0	0	22970000	44094000	104470000	54385000	0	31728000	72908000
AGGVFLPIIK	10	0	1013.63	CgUng004800.1;orange1.1t01987.1;Ciclev10028114m	CgUng004800.1	yes	2	0.0057376	66.568	191090000	0	0	0	0	0	5387400	24989000	27743000	52395000	0	55796000	24778000
AGGYVIEAR	9	0	934.487	Cs6g01980.1;Ciclev10013565m	Cs6g01980.1	yes	2	0.07722	41.399	0	0	0	0	0	0	0	0	0	0	0	0	0
AGHLSGDCHYK	11	0	1243.54	Ciclev10016815m;Cg2g007820.1;Ciclev10016870m;Cs2g26830.4;Cs2g26830.1;Cs2g26830.3;Cs2g26830.2	Cs2g26830.1	no	3;4	0.00013654	87.184	257790000	46115000	0	0	20153000	82854000	25437000	0	83226000	0	0	0	0
AGHPTFALVR	10	0	1067.59	Cg3g022940.1;Ciclev10001946m;Cs3g20670.1;Cs3g20660.1;Cg3g017720.1;Cs3g25010.1	Cs3g25010.1	no	2;3	0.00013989	98.044	1501000000	413190000	162880000	150710000	0	0	0	375220000	179080000	219910000	0	0	0
AGHPTFVLVR	10	0	1095.62	Cs2g16220.1;Ciclev10028894m;Cg8g007160.1;Cg8g007270.1;Cg8g007130.1;Cs2g16260.1;Ciclev10028904m;Cs2g16260.3;Ciclev10029110m	Cs2g16260.1	no	2;3	2.8118e-05	111.61	1937100000	142550000	57942000	49739000	232590000	383350000	216760000	254030000	300260000	264220000	0	0	35615000
AGHQTFVLVR	10	0	1126.62	Ciclev10029896m	Ciclev10029896m	yes	2;3	0.0054976	64.374	1151400000	257350000	36782000	29495000	153590000	384180000	0	73563000	66322000	150130000	0	0	0
AGHQTSAESWGTGR	14	0	1443.65	Cs6g04090.1;Cs6g04090.2;Ciclev10011875m;Ciclev10011878m;Cg6g002900.1;Cg6g002860.1;Cs6g04070.1	Cs6g04090.1	yes	2;3	6.0989e-08	114.64	1747300000	60154000	120280000	91231000	203400000	149660000	146000000	223170000	134840000	142130000	100830000	205600000	169970000
AGIALSK	7	0	658.401	Cs5g06870.2;Cs5g06870.1;Cg5g006480.1;Cs5g06870.3;Ciclev10021037m;Cg7g017610.1;Cs7g10220.1;Ciclev10032014m;Cs7g10220.2	Ciclev10021037m	no	2	0.030544	83.364	3572700000	384650000	161480000	156930000	310100000	353930000	364750000	586760000	249680000	574970000	104170000	173890000	151350000
AGIDDEQMK	9	0	1005.44	Cs6g12900.1;Cg6g013360.1	Cs6g12900.1	yes	2	0.055752	50.372	0	0	0	0	0	0	0	0	0	0	0	0	0
AGIEEIYSLGPLNEYER	17	0	1951.95	Cs1g21030.3;Cs1g21030.2;Cs1g21030.5;Cs1g21030.1;Cs1g21030.6;Ciclev10025945m;Ciclev10026253m	Cs1g21030.3	no	2;3	1.8699e-28	186.85	4576400000	430250000	355860000	348230000	694330000	621230000	580670000	344690000	517330000	353640000	39117000	163950000	127160000
AGIGPGVYDIHSPR	14	0	1437.74	Ciclev10014265m;Ciclev10014233m;Cg2g005780.1	Ciclev10014265m	yes	3	0.00045072	60.55	341170000	0	0	0	11442000	16946000	44000000	40743000	56590000	28907000	40315000	53818000	48410000
AGIIALR	7	0	712.46	Ciclev10011450m;Cg6g019690.1;Cs6g18810.2;Cs6g18810.3;Cs6g18810.1	Ciclev10011450m	yes	2	0.038575	75.311	92103000	0	0	0	13269000	0	28145000	33617000	17071000	0	0	0	0
AGIIDPLK	8	0	825.496	Cs1g18140.2;Cs1g18140.1;Cs1g18140.3;Ciclev10025257m;Cg1g009850.1	Cg1g009850.1	no	2	0.0083425	93.374	5473400000	552910000	529210000	694450000	296600000	471070000	412880000	450220000	362990000	424670000	482710000	365490000	430250000
AGILGNMQNLYETVK	15	0	1649.84	Cs4g01860.1;Cg4g024120.1;Ciclev10009489m	Cs4g01860.1	yes	2	5.401e-06	94.63	269550000	0	0	21502000	0	0	0	21691000	0	0	56172000	99879000	70303000
AGILSSVK	8	0	773.465	Ciclev10027828m;Cs8g08330.1;Cg8g008150.1;Cs8g08330.2	Ciclev10027828m	yes	2	0.025741	57.59	360440000	39453000	0	0	0	30343000	38464000	72581000	37568000	70756000	38968000	0	32311000
AGIPTFGPSSEAAALEGSK	19	0	1788.89	Ciclev10000877m;Cg3g000930.1;orange1.1t01931.1	Ciclev10000877m	yes	2	6.3049e-05	74.325	189350000	21982000	0	0	0	0	0	0	0	0	39782000	83853000	43731000
AGIQEVHFLPFNPTDKR	17	1	1968.02	Cs5g04360.1;Ciclev10018737m;Cg5g003610.1	Cs5g04360.1	yes	3;4	4.9093e-05	69.979	644890000	26581000	27886000	25795000	69441000	47881000	35660000	87872000	93044000	72973000	45099000	41388000	71265000
AGITTVDVLTPK	12	0	1213.69	Cg1g020730.2;Cg1g020730.1;orange1.1t01399.2;orange1.1t01399.1;Ciclev10024946m;Ciclev10024975m;Ciclev10025055m	Cg1g020730.2	yes	2	0.0062351	59.155	383490000	0	0	0	71533000	43717000	50817000	136230000	27911000	53285000	0	0	0
AGIVLEEK	8	0	857.486	Cs2g06610.3;Ciclev10016438m;Cs2g06610.5;Cs2g06610.2;Cs2g06610.1;Ciclev10016027m;Ciclev10016025m;Ciclev10016024m;Cg2g041510.2;Cg2g041510.1;Cs2g06610.4;Ciclev10016337m	Cs2g06610.3	yes	2	0.031869	57.859	0	0	0	0	0	0	0	0	0	0	0	0	0
AGIVPISFR	9	0	958.56	Cg7g003680.1;Ciclev10032524m;Cs7g29830.1	Cs7g29830.1	no	2	0.03116	53.751	492080000	49414000	55109000	0	0	56931000	51444000	116750000	0	162430000	0	0	0
AGIVPVSYR	9	0	960.539	Cs6g06530.1;Ciclev10012518m;Cg6g004730.1;Cs8g18640.1;Ciclev10029094m;Cg8g022540.1;Cs7g32410.1;Ciclev10032484m;Cg7g000140.1;Cs8g18640.2;Ciclev10021897m;Cg5g010350.1;Cs5g10820.1	Cs6g06530.1	yes	2	0.016445	60.828	1367600000	78047000	43574000	43912000	158580000	134650000	216870000	312790000	167540000	211640000	0	0	0
AGKPLMHAVQYNSYGGGAADLK	22	1	2247.11	Ciclev10021072m;Cg5g032000.1	Ciclev10021072m	yes	3	4.2557e-09	93.407	255640000	0	0	0	0	0	0	42934000	26665000	31094000	27555000	96591000	30802000
AGKPNYSADQQLR	13	1	1446.72	Cg7g018910.3;Cg7g018910.1;Cg7g018910.2;Ciclev10030501m;Ciclev10030500m;Ciclev10030499m;Ciclev10030521m;Ciclev10030520m	Cg7g018910.3	no	2	0.047402	51.771	0	0	0	0	0	0	0	0	0	0	0	0	0
AGLAAEAVHAFNR	13	0	1325.68	Cs3g26670.1;Ciclev10000789m;Cg3g024610.1	Cs3g26670.1	yes	3	0.0077285	46.88	0	0	0	0	0	0	0	0	0	0	0	0	0
AGLAGFNTLAPR	12	0	1186.65	orange1.1t02142.1;Ciclev10023247m;Cg2g017000.3;Cg2g017000.2;Cg2g017000.1	orange1.1t02142.1	yes	2	6.8208e-06	125.72	17501000000	1131200000	1244300000	1632300000	803230000	582920000	526930000	325640000	423830000	594190000	3691100000	3115100000	3430700000
AGLALQPIATALFANSPFTEGK	22	0	2216.18	Ciclev10019701m;Ciclev10019696m;Ciclev10019900m;Ciclev10020046m;Cs5g03610.2;Cs5g03610.1;Cg5g002750.1;Cs5g03610.5;Cs5g03610.4;Cs5g03610.3	Ciclev10019701m	no	2;3	2.0339e-11	107.39	258850000	17372000	36084000	41335000	24524000	28740000	18276000	14601000	8014500	15719000	20154000	23250000	10783000
AGLAPDNEAR	10	0	1012.49	Cs7g15130.1;Cs7g15130.3;Ciclev10030624m;Cs7g15130.2;Cg7g013490.1;Cs7g15130.4	Cs7g15130.1	yes	2	0.0039596	62.466	415900000	50135000	33991000	47165000	44504000	53989000	36263000	88682000	41945000	19226000	0	0	0
AGLAPEGSQFDAR	13	0	1317.63	Ciclev10025724m;Ciclev10025721m;Cg1g010030.1;Cs1g17970.1	Ciclev10025724m	yes	2	0.00018421	74.987	292720000	0	0	0	0	0	0	128760000	0	100840000	0	63120000	0
AGLAQMLR	8	0	858.475	Cs1g14970.1;Ciclev10026152m;Cg1g014720.1	Cs1g14970.1	yes	2	0.012671	79.451	20746000	0	0	0	20746000	0	0	0	0	0	0	0	0
AGLEDMLK	8	0	875.442	Ciclev10014287m;Cs2g13580.2;Cs2g13580.1;Cg2g034170.1	Ciclev10014287m	yes	2	0.076909	48.794	0	0	0	0	0	0	0	0	0	0	0	0	0
AGLFNHDR	8	0	928.452	Cs6g11910.2;Cs6g11910.1;Cg6g001830.1;Ciclev10011107m	Cs6g11910.2	no	2;3	0.0035638	77.732	1401000000	125380000	149250000	122480000	94698000	125020000	72137000	128380000	64728000	141400000	104620000	100920000	172000000
AGLGPQVTAQK	11	0	1068.59	Cg1g003880.1;Cs3g24550.1;Ciclev10000916m;Cg3g022450.2;Cs3g24550.3;Cs3g24550.2;Ciclev10000910m;Cg3g022450.1	Cs3g24550.1	no	2	0.00084208	82.954	1318800000	107010000	148630000	141330000	92202000	123400000	110920000	107050000	89770000	136320000	262110000	0	0
AGLIDAAPWIR	11	0	1181.66	Cs5g05050.1;Cs5g05050.5;Cs5g05050.8;Cs5g05050.6;Cs5g05050.4;Cs5g05050.3;Cs5g05050.2;Ciclev10019678m;Ciclev10019674m;Ciclev10019673m;Cg5g004600.3;Cg5g004600.2;Cg5g004600.1;Cs5g05050.7;Ciclev10020213m	Cs5g05050.1	yes	2	0.02036	50.452	583640000	25167000	12616000	28188000	43218000	31343000	35937000	82638000	54977000	77313000	73435000	39204000	79606000
AGLLDQLK	8	0	856.502	Cs4g02520.1;Ciclev10009180m;Cg4g023410.1	Cs4g02520.1	yes	1;2	0.0088859	134.81	3293500000	0	0	0	208580000	48648000	78908000	1144600000	519320000	826110000	132240000	154740000	180420000
AGLLTAADYNNLCQCETLDDIK	22	0	2497.15	Cs6g20820.1;Ciclev10012084m;Cg6g024160.1;Cs6g20820.3;Cs6g20820.2;Ciclev10012470m	Cs6g20820.1	yes	2	2.8558e-20	130.05	28368000	0	0	0	0	0	0	28368000	0	0	0	0	0
AGLNIVEQSLWK	12	0	1356.74	Cs7g12630.1;Ciclev10030580m;Cg7g015080.1	Cs7g12630.1	yes	2	0.00015353	90.614	207270000	18446000	0	0	27923000	22295000	17167000	41324000	20513000	19931000	0	39676000	0
AGLNSAIIR	9	0	913.535	Cs8g15190.1;Ciclev10028483m;Cg8g017620.1	Cs8g15190.1	yes	2	0.040707	49.16	53318000	0	0	0	0	0	0	29624000	23694000	0	0	0	0
AGLPLEDLEFVQFHPTGIYGAGCLITEGSR	30	0	3246.6	Ciclev10025149m;Cg1g004150.1;Cs1g24020.1	Ciclev10025149m	yes	2;3;4	3.0455e-153	288.13	22035000000	140560000	1294000000	1056200000	979500000	1052500000	831600000	3319200000	1958800000	2262700000	2909600000	4473200000	1757000000
AGLQFPVGR	9	0	943.524	Cs4g17270.1;Cs4g12200.1;Ciclev10009865m;Cg4g007880.1;Cg2g023010.1;Cs1g13340.1;Ciclev10026746m;Cg1g016720.1;Cs5g32210.1;Ciclev10022778m;Cg5g036420.1;Cs5g32200.1;Cs3g13120.1;Ciclev10002804m;Cg5g036410.1;Cg2g030550.1;Cs3g14190.1;Ciclev10002795m;Cg6g004020.1;Cs8g18050.1;Cs6g05830.1;Ciclev10029498m;Ciclev10013023m;Cg8g021900.1;Ciclev10010700m;Ciclev10023264m	Cs4g17270.1	yes	2	0.0012524	101.43	846190000	0	0	18837000	515840000	126590000	103560000	44487000	0	36879000	0	0	0
AGLQYVGPELDAMK	14	0	1490.74	Cs4g04180.1;Ciclev10008409m;Cg4g021030.1	Cs4g04180.1	yes	2	0.021495	47.037	0	0	0	0	0	0	0	0	0	0	0	0	0
AGLSDPARPIASFMFMGPTGVGK	23	1	2306.16	Cg4g001560.1;Cs7g06240.1;Ciclev10007347m;Cs7g06240.2;Cs7g06240.3	Cs7g06240.1	no	2;3	2.3515e-37	162.72	2708300000	240550000	206830000	283080000	0	247430000	110110000	0	216620000	42751000	481330000	754330000	125230000
AGLSDPHRPIASFMFMGPTGVGK	23	1	2372.18	Cs6g21770.1;Ciclev10010991m;Cg6g025390.1;Cs6g21770.2	Cs6g21770.1	yes	4	0.020127	29.013	26881000	0	0	0	0	0	0	0	0	0	0	26881000	0
AGLSVAVLER	10	0	1013.59	Cg1g004230.1;Cg1g004230.2;Cg1g004230.3;Cg1g004230.7;Cg1g004230.4;Cg1g004230.5;Cg1g004230.6;Cg1g004230.4.2;Cg1g004230.4.1;Cg1g004230.7.3	Cg1g004230.1	no	2	0.011864	60.255	159360000	0	0	18554000	31605000	37813000	25307000	24655000	0	21422000	0	0	0
AGLTAYNHNLDTSR	14	0	1531.74	Ciclev10020556m;Ciclev10020553m;orange1.1t03692.1;Cg5g028570.3;Cg5g028570.2;Cg5g028570.1	Ciclev10020556m	no	2;3	3.9237e-25	199.38	10447000000	998230000	1689800000	1468400000	498420000	696900000	710350000	100500000	462750000	355310000	1090700000	1317000000	1059100000
AGLTMSSIDWLLLHQANQR	19	0	2153.11	Cg5g008580.3;Cg5g008580.2;Cg5g008580.1;Ciclev10020462m;Cs5g09170.1	Cg5g008580.3	yes	3	8.3026e-09	100.04	114010000	0	0	0	0	0	0	0	0	0	25180000	48161000	40673000
AGLVPPGTTVKPDASTAK	18	1	1708.94	Cs7g13380.1;Ciclev10032173m;Cg7g014330.1	Cs7g13380.1	yes	2;3	6.5148e-08	98.062	9550500000	960880000	1043700000	1307500000	456700000	518480000	648860000	887080000	368610000	827660000	1010300000	722520000	798180000
AGLVPPGTTVKPDASTAKPK	20	2	1934.08	Cs7g13380.1;Ciclev10032173m;Cg7g014330.1	Cs7g13380.1	yes	2;3	8.8626e-09	97.271	43398000000	3484300000	4966600000	4537500000	2635000000	3005600000	3046300000	4166200000	1361400000	1906800000	4939800000	4034100000	5314200000
AGMIDFLHGLGQR	13	0	1413.72	Cs4g06620.1;Cg4g018330.1;Ciclev10007313m;Ciclev10007534m	Cs4g06620.1	yes	2;3	2.0862e-07	117.03	97142000	0	0	0	0	0	21060000	51299000	24783000	0	0	0	0
AGMIFYR	7	0	856.427	Ciclev10004902m;Cg6g014210.1;orange1.1t01890.1;orange1.1t01890.2	Ciclev10004902m	yes	2	0.075085	75.311	243660000	0	0	0	47208000	0	62638000	0	30238000	37676000	0	32404000	33496000
AGMLDLFQR	9	0	1049.53	Cg5g036310.3.2;Cg5g036310.3.1;Ciclev10024572m;Cs5g32070.3;Ciclev10020562m;Cg5g036310.4;Cs5g32070.4;Cg5g036310.3;Cg5g036310.2;Cs5g32090.1;Cs5g32070.2;Ciclev10019947m;Cg5g036310.1;Cs5g32070.1;Ciclev10019923m	Cg5g036310.3.2	yes	2	0.0043507	77.355	19959000	0	0	0	14756000	0	0	0	0	0	5202800	0	0
AGMNVAR	7	0	717.359	Cs2g12320.2;Cs2g12320.1;Ciclev10014963m;Ciclev10014961m;Cg2g036550.2;Cg2g036550.1;Cs5g26310.1;Cg5g030870.1;Ciclev10019997m;Cs9g03400.1;Ciclev10014977m;Cg2g000190.1	Cs2g12320.2	no	2	0.031684	81.864	696610000	67469000	0	0	108290000	147690000	145850000	160580000	66735000	0	0	0	0
AGMSASHGNDVGWQWFK	17	0	1876.83	Ciclev10020421m;Ciclev10020417m;Ciclev10020216m;Cs5g09540.1;Cs5g09540.2;Cs5g09540.3;Cs5g09540.4	Ciclev10020421m	no	2;3	1.4109e-13	118.72	310470000	23614000	0	30928000	0	0	56403000	23537000	0	0	57783000	69774000	48430000
AGMSYFHETIWK	12	0	1468.68	Cs8g09580.1;Ciclev10018719m;Cg7g008810.1;Cs8g09580.2;Cg2g008710.1;Cs2g15520.1;Ciclev10014164m	Cs8g09580.1	no	2;3	5.5526e-10	160.52	339620000	0	0	0	40182000	0	9451400	127780000	79233000	82976000	0	0	0
AGMTGPQAAGVIHSDFEK	18	0	1814.86	Cg5g017750.3;Cg5g017750.1;Cg5g017750.2	Cg5g017750.3	yes	3	0.00021646	58.024	120720000	0	0	0	0	0	0	22940000	20228000	77553000	0	0	0
AGMVNLALLDK	11	0	1143.63	Ciclev10004603m;orange1.1t00763.1;Cg9g017240.2;Cg9g017240.1	orange1.1t00763.1	no	2	0.00011059	100.93	11347000000	910070000	704080000	805410000	345950000	520020000	500190000	638790000	1341200000	978270000	1448500000	1504900000	1649200000
AGNAYHK	7	0	759.366	Cs2g22160.1;Ciclev10016308m;Cg2g017620.1;Cs1g25210.1;Ciclev10026308m;Cg1g002150.1	Cs1g25210.1	no	2	0.087309	57.811	1697600	0	0	0	0	0	0	0	1176800	0	0	0	520790
AGNCLYVLGR	10	0	1121.57	Cg3g023590.1;Cs3g25650.1;Ciclev10000324m	Cg3g023590.1	yes	2	0.03023	49.472	0	0	0	0	0	0	0	0	0	0	0	0	0
AGNIAPEEALHIGDSFR	17	0	1795.89	Cs2g11750.1;Cg2g037150.1;Ciclev10016366m	Ciclev10016366m	no	2;3	1.5967e-14	131.18	58693000000	4713400000	5577100000	6280600000	4277200000	3962600000	4908100000	4828100000	4298400000	7448000000	4529000000	2891200000	4979000000
AGNIAPEEALHIGDSFRK	18	1	1923.98	Cs2g11750.1;Cg2g037150.1;Ciclev10016366m	Ciclev10016366m	no	2;3;4	2.164e-15	135.49	12485000000	2129300000	697100000	1149200000	496840000	1809700000	1783300000	1063500000	1048900000	1063300000	293230000	594130000	356770000
AGNIDEAHGMLR	12	0	1282.61	Cg1g017300.1;Cs1g12800.1;Ciclev10026987m	Cg1g017300.1	yes	3	0.0035884	54.023	67104000	0	22328000	27512000	0	0	0	0	0	0	0	0	17264000
AGNISEAER	9	0	945.452	Cs3g26670.1;Ciclev10000789m;Cg3g024610.1	Cs3g26670.1	yes	2	0.023101	54.539	0	0	0	0	0	0	0	0	0	0	0	0	0
AGNITEANGLFER	13	0	1390.68	Ciclev10007037m;Cs9g04360.1;Cg9g002910.1	Cg9g002910.1	no	2	0.00065209	69.795	234520000	0	74154000	72661000	0	12459000	0	22593000	0	0	52657000	0	0
AGNLIRPTSPK	11	1	1152.66	Cs6g08710.2;Cs6g08710.1;Cs6g08710.3;Cg6g009280.1	Cg6g009280.1	no	3	0.07075	35.594	136210000	0	0	0	0	0	0	0	0	0	0	54441000	81772000
AGNPGNSGNTASQAVDR	17	0	1614.73	Cs1g02800.1;Ciclev10019323m;Cg5g044810.1;Cs1g02800.2;Cg5g044810.3;Cs1g02800.4	Cs1g02800.1	yes	2	1.9597e-16	137.32	406580000	0	0	0	33988000	34656000	30209000	112820000	62651000	48901000	32021000	51328000	0
AGPGILGVNIGK	12	0	1094.64	Ciclev10031476m;Cs7g13580.1;Cg7g014100.1	Ciclev10031476m	no	2	0.0015134	69.721	4210100000	262040000	288660000	367390000	140540000	261760000	258260000	167080000	216840000	267530000	659650000	732430000	587890000
AGPVESVQCFGR	12	0	1305.61	Cs8g05390.1;Ciclev10029508m;Cg8g004300.1	Cs8g05390.1	yes	2	0.0008503	72.152	480760000	0	0	0	34461000	53557000	33042000	87288000	58952000	62385000	45440000	53678000	51955000
AGQDNTK	7	0	732.34	Cg4g001560.1;Cs7g06240.1;Ciclev10007347m;Cs7g06240.2;Cs7g06240.3	Cs7g06240.1	no	2	0.072301	57.281	0	0	0	0	0	0	0	0	0	0	0	0	0
AGQEVLK	7	0	743.418	Cs3g23750.1;Ciclev10002311m;Cg3g021600.1;Cs3g23750.2	Cs3g23750.1	yes	2	0.023626	92.467	138050000	0	57646000	52959000	0	0	0	0	0	0	0	27441000	0
AGQGAFGNMCR	11	0	1167.49	Cs6g04090.1;Cs6g04090.2;Ciclev10011875m;Ciclev10011878m;Cg6g002900.1;Cg6g002860.1;Cs6g04070.1	Cs6g04090.1	yes	2	1.2966e-05	112.04	251530000	0	0	0	0	0	39167000	35878000	0	34346000	53751000	88390000	0
AGQGALLLNILSK	13	0	1296.78	Cg9g024410.1;Cg9g024410.2;Cs8g12490.1;Cs8g12490.3;Cs8g12490.2;Ciclev10027825m;Ciclev10027929m	Cg9g024410.1	no	2	3.5107e-05	92.65	486780000	29433000	34659000	35751000	31099000	31988000	31862000	75188000	66735000	67894000	26658000	35714000	19796000
AGQQAGSLSDFYDVCK	16	0	1744.77	Cg2g033420.1;Cs2g17010.1;Ciclev10014774m;Cs2g17010.2;Cs2g17010.3	Cg2g033420.1	yes	2	1.4008e-07	102.64	154120000	0	0	0	22483000	0	0	60369000	33319000	37949000	0	0	0
AGQSLMQGLK	10	0	1031.54	Ciclev10019764m;Cg5g000810.1;Ciclev10020059m	Ciclev10019764m	yes	2	0.00012872	117.01	212130000	0	0	0	0	0	0	0	0	0	73471000	72598000	66059000
AGQSTVIR	8	0	830.461	Ciclev10007834m	Ciclev10007834m	yes	2	0.0027539	130.27	736580000	56664000	35667000	48068000	113230000	237930000	245020000	0	0	0	0	0	0
AGQYGLVTSLYTESNR	16	0	1757.86	Cs7g08120.3;Cs7g08120.2;Cs7g08120.1;Cg7g019940.3;Cg7g019940.2;Cg7g019940.1;Cs7g08120.4	Cs7g08120.3	yes	2	0.00061231	59.502	0	0	0	0	0	0	0	0	0	0	0	0	0
AGRPTQVLGFFER	13	1	1476.78	Cg5g011660.1;Ciclev10019809m	Ciclev10019809m	no	2;3	3.8002e-05	81.904	1310300000	76460000	91151000	163880000	100880000	130390000	76699000	0	0	75853000	288510000	178240000	128220000
AGSCLWITNR	10	0	1176.57	Cg8g004750.1;Cs8g05790.3;Cs8g05790.2;Cs8g05790.1;Ciclev10028010m;Ciclev10028009m;Cs8g05800.1;Cs8g05810.1;Cg8g004740.1;Cs8g05800.2	Ciclev10028010m	no	2	0.0020688	71.066	639160000	0	0	0	108710000	108780000	0	128620000	158360000	99688000	0	35001000	0
AGSDEAK	7	0	676.303	Cs8g17500.1;Ciclev10028610m;Cs8g17500.2;Cg8g021180.1	Cs8g17500.1	no	2	0.07214	60.972	10695000	1508600	708530	0	2282600	0	1246600	4062100	0	886460	0	0	0
AGSDEAKEK	9	1	933.44	Cs8g17500.1;Ciclev10028610m;Cs8g17500.2;Cg8g021180.1	Cs8g17500.1	no	2;3	0.0027926	104.05	22111000	6244500	0	0	0	4548200	4248400	0	3852900	1134900	816570	1266000	0
AGSFSLR	7	0	736.387	Cs1g20720.2;Cg1g007510.1;Cs1g20720.3;Cg1g007510.2;Cs1g20720.1;Ciclev10024919m	Ciclev10024919m	no	2	0.019141	111.04	314160000	0	0	0	5578100	0	102840000	205740000	0	0	0	0	0
AGSGSSVLLDSGK	13	0	1176.6	Cg1g003000.1;Cs1g23000.1;Ciclev10026371m	Cs1g23000.1	no	2	0.00031821	75.911	1174500000	95471000	164040000	139270000	53141000	77008000	86512000	53118000	83385000	73371000	123450000	125580000	100120000
AGSGVATLGLPDSPGVPK	18	0	1621.87	orange1.1t02623.1;Ciclev10031414m;Ciclev10031685m;Cg7g010620.1	Cg7g010620.1	no	2	1.2759e-05	85.362	173000000	23221000	0	0	0	0	0	0	0	0	44765000	56574000	48442000
AGSLEFDKR	9	1	1021.52	Ciclev10008231m;Cs4g06420.2;Cs4g06420.1;Cg4g018500.1	Ciclev10008231m	yes	3	0.0047568	60.102	141250000	0	43626000	50506000	0	0	12578000	0	0	0	0	34536000	0
AGSLSSLLK	9	0	874.512	Cs3g03070.2;Cs3g03070.1;Cg4g006210.1;Ciclev10000106m;Ciclev10000088m	Ciclev10000106m	no	2	0.0067875	72.325	499730000	35811000	39642000	36302000	29701000	46595000	79554000	47938000	34287000	23522000	57034000	0	69342000
AGSPVDQTIAALSEHMSPGDCIIDGGNEWYLNTER	35	0	3802.72	Cs5g02720.1;Ciclev10019859m	Cs5g02720.1	no	3	5.3738e-14	78.786	98452000	0	0	0	0	0	0	0	0	0	29272000	39755000	29425000
AGSPVDQTIK	10	0	1014.53	Cs7g12340.2;Cs7g12340.1;Ciclev10031373m	Cs7g12340.2	yes	2	0.0047166	68.484	0	0	0	0	0	0	0	0	0	0	0	0	0
AGSVEGQVVEMGLTTTTLLSAEK	23	0	2320.18	Cs8g14730.3;Cs8g14730.1;Cs8g14730.4;Cs8g14730.2;Ciclev10028150m;Cg8g013690.1	Ciclev10028150m	no	2;3	8.204e-22	136.77	341510000	15562000	79041000	120840000	0	0	13602000	0	0	0	39984000	72489000	0
AGSVEPAHHHTFGHDLVVLEGK	22	0	2336.17	Cg3g011640.1;Cs3g11310.2;Ciclev10002030m;Cs3g11310.1;Ciclev10001941m	Cg3g011640.1	no	4	9.8859e-11	95.195	486750000	0	0	0	50491000	62766000	90831000	110000000	95167000	77490000	0	0	0
AGSVLEEEHER	11	0	1254.58	Ciclev10010146m;Cg5g017370.1;Cs4g13390.1	Ciclev10010146m	yes	2;3	2.3115e-05	111.63	388760000	29906000	32356000	34371000	25988000	48122000	35904000	34943000	24335000	32804000	36799000	31310000	21924000
AGTHGIVSPR	10	0	993.536	Cs8g01360.1;Ciclev10028098m;Cg8g000330.1	Cs8g01360.1	yes	2;3	0.00012458	115.41	3591100000	530880000	712130000	584030000	269550000	276690000	254790000	183060000	176370000	268490000	103840000	89342000	141970000
AGTLVCGQHVVVGHEWGR	18	0	1960.97	Cs3g12940.2;Cs3g12940.1;Cg3g011240.1;Ciclev10000440m;Cs3g12940.3	Cs3g12940.2	yes	4	5.5335e-05	65.423	493340000	111470000	101490000	72123000	11469000	64112000	63397000	30982000	0	38303000	0	0	0
AGTLYINPK	9	0	975.539	Cg3g024260.2;Cg3g024260.1;Cs3g26320.1;Ciclev10003169m	Cg3g024260.2	yes	2	0.0015417	95.358	937830000	113520000	122830000	91434000	56825000	62738000	99927000	0	43392000	0	105520000	96797000	144850000
AGTQALK	7	0	687.392	Ciclev10023430m;Cs5g02210.1	Ciclev10023430m	yes	2	0.01998	107.67	146320000	0	24405000	0	12291000	0	24382000	0	0	4254100	17095000	33527000	30369000
AGTSVTMEHVLLALGESK	18	0	1841.96	Ciclev10015032m;Cg2g009500.1;Cs2g14740.2;Cs2g14740.4;Cg2g009500.2;Cg2g009500.3	Ciclev10015032m	no	3	0.00021646	58.024	376690000	0	103300000	100140000	54326000	66483000	0	0	0	52440000	0	0	0
AGTSVTMEHVLLALGESKEER	21	1	2256.14	Ciclev10015032m;Cg2g009500.1;Cs2g14740.2;Cs2g14740.4;Cg2g009500.2;Cg2g009500.3	Ciclev10015032m	no	3;4	1.0687e-06	65.207	486310000	59777000	70889000	51957000	0	46852000	25859000	0	0	8634100	118060000	104280000	0
AGTTLIVDR	9	0	944.529	Cs2g24710.2;Cs2g24710.1;Ciclev10016331m;Ciclev10016330m;Ciclev10016327m;Ciclev10016321m;Cg2g011520.1;Cg2g011520.2;Cg2g011520.3.1;Cg2g011520.3;Cs2g24710.3;Cg2g011520.5;Cg2g011520.4;Ciclev10026903m	Cs2g24710.2	yes	2	0.027215	55.649	1138400000	146470000	0	0	0	0	0	0	0	0	345880000	281420000	364610000
AGTVFTALGSDGGVK	15	0	1378.71	Cs1g06880.2;Cs1g06880.1;Ciclev10009261m;Cg2g021180.1	Cs1g06880.2	yes	2	0.00012028	74.296	348660000	0	0	0	41345000	33295000	37942000	93132000	58409000	62814000	0	0	21723000
AGTVGNPLPGVQVK	14	0	1335.75	Cg1g014430.3;Cg1g014430.2;Cg1g014430.1;Cs1g15270.1;Ciclev10025185m	Cg1g014430.3	no	2	3.1141e-05	87.624	1154300000	0	0	0	0	0	0	0	0	343830000	258390000	276130000	275990000
AGTYNEK	7	0	781.361	Cs7g25390.2;Cs7g25390.1;Ciclev10008562m;Cs7g25390.3;Cg4g010670.1	Cs7g25390.2	no	2	0.013555	120.49	887930000	40325000	97674000	95072000	27079000	28064000	54335000	16468000	162580000	31609000	106760000	128020000	99932000
AGVIGLTK	8	0	757.47	Cs7g10260.2;Cs7g10260.1;Cg7g017550.1;Ciclev10032120m	Ciclev10032120m	no	2	0.022749	68.625	566930000	122250000	79624000	118490000	64958000	78803000	78788000	0	24020000	0	0	0	0
AGVILSSVEELIDK	14	0	1471.81	Cs9g10710.1;Ciclev10005707m	Ciclev10005707m	no	2;3	7.4999e-08	111.12	4594800000	497470000	515070000	1113500000	221960000	237360000	193470000	123790000	115070000	117440000	384680000	451550000	623420000
AGVILSSVEELIDKLK	16	1	1712.99	Cs9g10710.1;Ciclev10005707m	Ciclev10005707m	no	2;3	1.7619e-10	124.25	1605000000	279780000	37387000	20199000	92177000	309030000	363440000	60393000	137800000	97203000	77523000	74006000	56098000
AGVLASLK	8	0	757.47	Cs8g17220.1;Ciclev10028995m;Cg8g020880.2;Cg8g020880.1	Cs8g17220.1	yes	2	0.044505	58.23	331750000	0	0	0	28831000	54869000	59422000	76838000	43342000	68449000	0	0	0
AGVLLHPTSFR	11	0	1196.67	Cg1g027840.2;Ciclev10025303m;orange1.1t03328.1;Ciclev10025236m;Cg1g027840.1;orange1.1t03328.2;Ciclev10025748m	Cg1g027840.2	yes	2	0.0025716	72.2	46215000	0	0	0	0	0	0	0	0	0	22409000	0	23806000
AGVNFYTQIK	10	0	1139.6	Ciclev10028171m;Ciclev10028535m;Ciclev10028862m;Cg9g024460.1;Cs8g12430.1	Cg9g024460.1	no	2	0.00011139	110.47	9695700000	151260000	477210000	270100000	428870000	1000100000	767600000	631730000	1065200000	1056200000	1320000000	1223800000	1303700000
AGVNLLLSK	9	0	913.56	Ciclev10005581m;Cg9g023090.1;Cs9g15710.1	Ciclev10005581m	no	2	0.00085014	109.88	8106400000	5856200000	135240000	137480000	107370000	132250000	96546000	236320000	158540000	275480000	302810000	306560000	361670000
AGVPLLEIVSEPDMR	15	0	1624.85	Cg9g009910.1;Cs5g35180.1;Ciclev10004652m	Ciclev10004652m	no	2	0.00041199	63.682	459750000	76850000	98438000	111840000	0	34149000	0	0	0	0	0	75958000	62512000
AGVVPVAYR	9	0	930.529	Cs7g03630.2;Cs7g03630.1;Ciclev10032548m;Ciclev10032545m	Cs7g03630.2	yes	2	0.0085488	68.224	446260000	0	0	0	44018000	45238000	49076000	104170000	67460000	136290000	0	0	0
AGWLSADDSTYPK	13	0	1409.65	Cg5g016810.1;Cs4g15600.1;Ciclev10007707m;Cs4g15600.4;Cs4g15600.3;Cs4g15600.2;Ciclev10007820m;Ciclev10007814m;Ciclev10007813m;Ciclev10007848m;Cs4g15600.5;Ciclev10008013m;Ciclev10008011m;Cs4g15600.6;Ciclev10007924m;Cs4g15600.7	Cs4g15600.1	no	2	0.00085906	66.004	744410000	117950000	0	0	30291000	0	0	140110000	65417000	108200000	85875000	105410000	91143000
AGWPTYGTPDLILK	14	0	1530.81	Cs3g03070.2;Cs3g03070.1;Cg4g006210.1;Ciclev10000106m;Ciclev10000088m	Ciclev10000106m	no	2	1.0215e-05	95.428	2244600000	128560000	228700000	251800000	201750000	317400000	196260000	145220000	78095000	146300000	152180000	212100000	186270000
AGYDYDEDTFEK	12	0	1451.57	Cs2g11750.1;Cg2g037150.1;Ciclev10016366m	Ciclev10016366m	no	1;2	4.4117e-61	275.13	26679000000	2212500000	2249200000	2542400000	1880500000	2199900000	2469400000	2307600000	2509400000	3145100000	1437100000	1916000000	1809900000
AGYGESDPNPNR	12	0	1275.55	Cg6g015750.1;Ciclev10011980m;Cs6g14990.1	Cg6g015750.1	no	2	2.5787e-05	105.2	548420000	48039000	42671000	29453000	69144000	84781000	76482000	40000000	33983000	38134000	0	44301000	41435000
AGYGIEGFL	9	0	925.455	Cs9g16200.1;Ciclev10004987m;Cg9g025740.1	Cs9g16200.1	yes	1	0.0075608	102.8	2533200000	0	308510000	236310000	0	215160000	202300000	315670000	259580000	268890000	329780000	397000000	0
AGYKPDEEYDYLFK	14	1	1736.79	Cs2g15210.1	Cs2g15210.1	yes	2	0.0012332	61.725	308720000	0	0	0	0	0	0	136810000	93247000	0	78662000	0	0
AHAESVNLQFEKPLDEDTAR	20	1	2269.1	Cs2g17560.1;Ciclev10015633m;Cg2g029330.1	Cs2g17560.1	yes	2;3;4	9.2191e-117	282.38	2110700000	146680000	139370000	144290000	0	0	0	76894000	28713000	25752000	468980000	682000000	397990000
AHAPDEK	7	0	766.361	Cs2g09730.1;Cg2g039330.1;Ciclev10016474m	Cs2g09730.1	yes	2	0.021474	91.9	27704000	1914300	2805800	2419100	831790	1751300	1156400	1456700	1374700	1995600	6540400	2160800	3297400
AHASTEGVAK	10	0	969.488	Cg9g029100.1;Cg9g029100.2;orange1.1t03281.1;Ciclev10005101m;orange1.1t03281.2	orange1.1t03281.1	no	2;3	0.00014666	123.96	167390000	34904000	12980000	8865800	20537000	8250500	11126000	18544000	26995000	7371100	6853100	0	10959000
AHASTEGVTK	10	0	999.499	Cg9g029110.2;Cg9g029110.1;orange1.1t03280.1;Ciclev10004891m;Cg9g029110.3;orange1.1t03280.2	Cg9g029110.2	yes	2;3	0.00054419	98.754	66551000	1935600	0	1596900	0	0	0	0	0	0	31435000	31584000	0
AHDHVLYFSDR	11	0	1358.64	Cg5g014600.1;Cs7g24080.1	Cg5g014600.1	no	2;3	2.0129e-06	125.97	3683600000	188020000	239580000	219950000	149790000	222210000	249370000	358380000	385030000	310650000	561810000	432070000	366690000
AHDYYNGMTK	10	0	1198.51	Cg9g001150.1;Cs9g02160.1;CgUng021680.1;Ciclev10005645m	Cg9g001150.1	no	2	0.015094	58.17	200810000	35649000	0	20027000	0	18688000	0	43967000	31076000	0	0	51403000	0
AHEKPADHR	9	1	1059.52	Cs1g25600.1;Ciclev10026730m;Ciclev10026693m;Ciclev10026691m;Ciclev10026690m	Cs1g25600.1	yes	2;3	0.00024594	112.71	36378000	2001000	1569500	0	0	8525900	6864600	0	0	0	1418200	1563500	14435000
AHELLESTPNAFMLQQFSNPANTR	24	0	2715.31	Cg5g041840.1	Cg5g041840.1	yes	2;3;4	7.3812e-109	262.59	11352000000	14404000	0	0	0	0	0	0	0	0	3385800000	3485000000	4467000000
AHETGLQENYHWLDR	15	0	1867.86	Ciclev10010146m;Cg5g017370.1;Cs4g13390.1;Cg5g017370.2	Ciclev10010146m	yes	4	7.9182e-05	66.246	223550000	37184000	0	0	24585000	0	26825000	46865000	0	0	66783000	21306000	0
AHFGDLDYVK	10	0	1163.56	Cg5g007480.2;Cs5g07900.1;Ciclev10021901m;Cg5g007480.1;Cg5g007480.3	Cg5g007480.2	yes	2;3	0.001348	76.302	401450000	0	0	0	70504000	0	0	207480000	85193000	38265000	0	0	0
AHFTAPSSVR	10	0	1071.55	Cs1g21450.1;Ciclev10026719m;Cg1g006770.1	Cs1g21450.1	yes	2;3	0.0083494	57.785	374370000	36886000	35658000	0	34564000	29522000	64035000	49126000	0	0	0	66387000	58187000
AHGDTHLAVDQLILGLLEDSQIGDLFK	27	0	2917.52	Ciclev10018769m;Ciclev10018768m;Ciclev10018766m;Ciclev10018765m	Ciclev10018769m	yes	3;4	1.7222e-17	105.35	547920000	81948000	57645000	0	14689000	98690000	57324000	0	42515000	42070000	71129000	54503000	27406000
AHGEGNLGTQALILALER	18	0	1862	Cg5g016700.1;Ciclev10008786m	Cg5g016700.1	no	2;3	2.6578e-119	301.23	1092300000	41351000	34568000	38107000	77978000	55065000	71206000	38088000	24568000	35616000	247510000	248230000	179970000
AHGGFSVFAGVGER	14	0	1389.68	Cs2g13550.1;Cs2g13550.2;Ciclev10015332m	Cs2g13550.1	yes	2;3	2.7243e-31	199.31	55126000000	3467100000	2292300000	4533000000	3315100000	5132700000	6062400000	3342800000	4453400000	4826200000	5510000000	5942800000	6247800000
AHGLAPEIPEDLYHLIK	17	0	1915.02	Cs9g15890.2;Ciclev10006178m;Cg9g025470.2;orange1.1t00229.1;Cs9g15890.1;Ciclev10022677m;Ciclev10006145m;Cg9g025470.1;Cg5g043400.1	Cs9g15890.2	no	2;3;4	6.2108e-07	93.237	1628600000	176500000	103700000	32892000	213330000	68062000	63292000	289960000	78043000	89645000	112910000	215470000	184780000
AHGPTVSSINPANNQK	16	0	1633.82	Ciclev10025413m;Ciclev10025411m;Ciclev10025410m;Ciclev10025409m	Ciclev10025413m	yes	2;3	4.6243e-30	191.52	402280000	42362000	0	0	118840000	99015000	79941000	41440000	20688000	0	0	0	0
AHGPTVSSINPVNNQK	16	0	1661.85	Cs1g17330.7;Cs1g17330.6;Cs1g17330.4;Cs1g17330.3;Cs1g17330.2;Cs1g17330.5	Cs1g17330.7	yes	2;3	2.6194e-23	176.19	460220000	74844000	68376000	0	0	0	0	48294000	0	49938000	79758000	93895000	45118000
AHGSAVGLPTEDDMGNSEVGHNALGAGR	28	0	2718.24	Cs6g10600.2;Cs6g10600.1;Ciclev10011403m;Ciclev10011402m;Cg6g011170.1;Cs6g10600.4;Cs6g10600.3;Cg6g011170.2	Cs6g10600.2	yes	3;4	4.0316e-30	131.04	1474500000	363280000	66288000	101060000	83006000	185130000	257050000	98202000	148420000	172080000	0	0	0
AHIFLLEYPDAK	12	0	1415.74	orange1.1t00235.2;Ciclev10021516m;Cg5g043310.2;orange1.1t00235.1;Ciclev10021079m;Cg5g043310.1;Cs8g09850.1;Cg1g019580.1;Cs8g09900.1;Ciclev10028795m;CgUng003720.1	orange1.1t00235.2	yes	2;3	0.00096914	74.524	17840000	0	0	0	0	0	0	17840000	0	0	0	0	0
AHIMPAIR	8	0	907.506	Ciclev10015032m;Ciclev10015738m;Ciclev10015988m;Cg2g009500.1;Cs2g14740.2;Cs2g14740.4;Cg2g009500.2;Cg2g009500.3;Cs2g14740.1;Cs2g14740.3;Cg2g009500.2.1	Ciclev10015032m	no	2;3	0.011949	58.981	145280000	0	0	46047000	27614000	29030000	25135000	0	0	0	0	0	17458000
AHISVFNTLLQVLDDGR	17	0	1897.01	Ciclev10018769m;Ciclev10018768m;Ciclev10018766m;Ciclev10018765m;Cg5g011170.1;Cs5g11720.5;Cs5g11720.2;Cs5g11720.4;Cs5g11720.3;Cs5g11720.1	Cs5g11720.3	no	2;3	1.7731e-118	301.43	2099400000	40146000	15616000	39049000	196340000	240380000	192290000	389970000	412710000	481550000	37594000	11748000	42014000
AHLAPQAK	8	0	834.471	Cg6g000310.2;Cg6g000310.3	Cg6g000310.2	yes	2	0.0794	48.346	0	0	0	0	0	0	0	0	0	0	0	0	0
AHLHSGELVAVK	12	0	1259.7	Cg4g000960.1;Cs7g06820.2;Cs7g06820.1;Ciclev10010214m	Cs7g06820.2	no	2	1.5099e-05	107.97	70337000	0	0	0	0	0	0	0	0	0	31904000	38433000	0
AHLPSANEAIVIPTQVNYVGK	21	0	2220.19	Cg8g004810.1;Cg8g004810.2;Ciclev10027722m;Cs8g05730.1	Cg8g004810.1	no	2;3	2.4746e-51	189.84	17947000000	2243300000	2492500000	2722000000	1160300000	1161800000	1303300000	938150000	732990000	897600000	1817100000	1225400000	1252900000
AHMEAAK	7	0	756.359	Cg8g008630.1;Cs8g08630.1;Ciclev10029230m	Cg8g008630.1	yes	2	0.020494	104.21	10896000	0	1626000	1148100	0	528360	380000	2003200	1437600	1675500	1141700	955330	0
AHPDVFNMMLQILEDGR	17	0	1984.95	Cs7g19800.1;Cg7g011070.1;Ciclev10030863m	Cs7g19800.1	yes	2	0.00025905	67.645	5304700	5304700	0	0	0	0	0	0	0	0	0	0	0
AHPLQLEAFSVALR	14	0	1550.86	Cs7g30880.3;Ciclev10031827m;Cs7g30880.2;Cs7g30880.1;Ciclev10031450m;Cg7g002170.2;Cg7g002170.1	Cs7g30880.3	yes	3	0.0051874	48.608	0	0	0	0	0	0	0	0	0	0	0	0	0
AHQDVFNILLQLLDDGR	17	0	1966.03	Cg4g001560.1;Cs7g06240.1;Ciclev10007347m;Cs7g06240.2;Cs7g06240.3	Cs7g06240.1	no	2;3	1.6416e-119	311.1	2629000000	226360000	90092000	178370000	80902000	335410000	186330000	96729000	181840000	179490000	597420000	327180000	148900000
AHQEAQVDIIDR	12	0	1393.69	Ciclev10008139m;Cs4g16210.1;Cg1g012570.1	Cg1g012570.1	no	2	0.0036229	57.288	0	0	0	0	0	0	0	0	0	0	0	0	0
AHQFDMGPSENK	12	0	1359.59	Cs7g07120.1;Ciclev10008459m;Cg4g000710.1;Cg2g021710.1;Cs1g06440.1	Cs7g07120.1	yes	2	0.0044939	61.11	8626600	0	0	0	0	0	0	0	8626600	0	0	0	0
AHQHDVYVSTGDWAEHLIR	19	0	2233.07	Ciclev10016144m;Ciclev10016476m;Cg2g040800.2;Cg2g040800.4;Cg2g040800.1;Cg2g040800.3;Cg2g040800.5;Cg2g040800.3.5;Cs2g07300.1;Cs2g07300.2	Cs2g07300.1	no	3;4	8.3079e-31	168.79	734610000	0	0	0	155580000	17302000	146220000	141150000	193220000	81139000	0	0	0
AHQILCDLNIGNK	13	0	1494.76	Ciclev10022660m;Cg5g027650.2;Cg5g027650.1;Cs5g23110.1	Ciclev10022660m	yes	2;3	2.3619e-17	182.33	1482000000	127650000	218760000	76147000	92919000	123980000	86921000	78440000	81117000	55293000	175380000	204830000	160570000
AHQLVMEGYNWGHEQK	16	0	1925.88	Cg2g000890.2.1;Cg2g000890.3;Cg2g000890.2;Cg2g000890.1;orange1.1t02107.1;Ciclev10016006m;Ciclev10016003m	Cg2g000890.2.1	yes	3	0.02963	37.171	0	0	0	0	0	0	0	0	0	0	0	0	0
AHQLVQEGLK	10	0	1121.62	Cs2g12420.1;Ciclev10016076m;Cg2g036440.1	Cs2g12420.1	yes	2;3	0.0018411	86.344	35026000	0	0	0	0	0	0	20635000	14390000	0	0	0	0
AHSELVEYK	9	0	1074.53	Ciclev10027828m;Cs8g08330.1;Cg8g008150.1;Cs8g08330.2	Ciclev10027828m	yes	2;3	0.0038524	79.16	217640000	0	0	0	13201000	37315000	33957000	34559000	0	98606000	0	0	0
AHTAATYVPSIEK	13	0	1386.71	Cg7g007210.1;Cs7g24560.1;Ciclev10030617m	Cg7g007210.1	yes	2	0.0039101	55.899	0	0	0	0	0	0	0	0	0	0	0	0	0
AHTDMVTAIATPIDNSDMIVTASR	24	0	2529.22	orange1.1t00032.1;Ciclev10008909m;Cg4g011310.1	orange1.1t00032.1	yes	3	9.4659e-08	71.696	275730000	0	0	0	29668000	0	0	113250000	53854000	44382000	0	34570000	0
AHTYLGDPSR	10	0	1115.54	Cg7g010110.1;Cs7g22130.1;Ciclev10030907m	Cg7g010110.1	yes	3	0.030712	36.684	84452000	0	0	0	0	0	0	0	0	0	14592000	46529000	23331000
AHVGSNQLWSSCWK	14	0	1658.76	orange1.1t01749.2;orange1.1t01749.3;Ciclev10024034m	orange1.1t01749.2	yes	2;3	2.4904e-08	123.72	212730000	0	0	0	0	0	0	86867000	87687000	38179000	0	0	0
AHVPLAGENALPR	13	0	1343.73	Ciclev10004620m	Ciclev10004620m	yes	3	0.021017	36.679	89759000	0	0	0	15535000	0	0	37962000	0	36263000	0	0	0
AHWATYGR	8	0	960.457	Cg9g026020.1;Cs9g16530.1;Ciclev10004539m	Cg9g026020.1	yes	2	0.02826	60.895	0	0	0	0	0	0	0	0	0	0	0	0	0
AIAACTEAIEK	11	0	1175.59	Cs7g30660.1;Ciclev10031993m;Cg7g002400.1	Cs7g30660.1	yes	2	0.0032621	65.842	534320000	54214000	22050000	0	54629000	32740000	24718000	135410000	59310000	93883000	26963000	30405000	0
AIADGSLLDFLR	12	0	1289.7	Cs8g09580.1;Ciclev10018719m;Cg7g008810.1;Cs8g09580.2	Cs8g09580.1	yes	2	7.9764e-08	138.63	412520000	56757000	15971000	24454000	0	41828000	39112000	0	58376000	74309000	24429000	44334000	32956000
AIAEIQFADYIFPAFDQIVNEAAK	24	0	2683.35	Cs9g03350.1;Ciclev10015722m;Ciclev10015660m;Ciclev10016012m;Cs9g03350.2;Ciclev10016227m;Cs1g03970.1;Cg2g000240.2;Cg2g000240.1	Cs9g03350.1	no	2;3	5.602e-32	152.07	926610000	148610000	115260000	58549000	46684000	68721000	60783000	39704000	20510000	26020000	206100000	84039000	51624000
AIAFDEIDK	9	0	1020.51	Cg5g036000.1;Cs5g31770.1;Ciclev10020118m	Cg5g036000.1	yes	2	0.002105	78.939	878870000	43877000	83484000	81637000	39341000	35560000	40572000	76588000	30175000	48739000	148340000	120700000	129870000
AIAFDEIDKAPEEK	14	1	1574.78	Cg5g036000.1;Cs5g31770.1;Ciclev10020118m	Cg5g036000.1	yes	2;3	1.6176e-32	209.22	49137000000	820430000	5933100000	5120900000	2277100000	3107300000	3469000000	3141000000	2093400000	3086600000	6385400000	6829900000	6873300000
AIAGAGVLAGYDK	13	0	1204.65	Cs2g29990.1;Ciclev10017600m	Cs2g29990.1	yes	2	0.057407	40.941	43813000	0	0	0	20433000	0	23380000	0	0	0	0	0	0
AIAGDTSGDYER	12	0	1253.55	Cs1g01540.1;Cg1g029460.1	Cs1g01540.1	no	2	3.8612e-05	101.89	993360000	7220300	0	0	60409000	40378000	37560000	53045000	0	56429000	263680000	236850000	237780000
AIAIMSHPIPNTNDSHSVQVILPQK	25	0	2709.43	Cs5g20540.1;Cg5g023120.1;Ciclev10020158m	Ciclev10020158m	no	3;4	6.3308e-83	204.18	3363800000	163050000	123300000	0	434820000	268530000	345970000	251560000	371090000	456280000	250550000	451430000	247170000
AIALLAGQTAEVAILAFDYGK	21	0	2134.17	Ciclev10015373m;Ciclev10015359m;Ciclev10015340m;Ciclev10015336m;Ciclev10015946m;Cs2g08230.2;Cs2g08230.3;Cg2g039800.1;Cs2g08230.5;Cg2g039800.2;Cs2g08230.1;Cs2g08230.4;Cg2g039800.8;Cg2g039800.3;Cs2g08230.8;Cs2g08230.6;Cg2g039800.6;Cg2g039800.7;Cs2g08230.7;Cg2g039800.3.1	Cs2g08230.2	no	2	0.010209	37.884	4745100	0	0	2875500	0	1869600	0	0	0	0	0	0	0
AIALTVDTPR	10	0	1055.6	Cs2g03230.3;Cs2g03230.2;Cg2g044990.3;Cs2g03230.5;Cg2g044990.1;Cs2g03230.1;Cg2g044990.2;Cs2g03230.4;Ciclev10015664m;Ciclev10015533m;Ciclev10016040m	Ciclev10015664m	no	2	4.6972e-06	128.27	9335600000	0	17333000	0	915540000	1200400000	866370000	1868100000	1990200000	2440100000	0	37514000	0
AIANECQANFISVK	14	0	1563.77	Cs8g15970.1;Ciclev10027840m;Cg8g019650.1;Cs8g15970.2;orange1.1t02413.1;CgUng002760.1;Ciclev10011046m;Cs5g05840.3;Cs5g05840.1;Ciclev10018887m;Cs5g05840.2;Cg5g005320.1	Cs8g15970.1	no	2	2.2134e-08	124.42	525230000	54932000	0	0	76023000	0	0	124650000	88765000	111440000	0	45097000	24335000
AIAPDLR	7	0	754.434	Cs5g33360.1;Ciclev10023691m;Ciclev10002665m;Cs3g14590.2;Ciclev10002315m;Cg2g031850.2;Cs3g14590.1;Ciclev10001881m;Cg2g031850.1;Ciclev10024303m;Cs5g33440.2;Cg5g037590.1;Cs5g33440.1;Cs5g33370.3;Ciclev10021228m;Cg5g037600.1;Cs5g33370.4;Cg5g037600.3;Cg5g037600.2;Cs5g33370.2;Cs5g33370.1	Cs5g33370.3	no	2	0.033859	79.116	466240000	0	0	0	40255000	0	0	136410000	82650000	163620000	0	43301000	0
AIASNIDANFLK	12	0	1275.68	Cs3g25280.1;Ciclev10001384m;Cg3g023250.1;Cs3g25280.2	Cs3g25280.1	yes	2	0.00010087	89.356	59114000	59114000	0	0	0	0	0	0	0	0	0	0	0
AIASWHEIR	9	0	1081.57	Cs8g02350.4;Cs8g02350.3;Cs8g02350.1;Ciclev10027785m;Cg8g001350.1;Cs8g02350.2;Ciclev10027778m;Cs8g02350.6	Cs8g02350.4	yes	3	0.00076959	83.948	168540000	0	0	0	0	0	36374000	56238000	22934000	0	0	52996000	0
AICDEEVLLNYR	12	0	1493.72	Cs7g13960.2;Ciclev10031732m;Cs7g13960.3;Ciclev10031912m;Cs7g13960.1;Ciclev10032045m	Cs7g13960.2	yes	2	1.1491e-14	174.87	298400000	0	29304000	40401000	66960000	53712000	0	50422000	57600000	0	0	0	0
AICEEEVLLNYR	12	0	1507.73	Cg7g013720.1;Cg7g013720.2	Cg7g013720.1	yes	2	0.0085067	54.343	0	0	0	0	0	0	0	0	0	0	0	0	0
AICGGGR	7	0	689.328	Cg3g011170.1;orange1.1t00946.1	Cg3g011170.1	yes	2	0.046519	71.378	74368000	5750600	6999100	4366700	6359300	4546500	5846200	7818100	8933100	5825300	4836900	7615900	5470500
AICQDDMTMDYEER	14	0	1775.68	Ciclev10011373m;Cg6g013630.1;Cs6g13220.1	Ciclev10011373m	yes	2	4.5621e-08	118.51	334940000	44194000	48453000	71570000	0	0	0	0	0	0	55811000	54625000	60287000
AICSSVGK	8	0	820.411	Cg2g032980.2;Cg2g032980.1;Cs3g15580.1;Ciclev10004046m	Cg2g032980.2	no	2	0.067336	51.066	1175400000	93509000	123910000	99666000	57344000	68971000	48699000	45296000	47444000	92540000	181990000	165690000	150310000
AICTVCGK	8	0	907.426	orange1.1t02234.1;Ciclev10013558m;Cg6g012860.1;orange1.1t02234.2	orange1.1t02234.1	yes	2	0.082517	47.599	289320000	0	0	0	0	43540000	35989000	22995000	0	26041000	60084000	54428000	46249000
AIDALPVTAHPMTQFASGVMALQVQSEFQEAYEK	34	0	3706.8	Cs7g01170.6;Cs7g01170.5;Cs7g01170.2;Cs7g01170.4;Cs7g01170.3;Cs7g01170.1;Cs7g01170.7;Cg7g023880.1	Cs7g01170.6	yes	3;4	4.6587e-46	144.43	3910600000	107340000	215890000	140630000	221480000	420890000	379240000	474350000	595020000	318390000	260180000	360930000	416260000
AIDAWESHGPSAQDELR	17	0	1880.87	Cs5g29910.1;Ciclev10019294m;Cg5g034100.1	Cs5g29910.1	yes	2;3	6.3154e-54	231.77	1516100000	192580000	51908000	64499000	40844000	53833000	52489000	95691000	18929000	33015000	467040000	380990000	64313000
AIDDAEGIVK	10	0	1029.53	Cg9g000650.1;Ciclev10004793m;Cs9g01670.1	Ciclev10004793m	no	2	0.00090887	92.538	63404000000	3617400000	4687200000	5864200000	2085200000	4462600000	3141200000	3402400000	5376100000	4286900000	7843300000	9889200000	8748000000
AIDEAIEWLDGNQLAEVDELEDKLK	25	1	2855.41	Ciclev10025102m;orange1.1t04875.1	Ciclev10025102m	yes	3	4.7433e-05	48.286	12941000	6605100	0	0	6335600	0	0	0	0	0	0	0	0
AIDFEIAR	8	0	933.492	Cg9g009910.1;Cs5g35180.1;Ciclev10004652m	Ciclev10004652m	no	2	0.0089112	91.783	886060000	174820000	155250000	161620000	0	55238000	40488000	70149000	68670000	65974000	93854000	0	0
AIDFIYK	7	0	868.469	Cg5g022140.1;orange1.1t05635.1;Cg5g022150.1;Cs5g12900.2;Cs5g12900.1	Cs5g12900.2	no	2	0.051534	68.312	215440000	17910000	36418000	0	0	0	0	0	0	18421000	50856000	45389000	46442000
AIDFIYKEDDGYTHSYLIK	19	1	2290.12	Cg5g022140.1;orange1.1t05635.1;Cg5g022150.1;Cs5g12900.2;Cs5g12900.1	Cs5g12900.2	no	4	0.084848	14.199	274910000	0	54127000	0	0	0	0	0	0	0	88443000	132340000	0
AIDGSCDTYR	10	0	1156.48	Ciclev10001054m;Cs3g23180.2;Cs3g23180.1	Ciclev10001054m	yes	2	0.0018513	82.831	456360000	35743000	35112000	34638000	52056000	36095000	47156000	27512000	35186000	47535000	52206000	20511000	32607000
AIDGSCDTYRK	11	1	1284.58	Ciclev10001054m;Cs3g23180.2;Cs3g23180.1	Ciclev10001054m	yes	2	0.013198	55.754	25967000	0	0	0	0	0	25967000	0	0	0	0	0	0
AIDILDSK	8	0	873.481	Cg1g029310.1;Cs1g01390.3	Cg1g029310.1	no	2	0.0060043	101.25	1169500000	65640000	77237000	54655000	71672000	64130000	64489000	95897000	76734000	98139000	175720000	130270000	194960000
AIDILDSKK	9	1	1001.58	Cg1g029310.1;Cs1g01390.3	Cg1g029310.1	no	2;3	0.0089176	72.275	227950000	54931000	24274000	46824000	0	0	0	36063000	0	0	0	34124000	31736000
AIDLAAR	7	0	728.418	Cs4g13050.1;Ciclev10008040m;Cs4g13050.2;Ciclev10008273m;Cg5g017070.1	Cs4g13050.1	no	2	0.011259	124.37	58643000000	0	7342800000	7668100000	3842500000	3794200000	5194100000	6143400000	3280900000	5886700000	4509000000	5750500000	5230800000
AIDLIDEAGSR	11	0	1158.59	Cs7g19800.1;Cg7g011070.1;Ciclev10030863m	Cs7g19800.1	yes	2	0.0082603	55.261	307300000	81675000	41183000	46333000	65130000	0	0	0	0	0	72979000	0	0
AIDLVDEAAAK	11	0	1114.59	Cg4g001560.1;Cs7g06240.1;Ciclev10007347m;Cs7g06240.2;Cs7g06240.3;Cs6g21770.1;Ciclev10010991m;Cg6g025390.1;Cs6g21770.2	Cs7g06240.1	no	2	0.0015205	77.062	6475200000	952420000	653750000	763850000	0	14136000	43607000	0	24861000	35228000	1305100000	1422500000	1259800000
AIDLVDEACANVR	13	0	1444.7	Ciclev10018769m;Ciclev10018768m;Ciclev10018766m;Ciclev10018765m;Cg5g011170.1;Cs5g11720.5;Cs5g11720.2;Cs5g11720.4;Cs5g11720.3;Cs5g11720.1	Cs5g11720.3	no	2	0.00055589	71.558	20515000	0	0	0	0	20515000	0	0	0	0	0	0	0
AIDRPLFGDFWER	13	1	1620.8	Cs3g24770.1;Ciclev10003946m;Cg3g022680.1;Cs3g24770.2;Cg3g022680.2	Cs3g24770.1	yes	3	7.171e-08	113.65	277950000	52712000	29146000	42699000	35839000	55488000	42841000	0	0	0	19229000	0	0
AIDSLINYETVK	12	0	1364.72	Cs1g08880.1;Ciclev10000439m;Cg1g023930.1;Cs1g08880.2	Cs1g08880.1	yes	2	6.1039e-06	134.99	8427100000	607640000	834100000	1104400000	433460000	408180000	527070000	565030000	441030000	716280000	1135600000	850370000	803860000
AIDVIPLLTPSVMDK	15	0	1610.9	Cs8g11350.1;Ciclev10005408m;Cg9g011000.1	Cs8g11350.1	yes	1;2;3	2.5517e-06	102.65	833710000	0	28351000	71135000	25008000	38097000	38539000	180100000	112500000	129030000	29299000	153210000	28443000
AIDVIPLLTPSVMDKIEAAVLSK	23	1	2422.38	Cs8g11350.1;Ciclev10005408m;Cg9g011000.1	Cs8g11350.1	yes	2;3	1.968e-11	103.02	329300000	2803500	3599900	0	3967400	16785000	40284000	106560000	71255000	45623000	0	16240000	22178000
AIEANDGKPLPLYQK	15	1	1655.89	Cs9g03130.1;Ciclev10016099m;Cg2g000450.1;Cs9g03130.2	Cs9g03130.1	yes	2;3	1.109e-46	225.29	110740000000	8602900000	9988700000	10511000000	4496800000	8953700000	9689200000	6756500000	7091600000	6306400000	11456000000	13077000000	13808000000
AIEAVPDLK	9	0	954.539	Cs7g01470.2;Cg7g023570.1;Cs7g01470.1;Ciclev10032636m	Cs7g01470.2	yes	2	0.0073959	70.908	443030000	0	0	0	53656000	0	0	0	71264000	84174000	70907000	103900000	59124000
AIEDGNFDTLVDPK	14	0	1532.74	Cs4g15930.1;Ciclev10007670m;Cg9g019430.1;Cg9g019370.1;Cs4g15900.1	Cs4g15930.1	yes	2	0.0064815	53.3	0	0	0	0	0	0	0	0	0	0	0	0	0
AIEDLTQK	8	0	916.487	Cs6g11350.2;Ciclev10010914m;Cs6g11350.1;Ciclev10010915m;Cs6g11350.3;Cg6g012000.3;Cg6g012000.2;Cg6g012000.1	Cs6g11350.2	no	2	0.082476	47.603	39483000	0	0	0	39483000	0	0	0	0	0	0	0	0
AIEDMASCSLR	11	0	1251.56	Cs4g04300.2;Cs4g04300.1;Ciclev10007305m;Cs4g04300.3	Cs4g04300.2	yes	2	0.0017892	75.819	223650000	0	0	0	26276000	0	0	72052000	68859000	56460000	0	0	0
AIEDMASSSLR	11	0	1178.56	Cg4g020850.5;Cg4g020850.3;Cg4g020850.4;Cg4g020850.2;Cg4g020850.1;Cg4g020850.8;Cg4g020850.7;Cg4g020850.6	Cg4g020850.5	yes	2	0.061412	39.58	172340000	0	0	0	0	0	0	0	0	0	60862000	55672000	55810000
AIEDTMEGSGATVK	14	0	1407.66	Cg1g021770.2;Cg1g021770.1;Cs2g08430.1	Cg1g021770.2	no	2	0.00013826	81.128	0	0	0	0	0	0	0	0	0	0	0	0	0
AIEFDDFCHNHQPAISFIK	19	0	2288.07	Ciclev10027717m;Ciclev10027704m;Cs8g20660.1;Cg8g024610.1	Ciclev10027717m	yes	4	0.0891	8.4165	57649000	0	0	0	0	14524000	0	13083000	18365000	11677000	0	0	0
AIEGMDGK	8	0	819.38	Cs4g11990.2;Ciclev10009863m;Cs4g11990.1;Cg2g022820.1	Cs4g11990.2	no	1;2	0.010611	143.89	1290500000	0	0	0	0	0	0	0	0	0	451990000	477710000	360830000
AIEHYSSALELDDEDISYLTNR	22	0	2553.19	Cs5g09320.1;Ciclev10019462m;Cg5g008720.1	Cs5g09320.1	yes	3	0.03759	30.742	18874000	0	0	0	0	0	0	18874000	0	0	0	0	0
AIELADPMENAGAALIR	17	0	1753.9	Ciclev10028085m;Cg8g019780.1;Cs8g16040.1;Cs8g16040.3;Ciclev10028196m	Ciclev10028085m	yes	2	5.3473e-19	149	315660000	24932000	23488000	0	0	0	0	0	0	0	110880000	82719000	73640000
AIELDKESDGSDIQSALAEWTGQK	24	1	2590.24	Cs2g27730.1;Ciclev10017265m	Cs2g27730.1	yes	3	0.0036327	32.778	93049000	0	0	0	0	29727000	0	0	0	0	0	63322000	0
AIELETLPYGLSEK	14	0	1561.82	Cg9g000290.2;Cg9g000290.1;Cs9g01330.2;Ciclev10005217m;Ciclev10005215m;Cs9g01330.1	Cg9g000290.2	no	2	7.2157e-08	111.83	792790000	49760000	126370000	107960000	55117000	49502000	63341000	30399000	32703000	44108000	90368000	60152000	83010000
AIELETLPYGLSEKPAVLK	19	1	2070.16	Cg9g000290.2;Cg9g000290.1;Cs9g01330.2;Ciclev10005217m;Ciclev10005215m;Cs9g01330.1	Cg9g000290.2	no	2;3;4	4.5911e-24	151.04	38820000000	2231100000	3243500000	4218900000	2646500000	3669900000	3419200000	2695500000	1604700000	3396500000	2985400000	4232600000	4475900000
AIELTVK	7	0	772.469	Cs1g21110.1;Cg1g007120.1	Cs1g21110.1	yes	1;2	0.031745	106.42	4170600000	374550000	286250000	255300000	0	0	0	167330000	219570000	261960000	521710000	1101800000	982120000
AIEMGSTSVR	10	0	1049.52	Cg4g012520.1;Cg4g012520.2;Cg4g012520.2.4;Cg4g012520.2.3;Cg4g012520.2.2;Cg4g012520.2.1	Cg4g012520.1	yes	2	0.0017512	85.355	104860000	0	0	0	0	0	54337000	0	50518000	0	0	0	0
AIEMMLLSK	9	0	1034.55	Cs4g16080.1;Cs4g16080.2;Ciclev10007590m;Ciclev10007626m;Cg9g019610.1	Ciclev10007590m	no	2	0.0057757	70.908	1911000000	122990000	48759000	75994000	217320000	240970000	183860000	179390000	218510000	207800000	0	283400000	131970000
AIESLSGYQNPEHMNVGQYIASNVPSLK	28	0	3045.49	Ciclev10028606m;CgUng007020.1;orange1.1t03371.1	CgUng007020.1	no	3	7.2297e-38	145.34	1306000000	137970000	231850000	138910000	57611000	82118000	75167000	96389000	82114000	105660000	106480000	96488000	95230000
AIETQCYVIAAAQAGK	16	0	1692.85	Cs7g27990.1;Ciclev10032030m;Cg7g005730.1;Cg7g005730.3;Cg7g005730.2;Cg7g005730.5;Cg7g005730.4	Cs7g27990.1	yes	2	1.5477e-10	123.29	28534000	0	0	0	0	0	0	0	28534000	0	0	0	0
AIEVFQK	7	0	833.465	Cg3g023590.1;Cs3g25650.1;Ciclev10000324m	Cg3g023590.1	yes	2	0.058203	64.236	105320000	18569000	0	0	18332000	0	0	0	0	38165000	0	0	30249000
AIFASGSPFDPFEYNGK	17	0	1845.86	CgUng003370.1;Cs4g15270.1;Cs4g15270.2;Ciclev10007810m;Cs4g15270.6;Cs4g15270.4;Cs4g15270.3;Cs4g15270.5	CgUng003370.1	yes	2	3.1076e-15	139.34	622310000	29136000	26639000	24487000	0	81240000	0	82916000	50714000	52081000	61550000	122010000	91537000
AIFASGSPFDPVEYNGK	17	0	1797.86	Cg4g004430.3;Cg4g004430.2;Cg4g004430.1	Cg4g004430.3	yes	2	9.1912e-08	85.988	118760000	0	0	0	0	0	0	0	0	0	43321000	35736000	39701000
AIFLDLVTMR	10	0	1177.65	Cg5g023270.2;Cs5g20690.1;Cg5g023270.1;Ciclev10018511m	Cg5g023270.2	yes	2	0.029009	49.189	9300600	0	0	0	0	0	0	3148400	2876000	3276200	0	0	0
AIFMVGSEER	10	0	1137.55	Cs5g25160.3;Cs5g25160.2;Cs5g25160.1;Ciclev10023972m;Cg5g029560.2;Cg5g029560.1	Cs5g25160.3	yes	2	0.013433	57.888	66524000	0	0	0	0	0	0	40962000	25561000	0	0	0	0
AIFTEGCK	8	0	924.438	orange1.1t01459.1;Cg6g007210.1;orange1.1t01459.2	orange1.1t01459.1	yes	2	0.0068631	107.9	43190000000	3173400000	3213800000	3293300000	2181200000	2399300000	2587700000	2602900000	2387500000	3450400000	4639900000	7099900000	6161000000
AIFTQDLIIR	10	0	1188.69	Ciclev10019034m;Ciclev10019099m;orange1.1t03744.1;CgUng001800.1;orange1.1t03744.3;orange1.1t03744.2	Ciclev10019034m	yes	2	0.033793	48.284	45629000	0	0	0	15846000	0	0	22337000	0	7446300	0	0	0
AIGCELDLSDKPMGLGVR	18	1	1929.97	Cs6g15550.2;Cs6g15550.1;Ciclev10012642m;Ciclev10012640m;Cg6g016340.1	Cs6g15550.2	yes	2;3	2.7298e-28	183.73	19779000000	1768900000	1591600000	2373200000	1161400000	1255800000	1384600000	1037400000	1247100000	1395700000	2219700000	2369200000	1974900000
AIGDPVFFR	9	0	1020.54	Ciclev10011093m;Cs6g11260.1;Ciclev10011017m;Cg6g011900.1	Ciclev10011093m	yes	2	0.0090884	65.465	0	0	0	0	0	0	0	0	0	0	0	0	0
AIGELIPYEVPNIEK	15	0	1683.91	Cs2g06330.1;Ciclev10015933m;Cg2g041790.1	Cs2g06330.1	yes	2	4.3467e-06	97.223	614900000	78327000	45402000	25865000	90903000	70300000	71546000	73994000	36224000	41668000	0	40730000	39944000
AIGENQNQGR	10	0	1085.52	Cs1g24960.2;Cs1g24960.3;CgUng018950.1;Cg1g005150.4;Cs1g24960.1;Ciclev10025097m;Ciclev10025095m;Cg1g005150.3;Cg1g005150.2;Cg1g005150.1	Cs1g24960.2	yes	2	0.0027678	77.192	88779000	0	0	0	0	0	0	26016000	0	0	0	34794000	27968000
AIGIMQAAK	9	0	901.506	Cg8g004750.1;Cs8g05790.3;Cs8g05790.2;Cs8g05790.1;Cs8g05800.3;Ciclev10029238m;Ciclev10028010m;Ciclev10028009m;Cs8g05800.1;Cs8g05810.1;Cg8g004740.1;Cs8g05800.2	Ciclev10028010m	no	2	0.0020687	91.318	2173900000	15008000	153110000	194750000	166480000	231130000	344730000	312440000	182010000	332890000	47791000	119590000	73988000
AIGLNFIDVYYR	12	0	1442.76	Cs9g15140.2;Cs9g15140.1;Ciclev10005123m;Ciclev10005500m	Ciclev10005123m	no	2	0.00037292	81.92	514480000	0	56259000	35981000	42646000	49958000	60603000	0	43142000	60044000	48307000	57557000	59979000
AIGPQALDLK	10	0	1024.59	Cs3g03070.2;Cs3g03070.1;Cg4g006210.1;Ciclev10000106m;Ciclev10000088m	Ciclev10000106m	no	2	0.019565	53.028	0	0	0	0	0	0	0	0	0	0	0	0	0
AIGSELQK	8	0	844.465	Ciclev10023038m;Ciclev10023034m;orange1.1t00515.1	Ciclev10023038m	yes	2	0.023774	67.464	1361900000	182010000	118800000	136560000	93643000	110930000	0	0	0	160530000	235910000	177280000	146190000
AIGSGSEGADSSLQEQYNK	19	0	1939.88	Ciclev10026377m;Cs1g16580.1;Cg1g013220.1;Ciclev10009299m	Ciclev10026377m	yes	2	5.4495e-18	133.93	61037000	0	0	0	44345000	16692000	0	0	0	0	0	0	0
AIGSYGASFLQNQLK	15	0	1595.83	Cs4g07240.2;Ciclev10008756m;Cs4g07240.1;Ciclev10008682m;Cg4g017660.1	Cs4g07240.2	yes	2	3.3901e-06	100.11	75953000	0	0	0	0	0	0	41388000	11755000	22810000	0	0	0
AIGTEIEWYPGK	12	0	1362.68	Cs4g14530.2;Cs4g14530.3;Ciclev10008708m;Cg4g008780.1;Cs4g14530.1;Ciclev10008686m;Cg4g008780.2;Cs4g14530.4;Cs4g14530.8;Cs4g14530.6;Cs4g14530.5;Cs4g14530.7;Ciclev10009148m;Ciclev10009121m	Cs4g14530.2	yes	2	0.00066644	77.387	180630000	0	0	0	29154000	32976000	0	31104000	0	38686000	21057000	27657000	0
AIGVDLVSFDEAIATADFISLHMPLTPATSK	31	0	3229.66	Cs8g05060.1;Cg8g003950.1;Ciclev10028055m	Ciclev10028055m	no	3	2.208e-09	67.396	138900000	0	0	14217000	0	0	0	0	9684600	0	35272000	36794000	42932000
AIGVEINK	8	0	842.486	orange1.1t02201.1;Cg6g013260.1;Ciclev10012788m	orange1.1t02201.1	yes	2	0.0094162	90.37	335440000	50488000	29068000	32040000	0	37460000	38468000	0	29651000	0	61059000	57211000	0
AIGYVQLAR	9	0	989.566	Cs9g08120.2;Cs9g08120.1;Cg9g006790.2;Cg9g006790.1;Ciclev10006717m	Cs9g08120.2	yes	2	0.029162	54.712	146140000	0	0	0	0	20279000	14506000	26493000	0	23234000	30636000	30987000	0
AIHAVNLGDSGFMVVR	16	0	1684.87	Cg1g003880.1	Cg1g003880.1	no	3	0.00017863	62.861	34595000	0	0	18621000	0	0	0	15974000	0	0	0	0	0
AIHDFLVDNK	10	0	1170.6	Cg5g011660.1;Ciclev10019809m	Ciclev10019809m	no	2;3	0.00010367	125.74	2497100000	222770000	248580000	202500000	96336000	164130000	131530000	52253000	93364000	157630000	404910000	364740000	358330000
AIHDQNFTGK	10	0	1129.55	Cs7g19370.1;Ciclev10030606m;Cs7g19370.6;Cs7g19370.2;Ciclev10030640m;Cs7g19370.5;Cg7g011640.1;Cs7g19370.3;Ciclev10030643m;Cs7g19370.7;Ciclev10030676m;Cs7g19370.4;Cs7g19370.8;Cs7g19370.9	Cs7g19370.1	yes	3	0.024263	39.873	300130000	43100000	0	0	63106000	66048000	26661000	45625000	0	55586000	0	0	0
AIIEVLGR	8	0	869.533	Ciclev10018437m;Ciclev10018428m;Cg5g029820.1;Cs5g25440.1	Ciclev10018437m	yes	2	0.085135	47.349	20017000	0	0	0	0	0	0	0	0	20017000	0	0	0
AIIGQFHR	8	0	940.524	Cg9g013640.1	Cg9g013640.1	yes	3	0.001728	105.39	698070000	53767000	63517000	64993000	33940000	44481000	48441000	53788000	39869000	40221000	47184000	102270000	105600000
AIIGTIGDVDAYQLPDAK	18	0	1858.97	Cg8g004810.1;Cg8g004810.2;Ciclev10027722m;Cs8g05730.1	Cg8g004810.1	no	2;3	2.8385e-16	136.39	15106000000	1719600000	2186500000	2133800000	774970000	793620000	1002000000	534450000	610130000	775890000	1646400000	1727800000	1200400000
AIIISVIDNLVK	12	0	1296.8	Cs5g34320.3;Cs5g34320.2;Cs5g34320.1;Ciclev10028560m;Cg8g005400.6;Cg8g005400.5;Cg8g005400.4;Cg8g005400.3;Cg8g005400.2;Cg8g005400.1;Cs5g34320.5;Cs5g34320.4	Cs5g34320.3	yes	2	0.0016462	68.548	174210000	7169900	14895000	10229000	2771800	3262700	5851100	8671300	4700000	10240000	31430000	44555000	30432000
AIIPEELL	8	0	896.522	Cs6g08710.2;Cs6g08710.1;Cg6g009280.1	Cg6g009280.1	no	2	0.012659	81.297	640190000	66896000	53415000	49649000	79949000	114540000	100100000	0	0	0	60727000	66603000	48312000
AIIPVEIDT	9	0	969.538	Cs7g04500.1;Ciclev10030663m;Cs7g04500.2;Ciclev10030660m;Cs7g04500.3;Cg7g020520.1	Cg7g020520.1	no	1	0.0081787	110.34	74915000	0	0	0	0	0	0	0	0	0	22587000	27890000	24438000
AIIQAVLDNK	10	0	1083.63	Cg7g006630.2;Cg7g006630.1;Cg7g006630.3;Cg7g006630.3.1	Cg7g006630.2	yes	2	0.0039821	72.848	217550000	0	0	0	0	0	0	0	0	0	62104000	108960000	46487000
AIISALDGLLR	11	0	1140.69	Cs6g19770.1;Cs6g19770.2;Ciclev10010885m;Cg6g020740.1	Cs6g19770.1	no	2	0.061412	39.58	108560000	0	0	0	18512000	11494000	10709000	31274000	17505000	19062000	0	0	0
AIIVQPHR	8	0	932.556	Ciclev10014703m;Cs2g05050.1;Cg2g043140.1;Ciclev10014819m;Cs2g05050.2;Cg2g043140.3;Cg2g043140.2;Cs2g05050.3	Ciclev10014703m	yes	2	0.018028	73.975	52685000	0	0	0	16274000	0	0	36411000	0	0	0	0	0
AIKPTMLMGTSGVGK	15	1	1489.8	Cg4g004430.3;Cg4g004430.2;Cg4g004430.1;Cs4g19200.2;Ciclev10007815m;Cs4g19200.1;Ciclev10007668m;Cs4g19200.3	Cg4g004430.3	yes	2;3	0.00096521	64.52	423350000	0	76661000	40954000	0	27608000	7295600	0	151510000	55201000	0	0	64120000
AILDSTCNALLLK	13	0	1430.78	Cg8g023580.1	Cg8g023580.1	yes	2	8.3764e-05	86.288	163830000	0	0	0	0	0	0	0	0	0	75324000	59690000	28817000
AILENPNDK	9	0	1012.52	Cs7g16410.1;Ciclev10032349m;Cg6g008650.1;Cs7g16410.2;Ciclev10032476m;Cg2g007880.1	Cs7g16410.1	yes	2	0.0015095	96.034	1414900000	89650000	115070000	103880000	80155000	70585000	71033000	86087000	54010000	88847000	188340000	187570000	279730000
AILENPNDKTK	11	1	1241.66	Cs7g16410.1;Ciclev10032349m;Cg6g008650.1;Cs7g16410.2;Ciclev10032476m	Cs7g16410.1	yes	2	5.5834e-05	110.08	109080000	44329000	0	0	0	26566000	0	0	0	0	0	38189000	0
AILESILTEAMYEIPDVK	18	0	2034.06	Ciclev10019167m;Cg5g023540.1;Cs5g18550.1	Ciclev10019167m	yes	2;3	2.3405e-20	154.51	455540000	76400000	30542000	70791000	16913000	20499000	30147000	21381000	26336000	13392000	50853000	45987000	52299000
AILFAVPGAFTPTCSQK	17	0	1806.93	Cs6g15550.2;Cs6g15550.1;Ciclev10012642m;Ciclev10012640m;Cg6g016340.1	Cs6g15550.2	yes	2;3	7.8535e-09	109.48	6414200000	514260000	611960000	510220000	516450000	432970000	435020000	371730000	415200000	456150000	487000000	906640000	756640000
AILFVPK	7	0	786.5	Cg4g014210.1;Ciclev10007633m;Cs4g08220.2;Cs4g08220.3;Cs4g08220.1;Cg9g027520.1	Cs4g08220.3	no	2	0.063778	62.714	691850000	0	0	0	10316000	0	0	404030000	277500000	0	0	0	0
AILFVPR	7	0	814.507	Ciclev10019095m;Cs5g03150.1;Cg5g002260.1;Cs5g03150.2	Ciclev10019095m	no	2	0.050302	67.741	0	0	0	0	0	0	0	0	0	0	0	0	0
AILLEKEPDNPFFANSK	17	1	1932	Cs3g15120.2;Cg2g032440.1;Cs3g15120.1;Ciclev10000120m	Ciclev10000120m	no	2;3	4.726e-65	239.75	7190100000	578910000	610730000	647850000	457800000	478900000	512400000	566710000	383240000	679050000	589650000	803540000	881280000
AILMNTPHNPTGK	13	0	1392.72	Cs3g19380.1;Cg3g016210.1;Ciclev10001202m	Cs3g19380.1	no	2;3	2.3413e-09	151.52	2898600000	214240000	64139000	94330000	96184000	103820000	447730000	155370000	226780000	80175000	452090000	462300000	501500000
AILPGLK	7	0	710.469	Cg9g024410.1;Cg9g024410.2;Cs8g12490.1;Cs8g12490.3;Cs8g12490.2;Ciclev10027825m;Ciclev10027929m	Cg9g024410.1	no	2	0.060874	62.714	730800000	40060000	39666000	46808000	0	46168000	39738000	113090000	98151000	117180000	65795000	88315000	35823000
AILPMLQAEEDER	13	0	1513.74	Ciclev10006172m;Cg6g007190.1;orange1.1t01462.1	Ciclev10006172m	yes	2;3	6.1581e-09	142.83	9797300000	1293000000	1433000000	1370900000	647140000	478850000	601280000	425650000	483630000	618390000	795730000	906890000	742880000
AILPMLQAEEDERFVK	16	1	1887.98	Ciclev10006172m;Cg6g007190.1;orange1.1t01462.1	Ciclev10006172m	yes	2;3	3.0079e-07	103.66	563220000	180580000	36651000	79326000	21629000	139020000	59242000	0	46778000	0	0	0	0
AILQWGMK	8	0	945.511	Cs4g04300.2;Cs4g04300.1;Ciclev10007305m;Cs4g04300.3;Cg4g020850.5;Cg4g020850.3;Cg4g020850.4;Cg4g020850.2;Cg4g020850.1;Cg4g020850.8;Cg4g020850.7;Cg4g020850.6	Cs4g04300.2	no	2	0.042641	58.815	219770000	0	0	0	23494000	30585000	33865000	57614000	42654000	31558000	0	0	0
AILSAESSVK	10	0	1003.55	Ciclev10023145m;Cg5g042140.1	Ciclev10023145m	yes	2	0.016676	57.149	1562900000	18795000	0	85402000	30171000	0	0	0	7404600	122960000	527260000	367050000	403860000
AILSEFVEIPAENR	14	0	1586.83	Ciclev10014473m;Ciclev10014471m;Cg2g009050.1;Cs2g15180.1;Cg2g009020.1;Ciclev10017239m	Ciclev10014473m	yes	2	2.2134e-08	124.42	119640000	0	0	0	0	0	0	0	0	0	16209000	73305000	30129000
AILSEVR	7	0	786.46	Cg5g007470.1;Cs5g07890.1;Ciclev10022620m	Cs5g07890.1	no	2	0.020017	107.43	2026200000	200230000	310770000	320980000	69448000	87192000	102700000	112040000	15307000	95809000	261070000	232780000	217910000
AILTDQNK	8	0	901.487	Cs5g25020.1;Ciclev10019245m;Cg5g029400.1	Cs5g25020.1	yes	2	0.026598	64.265	1381900000	173590000	0	206040000	0	223250000	177940000	170660000	159680000	270700000	0	0	0
AILTTTQPAPFQDK	14	0	1529.81	Cg6g024480.1	Cg6g024480.1	yes	2	7.1974e-08	111.88	97711000	24819000	40442000	32450000	0	0	0	0	0	0	0	0	0
AILVEGLNAVGFK	13	0	1329.77	Cs3g19380.1;Cg3g016210.1;Ciclev10001202m	Cs3g19380.1	no	2	1.3285e-05	99.539	3099400000	154690000	245240000	259330000	0	333040000	255400000	217280000	344990000	243910000	308800000	315020000	421740000
AILVGQVGQSPVQK	14	0	1422.82	CgUng002000.1;Ciclev10022157m;orange1.1t03756.1;orange1.1t03756.2	CgUng002000.1	no	2	7.1104e-25	196.11	5342400000	227800000	329590000	262230000	291510000	364560000	408690000	503550000	525030000	690950000	555510000	551660000	631360000
AILVNIFGGIMK	12	0	1274.74	Cs5g29390.1;Ciclev10020300m;Cg5g033580.1	Cs5g29390.1	yes	1;2	7.6889e-06	100.88	866540000	0	3452900	3849000	65187000	187390000	180840000	49427000	200310000	134580000	0	15721000	25779000
AIMDAPDISIHSTLTK	16	0	1711.88	Cg6g017920.1;Ciclev10011296m	Cg6g017920.1	no	2;3	4.7667e-09	109.48	8269200000	394140000	413250000	488300000	455040000	603090000	557200000	0	0	0	2007300000	1832200000	1518700000
AIMGSVSNYVVNNGSCPVTVVK	22	0	2294.14	Cs9g02340.1;Ciclev10006081m;Cg9g001360.1	Cs9g02340.1	no	2;3	3.6237e-50	178.32	327450000	41996000	31650000	34054000	0	35738000	0	111750000	18982000	53283000	0	0	0
AIMQAAQEVAEGK	13	0	1344.67	Cg5g037810.1;Ciclev10019839m;Ciclev10019838m;Cs5g33580.1;Ciclev10019851m	Ciclev10019839m	no	1;2;3	2.5627e-31	252.69	51500000000	2886800000	5931100000	5327000000	3933000000	4194600000	4606500000	3230700000	2979600000	3235000000	4927100000	4446500000	5802200000
AINAAHVEAESSENCIGLVK	20	0	2111.03	Cs4g13070.2;Ciclev10007886m;Cg5g017100.1;Cs4g13070.1;Ciclev10008212m;Cs4g13070.3;Ciclev10008042m	Cs4g13070.2	yes	2	3.8042e-09	84.108	31240000	0	0	0	0	0	0	31240000	0	0	0	0	0
AINEEGMPLYQR	12	0	1419.68	Cs8g14360.1;Ciclev10028531m;Cg8g012260.1;Cs8g14360.2	Cs8g14360.1	yes	2	0.0030352	60.509	0	0	0	0	0	0	0	0	0	0	0	0	0
AINEICTQAK	10	0	1146.57	Cg7g023270.1	Cg7g023270.1	yes	2	0.00011669	123.75	39093000000	3199500000	3870100000	4303300000	0	0	0	145000000	0	87034000	10013000000	7927700000	9547300000
AINPLELAMEALK	13	0	1411.77	orange1.1t01036.1;orange1.1t01036.6;orange1.1t01036.5;orange1.1t01036.3;Ciclev10031698m;Ciclev10031696m;orange1.1t01036.2;Ciclev10031569m;CgUng000590.2;CgUng000590.3;CgUng000590.1;orange1.1t01036.4	orange1.1t01036.1	yes	2	0.00064529	69.92	61893000	1828400	1446600	0	0	1699000	3012700	26216000	11383000	13575000	0	2731700	0
AINSAPK	7	0	699.392	Cs4g03340.1;Ciclev10009163m;Cs4g03340.2;Cg4g021990.1	Cg4g021990.1	no	2	0.022262	94.262	1805600000	278140000	371850000	204470000	74299000	96689000	88060000	73679000	41867000	64944000	213450000	128290000	169890000
AINYLLTHVDR	11	0	1313.71	Cs7g07180.3;Cs7g07180.2;Ciclev10007372m;Ciclev10007364m;Cs7g07180.1;Cg4g000650.1;Cg4g000650.2;Ciclev10007421m	Cs7g07180.3	yes	2;3	0.00050246	76.165	759300000	32488000	0	0	95004000	74632000	91141000	170240000	152550000	103530000	0	0	39719000
AINYQAANIVSSSIQPLQNLAVVK	24	0	2540.4	Ciclev10002466m;Ciclev10002463m;Ciclev10002561m;Cs3g01150.7;Cs3g01150.4;Cs3g01150.2;Cs3g01150.1;Cs3g01150.5;Cs3g01150.3;Cs3g01150.9;Cs3g01150.8;Cs3g01150.6	Ciclev10002466m	no	2;3;4	6.8045e-72	213.15	6106200000	724360000	1078600000	772620000	174270000	748300000	228780000	201470000	198010000	182830000	444670000	672410000	679920000
AINYQAANIVSSSIQPLQNLAVVR	24	0	2568.4	Cg2g047110.1	Cg2g047110.1	yes	2;3	4.0134e-63	192.94	1601800000	0	0	0	0	0	0	0	0	0	432740000	561280000	607800000
AIPLPEGK	8	0	823.48	Cg7g008960.1;Ciclev10023889m;Ciclev10022175m;orange1.1t03077.1;Ciclev10023389m	Cg7g008960.1	no	2	0.030749	62.546	828700000	100920000	66747000	96369000	51431000	52964000	47884000	59388000	37871000	47511000	137900000	0	129710000
AIPLSEDHKPNR	12	1	1375.72	Cs9g18330.2;Cs9g18330.1;Ciclev10005301m;Cg9g028400.1;Cs9g18330.5;Ciclev10005621m;Cs9g18330.6;Cs9g18330.4;Ciclev10005585m;Cs9g18330.3	Cs9g18330.2	yes	2;3;4	1.313e-05	113.38	1745800000	386600000	121540000	463600000	179730000	188390000	139140000	187750000	79043000	0	0	0	0
AIPNIAADK	9	0	911.508	Cg1g024140.1	Cg1g024140.1	yes	2	0.076217	44.392	73479000	0	0	22884000	0	0	0	0	29933000	20662000	0	0	0
AIPSNELTK	9	0	971.529	Cs8g01360.1;Ciclev10028098m;Cg8g000330.1	Cs8g01360.1	yes	2	0.0051366	76.17	1234600000	191670000	311560000	214950000	93256000	127470000	94896000	0	74078000	126770000	0	0	0
AIPTLPNAVINIAENVLGSLR	21	0	2174.24	Cs6g15280.1	Cs6g15280.1	yes	2;3	1.4398e-14	121.46	46999000	0	0	0	3998900	0	0	13002000	22214000	7784300	0	0	0
AIPVWYNMLDQGLVK	15	0	1745.92	Cg2g018640.1;Cs2g21140.1;Ciclev10017754m	Cg2g018640.1	yes	2;3	0.0092237	49.595	47017000	25177000	10716000	11123000	0	0	0	0	0	0	0	0	0
AIPWIFAWTQTR	12	0	1488.79	Cs8g09580.1;Ciclev10018719m;Cg7g008810.1;Cg2g008710.1;Cs2g15520.1;Ciclev10014164m	Cs8g09580.1	no	2	0.077304	40.224	25258000	0	0	0	0	0	0	17940000	0	7318500	0	0	0
AIPWTNATPFK	11	0	1244.66	Ciclev10019034m;Ciclev10019099m;orange1.1t03744.1;CgUng001800.1;orange1.1t03744.3;orange1.1t03744.2	Ciclev10019034m	yes	2	0.0097426	59.265	216450000	55652000	28201000	36823000	0	8422000	0	0	87352000	0	0	0	0
AIQDCLNNYGSDIGK	15	0	1666.76	Ciclev10002776m	Ciclev10002776m	yes	2	2.0367e-14	156.17	3040500000	333530000	600510000	384120000	423480000	533740000	566160000	67455000	52544000	78958000	0	0	0
AIQDCLNNYGSDISK	15	0	1696.77	Cs3g17010.1;Cg3g013790.1	Cs3g17010.1	yes	2	5.7626e-29	201.3	1108800000	73047000	91644000	128910000	0	0	0	0	0	0	341440000	310100000	163690000
AIQESPEWNALSDAR	15	0	1685.8	Cs1g20720.2;Cg1g007510.1;Cs1g20720.3;Cg1g007510.2;Cs1g20720.1;Cs1g20720.4	Cs1g20720.2	yes	2;3	3.8541e-14	155.57	1605000000	105380000	79727000	80031000	0	0	0	228430000	213980000	286310000	185630000	234270000	191230000
AIQESPEWNALSHAR	15	0	1707.83	Ciclev10024919m	Ciclev10024919m	yes	2;3	1.587e-16	162.37	1821400000	259850000	226690000	279890000	243940000	452480000	358580000	0	0	0	0	0	0
AIQPEPIGNPF	11	0	1181.61	Cs7g28750.1;Ciclev10030605m;Cg7g004820.1	Cs7g28750.1	no	2	0.018521	51.979	10661000000	1085900000	708510000	885170000	732640000	856130000	1113900000	596600000	472270000	619780000	1224700000	1262000000	1103800000
AIQPSPSILSFVEDNLLGR	19	0	2055.1	Cg1g023740.4;Cg1g023740.3;Cg1g023740.2;Cg1g023740.1;Cg1g023740.5;Cs2g09360.1;Ciclev10000863m;Cs2g09360.2	Cg1g023740.4	yes	2	9.2986e-05	71.376	25402000	0	0	0	0	0	0	0	0	4025700	21376000	0	0
AIQSQYK	7	0	836.439	Cg5g010140.1;Ciclev10020174m;Cs5g10660.1;Cs5g10660.2	Cs5g10660.1	no	2	0.047833	68.915	0	0	0	0	0	0	0	0	0	0	0	0	0
AISDGVDFIDCPVQMSK	17	0	1880.86	Cg4g013020.1;Cs4g09460.2;Cs4g09460.3;Cs4g09460.1;Ciclev10007536m;Cs4g09460.4	Cg4g013020.1	no	2	6.6519e-19	147.09	694120000	29056000	31589000	0	34618000	45342000	13358000	36225000	23777000	0	190540000	155480000	134140000
AISETPELK	9	0	986.528	Cs5g02140.2;Cg5g001200.1;Cs5g02140.1;Ciclev10019487m;Cg5g001200.2;Cs5g02140.3;Ciclev10019352m	Ciclev10019352m	no	2	0.012073	67.507	208900000	40453000	0	0	12686000	0	0	43170000	40081000	0	28967000	43538000	0
AISEVEEKDGK	11	1	1203.6	Ciclev10028617m;Cs8g14250.1;Cg8g012180.1	Ciclev10028617m	no	2	0.0049526	80.782	0	0	0	0	0	0	0	0	0	0	0	0	0
AISFTSVKPIWEQTK	15	1	1733.94	Ciclev10015774m;Cs2g11070.1;Cg2g037800.1	Ciclev10015774m	no	2;3	1.2496e-17	154.19	2952500000	85626000	108030000	217100000	100380000	185070000	206500000	358340000	348800000	549970000	281660000	260700000	250300000
AISFVGSNVAGMHIYAR	17	0	1791.91	Ciclev10028171m;Ciclev10028535m;Ciclev10028862m;Cg9g024460.1;Cs8g12430.1;Cs8g12430.2	Cg9g024460.1	no	2;3	1.2409e-05	85.469	204100000	0	0	0	0	21568000	21869000	28112000	17997000	82770000	0	0	31788000
AISFYTEAIK	10	0	1141.6	orange1.1t00096.2;Cg4g011790.1;orange1.1t00096.1;Ciclev10007714m	orange1.1t00096.2	yes	2	0.028413	49.489	141390000	27253000	30974000	26964000	0	0	21416000	18947000	0	0	15832000	0	0
AISGQTNQLSDYDSTEFWSNPER	23	0	2644.17	Cs7g31250.1;Ciclev10033015m;Cg7g001290.1	Cs7g31250.1	yes	2	9.8654e-14	87.802	0	0	0	0	0	0	0	0	0	0	0	0	0
AISGVQTVR	9	0	929.529	Cs9g04230.1;Cg9g002750.1;Ciclev10004923m;Ciclev10004918m	Cs9g04230.1	yes	2	0.0082815	68.846	171620000	0	0	0	0	0	24430000	55333000	34724000	44962000	0	12170000	0
AISLEEIK	8	0	901.512	Cg4g021540.1;Cs7g07300.1;Ciclev10007367m;Cg4g000530.1;Cs7g07300.2;Cg4g000530.2	Cs7g07300.1	no	2	0.082517	47.599	33384000	0	6812500	0	0	0	0	0	0	0	26572000	0	0
AISLEEIKNESVDLER	16	1	1843.95	Cs7g07300.1;Ciclev10007367m;Cg4g000530.1;Cs7g07300.2;Cg4g000530.2	Cs7g07300.1	yes	3	4.8367e-06	86.772	122000000	22605000	0	0	23570000	43879000	31943000	0	0	0	0	0	0
AISLEEIKNETVDLER	16	1	1857.97	Cg4g021540.1	Cg4g021540.1	yes	3	5.3196e-14	134.14	188500000	20540000	0	0	0	0	0	0	0	0	65190000	64917000	37848000
AISLGQK	7	0	715.423	Cg1g004230.1;Cg1g004230.2;Cg1g004230.3;Cg1g004230.7;Cg1g004230.4;Cg1g004230.5;Cg1g004230.6;Cg1g004230.4.2;Cg1g004230.4.1;Cg1g004230.7.3	Cg1g004230.1	no	2	0.021553	97.071	820120000	125030000	137240000	117300000	83582000	105760000	95586000	95599000	60029000	0	0	0	0
AISNMYAELATSDQIPQK	18	0	1978.97	Cs3g13870.1;Ciclev10000461m;Cs3g13870.2;Cg2g031190.1	Cs3g13870.1	no	2	0.00022497	59.372	0	0	0	0	0	0	0	0	0	0	0	0	0
AISNYAPVLK	10	0	1074.61	Ciclev10001452m;Ciclev10001439m;Cs3g16440.2;Cg3g013250.3;Cg3g013250.2;Ciclev10001817m;Ciclev10001791m;Cs3g16440.1;Ciclev10001429m;Cg3g013250.1	Ciclev10001452m	yes	2;3	0.0031981	75.652	24599000000	3460800000	4441700000	4474800000	1987400000	1700200000	2732900000	1578000000	1829400000	2394000000	0	0	0
AISSSNAYNDQFR	13	0	1471.67	Cs8g10790.1;Ciclev10004979m;Cg5g024740.1;Cs8g10790.3;Cs8g10790.2	Cs8g10790.1	yes	2	3.5103e-12	161.48	4544900000	414300000	293390000	442930000	100080000	120180000	81637000	109480000	51948000	154660000	846090000	1238500000	691670000
AISTILESVSR	11	0	1174.66	Cg5g029100.1;Cs5g24740.1;Ciclev10018777m;Ciclev10018740m	Cg5g029100.1	yes	2	0.060886	43.502	278780000	0	0	14397000	38047000	25547000	48718000	72888000	40842000	38344000	0	0	0
AITAGILAGCSDAIAQK	17	0	1658.87	Cs9g09730.2;Cs9g09730.1;Ciclev10007218m;Ciclev10007211m;Ciclev10007209m	Cs9g09730.2	yes	2;3	1.6408e-09	110.12	719360000	0	0	0	86033000	109620000	67338000	162610000	80193000	110030000	0	103540000	0
AITAGVLSAISDIVAQK	17	0	1655.95	Cs2g02860.2;Cs2g02860.1;Ciclev10016857m;Cg2g045360.1	Cs2g02860.2	yes	2;3	1.5005e-10	117.18	109730000	0	0	0	0	0	0	45768000	32373000	31591000	0	0	0
AITEGGFESLFK	12	0	1297.66	Cs7g02850.1;Ciclev10032481m;Ciclev10032479m;Cg7g022190.2;Cg7g022190.1	Cs7g02850.1	yes	2	6.9335e-06	110.08	4493800000	273620000	176950000	25367000	373690000	313100000	309670000	1162600000	820470000	1002200000	0	0	36025000
AITFSDLHTESGLK	14	0	1517.77	Cs2g29220.2;Cg2g005520.1;Cs2g29220.1;Cg2g005520.2;Ciclev10016653m;Ciclev10016592m	Cs2g29220.2	no	2;3	1.9556e-12	156.24	1315500000	146490000	58777000	0	192840000	128580000	114860000	123810000	45269000	96645000	65083000	200440000	142730000
AITITAVK	8	0	815.512	Ciclev10011726m;Cg6g016330.1;Ciclev10012056m;Cs6g15540.1;Cs6g15540.2;Cs6g15540.4;Cs6g15540.3	Ciclev10011726m	no	1	0.012574	130.27	234160000	0	0	0	34860000	27755000	39417000	53979000	46001000	32146000	0	0	0
AITLAPNAVLSAVASR	16	0	1552.89	Ciclev10001611m;Cs3g22150.1;Cg3g019200.1	Ciclev10001611m	yes	2;3	1.1963e-05	88.385	432160000	51147000	41794000	18618000	44925000	36945000	43398000	74647000	73293000	47393000	0	0	0
AITLGEILNLK	11	0	1183.72	orange1.1t02009.1	orange1.1t02009.1	yes	1;2	3.0187e-05	128.81	837820000	224350000	165760000	309720000	0	0	0	85173000	20810000	32005000	0	0	0
AITLGEILNSK	11	0	1157.67	Ciclev10014571m;Cg2g001770.1	Ciclev10014571m	no	2	6.6992e-05	105.46	804930000	0	0	0	161490000	109050000	104740000	0	0	0	163110000	165200000	101350000
AITLPGEGEIMDMMEVADPDAVHAVR	26	0	2766.3	Cg5g002520.1;Ciclev10018808m;Cs5g03400.1	Cg5g002520.1	no	3	1.7525e-11	85.376	213970000	14216000	0	66746000	0	0	0	0	0	0	51552000	33965000	47495000
AITNLPENFK	10	0	1145.61	Ciclev10018656m	Ciclev10018656m	yes	2	0.0011415	90.142	1007600000	0	121310000	128120000	197180000	145830000	198150000	81326000	0	135650000	0	0	0
AITNLPENFKPHR	13	1	1535.82	Ciclev10018656m	Ciclev10018656m	yes	2;3;4	1.0964e-38	225.97	82304000000	10631000000	11420000000	8764700000	7558200000	11612000000	10587000000	7143400000	7828200000	6759500000	0	0	0
AITQYIAQEFPDK	13	0	1522.77	Cs5g32800.1;Ciclev10022212m;Cg5g036980.1	Cg5g036980.1	no	2	8.9513e-32	206.32	1138200000	111220000	50276000	0	0	92388000	119610000	164360000	164850000	204730000	77939000	84815000	68011000
AITSAYYR	8	0	943.476	Cs3g02950.2;Cs3g02950.1;Cs2g15210.1;Cg2g008990.1;Ciclev10016641m;Cs2g04510.1;Cg2g043660.1;Cs8g19240.3;Cs8g19240.2;Cs8g19240.1;Ciclev10029434m;Ciclev10029427m;Cg8g023170.3;Cg8g023170.2;Cg8g023170.1;Cs2g15990.2;Cg2g008290.1;Ciclev10018407m;Cs7g32110.2;Cs7g32110.1;Cg7g000480.1	Cs8g19240.3	no	2	0.0075336	98.997	2424400000	237370000	195100000	180830000	201120000	237870000	309250000	457230000	196550000	212940000	75393000	0	120800000
AITTGWLHPSINQFNPEPSVEFDTVANK	28	0	3111.53	Cs2g03620.1;Cg2g044630.1;Ciclev10015139m	Cs2g03620.1	yes	3	5.1441e-12	89.055	199780000	0	0	44074000	0	0	0	0	0	0	66141000	89567000	0
AITTGWLHPSINQFNPEPSVEFDTVANKK	29	1	3239.63	Cs2g03620.1;Cg2g044630.1;Ciclev10015139m	Cs2g03620.1	yes	3	1.2363e-10	86.577	0	0	0	0	0	0	0	0	0	0	0	0	0
AITTLPENFK	10	0	1132.61	Cs5g19810.1;Cs5g19810.2;Cs7g28750.1;Ciclev10030605m;Cs7g28750.2;Cs7g28750.3;Cg7g004820.1	Cs5g19810.1	no	2	0.01038	61.213	1878900000	107480000	139960000	148220000	64244000	49051000	45788000	0	59497000	132260000	437300000	287460000	407660000
AITTLPENFKPHR	13	1	1522.83	Cs5g19810.1;Cs5g19810.2;Cs7g28750.1;Ciclev10030605m;Cs7g28750.2;Cs7g28750.3;Cg7g004820.1	Cs5g19810.1	no	2;3;4	5.0503e-12	166.04	136200000000	16176000000	16369000000	16393000000	4451900000	6024700000	5793600000	9041500000	7948600000	10371000000	12447000000	15924000000	15256000000
AITVDAQAVQR	11	0	1170.64	Ciclev10030683m;Cg7g019640.1;Cs7g08360.1	Ciclev10030683m	yes	2	0.017275	53.013	51758000	0	0	0	0	0	0	51758000	0	0	0	0	0
AITVFSPDGHLFQVEYALEAVR	22	0	2461.26	Ciclev10026531m;Cs1g25690.1;Ciclev10026339m;Cg1g001500.1;Cs8g02750.1;Ciclev10029139m;Cg8g001740.1	Ciclev10026531m	yes	3	3.4995e-16	125.04	168550000	0	0	0	0	65425000	50088000	25321000	0	27713000	0	0	0
AIVDEVSGWLR	11	0	1243.66	orange1.1t04182.1;Cg3g006980.1	orange1.1t04182.1	yes	2	0.059523	40.015	25296000	25296000	0	0	0	0	0	0	0	0	0	0	0
AIVDFCK	7	0	851.421	Ciclev10025334m;Ciclev10025344m	Ciclev10025334m	yes	2	0.029875	84.244	7007900000	773780000	783660000	743030000	668830000	1199100000	1454700000	397460000	401760000	501260000	36187000	0	48123000
AIVDFCKK	8	1	979.516	Ciclev10025334m;Ciclev10025344m	Ciclev10025334m	yes	2;3	0.016447	71.501	617820000	159930000	0	80457000	33458000	241190000	62926000	0	39858000	0	0	0	0
AIVEFCK	7	0	865.437	Cs1g16570.1;Cg1g013230.1	Cs1g16570.1	yes	1;2	0.041511	111.28	8187700000	656070000	735330000	829140000	0	0	0	503350000	503090000	479170000	1254800000	1916000000	1310700000
AIVEFCKK	8	1	993.532	Cs1g16570.1;Cg1g013230.1	Cs1g16570.1	yes	2	0.041101	66.073	0	0	0	0	0	0	0	0	0	0	0	0	0
AIVEGCGGLFPLAK	14	0	1430.76	orange1.1t00227.1;Ciclev10019734m;Cg5g043420.1;orange1.1t00227.2	orange1.1t00227.1	yes	2	6.4045e-07	109.44	1109900000	24197000	26194000	40673000	17301000	26984000	17918000	51172000	36789000	52346000	264530000	330710000	221040000
AIVETETK	8	0	889.476	Ciclev10014007m;Ciclev10014006m;Cg2g007150.3;Cg2g007150.1;Cg2g007150.2	Ciclev10014007m	no	2	0.038487	60.118	29496000	0	0	0	0	14726000	14771000	0	0	0	0	0	0
AIVGANAFAHESGIHQDGMLK	21	0	2165.07	Cs5g24360.1;Cg5g028700.1;Ciclev10020218m	Cs5g24360.1	yes	3	6.2818e-07	71.148	75943000	0	0	0	0	0	0	0	0	0	0	43094000	32849000
AIVLCTTEESADQGFHMAK	19	0	2106.97	Cs3g21980.1;Cg3g019030.2;Cg3g019030.1;Cg3g019030.3;Ciclev10002265m	Cs3g21980.1	no	3	7.8108e-13	114.96	389900000	23384000	58174000	73838000	0	29659000	0	0	44008000	0	46763000	38147000	75926000
AIVLTGNGGR	10	0	956.54	Cs4g16080.1;Ciclev10007590m;Ciclev10007626m;Cg9g019610.1	Ciclev10007590m	no	2	0.0047702	70.028	3549500000	197840000	145180000	179800000	511440000	324520000	327460000	555460000	431510000	619160000	0	166730000	90354000
AIVNAER	7	0	771.424	Cs4g13410.1;Cg5g017380.1;Ciclev10010805m;Ciclev10029575m;Ciclev10029573m;Ciclev10029572m;Ciclev10029571m	Cs4g13410.1	yes	2	0.033504	79.469	1775700000	172670000	150020000	210140000	91032000	82573000	71287000	66553000	37749000	100200000	261490000	270770000	261230000
AIVNLISNPVNSTVPIAAEVFK	22	0	2295.28	Cs1g21030.3;Cs1g21030.2;Cs1g21030.5;Cs1g21030.4;Cs1g21030.1;Cs1g21030.6;Cs1g21030.7;Ciclev10025945m;Ciclev10026253m;Ciclev10026149m	Cs1g21030.3	no	2;3	1.8596e-20	133.98	3201400000	188150000	118850000	266840000	188210000	268370000	415070000	698910000	377070000	434670000	28465000	141090000	75766000
AIVNLISNPVNSTVPIAAEVFKK	23	1	2423.38	Cs1g21030.3;Cs1g21030.2;Cs1g21030.5;Cs1g21030.4;Cs1g21030.1;Cs1g21030.6;Cs1g21030.7;Ciclev10025945m;Ciclev10026253m;Ciclev10026149m	Cs1g21030.3	no	3	3.9886e-09	89.297	174770000	22235000	0	0	10547000	61294000	18276000	11564000	37604000	13253000	0	0	0
AIVNYSTVFKPVAEAK	16	1	1735.95	Cs8g03410.1;Ciclev10028774m;Cg8g002380.2.1;Cg8g002380.2.2;Cg8g002380.2	Cs8g03410.1	yes	3	0.00023592	62.055	416080000	47182000	214520000	79958000	42380000	0	32034000	0	0	0	0	0	0
AIVQFEDFQMK	11	0	1354.66	orange1.1t00323.2;Ciclev10019380m;orange1.1t00323.1;orange1.1t00323.4;orange1.1t00323.3;Cg5g042480.1	orange1.1t00323.2	no	1;2;3	1.4651e-15	226.96	15880000000	1240200000	1591300000	1948500000	883740000	1247000000	1129000000	842270000	734100000	1017000000	2161800000	1645400000	1439200000
AIVTTVGGFAR	11	0	1090.61	Cs5g32870.1;Ciclev10021291m;Cg5g037070.1;Ciclev10022196m;Cs5g32870.2	Cs5g32870.1	yes	2	0.033521	44.543	0	0	0	0	0	0	0	0	0	0	0	0	0
AIVVTGAK	8	0	757.47	Ciclev10004429m;Cs9g04170.1;Cg9g002680.1	Ciclev10004429m	no	2	0.021865	69.628	1576800000	116190000	0	161330000	206040000	280670000	198730000	209270000	0	254970000	0	0	149630000
AIVVYVPYR	9	0	1078.62	Cg6g019490.1;Cs6g18590.1;Ciclev10012856m	Cg6g019490.1	yes	2	0.0032329	83.313	967210000	60803000	48439000	43496000	100550000	121290000	140200000	169600000	85824000	141940000	0	0	55062000
AIWEELQSTVHAVDSMTTK	19	0	2145.04	Cs7g15310.1;Cg6g007750.1;Ciclev10032825m	Cs7g15310.1	yes	2;3	1.6401e-30	165.3	128180000	0	0	0	0	0	0	0	128180000	0	0	0	0
AIYGDVPTPTPPAAGEAAK	19	0	1824.93	Cs3g19570.2;Cg3g016460.2	Cs3g19570.2	yes	2	0.00014768	64.373	224190000	20515000	80186000	60964000	0	0	0	0	0	15972000	46549000	0	0
AIYGDVPTPTPPAGEAAK	18	0	1753.89	Cs3g19570.1;Cg3g016460.1	Cs3g19570.1	yes	2	2.4518e-06	80.361	28649000	16313000	0	0	0	0	0	0	0	0	0	12337000	0
AIYHATFR	8	0	977.508	Cs7g10490.3;Cs7g10490.2;Ciclev10032388m;Cg7g017280.1	Cs7g10490.3	yes	2;3	0.0064109	74.301	400880000	30059000	0	0	37784000	66808000	0	83748000	63646000	118830000	0	0	0
AIYNEENDIGTYTIK	15	0	1742.84	Cg8g007270.1	Cg8g007270.1	no	2	0.0010139	62.237	42724000	0	0	0	0	0	0	42724000	0	0	0	0	0
AIYNPQVQITEEGQPETLDYR	21	0	2463.19	Ciclev10028967m;Cs8g03160.1;Cg8g002130.1;Cs8g03160.2;Ciclev10029028m;Cg8g002130.2	Ciclev10028967m	yes	2;3	2.6573e-51	188.84	1746800000	88183000	103660000	128900000	181120000	232240000	262250000	63063000	124240000	94027000	157970000	232900000	78268000
AIYPDTFYR	9	0	1144.56	Cs2g08320.2;Cg2g039700.1;Cs2g08320.1;Cs2g08320.4;Cs2g08320.3;Cg2g039700.2;Ciclev10014407m;Ciclev10014938m	Cs2g08320.2	no	2	0.00046799	122.52	2343200000	194980000	91878000	46008000	201860000	207170000	213740000	410030000	196370000	212890000	184720000	188080000	195510000
AKADQELPQLIEK	13	1	1481.81	Cs5g29720.1;Ciclev10022882m	Cs5g29720.1	yes	2;3	1.1496e-31	212.39	5743000000	392870000	424470000	420570000	252060000	447840000	378260000	408030000	290360000	453030000	813540000	691930000	770020000
AKDDKEPWWK	10	2	1301.64	Cs1g03590.1;Ciclev10018974m;Cg5g044000.1;Cs1g03590.3;Cs1g03590.4;Ciclev10019198m	Cs1g03590.1	yes	2;3;4	7.3034e-05	140.78	735800000	119380000	237790000	41309000	54657000	86901000	83124000	14312000	41983000	0	56343000	0	0
AKDELSPQIEQLLDAHPYLR	20	1	2335.22	Cs8g14730.3;Cs8g14730.1;Cs8g14730.4;Cs8g14730.2;Ciclev10028150m;Cg8g013690.1;Ciclev10028414m;Ciclev10028410m;Ciclev10028408m;Ciclev10028406m;Cg8g013690.2;Cg8g013690.2.1	Ciclev10028150m	no	2;3;4;5	3.2694e-89	264.96	16332000000	1877400000	1664000000	1676500000	484730000	753630000	732040000	1070200000	905920000	938090000	2652000000	1951900000	1625400000
AKDLLNKDYDFGHK	14	2	1662.84	Cs4g03340.1;Ciclev10009163m;Cg4g021990.1	Cg4g021990.1	no	2;3;4;5	1.1362e-23	193.77	867940000	547640000	19322000	0	0	159830000	20279000	0	112170000	0	0	8703500	0
AKDNSLKPQDYEGGTFTVTNLGGPFGIK	28	2	2953.48	Cs1g17930.6;Cs1g17930.4;Cs1g17930.3;Cs1g17930.1;Cg1g010070.1;Cs1g17930.2;Ciclev10025308m	Ciclev10025308m	no	2;3;4	4.1439e-109	248.91	7576200000	1065600000	451280000	439300000	457270000	790390000	510910000	553640000	803720000	660730000	455310000	709390000	678660000
AKDTGVAEHGSYSAK	15	1	1519.73	Cs7g25610.1;Ciclev10032302m;Cg7g006580.1;Cs7g25610.2;Ciclev10032764m	Cs7g25610.1	yes	2	1.1352e-58	249.86	329980000	19007000	0	0	52817000	125390000	65798000	26551000	20887000	19526000	0	0	0
AKDYSQGELSGILK	14	1	1507.79	Cg4g007580.1;Cs4g17550.1;Ciclev10008900m	Ciclev10008900m	no	2;3	8.3767e-41	233.78	6463400000	628310000	547590000	514870000	335760000	634800000	428680000	298290000	1200200000	592190000	268000000	319440000	695320000
AKEAFESLR	9	1	1049.55	Ciclev10000434m;Cs3g24950.1	Cs3g24950.1	no	2	0.032304	55.314	77102000	0	0	0	0	0	0	0	0	0	32041000	45061000	0
AKECLETVYQK	11	1	1367.68	Cs7g19620.2;Cs7g19620.1;Ciclev10033104m;Cg7g011260.1	Cs7g19620.2	yes	2	8.1156e-39	223.31	1620300000	148990000	90433000	117940000	190290000	179940000	137050000	127900000	142750000	109430000	113640000	165640000	96265000
AKEDKPQPK	9	2	1039.57	Cg4g012370.2;Cg4g012370.1;Cs4g10100.2;Cs4g10100.1;Ciclev10008189m	Cs4g10100.2	no	2;3	0.0010949	123.75	2958900000	311700000	378790000	170950000	219090000	214450000	192150000	216550000	111760000	138560000	442400000	382220000	180240000
AKEDMLNQLYSSVSAQSTAR	20	1	2198.06	Cg4g015750.1;Cg4g015810.1;Ciclev10018754m	Ciclev10018754m	no	2;3	2.2501e-06	72.317	310360000	0	19187000	0	33350000	34406000	24522000	43774000	44809000	0	0	59521000	50792000
AKEFILGELSR	11	1	1261.7	Cs5g02290.1;Ciclev10019200m;Cg5g001370.1;Cs5g02290.3	Cs5g02290.1	yes	3	0.066925	29.215	16573000	0	0	0	0	0	0	0	0	16573000	0	0	0
AKEFLETFK	9	1	1111.59	Cg7g007170.1;Cs7g24590.2;Ciclev10030963m	Cg7g007170.1	no	2;3	0.0018826	88.596	8669200000	1209300000	944650000	912240000	603190000	961910000	702790000	588270000	365530000	640830000	337170000	747290000	656030000
AKESPMPEPSELFTNVYVK	19	1	2165.07	Cs7g07890.1;Ciclev10031754m;Cg7g020150.1;Ciclev10031744m;Ciclev10031907m	Cs7g07890.1	yes	2;3	4.553e-61	227.08	14989000000	1803100000	1251700000	1715800000	759940000	1349300000	1279300000	865940000	957610000	650760000	1188100000	1682700000	1485300000
AKFDELVEDK	10	1	1192.6	Ciclev10013682m;Cs6g14950.1;Cg6g015720.1;Cs6g14950.2	Cs6g14950.1	no	2;3	0.0021896	92.792	772660000	117770000	34763000	50461000	14515000	43006000	46481000	0	20472000	0	234990000	210200000	0
AKFEELCSDLLDR	13	1	1594.77	orange1.1t01932.1;Cg3g000940.1;Ciclev10003758m;orange1.1t01932.2	orange1.1t01932.1	yes	2;3	5.4933e-05	94.339	293010000	23345000	50614000	20368000	0	0	0	21129000	0	0	87572000	89980000	0
AKGEDVIDNHHA	12	1	1304.61	Cs7g17230.1;Ciclev10033216m	Cs7g17230.1	yes	2	2.4193e-07	154.74	545860000	62523000	99980000	75984000	49603000	0	115820000	40399000	62080000	39471000	0	0	0
AKGTLYDGETR	11	1	1209.6	Ciclev10025619m;Ciclev10025843m;Cs1g19310.1;Cg1g009010.1	Ciclev10025619m	no	2	0.0074978	74.611	563920000	113880000	28422000	30034000	0	107490000	97216000	70549000	116330000	0	0	0	0
AKHDTTNTVVAGCVTGGTISAK	22	1	2187.1	Ciclev10029395m	Ciclev10029395m	yes	2;3	8.3415e-12	98.299	0	0	0	0	0	0	0	0	0	0	0	0	0
AKIELSSTSQTEINLPFITADASGAK	26	1	2691.4	Ciclev10000502m;Cs3g04960.1;Cs3g04960.2	Ciclev10000502m	no	3	0.0065744	31.923	81620000	32155000	0	22227000	0	0	27239000	0	0	0	0	0	0
AKIELSSTTQTDINLPFITADASGAK	26	1	2691.4	Ciclev10027943m;Ciclev10028047m;Cs8g03010.1;Cs8g03010.2	Cs8g03010.1	no	3	0.00075513	43.206	245340000	11901000	11629000	15697000	0	57885000	91322000	3975700	29243000	5757800	0	17927000	0
AKLDPLGLEER	11	1	1239.68	Cs5g19810.1;Cs5g19810.2;Cs7g28750.1;Ciclev10030605m;Cs7g28750.2;Cs7g28750.3;Cg7g004820.1	Cs5g19810.1	no	1;2;3	5.1538e-05	120.84	21482000000	3546800000	2103600000	2541900000	512790000	1018900000	791140000	1375700000	569310000	1828900000	2556000000	2567500000	2069600000
AKMLVSDEAR	10	1	1118.58	Ciclev10029900m	Ciclev10029900m	no		1	#NUM!	0	0	0	0	0	0	0	0	0	0	0	0	0
AKPWEVGQAQNASGQVIQSQVSAEGLNFK	29	1	3070.55	Ciclev10024320m	Ciclev10024320m	yes	3	7.7073e-09	77.509	113470000	0	0	0	59298000	54176000	0	0	0	0	0	0	0
ALAAEMAPDTR	11	0	1144.55	Cs2g02400.1;Cg2g045790.1;Cg2g045780.1;Cs2g02410.1;Ciclev10016358m	Cs2g02400.1	no	2	0.00075511	84.479	2419400000	249510000	162700000	230790000	279150000	47359000	404620000	280750000	345930000	359620000	58995000	0	0
ALAALSHSDEAAGALHHAGAISVIK	25	0	2409.28	Cg7g003070.1;Cg7g003210.1;Cs7g30240.1;Ciclev10032836m	Cg7g003070.1	no	3;4;5	2.1881e-63	190.8	1707500000	206530000	338960000	63717000	56835000	48424000	62214000	149840000	127050000	475690000	77329000	100910000	0
ALAALSHSDEAAGALHHAGVISVIK	25	0	2437.31	Cg7g002820.1;Cg7g002820.2	Cg7g002820.1	yes	3;4	3.5407e-42	166.65	1000700000	71572000	225290000	187410000	0	0	0	0	0	0	118820000	182360000	215270000
ALAAQQASANTALPGQGTTINVNDASPSVK	30	0	2894.47	Cs8g19240.3;Cs8g19240.2;Cs8g19240.1;Ciclev10029434m;Ciclev10029427m;Cg8g023170.3;Cg8g023170.2;Cg8g023170.1	Cs8g19240.3	yes	3	1.3651e-06	60.379	0	0	0	0	0	0	0	0	0	0	0	0	0
ALAAQVAQVDAFR	13	0	1358.73	Cg6g017920.1;Ciclev10011296m;Cs6g17080.2;Cs6g17080.1	Cg6g017920.1	no	2;3	1.553e-23	188.29	9829100000	446760000	484600000	587130000	463280000	348100000	500550000	380280000	278230000	414160000	2114900000	2277700000	1533400000
ALAAQVAQVDAFRK	14	1	1486.83	Cg6g017920.1;Ciclev10011296m;Cs6g17080.2;Cs6g17080.1	Cg6g017920.1	no	2;3	1.693e-08	131.66	1539000000	168750000	57625000	68333000	46194000	278660000	127270000	27897000	47551000	49076000	165490000	313930000	188240000
ALAAVEAGQGR	11	0	1041.56	Cs8g15360.3;Cg8g018720.2;Cs8g15360.1;Cg8g018720.1;Cs8g15360.4;Ciclev10027841m;Ciclev10027764m;Cs8g15360.2	Cs8g15360.3	yes	2	0.080275	41.109	161990000	40130000	31404000	0	0	0	0	0	0	63611000	0	26846000	0
ALAAVNDISGAER	13	0	1285.66	Cs7g09090.1;Ciclev10031342m;Cg7g018880.2;Cg7g018880.1	Cs7g09090.1	no	2	0.00018649	78.324	2191100000	237050000	197950000	194430000	107750000	145650000	124970000	115610000	83562000	178680000	281790000	284030000	239650000
ALAAVQALLLNQGPPK	16	0	1602.95	Cg4g015750.1;Cg4g015750.2;Cs5g19210.2;Cs5g19210.1;Cg4g015810.1;Cs5g19270.1;Cg4g015930.1;Ciclev10018754m;Ciclev10019162m	Ciclev10018754m	no	2	1.4916e-15	153.39	154110000	16552000	0	0	0	0	0	65124000	38584000	33849000	0	0	0
ALADFLFNTENALVR	15	0	1692.88	Cg4g001560.1;Cs7g06240.1;Ciclev10007347m;Cs7g06240.2;Cs7g06240.3	Cs7g06240.1	no	2;3	1.3411e-28	198.48	5714100000	332250000	1104600000	486900000	208470000	242840000	299520000	426030000	194890000	276890000	798300000	169470000	1173900000
ALADQLFR	8	0	932.508	Cg6g011910.10;Cg6g011910.1;Cs6g11270.7;Ciclev10012942m;Cs6g11270.6;Cs6g11270.5;Cs6g11270.4;Cs6g11270.3;Cs6g11270.2;Cs6g11270.1;Ciclev10012675m;Ciclev10012671m;Cg6g011910.7;Cg6g011910.6;Cg6g011910.5;Cg6g011910.4;Cg6g011910.3;Cg6g011910.2;Cg6g011910.7.2;Cg6g011910.7.1;Cs6g11270.8	Cg6g011910.10	yes	2	0.01149	84.568	33023000	0	0	0	0	12165000	0	20858000	0	0	0	0	0
ALAEAYR	7	0	792.413	Cs4g03810.3;Cs4g03810.2;Cs4g03810.1;Ciclev10009105m;Ciclev10009101m;Cs4g03810.4;Ciclev10009384m;Cg4g021430.2;Cg4g021430.1	Cg4g021430.2	no	2	0.02113	94.407	1690700000	206370000	175800000	0	0	0	259650000	152430000	71623000	65634000	241980000	269030000	248160000
ALAECLVADACPEESEAVR	19	0	2088.95	Ciclev10017318m;Cg2g037840.1	Ciclev10017318m	yes	2	7.9144e-05	64.705	0	0	0	0	0	0	0	0	0	0	0	0	0
ALAEKPFAPK	10	1	1070.61	Cs8g06400.3;Ciclev10028421m;Cs8g06400.1;Ciclev10028310m;Cg8g006840.1;Cs8g06400.2;Ciclev10028669m	Cs8g06400.3	yes	3	0.0069365	54.094	186910000	31852000	22574000	25117000	0	0	0	46646000	0	60722000	0	0	0
ALAENEGEGLAK	12	0	1200.6	Cs9g02470.2;Cs9g02470.1;Ciclev10005018m;Cg9g001500.1;Cs9g02470.3;Ciclev10004609m;Cg9g001500.3;Cg9g001500.2;Ciclev10004638m;Ciclev10004636m;Ciclev10004547m	Cs9g02470.2	yes	2	1.1439e-05	120.77	462100000	51605000	52046000	50143000	11221000	0	0	12963000	0	0	92240000	112170000	79718000
ALAEQLFDDENLLVR	15	0	1744.9	Ciclev10018769m;Ciclev10018768m;Ciclev10018766m;Ciclev10018765m;Cg5g011170.1;Cs5g11720.5;Cs5g11720.2;Cs5g11720.4;Cs5g11720.3;Cs5g11720.1	Cs5g11720.3	no	2;3	7.1723e-29	192.65	2239800000	116480000	0	72344000	335870000	203890000	192150000	770610000	231970000	316460000	0	0	0
ALAFAQK	7	0	747.428	Cg5g028640.1;Cs5g24290.1;Ciclev10019328m	Cg5g028640.1	yes	2	0.023384	84.359	28897000	0	28897000	0	0	0	0	0	0	0	0	0	0
ALALDLQGFK	10	0	1074.61	Cg3g013880.2;Cg3g013880.1;Cs3g17100.2;Cs3g17100.1;Ciclev10002465m;Ciclev10002461m	Cg3g013880.2	yes	2	0.00022635	107.21	1143500000	54503000	49725000	45135000	103170000	108020000	86422000	135010000	84861000	155380000	104450000	107300000	109570000
ALALFEK	7	0	790.459	Cs6g06190.1;Cg6g004480.1;Ciclev10011521m	Cs6g06190.1	no	2	0.040414	75.109	1551900000	0	161190000	150240000	172770000	187030000	140380000	0	111150000	188010000	159370000	147180000	134560000
ALALGAQAVLIGR	13	0	1251.77	Cg1g011080.1;Cg1g012720.2;Cg1g012720.1;Cg1g011040.1;Cg1g010980.1;Ciclev10025923m;Ciclev10025920m;Ciclev10025919m;Ciclev10025917m;Ciclev10025973m;Ciclev10025729m;Cs1g16950.1;Cg1g012680.1;Cg1g011140.1;Cs1g17100.1;Ciclev10025922m;Ciclev10025976m;Ciclev10025921m;Ciclev10025918m;Cg1g012850.1	Ciclev10025921m	no	2	2.1678e-07	114.86	841580000	0	0	0	0	0	0	157120000	401460000	283000000	0	0	0
ALALGASGVFVGR	13	0	1216.69	Cs2g03230.3;Cs2g03230.2;Cg2g044990.3;Cs2g03230.5;Cg2g044990.1;Cs2g03230.1;Cg2g044990.2;Cs2g03230.4;Ciclev10015664m;Ciclev10015533m;Ciclev10016040m	Ciclev10015664m	no	2	4.0988e-06	107.09	3657700000	37701000	81574000	121920000	396770000	483890000	547340000	749620000	729910000	509000000	0	0	0
ALAMALK	7	0	716.425	Ciclev10005132m;Ciclev10005122m;Cs9g04700.1;Cs9g04700.2;Cs9g04700.3;Cg9g003270.1	Cg9g003270.1	no	2	0.030012	84.064	596990000	53990000	82033000	68257000	0	28103000	39686000	0	0	32439000	127190000	81030000	84256000
ALAMTSLR	8	0	861.474	Cg4g013550.1;Cs4g08940.3;Ciclev10008892m;Cs4g08940.1;Cs4g08940.2	Cg4g013550.1	no	2	0.0012298	144.38	14724000000	1084500000	1453700000	1484100000	1317700000	1511200000	1108100000	1506100000	814920000	1820100000	905600000	926100000	791570000
ALANTEGVYR	10	0	1092.56	Cs5g19060.1;Ciclev10018655m;Cg4g015600.1	Cs5g19060.1	yes	2	0.0041511	72.243	40130000	0	18892000	0	21239000	0	0	0	0	0	0	0	0
ALANVKPNDHPFGGQELNASSLGWAMSAVSSR	32	1	3310.62	Cs2g17390.2;Cs2g17390.3;Cs2g17390.4;Cs2g17390.1	Cs2g17390.2	yes	4	2.5676e-07	54.036	97975000	0	0	0	57736000	0	40239000	0	0	0	0	0	0
ALASHNCLSEAAYETK	16	0	1763.81	Cg2g027960.1	Cg2g027960.1	yes	2;3	3.9583e-15	125.73	120610000	0	0	0	0	0	0	0	0	0	65550000	55063000	0
ALASQSIAGLDR	12	0	1200.65	Ciclev10028150m;Cg8g013690.1;Ciclev10028414m;Ciclev10028410m;Ciclev10028408m;Ciclev10028406m;Cg8g013690.2;Cg8g013690.2.1	Ciclev10028150m	yes	2	1.8367e-06	140	5147300000	205360000	232270000	221150000	0	0	0	74004000	45743000	154230000	1467800000	1329100000	1417700000
ALASVKPNDHPFGGQELNASSLGWAMSAVSSR	32	1	3283.6	Cg2g029540.1;Cg2g029540.3;Cg2g029540.2;Cg2g029540.4	Cg2g029540.1	yes	4	2.5379e-19	103.04	307730000	0	64823000	0	0	0	0	0	0	69593000	64634000	0	108680000
ALASYMFNTEEALVR	15	0	1713.84	Cs6g21770.1;Ciclev10010991m;Cg6g025390.1;Cs6g21770.2	Cs6g21770.1	yes	2	1.9963e-21	175.15	197540000	27416000	31391000	0	0	0	0	0	0	0	37377000	50779000	50576000
ALATDEWLR	9	0	1073.55	Cs2g06860.1;Cg2g041270.1;Ciclev10014723m	Cs2g06860.1	no	2	0.00016665	135.83	11274000000	831740000	1734500000	1481100000	942090000	1223700000	1534200000	471910000	322090000	478000000	861440000	740550000	652930000
ALATYGTQALAEMMK	15	0	1597.78	orange1.1t00566.5;orange1.1t00566.6;orange1.1t00566.3;orange1.1t00566.1;Ciclev10019346m;orange1.1t00566.2;orange1.1t00566.7	orange1.1t00566.5	yes	2	3.0429e-13	146.77	415280000	0	0	36891000	0	0	0	0	0	0	122990000	255400000	0
ALAVIEYLISHGSER	15	0	1656.88	Ciclev10008535m;Ciclev10008534m;Cs4g18900.6;Cs4g18900.3;Ciclev10008057m;Cs4g18900.7;Cs4g18900.4;Cs4g18900.5;Cs4g18900.2;Cs4g18900.1;Ciclev10007890m;Ciclev10007889m;Ciclev10007888m;Cg4g004700.1	Ciclev10008535m	yes	3	6.1845e-05	70.26	48068000	8701400	3445500	0	11391000	7156100	8724200	2951100	1740300	3958900	0	0	0
ALAVLASASSVSHER	15	0	1496.79	Cs2g12120.3;Cs2g12120.2;Cs2g12120.1;Cs2g12120.4;Cg2g036750.1	Cs2g12120.3	yes	2;3	1.2919e-11	131.96	4531600000	205580000	731410000	527810000	272000000	373400000	493390000	0	0	0	609970000	568850000	749220000
ALAVLASASSVSHEREEFLR	20	1	2171.13	Cs2g12120.3;Cs2g12120.2;Cs2g12120.1;Cs2g12120.4;Cg2g036750.1	Cs2g12120.3	yes	3;4	1.9192e-25	151.95	1863100000	116380000	69714000	179870000	209620000	371000000	300940000	0	0	0	172600000	267350000	175600000
ALAVLASASSVSR	13	0	1230.69	Ciclev10014377m;Ciclev10014376m;Ciclev10014375m;Ciclev10014374m	Ciclev10014377m	yes	2	1.6592e-05	96.82	2717800000	121860000	161720000	129950000	170610000	155920000	168620000	391120000	420570000	398530000	196910000	198290000	203670000
ALAVVDK	7	0	714.428	Ciclev10005899m;Ciclev10006166m;Cg9g026730.1	Ciclev10005899m	no	2	0.08265	58.782	521030000	0	0	0	0	0	0	151620000	0	122810000	0	128910000	117680000
ALAVVDKAPEAEPPAGEK	18	1	1790.94	Ciclev10005899m;Ciclev10006166m	Ciclev10005899m	yes	2;3	3.8382e-15	134.66	3018400000	403570000	169000000	258630000	0	227120000	204980000	813640000	409180000	532270000	0	0	0
ALAVVDKAPEAEPPTGEK	18	1	1820.95	Cg9g026730.1	Cg9g026730.1	yes	2;3	1.3763e-19	151.31	1394500000	0	0	0	0	0	0	0	0	0	356840000	577660000	459990000
ALAVVDQTPDSAK	13	0	1313.68	orange1.1t00340.1;Ciclev10022286m;Cg5g042290.1	orange1.1t00340.1	no	2	1.0859e-05	101.53	2109900000	133130000	92570000	123070000	66416000	85431000	76959000	521540000	156490000	438720000	93540000	132960000	189030000
ALAVVDQTPDSAKK	14	1	1441.78	orange1.1t00340.1;Ciclev10022286m;Cg5g042290.1	orange1.1t00340.1	no	2	0.00030053	79.875	0	0	0	0	0	0	0	0	0	0	0	0	0
ALAVYGR	7	0	748.423	Cg8g004750.1;Cs8g05790.3;Cs8g05790.2;Cs8g05790.1;Ciclev10028010m;Ciclev10028009m	Ciclev10028010m	no	2	0.020631	103.28	588800000	24874000	0	17243000	71466000	73899000	56735000	175120000	67783000	101680000	0	0	0
ALAYLIADPDVSK	13	0	1374.74	Cg3g021690.1;Cs3g23820.1;Cg3g021690.3;Cg3g021690.2;Cg3g021690.4	Cg3g021690.1	yes	2	0.0014846	65.043	0	0	0	0	0	0	0	0	0	0	0	0	0
ALCADHNVSLLTVPSAK	17	0	1794.93	orange1.1t02752.1;Ciclev10026727m;Ciclev10026726m;Cg1g021290.1	orange1.1t02752.1	yes	2;3	2.0704e-34	194.05	732980000	0	14373000	19705000	88648000	59150000	63391000	135370000	64440000	142700000	0	145210000	0
ALCAGMDIK	9	0	977.467	Cg4g008300.1	Cg4g008300.1	yes	2	0.0067875	72.325	1579500000	0	0	0	0	0	0	0	0	0	596840000	501530000	481120000
ALCDLCENFGVEFPGCDYRPQDR	23	1	2817.19	Cs8g02940.1;Cg8g001940.1	Cs8g02940.1	yes	3	8.0914e-29	142.85	78665000	0	0	0	0	0	0	42617000	0	36048000	0	0	0
ALCEIAK	7	0	803.421	Cs7g31650.1;Ciclev10031157m;Cg7g000930.1	Cs7g31650.1	yes	2	0.094706	56.27	70119000	0	0	0	0	0	0	0	0	0	0	46875000	23244000
ALCGLTAGAIGASVGSPADLALIR	24	0	2253.22	Cs9g03130.1;Ciclev10016099m;Cg2g000450.1;Cs9g03130.2	Cs9g03130.1	yes	2;3;4	4.5075e-124	280.62	18656000000	717860000	1187400000	1257700000	1877800000	1884400000	1628600000	1541700000	2145100000	1559800000	1526000000	1550500000	1779500000
ALCLIETR	8	0	974.522	Ciclev10014287m;Cs2g13580.2;Cs2g13580.1;Cg2g034170.1	Ciclev10014287m	yes	2	0.0071763	103.74	63039000	0	0	0	15711000	0	0	23854000	0	23474000	0	0	0
ALCLLGECYEVK	12	0	1453.69	Cg3g013880.2;Cg3g013880.1;Cs3g17100.2;Cs3g17100.1;Ciclev10002465m;Ciclev10002461m	Cg3g013880.2	yes	2	0.00016926	90.434	511540000	5706500	29282000	0	72236000	65464000	69485000	59762000	38052000	67133000	51024000	53396000	0
ALCLVTTGK	9	0	961.527	orange1.1t02009.1;Ciclev10014571m;Cg2g001770.1	orange1.1t02009.1	no	2	0.0006399	113.71	1716300000	304320000	225800000	269900000	92698000	82225000	177540000	106380000	61902000	136800000	96695000	84575000	77499000
ALCPSDWIEK	10	0	1217.58	Cg3g014660.2;Cg3g014660.1;Ciclev10002573m;Cs3g17930.1	Cg3g014660.2	no	1;2	0.00013049	117.7	13116000000	909390000	596150000	395140000	807060000	651310000	882720000	683870000	2576400000	811340000	1488300000	1778700000	1535200000
ALCTGEK	7	0	777.369	Cg8g010370.1;Ciclev10022535m;Cs8g12840.1;Cs8g09220.1;Ciclev10029386m;CgUng005710.1;Cs8g09250.1;CgUng005700.1;Cs8g20210.1;Ciclev10029291m;Cg8g024110.1;Cs7g31100.5;Cs7g31100.4;Cs7g31100.1;Cs7g31100.2;Ciclev10032673m;Cg7g001950.1;Ciclev10021997m;Ciclev10021993m;orange1.1t01793.2;Ciclev10021694m;Cg5g039470.1;Cs7g11140.1;Ciclev10032474m;Cg7g016600.1;Cs7g11140.2	Cg8g010370.1	no	2	0.030694	90.777	0	0	0	0	0	0	0	0	0	0	0	0	0
ALCYPLK	7	0	863.458	Cs9g03300.1;Ciclev10014640m;Cg2g000310.1;Cs9g03300.2	Cs9g03300.1	yes	2	0.03651	77.496	668870000	102330000	108150000	90508000	0	0	0	49556000	0	0	147820000	170490000	0
ALDAFQLDPAK	11	0	1187.62	Ciclev10000875m;Ciclev10000872m;Cg3g013600.3;Cg3g013600.2;Cg3g013600.1;Cs3g16860.2;Cs3g16860.1;Cs3g16860.3	Cg3g013600.3	no	2	2.3507e-05	113.22	25781000000	1556800000	1502600000	1499000000	1310700000	1879800000	2280400000	818840000	812300000	1119900000	3150300000	4458400000	5391600000
ALDAGPVIAR	10	0	981.561	Cs6g17870.1;Ciclev10013714m;Cg6g018780.1	Cs6g17870.1	yes	2	0.0020082	64.927	463540000	0	0	0	26637000	48466000	0	68812000	63717000	0	90846000	69558000	95501000
ALDAPIFHVNGDDMEAVAHVCELAAEWR	28	0	3135.45	Cs7g28750.1;Ciclev10030605m;Cs7g28750.2;Cs7g28750.3;Cg7g004820.1	Cs7g28750.1	no	2;3;4	1.9851e-124	265.45	17191000000	872370000	964310000	1248800000	1146100000	1758200000	2097000000	977320000	649130000	909850000	2079600000	2259100000	2229100000
ALDCITSYDIEALGIPSK	18	0	1964.98	Ciclev10019034m;Ciclev10019099m	Ciclev10019034m	yes	2	0.0078902	45.237	0	0	0	0	0	0	0	0	0	0	0	0	0
ALDDTLHAFCK	11	0	1289.61	Cg1g001410.1;Ciclev10025711m	Cg1g001410.1	yes	2	1.0154e-06	150.46	189360000	0	0	0	10687000	0	0	0	0	0	65039000	76004000	37630000
ALDKELSSDFER	12	1	1408.68	Cs1g01540.1;Ciclev10027333m;Cg1g029460.1	Cs1g01540.1	no	3	6.4165e-05	89.231	875500000	0	0	0	38455000	53319000	45590000	40561000	0	55800000	241790000	236840000	163140000
ALDLGPQGVMFPMIDSPEAAK	21	0	2186.08	Cs5g01620.1;Cg5g000650.1;Ciclev10020878m	Cs5g01620.1	no	2	5.7056e-20	128.4	345380000	0	44554000	24952000	0	0	0	0	7177500	0	52353000	124590000	91752000
ALDLPVYFGDAGSR	14	0	1479.74	Cg5g042370.1;Ciclev10018563m;orange1.1t00334.1	Cg5g042370.1	yes	2	0.025363	44.44	109900000	0	0	0	0	0	0	0	0	0	54062000	55842000	0
ALDMNSAEDAIVR	13	0	1403.67	Cs4g11090.1;Ciclev10008765m;Cg2g023750.1	Cg2g023750.1	no	2;3	1.1146e-07	131.69	2283200000	81113000	99176000	69209000	9808700	0	0	29509000	89453000	65673000	556950000	872600000	409670000
ALDPSISAK	9	0	900.492	Ciclev10026143m;Ciclev10026140m;Cs1g14950.1;Cg1g014740.1	Cs1g14950.1	no	2	0.01359	62.201	635790000	0	0	0	0	0	0	0	0	202600000	138500000	163860000	130830000
ALDQYNK	7	0	850.418	Cs2g15330.1;Cg2g008840.1	Cs2g15330.1	yes	2	0.042823	73.637	660420000	0	99150000	33571000	0	65079000	69666000	0	42438000	104320000	0	103140000	143050000
ALDSVANFHLQNGAMIER	18	0	1984.98	Cs2g02650.1;Cg2g045540.1;Cs2g02650.2;Ciclev10015047m	Cs2g02650.1	no	3	0.00033588	53.512	339910000	7814800	0	0	25966000	46795000	25143000	55723000	70351000	58386000	0	0	49733000
ALDSYLK	7	0	808.433	Cs2g02650.1;Cg2g045540.1;Cs2g02650.2;Ciclev10015047m	Cs2g02650.1	no	2	0.0389	76.035	1334300000	92451000	92589000	88459000	82256000	152120000	150920000	169200000	88492000	180800000	64721000	85351000	86971000
ALDWGPGGGPDLIVDDGGDATLLIHEGVK	29	0	2886.44	orange1.1t01892.1;Cg6g014220.1;Ciclev10004852m	Ciclev10004852m	no	3	0.091232	8.9504	45976000	0	0	0	0	2251300	2777200	4858200	2913300	0	18670000	14506000	0
ALDYESMNENVK	12	0	1411.63	Cg7g018710.3;Cg7g018710.2;Cg7g018710.1;Cs7g09270.7;Cs7g09270.6;Cs7g09270.5;Cs7g09270.4;Cs7g09270.2;Cs7g09270.10;Cs7g09270.1;Ciclev10031388m;Ciclev10031386m;Ciclev10031382m;Ciclev10031381m;Ciclev10031380m;Cs7g09270.12;Cs7g09270.9;Cs7g09270.8;Cs7g09270.3;Cs7g09270.11;Ciclev10031738m	Cg7g018710.3	yes	2	0.0082097	56.938	58749000	0	0	0	0	0	0	0	0	0	0	58749000	0
ALDYGVDAVVGTPGR	15	0	1488.76	Cg6g011380.3;Cg6g011380.2;Cg6g011380.1;Cs6g10770.2;Cs6g10770.1;Ciclev10013510m	Cs6g10770.2	no	2;3	1.587e-16	162.37	2265600000	219350000	226390000	265480000	182960000	203460000	135600000	60277000	66698000	114140000	241620000	331240000	218360000
ALEALKPELK	10	1	1110.66	Ciclev10020378m;Cg5g010240.2;Cg5g010240.1;Cs5g10730.1	Cs5g10730.1	no	2;3	0.00029447	118.28	2496500000	258810000	176120000	196470000	100960000	172050000	152070000	131700000	37977000	101870000	528780000	351840000	287870000
ALECPCIADLR	11	0	1316.62	Cs2g12390.1;Cg2g036460.1;Ciclev10016869m	Cs2g12390.1	yes	2	0.00045153	89.805	502730000	23868000	30919000	33826000	0	18654000	26825000	46389000	45005000	11375000	113340000	84547000	67981000
ALEDAGLKK	9	1	943.534	Cs3g14220.2;Ciclev10000531m;Cs3g14220.1;Cs3g14220.3;Ciclev10003341m;Cs3g14490.1;orange1.1t04898.1	Cs3g14220.2	no	2	0.044793	55.235	825900000	71089000	65922000	54630000	110410000	116870000	102050000	165290000	48785000	90867000	0	0	0
ALEDEMLLR	9	0	1088.55	Cs4g06850.9;Cs4g06850.11;Cs4g06850.8;Cs4g06850.7;Cs4g06850.6;Cs4g06850.5;Cs4g06850.4;Cs4g06850.3;Cs4g06850.2;Cs4g06850.10;Cs4g06850.1;Ciclev10007488m;Ciclev10007487m;Ciclev10007486m;Ciclev10007485m;Ciclev10007484m;Ciclev10007483m;Ciclev10007482m;Ciclev10007481m;Ciclev10007480m;Cg4g018060.4;Cg4g018060.3;Cg4g018060.2;Cg4g018060.1;Cs4g06850.12	Cs4g06850.9	yes	2	0.0017298	93.649	278220000	0	0	0	41763000	55674000	55062000	40611000	34971000	50141000	0	0	0
ALEDETR	7	0	832.393	Cs1g10270.2;Cs1g10270.1;Ciclev10030969m;Cg1g021930.1;Cs1g10270.3	Cs1g10270.2	yes	2	0.02178	95.541	1331900000	0	120620000	109050000	154830000	220450000	185850000	159380000	140070000	241650000	0	0	0
ALEDLNWDHSFVR	13	0	1600.76	orange1.1t02009.1;Ciclev10014571m;Cg2g001770.1	orange1.1t02009.1	no	2;3	9.5314e-24	194.13	3714200000	548630000	605280000	597870000	268530000	173310000	199680000	214260000	114110000	319550000	241860000	206160000	224970000
ALEDLSIQYDNSVR	14	0	1621.79	Cg8g021260.1;Cs8g17560.1;Ciclev10027681m	Cg8g021260.1	yes	3	0.086274	19.244	299390000	0	0	0	0	0	0	0	0	0	118530000	74743000	106120000
ALEDLVR	7	0	814.455	Cg1g014300.1;Cs1g15410.1	Cg1g014300.1	yes	2	0.019897	108.24	6164700000	571220000	729250000	738670000	0	0	0	123100000	139300000	0	1561700000	1240900000	1060500000
ALEDTDSDIEGR	12	0	1319.58	Cs2g16990.1;Cg2g033440.1;Cs2g16990.2	Cs2g16990.1	yes	2	0.0016691	67.997	0	0	0	0	0	0	0	0	0	0	0	0	0
ALEDVSNAPIGMLIATPSEVLQHIEDGNVSCDDIR	35	0	3777.82	Cs3g21980.1	Cs3g21980.1	yes	3	1.2102e-12	69.551	11584000	0	11584000	0	0	0	0	0	0	0	0	0	0
ALEDVSNAPIGMLIATPSEVLQHIEDR	27	0	2917.49	Ciclev10002265m	Ciclev10002265m	yes	3	3.1747e-17	101.86	96401000	10857000	15373000	9540600	14802000	25556000	13771000	6501800	0	0	0	0	0
ALEECLLR	8	0	1002.52	Cg6g010060.2;Cg6g010060.1;Cg6g010060.3.1;Cg6g010060.3;Ciclev10011082m;Cs6g09520.1	Cg6g010060.2	yes	2	0.081124	48.036	0	0	0	0	0	0	0	0	0	0	0	0	0
ALEIAER	7	0	800.439	Cs6g10600.2;Cs6g10600.1;Ciclev10011403m;Ciclev10011402m;Cg6g011170.1;Cs6g10600.4;Cs6g10600.3;Cg6g011170.2	Cs6g10600.2	yes	2	0.032926	80.229	996280000	175440000	73882000	70495000	0	0	125610000	352880000	0	197980000	0	0	0
ALEIAQEINQK	11	0	1255.68	Ciclev10020364m;Ciclev10019636m;orange1.1t05358.1	Ciclev10020364m	no	2;3	8.5269e-10	167.09	15004000000	637520000	851730000	1027600000	871070000	1578400000	1577700000	1230300000	1003700000	1481300000	1896700000	1286200000	1561700000
ALELCNEEQK	10	0	1232.57	Cs4g08260.3;Cs4g08260.1;Ciclev10008832m;Cs4g08260.2;Ciclev10008853m;Cg4g014160.1;Cs4g08260.4;Ciclev10009292m;Cs4g08260.5	Cs4g08260.3	yes	2	0.0080332	64.82	141140000	0	0	0	23363000	0	0	81201000	36581000	0	0	0	0
ALELCNEEQKK	11	1	1360.67	Cs4g08260.3;Cs4g08260.1;Ciclev10008832m;Cs4g08260.2;Ciclev10008853m;Cg4g014160.1;Cs4g08260.4;Ciclev10009292m;Cs4g08260.5	Cs4g08260.3	yes	2;3	2.3841e-09	163.12	392720000	18342000	0	0	38974000	0	0	155350000	81650000	98407000	0	0	0
ALELKDEMFVK	11	1	1321.7	Cg5g018210.1;orange1.1t02724.1	Cg5g018210.1	no	2;3	0.00044489	77.744	175930000	0	0	16779000	16168000	38059000	39843000	0	34390000	30692000	0	0	0
ALELLNEMENK	11	0	1302.65	Cg1g003940.1;Cs1g23850.1;Ciclev10025762m	Cg1g003940.1	yes	2	0.0010168	79.889	150740000	0	0	0	8410500	0	0	0	0	0	60230000	44253000	37844000
ALELPLHWK	9	0	1105.63	Cs3g04360.1;Cg3g004140.1;Cs3g04340.1	Cs3g04360.1	no	2;3	0.0022202	68.016	716970000	286890000	161140000	217180000	20148000	31610000	0	0	0	0	0	0	0
ALELVGEMR	9	0	1016.53	Ciclev10015628m;Cs2g07220.1;Cg2g040900.1	Cs2g07220.1	no	2	0.017104	60.102	606580000	66847000	0	91807000	13282000	0	0	53014000	0	0	108460000	140620000	132550000
ALELVYLLVNESNVKPLTK	19	1	2142.23	Ciclev10030683m;Cg7g019640.1	Ciclev10030683m	yes	3	0.00040208	48.616	32445000	0	0	0	3179800	5754900	0	10837000	4982300	7690400	0	0	0
ALENEMLLR	9	0	1087.57	Ciclev10018889m;Ciclev10019255m;Cs9g03980.1;Ciclev10004341m;Cg9g002460.1;Cs9g03980.2;Cs5g33470.1;Cg5g037720.1	Cs5g33470.1	no	2	0.0010576	105.52	4251500000	285780000	217580000	251380000	321370000	375020000	420470000	642950000	517980000	446900000	166660000	332460000	272980000
ALENLKTENEDQR	13	1	1558.76	Cs1g18140.2;Cs1g18140.1;Cs1g18140.3;Ciclev10025257m;Cg1g009850.1	Cg1g009850.1	no	2;3	1.4288e-38	223.39	3115200000	478150000	339070000	439050000	46438000	288700000	277130000	282030000	152470000	260400000	177520000	155030000	219160000
ALENSGFGRPSIVQAASVGPVLSGK	25	1	2440.31	Cs7g08120.3;Cs7g08120.2;Cs7g08120.1;Ciclev10031063m;Ciclev10031062m;Cg7g019940.3;Cg7g019940.2;Cg7g019940.1;Cs7g08120.4	Cs7g08120.3	yes	3	4.2722e-05	57.738	0	0	0	0	0	0	0	0	0	0	0	0	0
ALEQLSHFEK	10	0	1200.61	Cs7g14640.1;Cg7g013050.1;Ciclev10030905m;Cs7g14640.2;Cg7g013050.3;Cg7g013050.2	Cs7g14640.1	yes	2;3	0.0013622	84.821	736580000	80070000	115340000	58651000	65048000	62329000	83678000	79118000	26606000	70434000	53721000	0	41592000
ALEQNELSQK	10	0	1158.59	Cs5g29910.1;Ciclev10019294m;Cg5g034100.1	Cs5g29910.1	yes	2	0.00015128	125.75	967950000	69512000	93685000	88239000	92084000	90251000	61695000	0	26168000	45851000	96846000	167360000	136260000
ALESMLIEVAR	11	0	1230.66	Ciclev10010146m;Cg5g017370.1;Cg5g017370.2	Ciclev10010146m	yes	2	2.5033e-05	105.46	99910000	10398000	0	0	0	15395000	27405000	15183000	16910000	0	14618000	0	0
ALESSPLDSNIDISSER	17	0	1831.88	Cg2g027190.1;Cg2g027190.4;Cg2g027190.3;Cg2g027190.2	Cg2g027190.1	yes	2	5.2234e-06	89.344	280360000	0	35458000	34080000	0	0	0	0	0	0	82196000	60269000	68356000
ALESSPLDSNIDISSERDQEISSSTIEK	28	1	3049.46	Cg2g027190.1;Cg2g027190.4;Cg2g027190.3;Cg2g027190.2	Cg2g027190.1	yes	3	1.9201e-05	48.634	31785000	31785000	0	0	0	0	0	0	0	0	0	0	0
ALETEMPIMVQIQELVR	17	0	1999.05	Cs1g13870.3;Ciclev10025779m;Cs1g13870.4;Cs1g13870.2;Cs1g13870.1;Ciclev10025775m;Ciclev10025773m;Ciclev10025772m;Cg1g015990.2.1;Cg1g015990.2;Cg1g015990.1	Cs1g13870.3	yes	2	0.01315	41.088	0	0	0	0	0	0	0	0	0	0	0	0	0
ALEVIPR	7	0	796.481	Ciclev10014835m;Cs2g26770.1;Ciclev10014780m;Cg2g007870.1;Ciclev10014771m;Cs2g26770.2	Ciclev10014835m	yes	2	0.030826	85.359	0	0	0	0	0	0	0	0	0	0	0	0	0
ALEVIQFLK	9	0	1059.63	Cg9g020940.1;Ciclev10006928m;Cs9g13160.2;Cs9g13160.1	Cg9g020940.1	yes	2	0.0060373	78.516	208680000	18203000	0	0	19604000	29259000	0	53539000	28088000	43850000	0	16138000	0
ALEVVEELR	9	0	1056.58	Cs6g03130.1;Ciclev10011826m;Ciclev10011823m;Cg6g000590.2;Cg6g000590.1;Ciclev10012252m;Ciclev10012249m	Cs6g03130.1	yes	2	0.042971	49.715	0	0	0	0	0	0	0	0	0	0	0	0	0
ALEWLTHAAR	10	0	1166.62	orange1.1t00105.2;Cg4g011840.3;Cg4g011840.1;Cg4g011840.2;orange1.1t00105.1;Ciclev10007659m	orange1.1t00105.2	yes	3	0.0021847	65.933	100120000	0	0	0	27833000	25835000	0	0	15600000	0	0	30853000	0
ALEYEDFDKFDR	12	1	1546.69	Cs6g10600.2;Cs6g10600.1;Ciclev10011403m;Ciclev10011402m;Cg6g011170.1;Cs6g10600.4;Cs6g10600.3;Cg6g011170.2	Cs6g10600.2	yes	2;3	1.5512e-05	134.18	4602200000	727720000	289020000	224540000	290520000	377390000	489330000	866730000	453330000	589240000	33568000	144780000	115990000
ALEYFELLLK	10	0	1237.7	Cg1g003090.1;Ciclev10024955m	Cg1g003090.1	yes	2	0.057683	44.882	21842000	0	0	0	0	0	0	0	0	0	21842000	0	0
ALFDEGCIYVGVPPLYK	17	0	1939.98	Cs5g11140.1;CgUng003190.1	Cs5g11140.1	yes	2	0.0018972	54.859	0	0	0	0	0	0	0	0	0	0	0	0	0
ALFDIPVAR	9	0	1000.57	Cs8g03710.1;Ciclev10028052m;Cg8g002650.1	Cs8g03710.1	yes	2	0.023008	59.35	159000000	52370000	0	0	0	0	0	51951000	0	30118000	0	24565000	0
ALFEEIK	7	0	848.464	Ciclev10007037m;Cs9g04360.1;Cg9g002910.1	Cg9g002910.1	no	2	0.024052	91.906	271550000	29194000	30129000	34691000	16477000	25349000	21685000	0	0	0	42579000	34982000	36461000
ALFGDDFYICR	11	0	1375.62	Cs5g33370.3;Ciclev10021228m;Cg5g037600.1;Cs5g33370.4;Cg5g037600.3;Cg5g037600.2;Cs5g33370.2;Cs5g33370.1	Cs5g33370.3	yes	2	0.0031888	69.346	67713000	0	0	0	0	0	0	22561000	19611000	25540000	0	0	0
ALFLGIANVLK	11	0	1157.72	Ciclev10011854m;Cg8g014250.1;Cg8g014250.2;Cs6g22370.1	Cs6g22370.1	no	2	0.061218	39.625	13731000	0	0	0	3230800	1536700	0	5578600	1116400	2268200	0	0	0
ALFNFFDVNNSGYLDYAK	18	0	2096.98	Ciclev10015032m;Cg2g009500.1;Cs2g14740.2;Cs2g14740.4;Cg2g009500.2;Cg2g009500.3	Ciclev10015032m	no	2	0.00020053	68.088	35341000	0	0	0	0	0	0	0	0	0	0	14280000	21061000
ALFNNFSYR	9	0	1130.55	Cs9g14610.1;Cg9g024950.1;Ciclev10005111m	Cs9g14610.1	yes	2	0.0036812	80.231	1024800000	27216000	22371000	17685000	127300000	172430000	180550000	166910000	176250000	0	41902000	34121000	58113000
ALFQLYEVVTHDLLSSDLR	19	0	2218.16	Ciclev10018457m;Ciclev10018456m;Cs5g06700.1;Cg5g006310.1	Ciclev10018457m	yes	3	1.5416e-18	132.79	129780000	5542700	0	0	14172000	14843000	11353000	35782000	28733000	0	15012000	4344500	0
ALFSAQR	7	0	791.429	Cs5g01210.1;Ciclev10023088m;Cg5g000200.1	Cs5g01210.1	yes	2	0.036057	100.74	0	0	0	0	0	0	0	0	0	0	0	0	0
ALFSFASK	8	0	869.465	Cg7g013660.1;Ciclev10030948m;Cs7g14050.1;Cs7g14050.2;Cs7g14050.3;Cs7g14050.4	Cg7g013660.1	yes	2	0.013063	80.165	520630000	45519000	58523000	50019000	29101000	42761000	30277000	30198000	24596000	33815000	63386000	51867000	60572000
ALFVQPTLLLLDEPTNHLDLR	21	0	2417.33	Cs1g13980.1;Ciclev10025010m;Cg1g015900.1	Cs1g13980.1	yes	3	5.7984e-08	80.362	74050000	0	0	0	9522100	4723600	4990500	47240000	0	0	0	7573400	0
ALGAISSLIR	10	0	999.608	Cs6g06800.2;Cs6g06800.3;Cs6g06800.1;Ciclev10011911m;Cg6g004930.1	Cs6g06800.2	yes	2	0.0030373	76.228	106330000	0	0	0	41302000	21721000	0	18588000	0	24721000	0	0	0
ALGDGLENK	9	0	915.466	Cs9g03210.1;Ciclev10014735m;Cg2g000380.1;Cg2g000380.3;Cg2g000380.2	Cs9g03210.1	no	2	0.0088363	54.191	401750000	202860000	0	0	0	0	0	198890000	0	0	0	0	0
ALGDGLENKDK	11	1	1158.59	Cs9g03210.1;Ciclev10014735m;Cg2g000380.1;Cg2g000380.3;Cg2g000380.2	Cs9g03210.1	no	2	0.00017609	105.03	114050000	0	21609000	0	0	35523000	34934000	21985000	0	0	0	0	0
ALGDHTVVPVPK	12	0	1231.69	Ciclev10004291m;Cg9g002470.4;Cg9g002470.3;Cs9g04000.1;Cs9g04000.2;Ciclev10004342m;Cg9g002470.1;Cg9g002470.2;Cs9g03990.1;Cs9g03990.2	Ciclev10004291m	no	2;3	3.5149e-06	128.08	2295500000	57245000	51244000	16585000	252750000	417750000	270210000	436180000	328790000	464770000	0	0	0
ALGDQLVVGVVSDAEIIANK	20	0	2010.1	Cs6g10670.2;Cs6g10670.1;Ciclev10011843m;Cg6g011250.1	Cs6g10670.2	yes	2;3	1.1885e-08	101.05	1135800000	64485000	84350000	340540000	65519000	65933000	65417000	115230000	27695000	67118000	92304000	63315000	83861000
ALGDYLGVK	9	0	934.512	Ciclev10025724m;Ciclev10025721m;Cg1g010030.1;Cs1g17970.1;Cs4g05580.2;Cs4g05580.1;Ciclev10008468m;Ciclev10008467m;Cg4g019360.1	Ciclev10025724m	no	2	0.028431	55.064	1794800000	91229000	47446000	44251000	194980000	98071000	132320000	432760000	308060000	262290000	60677000	0	122740000
ALGEGAEHEHER	12	0	1333.6	Cs9g11240.1;Cg9g011540.1	Cs9g11240.1	yes	2	0.00069704	76.728	0	0	0	0	0	0	0	0	0	0	0	0	0
ALGENYNER	9	0	1064.49	Ciclev10016146m;Ciclev10016140m;Cs2g16160.1;Cg2g008180.1;Ciclev10016485m	Ciclev10016146m	yes	2	0.00015169	136.57	12721000000	1162900000	829390000	905560000	837090000	653170000	672980000	711750000	689870000	715770000	1720100000	1942500000	1880000000
ALGGAVASTSLLGVPLGHNSSFLQGPAFAPPR	32	0	3088.65	orange1.1t00222.4;orange1.1t00222.3;orange1.1t00222.1;Ciclev10021006m;Ciclev10021002m;orange1.1t00222.8;orange1.1t00222.7;Ciclev10021451m;orange1.1t00222.6;orange1.1t00222.5;orange1.1t00222.2;Ciclev10021405m;Cg5g043470.2;Ciclev10021839m;Cg5g043470.4;Cg5g043470.1;Cg5g043470.3	Cg5g043470.1	no	2;3;4	1.6159e-67	187.75	7432400000	130300000	522100000	346990000	116280000	379430000	347200000	123790000	719340000	244130000	715620000	1620900000	2166400000
ALGGGVIPVSAVLADK	16	0	1465.85	Ciclev10015647m;Cs2g08060.2;Cg2g039970.1;Cs2g08060.1	Cs2g08060.2	no	2	0.0022963	54.004	12140000000	713070000	1520200000	1345300000	1064100000	787160000	767040000	843690000	598170000	1032400000	1542800000	844490000	1081600000
ALGIDDPDAAAMHVEIGR	18	0	1849.9	Cg1g022530.1;Cs2g09190.1;Ciclev10000209m	Cg1g022530.1	yes	3	0.055363	29.172	86421000	0	0	0	0	0	0	0	0	0	0	58756000	27665000
ALGIPGEDLIGVHSAR	16	0	1603.87	Ciclev10008139m;Cs4g16210.1;Cg1g012570.1	Cg1g012570.1	no	2;3	1.8458e-05	71.316	1313800000	131600000	130710000	60950000	60656000	84667000	81854000	132790000	140980000	193410000	115610000	73749000	106810000
ALGLGVK	7	0	656.422	Ciclev10004555m;Ciclev10004438m;Cs5g11140.1;CgUng003190.1	Cs5g11140.1	no	2	0.045584	71.949	2463900000	234950000	247970000	220700000	108310000	157750000	139370000	212920000	120130000	265470000	225220000	260780000	270300000
ALGLHGSQPK	10	0	1006.56	Cs8g17500.1;Ciclev10028610m;Cg8g021180.1	Cs8g17500.1	no	2;3	9.4139e-05	132.13	15074000000	538370000	1218900000	970140000	1174400000	1995600000	1872300000	818750000	1127100000	1361800000	1093600000	676530000	2226100000
ALGLPLER	8	0	867.518	Cs7g01170.6;Cs7g01170.5;Cs7g01170.2;Cs7g01170.4;Cs7g01170.3;Cs7g01170.1;Ciclev10031434m;Ciclev10031424m;Ciclev10031423m;Cs7g01170.7	Cs7g01170.6	yes	2	0.021702	69.812	7205000000	450230000	789320000	626950000	617190000	530580000	638180000	781120000	779510000	809230000	495950000	277070000	409710000
ALGLPLERPK	10	1	1092.67	Cs7g01170.6;Cs7g01170.5;Cs7g01170.2;Cs7g01170.4;Cs7g01170.3;Cs7g01170.1;Ciclev10031434m;Ciclev10031424m;Ciclev10031423m;Cs7g01170.7	Cs7g01170.6	yes	1;2;3	8.7511e-05	111.61	49662000000	3265200000	4734800000	3924200000	3008000000	4401600000	4571000000	4415200000	4838900000	4667000000	3096600000	3614100000	5125800000
ALGLSDK	7	0	702.391	Ciclev10028505m;Cg8g013640.1;Cs8g14750.1;Cs8g14750.2;Cs8g14750.3	Ciclev10028505m	no	2	0.08265	58.782	2083700000	324580000	225090000	314150000	146450000	226270000	262830000	61781000	66430000	129280000	109030000	125420000	92360000
ALGLTTPLR	9	0	940.571	Ciclev10015875m;Ciclev10015534m;Cs2g07750.2;Cs2g07750.1;Ciclev10015136m;Cs2g07750.3;Ciclev10015055m;Cg2g040250.1	Ciclev10015875m	yes	2	0.0015417	95.358	399090000	98833000	83942000	79816000	34194000	62062000	40245000	0	0	0	0	0	0
ALGLVDDNNELGVATR	16	0	1655.85	Ciclev10020845m;Cs5g02530.3;Ciclev10020860m;Cs5g02530.2;Cg5g001630.1;Cs5g02530.1	Ciclev10020845m	yes	2	1.6178e-13	134.25	864020000	36258000	70214000	72741000	37295000	48244000	46437000	43217000	26214000	62598000	162710000	168600000	89494000
ALGNLVR	7	0	741.45	orange1.1t03237.2;orange1.1t03237.1;Ciclev10006644m;Cg9g029570.1	orange1.1t03237.2	no	2	0.024634	91.14	898670000	58429000	61986000	40444000	56814000	62438000	110760000	154510000	82410000	110040000	29449000	74009000	57369000
ALGQISEK	8	0	844.465	Ciclev10005394m;Cg9g008140.1;Ciclev10005490m;Cs9g10470.1;Cs9g10470.2	Ciclev10005394m	yes	2	0.027159	63.673	578230000	155770000	54899000	41441000	0	111090000	87901000	52965000	0	74163000	0	0	0
ALGSLEGTAK	10	0	945.513	Cg4g000960.1;Cs7g06820.2;Cs7g06820.1;Ciclev10010214m	Cs7g06820.2	no	2	0.0063464	64.39	500000000	59428000	68268000	0	0	0	36747000	65481000	32454000	42783000	70577000	66031000	58235000
ALGSMPGVYR	10	0	1049.53	Cg4g019590.1;Cs4g05380.1;Ciclev10007311m;Cs4g05380.3;Cs4g05380.2	Cg4g019590.1	no	2	0.0026362	77.662	96941000	0	0	0	0	0	0	0	0	0	34097000	62844000	0
ALGVDEDMAHTSIR	14	0	1513.72	Cs1g21110.1;Cg1g007120.1;Ciclev10025572m	Cs1g21110.1	no	2;3	1.3683e-13	167.89	41374000000	3837300000	3173600000	4201900000	1568500000	2420000000	1629100000	446980000	1439000000	2175900000	6833200000	6824000000	6825000000
ALGVDELGCTAHEK	14	0	1498.71	Cs1g04430.1;Ciclev10025253m;Ciclev10025658m;Cg1g026710.1	Cs1g04430.1	yes	2;3	1.506e-08	127.36	746420000	121180000	94699000	73634000	66848000	57214000	76997000	34525000	0	43957000	28451000	80467000	68451000
ALHDVLELDLPK	12	0	1361.76	Ciclev10015647m;Cs2g08060.2;Cg2g039970.1;Cs2g08060.1	Cs2g08060.2	no	2;3	3.3095e-08	156.14	15935000000	1101800000	1260400000	1294500000	1171400000	1583500000	1108100000	799370000	735330000	1487500000	1720100000	1731100000	1942200000
ALHSVVSGLR	10	0	1037.6	Cg5g029100.1;Cs5g24740.1;Ciclev10018777m;Ciclev10018740m	Cg5g029100.1	yes	3	0.0094634	51.488	0	0	0	0	0	0	0	0	0	0	0	0	0
ALIAEGSCGSPR	12	0	1216.59	Cs3g17430.1;Cg3g014220.1;Ciclev10000603m	Cs3g17430.1	no	2	4.7702e-05	99.539	673860000	66419000	52471000	41625000	0	0	0	0	0	0	185640000	174170000	153530000
ALIDSCVSPSNLSSEHAIR	19	0	2055.01	Cg7g009560.1;Ciclev10031166m;Ciclev10031255m;Cs7g20730.1	Ciclev10031166m	no	3	2.6837e-05	69.747	371870000	40939000	59704000	0	0	24723000	16284000	51226000	91714000	87277000	0	0	0
ALIFADANAIK	11	0	1145.64	Cs7g31140.2;Cs7g31140.1;Ciclev10031189m	Cs7g31140.2	yes	2	0.0033639	68.536	1881800000	215790000	204870000	230680000	120440000	158480000	196980000	127720000	113770000	166530000	169290000	106700000	70518000
ALIGEGSYGR	10	0	1021.52	Cs5g24340.3;Cs5g24340.2;Ciclev10020759m;Cg5g028690.1;Cs5g24340.1;Ciclev10020458m;Cs5g24340.4;orange1.1t01123.1;Cg7g001660.1;Ciclev10033762m;orange1.1t01527.1;orange1.1t01122.1;orange1.1t02215.1;Ciclev10013472m;Cg6g013120.1	Cs5g24340.3	yes	2	0.0014564	86.898	535760000	0	0	0	50866000	0	73434000	139390000	70006000	99103000	49560000	53404000	0
ALIIGIR	7	0	754.507	Cg4g010550.3;Cg4g010550.1;Cg4g010550.3.1;Cg4g010550.2;orange1.1t04543.2;orange1.1t04543.3;orange1.1t04543.1;Ciclev10007809m;orange1.1t04543.4	orange1.1t04543.2	no	2	0.0076177	133.99	422360000	0	0	0	51373000	62205000	64366000	94560000	97712000	52147000	0	0	0
ALIPDLYR	8	0	959.544	Cs2g21120.1;Ciclev10016206m;Cg2g018670.1;Cs2g21120.2	Cs2g21120.1	yes	2	0.0063493	111.82	3468100000	198690000	235230000	164350000	141960000	134460000	334790000	146780000	1014600000	227780000	329550000	292510000	247480000
ALISVGR	7	0	714.439	Ciclev10011236m;Cg6g020140.1;Cs6g19250.1	Cs6g19250.1	no	2	0.03381	79.146	788150000	59468000	91381000	72054000	34490000	48657000	47598000	59006000	20328000	37511000	93569000	97454000	126640000
ALITFADQAVLSK	13	0	1375.77	Cs5g21950.2;Cs5g21950.1;Cg5g026580.2;Cg5g026580.1	Cs5g21950.2	yes	2	0.00026599	76.868	88247000	0	0	0	0	0	0	0	0	0	0	30714000	57533000
ALKEPER	7	1	841.466	Cs8g16600.1;Cs6g11710.1;Ciclev10029416m;Cg8g020310.1;Cg6g001980.1;Ciclev10012805m	Cs8g16600.1	yes	2	0.051689	101.64	141990000	0	0	0	51638000	16668000	26366000	37912000	9405900	0	0	0	0
ALKEPERDR	9	2	1112.59	Cs8g16600.1;Cs6g11710.1;Ciclev10029416m;Cg8g020310.1;Cg6g001980.1;Ciclev10012805m	Cs8g16600.1	yes	2;3	0.0042988	107.58	527520000	68414000	0	0	0	171190000	81660000	0	150160000	56098000	0	0	0
ALKPVPVIVR	10	1	1090.72	Cg7g021470.1;Cs7g03500.1;Ciclev10033055m	Cg7g021470.1	yes	2;3	0.0053435	69.375	1454100000	53703000	124100000	103020000	86567000	72438000	98630000	100560000	47677000	91092000	191550000	226050000	258730000
ALLADDPVLK	10	0	1053.61	Cs5g05030.1;Cg5g004580.1;Ciclev10024649m	Cs5g05030.1	yes	2	0.0036917	73.887	48623000000	3949500000	3623200000	3971600000	2929800000	1907500000	2385400000	3139900000	2652500000	4980400000	7211900000	5486500000	6384300000
ALLADDPVLKR	11	1	1209.71	Cs5g05030.1;Cg5g004580.1;Ciclev10024649m	Cs5g05030.1	yes	2;3	6.5541e-14	174.41	49127000000	4068400000	3580600000	4278600000	2302900000	4208200000	3513600000	4278300000	3955500000	3475600000	6110300000	5051000000	4304100000
ALLADLTGK	9	0	900.528	Cs3g16640.3;Cs3g16640.4;Cg3g013420.2;Cs3g16640.2;Cs3g16640.1;Cg3g013420.1	Cs3g16640.3	yes	2	0.045669	49.06	0	0	0	0	0	0	0	0	0	0	0	0	0
ALLAEYLAAQK	11	0	1189.67	Ciclev10014502m;Cg2g008270.1;Cs2g16010.1;Cs2g16010.2	Ciclev10014502m	yes	2	0.00035207	91.549	321230000	0	0	0	38908000	40195000	25113000	54701000	92495000	69815000	0	0	0
ALLALEK	7	0	756.475	Cs5g24690.1;Ciclev10021498m;Cg5g029050.1	Cs5g24690.1	yes	2	0.035383	79.451	0	0	0	0	0	0	0	0	0	0	0	0	0
ALLAVLPPENDFPYTVR	17	0	1914.03	Cs2g27700.1;Cg2g006910.1;Ciclev10014159m	Ciclev10014159m	no	2	1.1512e-05	86.497	301130000	29158000	45476000	42177000	15921000	45869000	0	53570000	29067000	39888000	0	0	0
ALLDDPVFRPLVEK	14	1	1610.9	Cs8g17370.4;Cs8g17370.3;Cs8g17370.2;Cs8g17370.1;Ciclev10030198m;Cg8g021020.1	Cs8g17370.4	yes	2;3	1.5559e-08	135.86	3712400000	134990000	86135000	76437000	313270000	264740000	303120000	748970000	594060000	526550000	129660000	307140000	227380000
ALLDEMLSK	9	0	1018.54	Cg2g040170.1;Cs2g07830.1	Cs2g07830.1	no	2	0.0038576	79.148	494700000	128100000	0	0	30459000	0	0	39575000	0	0	149810000	146770000	0
ALLDGNLMQTK	11	0	1202.63	Cs5g24860.2;Ciclev10022653m;Cg5g029230.1;Cs5g24860.3	Cs5g24860.2	yes	1;2	2.3105e-14	229.53	17239000000	1868200000	2650500000	2577300000	1078700000	1121900000	1610400000	1020300000	731970000	877600000	1237200000	1316300000	1148200000
ALLDLTHR	8	0	937.535	Ciclev10015373m;Ciclev10015359m;Ciclev10015340m;Ciclev10015336m;Ciclev10015946m;Cs2g08230.2;Cs2g08230.3;Cg2g039800.1;Cs2g08230.5;Cg2g039800.2;Cs2g08230.1;Cs2g08230.4;Cg2g039800.8;Cg2g039800.3;Cs2g08230.8;Cs2g08230.6;Cs2g08230.7	Cs2g08230.2	no	2;3	0.00049132	136.11	4793500000	501650000	540040000	641830000	310250000	485640000	432210000	115700000	105900000	128700000	475450000	566850000	489290000
ALLDVADNLGR	11	0	1155.62	Cg4g012800.1;Cs4g09700.3;Cs4g09700.2;Cg4g012800.2;Cs4g09700.1;Ciclev10008751m;Ciclev10008685m;Ciclev10008894m	Cg4g012800.1	yes	2	0.0029014	70.675	2860400000	136760000	135170000	149060000	97519000	127870000	183270000	0	304940000	120850000	413240000	465940000	725730000
ALLDVGLIK	9	0	940.596	orange1.1t02181.1;Cg2g017280.1;Ciclev10020582m;orange1.1t02181.2	orange1.1t02181.1	yes	2	0.030246	54.191	752540000	0	0	0	60766000	70859000	79690000	203480000	108710000	138430000	21684000	33532000	35386000
ALLDVGLVK	9	0	926.58	Cs2g18450.3;Cs2g18450.1;Ciclev10016107m;Cg2g027440.1;Cs2g18450.2;Ciclev10016650m;Ciclev10016268m	Cs2g18450.3	yes	2	0.028391	47.187	219310000	0	0	22966000	17001000	0	20968000	46221000	25187000	28283000	0	58687000	0
ALLEDPEFR	9	0	1088.55	Ciclev10028990m;Ciclev10029206m;Cs8g02730.1;Cg8g001710.1	Cs8g02730.1	no	2	0.0005381	120.15	4247100000	0	569220000	680920000	329030000	558890000	412620000	305270000	384470000	630260000	0	350740000	25686000
ALLEDPEFRR	10	1	1244.65	Ciclev10028990m;Ciclev10029206m;Cs8g02730.1;Cg8g001710.1	Cs8g02730.1	no	3	0.0048721	56.043	426300000	93200000	0	0	34134000	123000000	73871000	15208000	52229000	34662000	0	0	0
ALLEDPK	7	0	784.433	Cg1g001450.1	Cg1g001450.1	yes	2	0.031745	81.784	427990000	76154000	0	73504000	0	0	0	0	0	0	86259000	96723000	95350000
ALLEDPVFR	9	0	1058.58	Cs6g04140.1;Ciclev10012554m;Cs6g04140.2	Cs6g04140.1	no	2	0.0021673	90.64	153970000	4779100	0	0	0	0	0	86801000	0	62387000	0	0	0
ALLEDPVFRPLVEK	14	1	1624.92	Cs6g04140.1;Ciclev10012554m;Cs6g04140.2	Cs6g04140.1	no	2;3	6.3399e-13	163.99	4076500000	193050000	190510000	144550000	232250000	119260000	119600000	1306800000	772500000	923190000	22028000	20588000	32239000
ALLEEAENER	10	0	1172.57	Cs8g11870.3;Cs8g11870.2;Cs8g11870.1;Ciclev10028835m;Ciclev10028833m;Cg2g025110.2;Cg2g025110.1;Cg3g009350.1;Cs3g09720.1;Ciclev10001766m;Cg3g009340.1	Cs3g09720.1	no	2;3	0.00011669	112.36	21929000000	2315000000	3300400000	3776100000	1636200000	2111600000	1732900000	1212500000	711640000	1363100000	1587200000	1103400000	1079400000
ALLEGIFK	8	0	889.527	Cs7g10320.1;Cg7g017480.1;Cg7g017480.2;Ciclev10030830m	Cg7g017480.1	no	2	0.023089	65.246	0	0	0	0	0	0	0	0	0	0	0	0	0
ALLEWHNVSR	10	0	1223.64	Ciclev10008313m;Cs4g17530.1;Cg4g007590.1	Ciclev10008313m	yes	3	0.0011933	69.672	278340000	30748000	15436000	32890000	42394000	50889000	41859000	38000000	26119000	0	0	0	0
ALLEYKEEVTNGSFPGPSHSPYK	23	1	2549.24	orange1.1t00421.2;Ciclev10020577m;Cg5g041470.1;orange1.1t00421.1	orange1.1t00421.2	yes	3;4	0.0050177	39.68	353410000	0	0	0	0	0	0	128310000	73897000	0	0	23173000	128030000
ALLGQAAVSAAK	12	0	1098.64	Cs5g30880.3;Ciclev10019011m;Ciclev10018988m;Cs5g30880.6;Cs5g30880.4;Cs5g30880.9;Cs5g30880.8;Cs5g30880.10;Ciclev10019290m;Ciclev10019289m;Ciclev10019236m;Ciclev10019430m;Ciclev10019429m;Ciclev10019390m;Ciclev10019389m;Cs5g30880.2;Cs5g30880.1;Ciclev10019259m;Cs5g30880.5;Ciclev10019668m;Cs5g30880.7;Ciclev10019586m;Ciclev10019934m;Ciclev10019933m;Ciclev10019931m;Ciclev10019929m;Ciclev10020266m;Ciclev…	Cg5g035080.1	no	1;2	4.7358e-07	179.95	12990000000	1029200000	1337900000	956620000	677820000	1127500000	789070000	1059000000	617830000	1084900000	1412200000	1490700000	1407700000
ALLGWSK	7	0	773.444	Cs3g19820.2;Ciclev10000949m;Cg3g016710.1;Cs3g19820.3;Cs3g19820.1;Cs3g19820.4	Cs3g19820.2	yes	2	0.033504	79.469	93310000	0	0	0	36383000	0	4819400	28025000	24082000	0	0	0	0
ALLHGHSYSAHALGCAAAAK	20	0	2005	Ciclev10007423m;Cs4g03030.1;Cs4g03030.2;Cg4g022240.2;Cg4g022240.1	Cg4g022240.2	no	3;4	8.5225e-08	93.768	193170000	0	10826000	0	0	0	0	0	0	0	0	68055000	114290000
ALLHSSHMYHEAMHSFASHGVK	22	0	2476.15	Ciclev10004793m;Cs9g01670.1	Ciclev10004793m	no	2;3;4;5;6	3.2214e-90	240.44	11162000000	189680000	0	0	156900000	1582700000	1119700000	199200000	6326800000	1587000000	0	0	0
ALLIVAEDVER	11	0	1226.69	Cs1g18140.2;Cs1g18140.1;Cs1g18140.3;Ciclev10025257m;Cg1g009850.1	Cg1g009850.1	no	2	0.00067909	85.813	4640400000	440510000	463180000	491940000	333640000	20812000	428770000	401120000	276920000	614880000	404260000	353380000	410960000
ALLKPEWFEK	10	1	1259.69	Cg1g026100.1;Cs1g04980.1;Ciclev10026233m	Cg1g026100.1	yes	2;3	0.00040038	101.35	2469200000	270480000	189920000	250190000	152330000	89657000	85224000	157770000	129470000	183680000	334730000	347520000	278230000
ALLLLQK	7	0	797.537	Cs2g20610.1;Ciclev10017756m	Cs2g20610.1	yes	2	0.030602	83.287	141430000	27058000	36642000	31176000	0	0	0	0	0	26338000	0	20216000	0
ALLNADLIGFHTFDYAR	17	0	1935.98	Cs2g04470.2;Cs2g04470.1;Ciclev10014248m;Ciclev10014247m;Cg2g043710.1;Cs3g09800.4;Ciclev10000377m;Cg3g009300.2;Cs3g09800.7;Cs3g09800.6;Cs3g09800.5;Cs3g09800.3;Cs3g09800.2;Cs3g09800.1;Ciclev10000249m;Ciclev10000248m;Ciclev10000247m;Ciclev10000246m;Cg3g009300.4;Cg3g009300.3;Cg3g009300.1;Cg5g004730.4;Cg5g004730.3;Cg5g004730.2;Cg5g004730.1;Cs5g05200.1;Ciclev10018842m;Cg5g004730.8;Cg5g004730.7;Cg5g0047…	Cs2g04470.2	yes	3	1.1713e-05	78.078	76630000	0	0	0	25966000	13435000	0	37229000	0	0	0	0	0
ALLNAIGNLGLTGAYAEALSK	21	0	2059.13	Cg6g025630.2;Cg6g025630.1;Cs6g22020.3;Cs6g22020.1;Cs6g22020.2;Ciclev10010975m	Cg6g025630.2	no	2;3	2.6956e-20	135.21	239060000	0	0	0	0	0	0	17112000	0	5470000	67084000	85885000	63507000
ALLNESNDFVGDK	13	0	1420.68	Cs8g18560.2;Ciclev10029115m;Cs8g18560.1	Cs8g18560.2	yes	2	0.00064529	69.92	271610000	0	0	0	64147000	21165000	90596000	52626000	43079000	0	0	0	0
ALLNESNYFVGDK	13	0	1468.72	Cg8g022470.1	Cg8g022470.1	yes	2	0.010001	49.62	880620000	0	0	0	0	0	0	349100000	271070000	260450000	0	0	0
ALLNSDLIGFHTFDYAR	17	0	1951.98	Cs2g17640.2;Cg2g029270.2;Cs2g17640.1;Ciclev10014252m;Ciclev10014251m;Cg2g029270.1;Cs2g17640.3	Cs2g17640.2	yes	3	1.6969e-11	121.82	122750000	0	0	0	26236000	23260000	17133000	45446000	0	10671000	0	0	0
ALLQSDVQSK	10	0	1087.59	Cs1g09490.2;Ciclev10002037m;Ciclev10001651m;Cs1g09490.1;Ciclev10001463m;Cg1g023160.1	Cs1g09490.2	yes	2	0.0018432	82.914	373800000	31459000	34724000	37087000	0	0	0	43094000	33907000	53533000	55647000	38588000	45760000
ALLQSVGSPFCPDHSDWFGVEAGGTHSR	28	0	3013.38	Ciclev10027702m	Ciclev10027702m	yes	4	0.0007387	37.045	33966000	0	0	0	0	33966000	0	0	0	0	0	0	0
ALLQSVGSSFCPDHSDWFGVEAGGTHSR	28	0	3003.36	Cs8g17120.1;Cs8g17120.4;Cg8g020790.1;Cs8g17120.3;Cs8g17120.2	Cs8g17120.1	yes	4	4.0261e-08	72.228	568680000	54132000	80985000	54910000	0	0	0	0	58645000	60502000	86500000	76427000	96574000
ALLRPGR	7	1	781.492	Cs8g18770.1;Ciclev10027837m;Cg8g022700.1;Cs8g18770.4;Cs8g18770.5;Cs8g18770.3;Cs8g18770.2;Cs6g06950.2;Cs6g06950.1;Ciclev10011087m;Cg6g004820.1;Cg6g004820.2.2;Cg6g004820.2;Cg6g004820.2.1	Cs8g18770.1	no	2	0.063758	89.673	1026500000	47589000	82580000	106440000	84764000	104500000	81775000	50356000	66377000	87456000	0	163040000	151670000
ALLSAQTHTYDYLPYFYSR	19	0	2308.12	Ciclev10019891m;Ciclev10019842m;Ciclev10020369m;Ciclev10020363m;Cs5g03080.3;Cg5g002210.2;Cs5g03080.1;Cg5g002210.1;Cs5g03080.6;Cs5g03080.2;Cs5g03080.5	Ciclev10019891m	no	2;3	1.9288e-252	396.38	7624300000	310730000	331470000	379540000	484870000	979230000	989620000	569790000	1177200000	785810000	313210000	411110000	891790000
ALLTLEEK	8	0	915.528	Cg7g005400.1;Cs7g28340.2;Cs7g28340.1;Ciclev10032934m;Ciclev10032931m;Cs7g28340.3	Cs7g28340.2	no	2	0.0096563	89.698	441470000	77466000	36864000	0	31471000	40248000	0	68003000	35228000	66233000	0	43845000	42112000
ALMDLSEEFVAGK	13	0	1408.69	Cs2g02650.1;Cg2g045540.1;Cs2g02650.2;Ciclev10015047m	Cs2g02650.1	no	2	5.795e-05	89.663	248510000	0	0	0	27806000	38366000	0	44442000	0	92785000	26670000	18442000	0
ALMHVIGTK	9	0	968.548	Ciclev10013682m;Cs6g14950.1;Cg6g015720.1;Cs6g14950.2;Cs7g20370.1;Ciclev10017146m;Cg5g015160.1;Cs7g20370.2	Cs7g20370.1	no	2;3	0.0031028	79.986	2188000000	170720000	224600000	154230000	146470000	186780000	132310000	188430000	123580000	194490000	275820000	207830000	182730000
ALMNSVNPK	9	0	972.506	orange1.1t02009.1;Ciclev10014571m;Cg2g001770.1	orange1.1t02009.1	no	2	0.0030437	84.615	1823600000	310400000	291750000	323150000	111210000	101000000	64677000	105070000	94185000	195480000	97293000	68991000	60375000
ALMTFADQAVLSK	13	0	1393.73	Ciclev10021434m	Ciclev10021434m	yes	2	0.0018552	62.287	12937000	0	0	0	12937000	0	0	0	0	0	0	0	0
ALNAIETPK	9	0	955.534	Cs7g15400.1;Ciclev10031158m;Cg6g007830.1	Cg6g007830.1	no	2	0.002881	85.733	308560000	26279000	57774000	42221000	36060000	0	0	36324000	0	0	54348000	0	55556000
ALNAIETPKDVEEK	14	1	1555.81	Cs7g15400.1;Ciclev10031158m;Cg6g007830.1	Cg6g007830.1	no	2;3	2.5196e-31	178.23	1287700000	196510000	124800000	176990000	20412000	99041000	115510000	72393000	26450000	59099000	144070000	158520000	93887000
ALNAMNLDMDIK	12	0	1347.65	Cs4g16900.1;Ciclev10008327m;Cs4g16900.2;Cg4g008300.1;Cg4g008300.2	Cs4g16900.1	no	2	4.8801e-06	105.65	5699200000	119400000	275390000	137850000	246500000	557210000	315200000	136650000	492170000	364590000	315610000	1206300000	1532400000
ALNAPIFHVNGDDIEAVVHVCELAAEWR	28	0	3144.55	Ciclev10018656m	Ciclev10018656m	yes	2;3;4	4.7148e-190	317.65	6894400000	211950000	43841000	509710000	832890000	1203600000	1117600000	1044800000	599820000	1023500000	216110000	90561000	0
ALNAPIFHVNGDDMEAVVHVCELAAEWR	28	0	3162.5	Cs5g19810.1;Cs5g19810.2	Cs5g19810.1	no	2;3;4	1.6815e-152	281.63	10912000000	260120000	533790000	928040000	0	0	0	1041700000	703360000	978200000	1187500000	1574000000	3705400000
ALNAVASR	8	0	800.45	Cg7g007560.1;Cs7g21820.2;Cs7g21820.1;Ciclev10031559m;Ciclev10031610m	Cg7g007560.1	yes	2	0.0066537	110.41	753670000	0	0	0	0	0	0	0	0	0	273700000	272530000	207440000
ALNCLFHK	8	0	1001.51	Cs9g18510.1;Ciclev10007115m	Cs9g18510.1	yes	3	0.010369	58.917	25309000	0	0	0	0	0	0	25309000	0	0	0	0	0
ALNDHHVLLEGTLLKPNMVTPGSEAPK	27	1	2880.52	Cs6g15430.1;Cg6g016220.1;Ciclev10012049m;Ciclev10012145m	Ciclev10012049m	no	3;4	3.5631e-30	137.03	1451200000	125940000	33890000	68970000	239920000	266540000	67975000	162000000	168240000	128860000	32325000	83672000	72869000
ALNDTIITGVPTTIEYHK	18	0	1985.05	Cg4g020570.1;Cs4g04540.1;Ciclev10007954m	Cg4g020570.1	yes	3	0.00035653	52.731	912860000	159990000	106850000	83465000	0	17528000	22538000	69594000	26920000	47618000	0	209910000	168450000
ALNELLPQWK	10	0	1210.67	Ciclev10019615m;Cs5g23030.1;Cg5g027720.1;Ciclev10019869m;Cs5g23030.2;Cg5g027720.2	Ciclev10019615m	yes	2	0.00012197	123.86	909730000	267100000	0	241720000	0	114970000	138720000	0	0	0	147220000	0	0
ALNELVILPMR	11	0	1267.73	Cg7g013660.1;Ciclev10030948m;Cs7g14050.1;Cs7g14050.2;Cs7g14050.3;Cs7g14050.4	Cg7g013660.1	yes	2	2.1738e-05	131.83	876320000	96187000	128930000	104180000	35668000	53621000	53440000	53289000	55540000	28849000	102660000	84658000	79290000
ALNELYNVLPGELTIVTGVPNSGK	24	0	2497.34	Cs2g10250.3;Cs2g10250.2;Cs2g10250.1;Ciclev10014667m	Ciclev10014667m	no	2	3.5516e-07	72.302	5100700	0	0	0	0	0	0	0	0	5100700	0	0	0
ALNLAVNGK	9	0	898.524	Ciclev10011854m;Cg8g014250.1;Cg8g014250.2;Cs6g22370.1	Cs6g22370.1	no	2	0.0029642	85.161	27226000	0	0	0	0	0	0	27226000	0	0	0	0	0
ALNLGVCVK	9	0	972.543	Ciclev10024807m;Ciclev10024879m;Cg1g013430.1;Cs1g16150.1	Ciclev10024807m	no	2	0.01952	59.35	548940000	0	0	0	29258000	54245000	36577000	126710000	123050000	126690000	0	52413000	0
ALNLGVNVK	9	0	926.555	Cg4g021540.1;Cs4g03700.3;Cs4g03700.2;Ciclev10007368m;Cs4g03700.4;Cs4g03700.1;Ciclev10007411m;Cs5g04360.1;Ciclev10018737m;Cg5g003610.1;Cs7g07300.1;Ciclev10007367m;Cg4g000530.1;Cs7g07300.2;Cg4g000530.2;Ciclev10011000m;Cg6g023820.2;Cg6g023820.1;Cs6g20570.1;Cs6g20570.2	Cs6g20570.1	no	2	0.004129	78.516	707480000	40238000	0	36668000	13910000	96543000	0	0	0	131820000	108910000	149710000	129670000
ALNLLLELEK	10	0	1154.69	Ciclev10000434m;Cs3g24950.1	Cs3g24950.1	no	2	0.0015102	86.344	301870000	18817000	36736000	33463000	36262000	19658000	23747000	18044000	0	13584000	57608000	0	43948000
ALNLPVINYYAR	12	0	1405.77	Ciclev10005801m;Cs9g14250.1;Ciclev10005772m;Cg9g025320.1;Cs9g14250.2;Ciclev10005836m	Ciclev10005801m	yes	2	0.0006815	77.062	238390000	0	0	38245000	47822000	0	43956000	0	31006000	0	41027000	36339000	0
ALNSYSDAIQNTLK	14	0	1536.78	Cs6g21110.1;Ciclev10010931m;Cg6g024720.1	Cs6g21110.1	yes	2	3.188e-08	97.949	39982000	0	0	0	23870000	0	16112000	0	0	0	0	0	0
ALNVEEAPSNMK	12	0	1301.63	Cs9g06330.1;Ciclev10005822m;Cg9g004910.1	Cg9g004910.1	no	2	4.4325e-07	147.26	12986000000	1340000000	1523700000	1645200000	1277200000	1839900000	1980900000	846860000	1539200000	992780000	0	0	0
ALNVLDKDER	10	1	1171.62	Cs5g29910.1;Ciclev10019294m;Cg5g034100.1	Cs5g29910.1	yes	2;3	0.00028572	122.69	1453800000	104400000	109790000	100600000	147460000	70630000	86189000	72547000	27985000	108200000	208520000	257080000	160440000
ALPDDVIVGWRPK	13	1	1464.81	Cs6g17520.1;Ciclev10012501m;Cg6g018400.1	Ciclev10012501m	no	2;3	2.9037e-05	85.522	1909300000	352490000	330880000	248360000	122790000	81956000	64671000	147730000	102990000	128950000	147610000	128890000	51953000
ALPDTFFR	8	0	965.497	Cs7g09350.2;Cs7g09350.1;Ciclev10031488m;Cg7g018610.1	Cs7g09350.2	yes	2	0.072105	49.57	76417000	0	0	0	0	0	31323000	45094000	0	0	0	0	0
ALPDYILGSTSLDK	14	0	1491.78	Cs1g18380.3;Cs1g18380.2;Cs1g18380.1;Cs1g18370.1	Cs1g18380.3	yes	2	0.020884	43.432	69315000	0	0	0	0	0	0	29052000	0	40262000	0	0	0
ALPLVGNILSVEPNLHR	17	0	1841.05	Cg9g025450.2;Cg9g025450.1;Ciclev10006920m	Cg9g025450.2	yes	3	0.00028271	58.246	119010000	0	0	0	0	0	0	39803000	35557000	31149000	0	12502000	0
ALPNQQTVDYPSFK	14	0	1606.8	Cs7g04920.1;Ciclev10009427m;Cg4g002830.1	Cs7g04920.1	yes	2	3.0701e-10	142.1	488980000	48489000	32774000	56628000	68178000	64118000	0	0	86590000	107580000	0	24624000	0
ALPNSTIMIHQPSGGYSGQAK	21	0	2156.07	Cs7g13890.1;Ciclev10032560m;Ciclev10032555m;Cg7g013780.2;Cg7g013780.1	Cs7g13890.1	yes	2;3	2.0734e-60	209.71	35618000000	3749000000	4151600000	4311300000	1674500000	3818600000	3425600000	2649200000	2703600000	2585900000	2056700000	2410900000	2081100000
ALPPLEELARPEEK	14	1	1590.86	orange1.1t01676.1;Ciclev10018738m;Ciclev10018958m;Cg5g038350.1;Cg5g038350.2;Cg5g038350.3	Cg5g038350.1	no	3	1.4848e-05	82.515	628850000	61081000	84274000	86998000	22752000	28565000	38629000	38023000	54829000	51874000	84744000	39096000	37989000
ALPSQQTVDYPSFK	14	0	1579.79	Cs4g17360.3;Cs4g17360.1;Cs4g17360.2;Ciclev10009426m;Cg4g007800.1	Cs4g17360.3	yes	2	5.3024e-09	131.66	606880000	77893000	0	0	56993000	41838000	52229000	156000000	100430000	75492000	0	45998000	0
ALPTESDEHPK	11	0	1222.58	Cs2g03540.1;Ciclev10016900m;Cg2g044710.1	Cs2g03540.1	yes	2	0.030296	45.911	0	0	0	0	0	0	0	0	0	0	0	0	0
ALPTYTPESPAEATR	15	0	1602.79	orange1.1t00226.2;orange1.1t00226.1;Ciclev10018991m;orange1.1t00226.3;orange1.1t00226.4;Cg5g043430.1	Cg5g043430.1	no	2	3.0976e-05	82.529	1358400000	0	0	0	0	0	0	60874000	51643000	56529000	335130000	508450000	345800000
ALPVVDTEYLK	11	0	1246.68	Ciclev10028990m;Ciclev10029206m;Ciclev10029440m;Ciclev10029436m;Cs8g02730.1;Cg8g001710.1	Cs8g02730.1	no	2	0.0018052	67.385	3138900000	157040000	111550000	83596000	310780000	285590000	246670000	612270000	517660000	421150000	80310000	163840000	148460000
ALQAAPDAVFSTAVTSLKPEDAFDPNR	27	1	2830.41	Cs1g07130.3;Ciclev10009061m;Cs1g07130.4;Cs1g07130.2;Ciclev10009134m;Ciclev10009454m;Cs1g07130.1;Ciclev10009347m;Cs1g07130.5;Ciclev10009341m;Cg2g020860.1;Cg2g020860.2	Cs1g07130.3	no	2;3;4	9.7881e-71	196.54	93424000000	6874300000	12740000000	9229700000	5664800000	5494600000	6428500000	7560700000	5958700000	6993800000	8792600000	8319400000	9367500000
ALQAAPDAVFSTAVTSLKPEDAFDPNRVK	29	2	3057.58	Cs1g07130.3;Ciclev10009061m;Cs1g07130.4;Cs1g07130.2;Ciclev10009134m;Ciclev10009454m;Cs1g07130.1;Ciclev10009347m;Cs1g07130.5;Ciclev10009341m;Cg2g020860.1;Cg2g020860.2	Cs1g07130.3	no	3;4;5	8.9203e-48	169.13	7052200000	1581800000	304470000	572910000	391340000	878230000	479210000	429710000	893550000	349980000	298880000	793060000	79080000
ALQAGTSHNLGQNFSR	16	0	1699.84	Cg9g027350.1;Cg9g027350.2	Cg9g027350.1	yes	2;3	1.0044e-15	154.52	740090000	0	0	0	0	0	0	0	0	0	196260000	272170000	271660000
ALQALGFLEAK	11	0	1159.66	Ciclev10000434m;Cs3g24950.1	Cs3g24950.1	no	2	2.3507e-05	130.01	725250000	67929000	63717000	69879000	37784000	52726000	52557000	0	25288000	54442000	95257000	98685000	106980000
ALQDLNLLK	9	0	1026.61	Cg9g020070.2;Cg9g020070.1;orange1.1t02345.2;orange1.1t02345.1;orange1.1t02345.3	Cg9g020070.2	no	2	0.0014793	96.668	2898800000	180710000	195090000	154670000	95424000	133390000	134230000	0	6027300	0	752280000	636320000	610670000
ALQDVLEDDLQEETR	15	0	1772.84	Cs4g03810.3;Cs4g03810.2;Cs4g03810.1;Ciclev10009105m;Ciclev10009101m;Cs4g03810.4;Ciclev10009384m;Cg4g021430.2;Cg4g021430.1	Cg4g021430.2	no	2;3	1.2266e-21	180.06	1932100000	191730000	220660000	0	11682000	127750000	82617000	180240000	0	172700000	57692000	446480000	440510000
ALQEQAEK	8	0	915.466	Ciclev10015647m;Cs2g08060.2;Cg2g039970.1;Cs2g08060.1	Cs2g08060.2	no	2	0.0059011	102.51	200130000	0	0	0	0	0	0	0	0	0	71696000	63048000	65381000
ALQFSEWLETNK	12	0	1464.72	Cs6g17080.2;Cs6g17080.1	Cs6g17080.2	yes	2	1.3024e-06	140.63	584160000	38328000	52519000	48196000	80170000	80924000	83524000	0	80097000	120400000	0	0	0
ALQGSEK	7	0	731.381	Cg1g013370.1;Ciclev10026250m;Cs1g16460.1;Cs1g16460.2	Cg1g013370.1	no	2	0.03107	82.671	54987000	4363100	5373000	6234400	0	3168400	4091900	5872700	2727800	1893000	8539700	6823200	5900500
ALQHYTELPDIK	12	0	1426.75	Ciclev10030488m;Cs7g30890.1;Cg7g002160.2;Cg7g002160.1	Ciclev10030488m	yes	2;3	1.2075e-14	174.21	1614200000	140880000	56420000	40235000	162870000	109930000	46854000	225820000	142220000	289600000	104090000	169040000	126250000
ALQHYTELPDIKR	13	1	1582.85	Ciclev10030488m;Cs7g30890.1;Cg7g002160.2;Cg7g002160.1	Ciclev10030488m	yes	3;4	0.00072516	60.345	1414700000	79169000	30836000	0	95095000	178810000	265750000	232490000	197350000	255450000	0	79799000	0
ALQLFDK	7	0	833.465	Cg7g013970.1;Cs7g13700.2;Cs7g13700.1;Ciclev10030697m	Cg7g013970.1	yes	2	0.038731	75.109	69286000	0	0	0	0	0	0	0	0	0	45088000	0	24198000
ALQLPEYPDKAELESVLK	18	1	2042.09	Cg3g014730.1	Cg3g014730.1	yes	2	0.0018348	59.342	31245000	0	0	0	0	0	0	0	0	0	0	31245000	0
ALQLSEWLETNK	12	0	1430.74	Cg6g017920.1;Ciclev10011296m	Cg6g017920.1	no	2;3	1.674e-15	185.99	3387400000	117250000	162450000	186440000	103440000	187830000	161780000	0	0	0	998690000	581210000	888310000
ALQLSEWLETNKK	13	1	1558.84	Cg6g017920.1;Ciclev10011296m	Cg6g017920.1	no	2;3	4.992e-08	122.39	1508500000	30396000	45561000	75807000	38377000	34345000	36654000	4893100	0	0	401850000	474220000	366450000
ALQLVVSECKPGVK	14	1	1526.85	Cs6g08790.1;Cs6g08790.4;Cs6g08790.2;Ciclev10011909m;Ciclev10011908m;Cg6g009350.2;Cg6g009350.1	Cs6g08790.1	yes	2;3	0.00012013	67.234	258340000	0	0	0	28558000	41045000	32258000	0	0	22401000	0	60051000	74026000
ALQLWETLK	9	0	1100.62	Cs9g17130.1;Ciclev10005756m;Cg9g026640.1	Cs9g17130.1	yes	2	0.0011517	103.55	181030000	0	0	0	39382000	0	0	21532000	0	23936000	33724000	24222000	38235000
ALQNTVLK	8	0	885.528	Cg2g034350.1	Cg2g034350.1	no	2	0.019568	72.23	1967900000	0	0	0	0	0	0	98223000	79160000	121180000	650030000	0	1019400000
ALQNWEPDLRPALR	14	1	1677.9	Ciclev10005272m;Cg9g027260.1;Cs9g19480.1;Ciclev10005229m;Cg9g027260.2;orange1.1t01341.1;Cg5g012730.1	Ciclev10005272m	yes	3	1.0723e-05	86.944	1486000000	0	0	55891000	169130000	0	0	0	89514000	140170000	402260000	330280000	298740000
ALQNYYEAYNSNVHR	15	0	1840.85	Ciclev10015188m;Cs2g29250.1;Cg2g005490.1;Cs2g29250.3	Ciclev10015188m	yes	2	0.00018904	70.654	24521000	0	0	0	0	0	0	0	0	0	0	0	24521000
ALQPLLNAR	9	0	994.592	orange1.1t01759.4;orange1.1t01759.3;orange1.1t01759.2;orange1.1t01759.1;Ciclev10020776m;Cg5g039130.1	orange1.1t01759.4	yes	2	0.0033834	82.279	392800000	41353000	0	0	0	53881000	38704000	51699000	27772000	42971000	37837000	49418000	49166000
ALQPLPAAADGNDK	14	0	1379.7	orange1.1t01687.1;Ciclev10021318m;Cg5g038440.1	orange1.1t01687.1	yes	2	7.6738e-05	78.401	524670000	61250000	0	38909000	17968000	0	26328000	0	21953000	36517000	99083000	135560000	87107000
ALQQSTLK	8	0	887.508	Cs6g15430.1;Ciclev10008961m;Cs4g08150.1;Ciclev10008762m;Cg4g014280.1;Cg6g016220.1;Ciclev10012049m;Ciclev10012145m	Ciclev10012049m	no	2	0.041063	71.379	1711600000	211470000	116650000	115280000	262800000	445100000	229330000	0	151010000	179960000	0	0	0
ALQTFHLDPTQWGVNVQPYSGSPANFAAYTAVLEPHDR	38	0	4197.03	Ciclev10004902m;Cg6g014210.1	Ciclev10004902m	yes	4	2.7413e-13	71.727	42405000	0	0	0	0	0	7802100	20530000	14072000	0	0	0	0
ALQTLDCGAYGR	12	0	1323.62	Cs6g03760.1;Ciclev10011246m;Cg6g003220.1	Cs6g03760.1	yes	2	0.010093	54.823	35801000	0	35801000	0	0	0	0	0	0	0	0	0	0
ALQWAADNVVR	11	0	1241.65	Cs9g02340.1;Ciclev10006081m;Cg9g001360.1	Cs9g02340.1	no	2	2.1738e-05	121.36	2352100000	193490000	83790000	76137000	279230000	160810000	311750000	614310000	311570000	189860000	57272000	73881000	0
ALQYFPTVEDPNTR	14	0	1649.8	Ciclev10027737m	Ciclev10027737m	no	2	9.3212e-05	77.776	137150000	0	0	0	20931000	0	0	33025000	0	41392000	0	41802000	0
ALQYSYR	7	0	899.45	Cs8g21050.2;Cs8g21050.1;Ciclev10029584m;Cg8g024980.3;Cg8g024980.2;Cg8g024980.1	Cs8g21050.2	yes	2	0.038737	84.097	840880000	49624000	84470000	69735000	37749000	35028000	30144000	45787000	46188000	72684000	149380000	133000000	87086000
ALQYVLAASQK	11	0	1190.67	Ciclev10031071m;Ciclev10030885m;Cs7g25630.1;Cg7g006610.1	Cg7g006610.1	no	2	0.0025746	72.187	246170000	0	34870000	0	27153000	21350000	0	0	0	24328000	46570000	36807000	55090000
ALRPPMVINHLPSSTTQST	19	1	2049.07	Cs4g09800.1	Cs4g09800.1	yes	2;3	1.2832e-12	112.34	837690000	151580000	168770000	109840000	57038000	80149000	26152000	96470000	61579000	86113000	0	0	0
ALRPYFELTNAVR	13	1	1548.84	Cs8g02460.1;Ciclev10028313m;Cg8g001460.1;Cs8g02460.2	Cs8g02460.1	yes	2;3	0.00024388	67.952	256120000	33019000	0	0	53186000	31922000	24271000	65653000	0	48068000	0	0	0
ALSAVDSQMK	10	0	1048.52	Ciclev10014723m	Ciclev10014723m	yes	2	0.0026698	75.652	1349000000	0	0	0	0	0	0	429470000	408090000	511470000	0	0	0
ALSDGGK	7	0	646.329	Cg5g018210.1;orange1.1t02724.1	Cg5g018210.1	no	2	0.073158	60.76	28798000	0	3140600	4003100	0	0	0	0	1509600	0	5318700	9569100	5257400
ALSDGGSSFSSMGR	14	0	1357.59	Ciclev10011544m;Cs6g11490.1;Cg6g012140.1	Cs6g11490.1	no	2	7.0152e-06	100.11	385350000	0	0	0	17475000	0	0	169560000	75834000	122480000	0	0	0
ALSDTQREEIAEK	13	1	1488.74	Cs4g04300.2;Cs4g04300.1;Ciclev10007305m;Cs4g04300.3	Cs4g04300.2	yes	2;3	1.5632e-07	136.14	587440000	0	0	0	73149000	78634000	105290000	120030000	89527000	120820000	0	0	0
ALSEMNGK	8	0	848.406	Ciclev10013101m;Cg6g015030.2;Ciclev10013067m;Cg6g015030.5;Ciclev10012994m;Cg6g015030.1;Cg6g015030.3;Cg6g015030.3.1;Cg6g015030.4;Cs6g14160.1;Cs6g14160.3;Cs6g14160.2	Cs6g14160.1	no	2	0.0077662	95.909	781310000	111850000	182670000	113340000	0	76683000	83583000	81570000	63493000	68127000	0	0	0
ALSENSER	8	0	904.425	Cs9g16200.1;Ciclev10004987m;Cg9g025740.1;Ciclev10005169m;Ciclev10005492m;Ciclev10005423m;Cg9g025740.2;Cg9g025740.5;Cg9g025740.4;Cg9g025740.3	Cs9g16200.1	yes	2	0.038803	60.019	141540000	0	0	0	13519000	19551000	0	0	14728000	0	34226000	33033000	26489000
ALSETQREEIAGK	13	1	1430.74	Cg4g020850.5;Cg4g020850.3;Cg4g020850.4;Cg4g020850.2;Cg4g020850.1;Cg4g020850.8;Cg4g020850.7;Cg4g020850.6	Cg4g020850.5	yes	2	0.00024797	90.412	0	0	0	0	0	0	0	0	0	0	0	0	0
ALSEVAGMR	9	0	932.475	Ciclev10019002m;Cs5g16400.1;Cg8g017220.1	Cs5g16400.1	no	2	5.7559e-05	141.2	20781000000	2425500000	2241700000	2573800000	1367700000	1493200000	1629800000	696820000	492130000	1427000000	2440700000	2263000000	1729900000
ALSEVDSQMK	10	0	1106.53	Cs2g06860.1;Cg2g041270.1;Cs2g22870.1;Ciclev10017486m;Cg2g015330.1	Cs2g06860.1	yes	1;2	1.1886e-24	265.06	16674000000	2566300000	2665400000	2302400000	1545100000	1667700000	1704400000	0	0	0	1596600000	1458300000	1168100000
ALSGGEGFSSAAHHCSK	17	0	1701.75	Cg1g009890.1;Cs1g18100.1;Cs1g18100.4;Cs1g18100.7;Ciclev10024908m;Cs1g18100.3;Cs1g18100.2;Cs1g18100.6;Ciclev10025099m;Cs1g18100.5	Cg1g009890.1	yes	2;3	9.997e-07	92.264	114790000	0	0	0	29131000	37749000	0	47914000	0	0	0	0	0
ALSGSAIGGEDLLQNMMR	18	0	1861.9	Cs9g06800.2;Cs9g06800.1;Ciclev10004637m;Ciclev10004635m;Cg9g005390.1	Cs9g06800.2	no	2	0.00012732	72.627	808660000	116900000	70230000	68111000	67969000	72579000	46074000	208670000	103170000	54950000	0	0	0
ALSGSIPK	8	0	771.449	Ciclev10016462m;Cs9g03140.1;Ciclev10016443m;Cs9g03140.4;Ciclev10016936m;Cs9g03140.3;Cs9g03140.2;Ciclev10016909m;Ciclev10016892m;Cg2g000440.1;Cg2g000440.2;Cg2g000440.3;Cg2g000440.2.1	Ciclev10016462m	yes	2	0.038804	73.208	1597000000	112320000	121290000	123350000	159750000	145750000	125070000	144050000	84297000	190350000	170540000	102220000	118040000
ALSHSAGLLSILTNK	15	0	1523.87	Cg7g013280.1	Cg7g013280.1	yes	3	0.0021118	49.794	85077000	0	0	0	0	0	0	0	0	0	29086000	18392000	37599000
ALSHVEMK	8	0	913.469	Cg5g040830.1;Ciclev10018995m;orange1.1t00482.1	Ciclev10018995m	no	2;3	0.010031	88.177	1232400000	161490000	232300000	191000000	74564000	90132000	73701000	50286000	39524000	52491000	67329000	136400000	63196000
ALSIAHEVLLQFGDDIK	17	0	1868	Cs7g11280.1;Ciclev10032243m	Cs7g11280.1	yes	3	3.6611e-06	85.421	198910000	0	0	0	29855000	38027000	29501000	39766000	33836000	27923000	0	0	0
ALSIAHEVLLQLGDDIK	17	0	1834.02	Cg7g016480.1	Cg7g016480.1	yes	3	5.4824e-06	80.738	281070000	28462000	17391000	30680000	0	0	0	0	0	0	60441000	73353000	70747000
ALSIIDSGVGMTK	13	0	1290.69	Ciclev10019095m	Ciclev10019095m	yes	2	0.049196	42.317	782700000	0	0	0	0	0	0	504720000	277980000	0	0	0	0
ALSLALAGK	9	0	842.523	Cg8g004750.1;Cs8g05790.3;Cs8g05790.2;Cs8g05790.1;Cs8g05800.3;Ciclev10029238m;Ciclev10028010m;Ciclev10028009m;Cs8g05800.1;Cs8g05810.1;Cg8g004740.1	Ciclev10028010m	no	2	0.0006504	116.37	1418900000	41369000	40553000	40631000	184990000	175880000	104690000	275440000	168840000	233760000	36592000	67114000	49085000
ALSLDSNIR	9	0	987.535	Cg5g000050.1;Ciclev10020773m;Ciclev10020771m;Cs5g01050.1;Cg5g000050.2;Ciclev10020756m	Cg5g000050.1	yes	2	0.0031646	83.783	262220000	0	0	0	21419000	0	0	61459000	35574000	38232000	46360000	35274000	23900000
ALSLLDAAALK	11	0	1084.65	Ciclev10008107m;Cg4g001980.1	Ciclev10008107m	yes	2	0.00084208	82.954	384460000	34076000	38323000	27225000	10505000	0	14351000	18593000	0	30649000	78323000	54336000	78084000
ALSNLLSYPLR	11	0	1245.71	Cs8g01360.1;Ciclev10028098m;Cg8g000330.1	Cs8g01360.1	yes	2	1.9655e-14	181.44	1560200000	142830000	271220000	307040000	91107000	151900000	109950000	77504000	123810000	80411000	60354000	71732000	72348000
ALSQVITEALR	11	0	1199.69	Cg9g026770.3;Cg9g026770.2;Ciclev10004583m;Cg9g026770.1;Ciclev10004574m;Cs9g17250.3;Cs9g17250.1;Cs9g17250.2	Cg9g026770.3	yes	2	0.0012495	79.86	65872000	32271000	0	0	18435000	0	0	0	0	15166000	0	0	0
ALSSQHQVR	9	0	1024.54	Cs5g01840.3;Cs5g01840.1;Cs5g01840.2;Ciclev10019184m;Ciclev10030400m;Ciclev10027975m;Cs5g28240.1;Ciclev10029824m;Cs5g28230.1;Cs3g14220.2;Ciclev10000531m;Cs3g14220.1;Cs3g14220.3	Cs5g01840.3	no	2;3	0.00021022	109.71	99207000	65194000	0	0	0	0	0	0	0	6683400	15487000	11843000	0
ALSVFHPNAPIDDK	14	0	1522.78	Cs4g08230.2;Cs4g08230.1;Ciclev10009414m;Ciclev10009412m;Cg4g014200.2;Cg4g014200.1	Cs4g08230.2	yes	3	0.00080079	57.288	28980000	0	0	0	0	0	0	28980000	0	0	0	0	0
ALSVLMDTLVK	11	0	1188.68	orange1.1t01460.2;orange1.1t01460.1;Cg6g007200.1;Ciclev10006965m	orange1.1t01460.2	yes	2	0.023138	48.948	0	0	0	0	0	0	0	0	0	0	0	0	0
ALTANDESESGGSSSLLK	18	0	1764.84	Cs7g02020.2;Cs7g02020.1;Ciclev10032676m;Cg7g023030.1	Cs7g02020.2	yes	2	3.1051e-09	92.633	0	0	0	0	0	0	0	0	0	0	0	0	0
ALTDTSSVK	9	0	920.481	Ciclev10025147m;Ciclev10024867m	Ciclev10025147m	no	2	0.0077739	70.028	552750000	62013000	49326000	67319000	59307000	70084000	66490000	0	0	0	0	91594000	86619000
ALTELGPHPVGSDALDR	17	0	1746.89	Cg7g007030.1;Cs7g24750.1;Ciclev10030651m	Cs7g24750.1	no	3	0.00033512	56.817	192730000	16611000	0	25538000	0	0	44965000	29275000	0	0	0	41500000	34846000
ALTFAEYIK	9	0	1054.57	Ciclev10008313m;Cs4g17530.1	Ciclev10008313m	yes	2	0.078383	41.117	0	0	0	0	0	0	0	0	0	0	0	0	0
ALTGPAPPR	9	0	878.497	Cg1g026110.2;Cg1g026110.1;Cs1g04970.1;Ciclev10027536m	Cg1g026110.2	yes	2	0.011393	61.679	0	0	0	0	0	0	0	0	0	0	0	0	0
ALTIPEGTIVSDACR	15	0	1601.81	Cs1g08580.1;Ciclev10000793m	Cs1g08580.1	yes	2	3.7777e-06	98.943	890040000	88533000	87949000	80372000	80942000	98973000	116230000	37870000	31402000	33470000	25817000	82177000	126310000
ALTNSGLIDPASHR	14	0	1450.75	orange1.1t01559.1;Ciclev10017030m;Cg2g027930.1;Ciclev10013747m;Cg6g023530.1	orange1.1t01559.1	yes	2;3	2.8807e-13	162.94	16271000000	680000000	1862000000	1255400000	662810000	1222200000	1718000000	393930000	1198100000	768420000	2647700000	1715400000	2147200000
ALTPVELFVK	10	0	1115.66	Cg7g018910.3;Cg7g018910.1;Cg7g018910.2;Ciclev10030501m;Ciclev10030500m;Ciclev10030499m;Ciclev10030521m;Ciclev10030520m	Cg7g018910.3	no	2	0.0030373	76.228	277860000	0	0	0	0	0	0	0	0	0	94229000	107860000	75775000
ALTQLGPHAVGSDALDR	17	0	1719.89	Ciclev10031071m;Ciclev10030885m;Cs7g25630.1;Cg7g006610.1	Cg7g006610.1	no	2;3	1.0203e-10	105.79	128090000	39620000	0	24293000	0	0	0	23764000	0	0	0	40417000	0
ALTSTDKFEMWGDGLQTR	18	1	2054.97	Cs3g10840.1;Ciclev10001524m;Cg3g010360.1;Cs3g10840.2	Cs3g10840.1	yes	3	0.0026795	45.844	149870000	0	0	0	0	25680000	35629000	53683000	0	34882000	0	0	0
ALTVPELTQQMWDAK	15	0	1729.87	Ciclev10011719m;Ciclev10011718m;Cg6g017710.1;Cs6g16900.2;Cs6g16900.1;Cs2g09970.1;Ciclev10015255m;Cg2g039090.1	Cs2g09970.1	no	2	2.088e-11	125.97	1327300000	63576000	53170000	44498000	56902000	60893000	77386000	348120000	197230000	133970000	65607000	126920000	99071000
ALTWNLEELMPPSER	15	0	1784.88	Cs1g16810.1;Ciclev10026417m;Ciclev10026416m;Cg1g012980.1;Cs1g16810.2;Ciclev10026601m;Cg1g012980.2;Ciclev10026711m	Cs1g16810.1	yes	2	1.7244e-11	128.71	520310000	0	0	66262000	0	25536000	21529000	9687900	0	16487000	114030000	116020000	150760000
ALTYAPPSSTDILSK	15	0	1562.82	Cs4g04800.2;Cs4g04800.1;Ciclev10007279m;Cg4g020200.1	Cs4g04800.2	yes	2	0.00067196	64.04	0	0	0	0	0	0	0	0	0	0	0	0	0
ALVAFYQK	8	0	938.523	Ciclev10006162m;Cg9g005040.1;Cs8g05390.1;Ciclev10029508m;Cg8g004300.1	Ciclev10006162m	no	2	0.0080251	94.262	983510000	48243000	32337000	28044000	125920000	72042000	90795000	186290000	93772000	145490000	40804000	56344000	63436000
ALVAIPTTIADNAGLDSAELIAQLR	25	0	2535.39	Cs3g26890.2;Cs3g26890.1;Ciclev10000836m;Cg3g024830.1;Cs3g26890.4	Cs3g26890.2	yes	3	2.2395e-11	85.805	42826000	0	2879000	0	5303100	0	0	27032000	0	7612400	0	0	0
ALVALASLK	9	0	884.569	Cg2g039810.1;Cs2g08220.2;Cg2g039810.2;Cg2g039810.2.1;Cs2g08220.1;Ciclev10015559m	Cs2g08220.1	no	2	0.003605	80.755	95383000	3964900	0	0	18574000	0	33053000	0	0	0	16750000	4727600	18314000
ALVAPASLIAHNAGVEGEVVVEK	23	0	2272.24	Ciclev10028085m;Cg8g019780.1;Cs8g16040.1;Cs8g16040.3;Ciclev10028196m;Cs8g16040.2;Cs2g21420.1	Ciclev10028085m	yes	3	0.0098305	31.18	176160000	0	8223200	0	0	0	0	0	0	0	55284000	54428000	58225000
ALVCVSSLYDYAK	13	0	1487.73	Cs7g10710.1;Ciclev10032648m	Cs7g10710.1	yes	2	4.618e-05	91.202	287540000	0	0	0	77973000	65101000	62242000	0	82225000	0	0	0	0
ALVDAPDMVR	10	0	1085.55	Cg5g033690.1;Cg4g005550.1;Cs5g29530.1;Ciclev10022810m;Ciclev10006876m;Ciclev10018005m;Cs2g23270.1;Cs5g13870.1;Cs5g29530.2;Ciclev10006693m;Cs9g10140.1;Ciclev10006195m;Cg9g008470.1	Cs9g10140.1	no	2	0.00081012	93.556	1256800000	150930000	85145000	88755000	65012000	0	96976000	171030000	126980000	131780000	86459000	145220000	108490000
ALVDISR	7	0	772.444	Cs8g21050.2;Cs8g21050.1;Ciclev10029584m;Cg8g024980.3;Cg8g024980.2;Cg8g024980.1	Cs8g21050.2	yes	2	0.019141	111.04	1142500000	147630000	137030000	99929000	39527000	62937000	75822000	90777000	29488000	83281000	132030000	133620000	110470000
ALVDPDGALK	10	0	997.544	Cs3g11180.1;Cg3g011420.1;Cg3g011340.1	Cs3g11180.1	yes	2	0.083908	41.704	91319000	0	0	0	0	0	0	0	40365000	50954000	0	0	0
ALVDSFYGTDR	11	0	1242.59	Ciclev10015934m;Cs2g02520.1	Cs2g02520.1	no	2	2.2553e-05	122.69	4259300000	1082300000	323040000	551760000	110900000	71120000	116810000	181300000	113390000	104990000	475990000	666650000	461090000
ALVDTIQMTFPQAR	14	0	1589.82	Cs9g18510.1;Ciclev10007115m	Cs9g18510.1	yes	2;3	5.9087e-08	115.12	625810000	12665000	60914000	88368000	65314000	54653000	75669000	75450000	65393000	127390000	0	0	0
ALVDVLNLENPDLWK	15	0	1737.93	Cs7g19460.1;Ciclev10032866m;Cg7g011520.1	Cg7g011520.1	no	3	0.00070776	55.66	58963000	6806600	0	0	0	4154100	14669000	0	4024700	1449000	18330000	0	9529600
ALVGGISGVIAQVVASPADLVK	22	0	2063.2	Cs7g03530.1;Ciclev10032205m	Cs7g03530.1	no	2;3	3.3487e-08	80.277	107240000	2838400	7371600	17816000	6234500	5520800	8109200	0	9741400	8346000	6771100	21260000	13233000
ALVLHSEMVDQGIRPDK	17	1	1906.99	Ciclev10033972m	Ciclev10033972m	yes	4	0.0058718	40.295	54536000	0	0	0	0	54536000	0	0	0	0	0	0	0
ALVLHVGQENK	11	0	1206.67	Ciclev10003566m;orange1.1t03730.2;orange1.1t03730.1;Cg3g000330.1	Ciclev10003566m	no	2	2.2572e-14	173.07	3208200000	219250000	141010000	114360000	298390000	329280000	347980000	556830000	313820000	434230000	102140000	233070000	117830000
ALVLTADTPR	10	0	1055.6	Cg1g011080.1;Cg1g012720.2;Cg1g012720.1;Cg1g011040.1;Cg1g010980.1;Cg1g012720.3;Ciclev10025922m;Ciclev10025976m;Ciclev10025921m;Ciclev10025918m	Ciclev10025921m	no	2	0.00011361	94.309	8984900000	0	0	0	0	0	0	2738200000	3226100000	2968700000	0	0	51867000
ALVNVGGDLAK	11	0	1055.6	Cg5g008620.1;Ciclev10020501m	Cg5g008620.1	no	2	0.00049286	73.632	774270000	645580000	0	0	0	0	0	0	0	0	0	128690000	0
ALVPQFDHNLVYNVLHGAK	19	0	2134.13	Cs6g11910.2;Cs6g11910.1;Cg6g001830.1;Ciclev10011107m	Cs6g11910.2	no	2;3;4	7.0189e-13	123	3249100000	170590000	323080000	292990000	91270000	250310000	211390000	245600000	246100000	381200000	258260000	383140000	395200000
ALVQHLYLGR	10	0	1168.67	Ciclev10018996m;Cs5g14750.1;Cg5g016060.1;Cs5g14750.2;Cg5g016060.2	Ciclev10018996m	yes	3	0.020206	42.336	0	0	0	0	0	0	0	0	0	0	0	0	0
ALVQNGAVFADRPQALPINK	20	1	2121.17	Cs7g15460.1;Ciclev10033803m;Cg6g007870.1	Cs7g15460.1	yes	3	0.00040169	47.68	23029000	0	0	0	0	0	0	0	0	0	23029000	0	0
ALVRPGR	7	1	767.477	Cs4g18360.1;Ciclev10007603m;Cg4g006820.2;Cg4g006820.1;Cs4g18360.3;Cg4g006820.3;Cs4g18360.2;Cg4g006820.3.1	Cs4g18360.1	yes	2	0.052268	100.07	405150000	34137000	0	0	57790000	97466000	81419000	39404000	94938000	0	0	0	0
ALVSATEISGLTR	13	0	1316.73	Cg5g039450.1;orange1.1t01791.1;Ciclev10019335m;orange1.1t01791.2	Cg5g039450.1	no	2	1.5534e-05	97.69	3002200000	306690000	384890000	446730000	194070000	285000000	280170000	200350000	135440000	194810000	231630000	176330000	166090000
ALVSELK	7	0	758.454	Cs9g03300.1;Ciclev10014640m;Cg2g000310.1;Cs9g03300.2;Cs9g03300.3	Cs9g03300.1	yes	2	0.056541	65.252	1277600000	179890000	185570000	210020000	49919000	0	0	0	25051000	34630000	245390000	213930000	133190000
ALVSTQGELAHALR	14	0	1464.8	Cg1g029430.1;Ciclev10024720m;Ciclev10024722m;Cg1g029430.2;Cg1g029430.3;Cs1g01510.1	Cg1g029430.1	yes	3	3.5723e-06	88.092	466890000	0	0	0	98129000	80055000	48845000	78485000	67538000	70272000	0	23563000	0
ALVVGDYK	8	0	863.475	Cg7g022770.1;Cg7g022770.2;Cg7g022770.5;Cg7g022770.4.1;Cg7g022770.3;Cg7g022770.4;Ciclev10030570m;Cs7g02290.1;Cs7g02290.5;Cs7g02290.6;Cs7g02290.4;Cs7g02290.2;Cs7g02290.3	Ciclev10030570m	no	2	0.038629	60.074	320550000	0	0	0	51344000	55514000	0	84717000	30618000	98356000	0	0	0
ALVVINPGNPTGQVLAEENQR	21	0	2218.17	Ciclev10025334m;Ciclev10025344m;Cs1g16570.1;Cg1g013230.1	Ciclev10025334m	no	2;3	2.5857e-44	177.4	26888000000	2195500000	2266300000	2235400000	2645000000	2157400000	1968900000	2040900000	1993500000	2752300000	2439000000	1790600000	2403600000
ALVVSDWTR	9	0	1045.56	Ciclev10014723m	Ciclev10014723m	yes	1;2	3.4732e-09	221.33	14234000000	1822900000	1631000000	1686300000	2089800000	1272300000	1852900000	638550000	571010000	744710000	657170000	592710000	674370000
ALYHDLNAYR	10	0	1234.61	Cg5g042160.4;orange1.1t00351.3;orange1.1t00351.2;Ciclev10019881m;Cg5g042160.2;Cg5g042160.1;orange1.1t00351.5;orange1.1t00351.4;orange1.1t00351.1;Ciclev10019852m;Cg5g042160.3;Ciclev10012133m;Ciclev10012052m;Cs6g07370.1;Ciclev10011574m;Cg6g005880.1;Cg5g003030.4;Cg5g003030.2;Ciclev10020340m;Cs5g03870.1;Ciclev10019896m;Ciclev10019894m;Ciclev10019892m;Cg5g003030.1;Cg5g003030.4.1;Cg5g003030.3	Cg5g003030.4	no	2;3	0.00059243	97.472	1211600000	54655000	0	87174000	81309000	83099000	60509000	233460000	97897000	122930000	126660000	136410000	127530000
ALYHDLNTYR	10	0	1264.62	Cs8g19590.2;Cs8g19590.1;Ciclev10028307m;Cs8g19590.3;Ciclev10028295m;Cg8g023490.3;Cg8g023490.4;Cg8g023490.1;Cg8g023490.2;Cs8g19590.5;Cs8g19590.4;Ciclev10028723m	Cs8g19590.2	yes	3	0.002466	70.942	319540000	0	45491000	35100000	16523000	18515000	54416000	79565000	35286000	34645000	0	0	0
ALYNDMSR	8	0	968.439	Cs5g03290.1;Ciclev10021784m;Cg5g002410.3;Cg5g002410.1	Cs5g03290.1	yes	2	0.056908	50.805	174300000	0	0	0	0	0	0	174300000	0	0	0	0	0
ALYSTHSFK	9	0	1052.53	orange1.1t03195.1;Cg9g012700.1;orange1.1t03195.2;Ciclev10005917m	orange1.1t03195.1	yes	3	0.065765	35.908	46112000	0	0	0	0	0	0	18781000	27331000	0	0	0	0
AMAAEIEVVDGPNDEGEMFTR	21	0	2280	Ciclev10023388m;Cg5g021130.1;Cg1g016830.1;Ciclev10026079m;Cs5g17270.1	Ciclev10023388m	no	2	5.5258e-07	74.029	12072000	0	0	0	0	0	0	12072000	0	0	0	0	0
AMAAEIEVVDGPNDEGEMFTRPGK	24	1	2562.17	Ciclev10023388m;Cg5g021130.1;Cg1g016830.1;Ciclev10026079m;Cs5g17270.1	Ciclev10023388m	no	2;3;4	2.4941e-72	212.39	44853000000	2861300000	5295000000	3802600000	2486900000	2348300000	2975700000	3706800000	2558100000	4227000000	5111400000	4635400000	4844700000
AMAATPADVK	10	0	973.49	Ciclev10009756m;Cg4g019170.1	Ciclev10009756m	yes	2	0.028767	38.804	333770000	197060000	0	136700000	0	0	0	0	0	0	0	0	0
AMAEAEGR	8	0	833.37	Cg1g004360.1;Cg1g004360.2;Cs1g24220.2;Ciclev10025141m;Cs1g24220.3;Ciclev10025389m;Cs1g24220.1;Cs5g25020.1;Ciclev10019245m;Cg5g029400.1	Cs1g24220.2	no	2	0.028182	61.602	35754000	1968100	2244700	3895700	5805500	3508700	5141100	4510500	1799300	4218300	2662300	0	0
AMAETQLK	8	0	890.453	Cs9g06800.2;Cs9g06800.1;Ciclev10004637m;Ciclev10004635m;Cg9g005390.1	Cs9g06800.2	no	2	0.020318	71.379	938400000	119420000	0	64362000	82312000	121230000	88088000	170180000	99186000	172000000	0	0	21630000
AMAGEDIDGIK	11	0	1118.53	Ciclev10000502m;Cg3g001260.1;Cs3g04960.1;Cs3g04960.2	Ciclev10000502m	no	2	0.010613	51.979	2213300000	185510000	240280000	256010000	106180000	171750000	192790000	139940000	123540000	112450000	331220000	203670000	149990000
AMAGQAEDLFNLFNCVLQEVQLTDQQR	27	0	3137.49	Cg8g004810.1;Cg8g004810.2;Ciclev10027722m;Cs8g05730.1	Cg8g004810.1	no	2;3;4	3.652e-189	314.88	4625000000	958520000	703790000	1048200000	220870000	0	46269000	0	61514000	185680000	1192900000	195560000	11699000
AMAGTPADVK	10	0	959.475	Cs4g05780.1	Cs4g05780.1	yes	2	0.003083	64.82	5580100000	368360000	362120000	321920000	1105600000	652750000	582790000	809650000	561640000	815290000	0	0	0
AMAGTPADVKEYPNSYVFIVDMPGLK	26	1	2812.38	Cs4g05780.1	Cs4g05780.1	yes	3	0.0096513	31.41	75328000	0	0	0	0	44317000	0	0	31011000	0	0	0	0
AMAIPIPSR	9	0	954.532	Cs5g04880.1;Ciclev10019800m;Ciclev10019822m	Ciclev10019800m	no	2	0.012966	56.258	143260000	0	0	0	26686000	0	0	0	116570000	0	0	0	0
AMALNMGMLASYDQSVEFFR	20	0	2280.04	Cs9g03130.1;Ciclev10016099m;Cg2g000450.1;Cs9g03130.2	Cs9g03130.1	yes	2;3	4.3913e-74	241.79	3005200000	114220000	210360000	343060000	272940000	124580000	203470000	364890000	253450000	369930000	256060000	173510000	318740000
AMASQSIAGLDR	12	0	1218.6	Cs8g14730.3;Cs8g14730.1;Cs8g14730.4;Cs8g14730.2	Cs8g14730.3	yes	2	9.9891e-06	117.86	2131300000	624960000	452160000	682090000	77020000	159350000	135680000	0	0	0	0	0	0
AMCQTHNCNLR	11	0	1403.59	Cg5g007370.2;Cg5g007370.1;Ciclev10020390m	Cg5g007370.2	no	2;3	1.1758e-14	184.03	3143600000	236090000	219860000	248710000	243090000	168150000	165710000	164970000	424640000	163360000	330940000	287930000	490130000
AMDAYTLFEETR	12	0	1445.65	Ciclev10007037m;Cs9g04360.1;Cg9g002910.1	Cg9g002910.1	no	2	0.0045657	61.03	211010000	28041000	29331000	52320000	0	20510000	0	8164500	0	0	35178000	37469000	0
AMDDHDMEK	9	0	1090.41	Cs1g10560.1;Cg5g012580.1;Cs1g10560.2;Ciclev10025586m	Cs1g10560.1	yes	2;3	0.00079186	111.61	1085600000	108460000	181350000	154320000	15525000	42006000	0	0	0	17785000	216720000	179040000	170410000
AMDIASDPR	9	0	974.449	Ciclev10024149m;Cs5g09310.3;Cs5g09310.1;Cs5g09310.2;Cg5g008710.1	Cs5g09310.3	no	2	0.026348	53.756	1087300000	164770000	171770000	152680000	0	108170000	110500000	105140000	87855000	77725000	0	108680000	0
AMDLSMK	7	0	794.367	Ciclev10009920m;Ciclev10009887m;Cs7g04890.1;Cg4g002850.1	Cs7g04890.1	no	1;2	0.011277	124.34	22928000000	3652500000	4341400000	1041200000	1861200000	2833000000	2018800000	2458600000	1862200000	1527200000	80957000	644480000	606820000
AMDLSMKHEYLPEDLQAMQTPFR	23	1	2750.29	Ciclev10009920m;Ciclev10009887m;Cs7g04890.1;Cg4g002850.1	Cs7g04890.1	no	3;4	5.5343e-12	108.57	2379100000	793150000	553600000	592850000	31379000	89460000	62252000	30944000	95770000	0	22797000	106900000	0
AMDPMAVADGQK	12	0	1232.55	Ciclev10020194m;Cg5g001360.1;Cs5g02280.1	Cs5g02280.1	no	2	0.0039025	61.11	979670000	74823000	94932000	106760000	28319000	56542000	38109000	30925000	36268000	36207000	206340000	142130000	128310000
AMDVQSEWR	9	0	1120.5	Ciclev10010727m	Ciclev10010727m	yes	2	0.0021593	90.696	46616000	0	0	0	0	0	0	28763000	17853000	0	0	0	0
AMEDAGLEK	9	0	962.438	Cs5g01840.3;Cs5g01840.1;Cs5g01840.2;Ciclev10019184m	Cs5g01840.3	no	2	0.0084054	68.557	835790000	55375000	70893000	62694000	134130000	53238000	118970000	41031000	0	117590000	78249000	66498000	37121000
AMEELEK	7	0	848.395	Cs3g17430.1;Cg3g014220.1;Cs3g17430.2;Cs3g17430.3;Ciclev10000603m;Ciclev10000953m	Cs3g17430.1	no	2	0.040283	75.189	386120000	60774000	0	34589000	0	0	0	0	0	9101200	100600000	116270000	64794000
AMELIAK	7	0	774.431	Cs4g17650.2;Cs4g17650.1;Ciclev10009129m;Cg4g007480.1	Cs4g17650.2	no	2	0.027878	86.872	406820000	70512000	44759000	44837000	0	0	28458000	0	25885000	27564000	83152000	39331000	42321000
AMELTGAMAK	10	0	1021.49	Cs6g20590.2;Cs6g20590.1;Ciclev10011611m;Cg6g023840.1;Ciclev10011971m	Cs6g20590.2	yes	2	0.0022176	79.16	713080000	0	0	0	0	115410000	0	0	0	86707000	149500000	190690000	170770000
AMELTVK	7	0	790.426	Ciclev10025572m	Ciclev10025572m	yes	2	0.021957	94.662	2497300000	254820000	267230000	383890000	365520000	363050000	365660000	163090000	125810000	208190000	0	0	0
AMEQAPPATFPR	12	0	1314.64	Ciclev10032849m;Cs7g03510.1;Cg7g021450.1	Ciclev10032849m	no	2	8.4263e-06	114.72	835190000	80763000	88361000	93949000	40610000	52246000	68926000	0	51289000	63190000	82078000	114900000	98876000
AMETGEDVGNSAVPSK	16	0	1590.72	Ciclev10016641m	Ciclev10016641m	yes	2	2.4597e-10	121.82	110010000	0	0	0	0	0	0	42195000	29810000	38009000	0	0	0
AMEVDEKPTEDYNDIGGLEK	20	1	2252.02	Cs3g14360.1;Ciclev10001272m;Cs3g14380.3;Cs3g14380.2;Cs3g14380.1;Ciclev10001269m;Cg2g031600.1	Cs3g14360.1	no	3	0.00015603	52.318	120590000	0	0	0	26775000	38089000	0	55727000	0	0	0	0	0
AMEVTHYLGGENYVFWGGR	19	0	2185.01	Ciclev10008154m;Cs4g02950.1	Ciclev10008154m	no	3	8.348e-14	124.63	240860000	0	0	0	50952000	63555000	0	36304000	49558000	40495000	0	0	0
AMEWGEPK	8	0	946.422	Ciclev10008154m;Cs4g02950.1	Ciclev10008154m	no	2	0.067336	51.066	175450000	0	0	0	36666000	51779000	42617000	0	27507000	16879000	0	0	0
AMGADNVDDIK	11	0	1147.52	Ciclev10027943m;Ciclev10028047m;Cs8g03010.1;Cs8g03010.2	Cs8g03010.1	no	1;2	0.00012531	152.37	44778000000	3749400000	4801400000	5002800000	2589500000	1927400000	2578000000	1914700000	2128600000	2898500000	6309100000	5201200000	5677600000
AMGADNVDDIKSK	13	1	1362.64	Ciclev10027943m;Ciclev10028047m;Cs8g03010.1;Cs8g03010.2	Cs8g03010.1	no	2;3	1.6499e-07	135.81	1306000000	678960000	46882000	196210000	0	182960000	108870000	0	92168000	0	0	0	0
AMGADNVDDIKSKLDAANK	19	2	1974.97	Ciclev10027943m;Ciclev10028047m;Cs8g03010.1;Cs8g03010.2	Cs8g03010.1	no	4	0.0043348	41.53	344890000	155560000	107790000	0	0	81542000	0	0	0	0	0	0	0
AMGETNALLQR	11	0	1202.61	Cg5g021830.2;Cg5g021830.1;Cs5g18340.1;Ciclev10020832m	Ciclev10020832m	no	2	2.0945e-05	110.38	264830000	0	137200000	107250000	0	0	0	20382000	0	0	0	0	0
AMGFPTEFFPVLFAIPR	17	0	1939.01	orange1.1t01588.2;orange1.1t01588.1;Ciclev10014944m;orange1.1t01588.3;Cg2g028240.1;orange1.1t01588.4	orange1.1t01588.2	yes	2;3	1.2047e-16	141	559460000	3236500	0	16851000	17899000	39261000	63813000	258110000	48111000	105940000	0	6240500	0
AMGIMNSFINDIFEK	15	0	1728.82	Cs6g05810.1;Ciclev10013909m;Cg6g004010.1;Cs8g18010.1;Cg8g021820.1;Ciclev10029263m;orange1.1t04819.1;Ciclev10013076m;Cg2g012150.1;Cs8g18080.1;Ciclev10029539m;Cg8g021930.1;Cg7g017200.1	Cs6g05810.1	yes	2	1.2121e-09	125.22	139280000	5787500	0	0	52858000	45619000	14223000	15304000	0	0	0	5484500	0
AMGLQSLPVAFGPETAK	17	0	1715.89	Cs6g08720.3;Cs6g08720.2;Cs6g08720.1;Ciclev10011985m;Cg6g009290.1	Cs6g08720.3	yes	2	9.5307e-06	77.221	0	0	0	0	0	0	0	0	0	0	0	0	0
AMGTTDVR	8	0	849.401	Cg7g023100.1	Cg7g023100.1	yes	2	0.01331	79.474	305820000	0	0	0	0	0	0	75028000	57545000	0	0	173240000	0
AMHQAGESEAAQK	13	0	1356.61	Cg7g016410.1;Cs7g11360.2;Cs7g11360.1;Ciclev10030986m;Ciclev10030985m;Cs7g11360.3;Ciclev10031254m;Cs7g11360.4;Ciclev10031249m	Cg7g016410.1	no	2;3	7.5507e-39	219.97	10477000000	1062500000	608300000	1179200000	1145300000	1568000000	1334200000	1525900000	1350900000	446650000	57562000	79507000	118850000
AMIGQVAGGGR	11	0	1015.52	Cs2g22160.1;Ciclev10016308m;Cg2g017620.1;Cs1g25210.1;Ciclev10026308m;Cg1g002150.1	Cs1g25210.1	no	2	0.012053	57.347	1256000000	50342000	44496000	83777000	163580000	140410000	106820000	167060000	92337000	181140000	0	226030000	0
AMIVNAPR	8	0	870.475	Cs7g19370.1;Ciclev10030606m;Cs7g19370.6;Cs7g19370.2;Ciclev10030640m;Cg7g011640.1;Cs7g19370.3;Ciclev10030643m;Cs7g19370.7;Ciclev10030676m;Cs7g19370.4;Cs7g19370.8;Cs7g19370.9	Cs7g19370.1	yes	2	0.012485	91.906	406650000	0	0	0	57600000	47186000	0	134940000	74443000	64213000	0	0	28274000
AMIVTASQLATYDQVK	16	0	1737.9	Ciclev10001822m;Cs3g17390.1;Cg3g014180.1	Cg3g014180.1	no	2	0.00044886	63.025	0	0	0	0	0	0	0	0	0	0	0	0	0
AMLENILR	8	0	958.527	Cs1g01700.4;Cs1g01700.1;Ciclev10025400m;Cg1g029000.1;Cs1g01700.3;Cs1g01700.2	Cs1g01700.4	yes	2	0.011537	83.206	0	0	0	0	0	0	0	0	0	0	0	0	0
AMLLVEQVK	9	0	1029.59	orange1.1t01046.1;Ciclev10011146m;Cg6g001330.1	orange1.1t01046.1	yes	2	0.010057	64.711	346050000	0	0	0	66425000	69290000	63786000	58992000	39359000	48202000	0	0	0
AMLNEMVAK	9	0	1005.5	orange1.1t02629.1;Ciclev10033230m;Cg7g010680.2;Cg7g010680.1	orange1.1t02629.1	yes	2	0.0030437	84.615	3326700000	246160000	377660000	367700000	43073000	195520000	158370000	40211000	365190000	107100000	576680000	559200000	289880000
AMLPEGLPTGMLTEFK	16	0	1733.87	Ciclev10001075m;Ciclev10001492m	Ciclev10001075m	yes	2	0.0033239	48.729	227090000	55729000	52869000	67390000	20039000	31067000	0	0	0	0	0	0	0
AMLVDEIWHAVGDEASDIDWYVK	23	0	2661.24	Cs4g07170.1;Ciclev10009013m;Cg4g017730.1;Ciclev10009019m	Cs4g07170.1	no	2;3	3.9583e-52	190.37	2438600000	86126000	60283000	149910000	73176000	90152000	220780000	54548000	143460000	87068000	573910000	177250000	721920000
AMLVDEIWHAVGDEASDIDWYVKR	24	1	2817.34	Cs4g07170.1;Ciclev10009013m;Cg4g017730.1;Ciclev10009019m	Cs4g07170.1	no	3;4	3.8522e-25	138.66	175300000	15806000	0	0	0	28003000	13733000	0	20021000	9027300	48942000	22311000	17459000
AMLVTASQLASYDQIK	16	0	1737.9	Cs1g20270.1;Ciclev10026128m;Cg1g008020.1	Cs1g20270.1	yes	2	1.1473e-13	136.39	743610000	0	46792000	27727000	0	52051000	47797000	0	0	35084000	177260000	202510000	154380000
AMLVTASQLASYDQIKENILSK	22	1	2422.28	Cs1g20270.1;Ciclev10026128m;Cg1g008020.1	Cs1g20270.1	yes	3	6.3429e-12	98.3	148710000	0	0	0	0	37468000	48892000	0	0	0	0	62349000	0
AMMLETVAAVPGMVGGMLLHCK	22	0	2315.13	Cs3g09720.1;Ciclev10001766m;Cg3g009340.1	Cs3g09720.1	yes	2;3	8.553e-11	98.175	438280000	0	0	0	109150000	155290000	130070000	9211400	0	0	11867000	22690000	0
AMMLETVAAVPGMVGGMLLHLK	22	0	2268.19	Cs8g11870.3;Cs8g11870.2;Cs8g11870.1;Ciclev10028835m;Ciclev10028833m;Cg2g025110.2;Cg2g025110.1	Cs8g11870.3	yes	3	7.7013e-08	78.674	478160000	13803000	65061000	36778000	21025000	78363000	104930000	27925000	40271000	36620000	28218000	25164000	0
AMMSLPATK	9	0	948.477	Cg7g006540.1;Cs7g27180.1;Ciclev10031547m;Cs7g27180.2	Cg7g006540.1	no	2	0.0090906	66.962	898500000	103510000	0	0	0	32712000	19481000	0	0	0	214000000	308020000	220770000
AMNEINAAAR	10	0	1059.51	Ciclev10012392m;Ciclev10012391m;Ciclev10012390m;Cs6g20620.4;Cs6g20620.1;Cs6g20620.5;Cs6g20620.3;Cs6g20620.2;Cs7g04330.8;Cs7g04330.7;Cs7g04330.5;Cs7g04330.4;Cs7g04330.3;Cs7g04330.2;Cs7g04330.1;Ciclev10032320m;Ciclev10032319m;Ciclev10032316m;Ciclev10032315m;Ciclev10032314m;Cs7g04330.6;Ciclev10032213m;Cs6g20630.2;Cs6g20630.1;Ciclev10012402m;Ciclev10012398m;Cg6g023880.2;Cg6g023880.1	Cs7g04330.8	no	2	7.5078e-05	134.25	5629800000	448590000	332630000	288230000	339620000	456190000	212230000	0	525110000	490660000	824870000	893880000	817800000
AMNEINAAQR	10	0	1116.53	Cs9g15930.1;Cg9g025500.1;Ciclev10005343m	Cs9g15930.1	yes	2	0.0055234	67.334	80121000	0	0	0	0	0	0	50188000	29933000	0	0	0	0
AMNELDDKFPFLASTK	16	1	1825.89	Cs3g27220.5;Cs3g27220.2;Cs3g27220.3;Ciclev10000272m;Cs3g27220.1;Ciclev10000256m;Cs3g27220.4;Ciclev10000406m;Ciclev10000374m;Cg3g025200.1;Cg3g025200.2;Cg3g025200.3	Cg3g025200.1	no	2	1.7667e-09	114.25	266460000	0	0	0	0	0	0	0	0	0	96358000	170100000	0
AMNYVIDK	8	0	952.469	Cs8g11350.1;Ciclev10005408m;Cg9g011000.1	Cs8g11350.1	yes	2	0.015641	76.679	2594200000	154970000	92109000	175780000	90323000	179090000	274600000	204570000	154720000	309300000	253870000	290950000	413880000
AMPNILMLR	9	0	1057.58	orange1.1t00226.2;orange1.1t00226.1;Ciclev10018991m;orange1.1t00226.3;orange1.1t00226.4;Cg5g043430.1	Cg5g043430.1	no	2	0.071187	42.864	0	0	0	0	0	0	0	0	0	0	0	0	0
AMPNILMLRPADGNETAGAYK	21	1	2232.1	orange1.1t00226.2;orange1.1t00226.1;Ciclev10018991m;orange1.1t00226.3;orange1.1t00226.4;Cg5g043430.1	Cg5g043430.1	no	3	7.5727e-05	48.354	371860000	68548000	0	0	0	0	0	0	0	0	79214000	121810000	102280000
AMQAQAENER	10	0	1146.51	Cs5g25020.1;Ciclev10019245m;Cg5g029400.1	Cs5g25020.1	yes	2	7.9043e-05	133.81	5742700000	274890000	584410000	455840000	297820000	326880000	340520000	304520000	273320000	341020000	826580000	874910000	841980000
AMQEHSSALLIQEGLYR	17	0	1944.97	Ciclev10011734m	Ciclev10011734m	yes	2;3	4.1961e-43	210.98	9486200000	466130000	829920000	1233800000	705730000	1024700000	969480000	563400000	733730000	900030000	574830000	802230000	682260000
AMQLLESGLK	10	0	1088.59	Cg2g008930.1;Cs2g15250.1;Cs2g15250.2;Cs2g04630.1;Ciclev10016875m;Ciclev10016873m;Cg2g043560.1;Cs2g04630.2;Ciclev10016986m;Cs3g24060.1	Cg2g008930.1	yes	1;2	2.3972e-06	182.92	1047300000	13987000	0	0	89332000	101050000	90867000	231150000	136060000	118710000	84079000	83061000	98985000
AMQLMTDNR	9	0	1078.49	Cg1g023500.1;Ciclev10003449m;Cs1g08920.1	Cg1g023500.1	yes	1;2	3.0281e-09	201.07	81918000000	7562000000	7122900000	6685300000	4403600000	5464000000	5789700000	3956500000	3627200000	5059600000	10778000000	10546000000	10924000000
AMQPSSDNANKPQK	14	1	1514.71	Ciclev10015047m	Ciclev10015047m	yes	2;3	1.5144e-05	101.43	657500000	0	0	0	290890000	131400000	235200000	0	0	0	0	0	0
AMQPSSDNANKPQR	14	1	1542.72	Cs2g02650.1;Cg2g045540.1	Cs2g02650.1	yes	2;3	1.4219e-13	168.61	3324100000	240040000	262720000	242790000	44974000	146960000	115170000	369150000	155200000	338100000	580840000	454790000	373340000
AMQQIDEDHTLTQLANAWLNLAVGGSK	27	0	2923.45	Ciclev10016127m;Cs2g10360.1;Cg2g038520.1	Ciclev10016127m	yes	3	0.04503	22.805	24490000	12494000	11996000	0	0	0	0	0	0	0	0	0	0
AMQVDTSLLGFSPQEAR	17	0	1848.9	Cs8g07230.1;Ciclev10028195m;Cg8g007350.1	Cs8g07230.1	yes	2	0.0054318	50.392	0	0	0	0	0	0	0	0	0	0	0	0	0
AMSHYGYEIVQTLIVDIEPDEHVKR	25	1	2941.46	Cs7g04330.8;Cs7g04330.7;Cs7g04330.5;Cs7g04330.4;Cs7g04330.3;Cs7g04330.2;Cs7g04330.1;Ciclev10032320m;Ciclev10032319m;Ciclev10032316m;Ciclev10032315m;Ciclev10032314m;Cs7g04330.6;Ciclev10032213m	Cs7g04330.8	yes	5	0.0078368	31.986	26481000	0	0	0	7086300	9785100	7278700	0	2331200	0	0	0	0
AMSNYAPVLK	10	0	1092.56	Cs3g16430.2;Cg3g013240.1;Cs3g16430.1	Cs3g16430.2	yes	2	0.0026362	77.662	7517300000	1059600000	1323500000	1259800000	0	0	0	788100000	862760000	1168800000	159840000	783430000	111430000
AMSQEDILAFEK	12	0	1380.66	Ciclev10018576m;orange1.1t03691.1;Cg5g028560.2;Cg5g028560.1	Ciclev10018576m	yes	2	0.0030995	60.157	0	0	0	0	0	0	0	0	0	0	0	0	0
AMVDVAR	7	0	760.39	Cs5g07120.1;Ciclev10019860m;Cg5g006710.1	Cs5g07120.1	yes	2	0.029027	85.359	1042300000	93496000	65049000	93742000	0	0	0	44414000	19980000	0	234510000	354050000	137070000
AMVEHLQHYGVITSK	15	0	1711.87	Ciclev10021331m;Cs5g06460.1;Cg5g006020.1	Ciclev10021331m	yes	2;4	4.524e-08	103.13	165600000	48716000	0	38952000	0	0	43442000	0	34490000	0	0	0	0
AMVELDGTPFKK	12	1	1334.69	Cg2g045660.1	Cg2g045660.1	yes	2	0.0016585	72.531	0	0	0	0	0	0	0	0	0	0	0	0	0
AMVESFVNK	9	0	1023.51	Cs5g17180.1;orange1.1t00750.1;Cs5g17150.1;Cg5g020960.2	Cg5g020960.2	no	1;2	2.2147e-06	194.2	2327100000	175820000	226680000	216780000	69465000	167550000	158530000	106900000	57350000	78296000	415960000	295460000	358250000
AMVIINPGNPTGQCLSEANLR	21	0	2254.12	Cg7g018710.3;Cg7g018710.2;Cg7g018710.1;Cs7g09270.7;Cs7g09270.6;Cs7g09270.5;Cs7g09270.4;Cs7g09270.2;Cs7g09270.10;Cs7g09270.1;Ciclev10031388m;Ciclev10031386m;Ciclev10031382m;Ciclev10031381m;Ciclev10031380m;Cs7g09270.12;Cs7g09270.9;Cs7g09270.8;Cs7g09270.3;Cs7g09270.11;Ciclev10031738m	Cg7g018710.3	yes	2	1.4957e-16	118.96	77185000	0	0	0	22394000	20606000	0	34184000	0	0	0	0	0
ANAASGMAVHDDCK	14	0	1445.6	Cs8g18060.2;Ciclev10029544m;Cs8g18060.1;Ciclev10029538m;Cg8g021910.1	Cs8g18060.2	yes	2	1.8534e-14	171.15	879020000	0	63500000	69177000	83858000	76336000	67993000	112580000	94672000	120480000	46918000	86247000	57260000
ANADDAFYELQNPK	14	0	1594.73	Cs9g15930.1;Cg9g025500.1;Ciclev10005343m	Cs9g15930.1	yes	2	2.0714e-06	107.35	367080000	39367000	26986000	0	45298000	20637000	30829000	67877000	34672000	47464000	21096000	32851000	0
ANAIANLNR	9	0	955.52	Cg2g019190.1;Cs2g20610.1;Ciclev10017756m	Cs2g20610.1	no	2	0.0011577	103.42	547040000	46107000	59566000	43576000	0	30455000	29123000	0	35792000	50977000	75631000	88754000	87060000
ANALAMK	7	0	717.384	Cs7g08450.1;Ciclev10031155m;Cs7g08450.2;Cs7g08450.3;Cg7g019540.1	Cg7g019540.1	no	2	0.011486	123.99	8549600000	787610000	534480000	933140000	563730000	1599000000	1461500000	794880000	578760000	695580000	35928000	52787000	512230000
ANALFDEAVR	10	0	1104.56	Cg5g011660.1;Ciclev10019809m	Ciclev10019809m	no	2	0.00042898	101.82	1314200000	127700000	0	122850000	70403000	9299800	0	0	0	214830000	261710000	256950000	250460000
ANAQLTNEPHMSHGMINFDYK	21	0	2417.09	Cs7g13380.1;Ciclev10032173m;Cg7g014330.1	Cs7g13380.1	yes	2;3;4	2.1799e-162	317.72	31607000000	2402700000	3845400000	3720100000	1617500000	1957400000	1662800000	2844400000	2237000000	2984900000	2715600000	3087800000	2531800000
ANASVIYVPPPFAAAAIMEAMEAELDLVVCITEGIPQHDMVR	42	0	4538.24	orange1.1t02826.1;Ciclev10020931m;Cg5g020520.1;orange1.1t02826.2;Ciclev10021558m	orange1.1t02826.1	yes	3;4	7.6148e-46	140.16	211280000	81382000	8455800	0	0	0	0	0	0	0	95325000	15994000	10125000
ANATHNHGLDPDR	13	0	1416.65	Cs6g13470.1;Ciclev10013709m;Cg6g013880.1	Cs6g13470.1	yes	2;3;4	7.0938e-39	220.85	4674900000	384610000	530050000	358030000	194180000	274610000	179640000	246470000	193640000	362750000	904080000	347380000	699460000
ANAVALGNYLTGK	13	0	1290.69	Ciclev10004902m;Cg6g014210.1;orange1.1t01890.1;orange1.1t01890.2	Ciclev10004902m	yes	2	7.8743e-05	86.944	202950000	0	0	0	0	0	0	202950000	0	0	0	0	0
ANDAYEDAIAGLTK	14	0	1450.69	Cs7g08660.3;Cs7g08660.2;Ciclev10032517m;Ciclev10032514m;Cg7g019320.3;Cg7g019320.2	Cs7g08660.3	no	2	0.00019064	66.826	224500000	0	0	0	28309000	0	0	122310000	0	73881000	0	0	0
ANDFAGFLEAVFTK	14	0	1528.76	Ciclev10028376m;Ciclev10028375m;Cs8g20750.3;Cs8g20750.2;Cs8g20750.1;Cg8g024690.1	Ciclev10028376m	yes	2;3	3.1443e-05	87.519	223110000	0	9988400	0	21969000	17751000	28977000	65023000	28062000	41993000	0	0	9347600
ANDGIESVICR	11	0	1232.58	Cs1g01940.3;Cs1g01940.1;Ciclev10025222m;Cs1g01940.4;Ciclev10025444m;Cs1g01940.6	Cs1g01940.3	yes	2	4.2166e-05	127.7	2071000000	140120000	160620000	189570000	326940000	291820000	287770000	222190000	209550000	242410000	0	0	0
ANDKGDLVVTK	11	1	1158.62	Cg4g012390.1;Cs4g10090.1;Cs4g10090.2;Ciclev10007818m;Cg4g012390.2	Cg4g012390.1	yes	2	0.0051335	80.312	33762000	0	0	0	0	0	0	0	0	0	33762000	0	0
ANDLAQPLVEAQIPFK	16	0	1752.94	Cs2g07069.1;Ciclev10016421m;Ciclev10016399m;Cg2g041060.1	Cs2g07069.1	yes	2	0.00037199	65.231	94334000	0	0	0	30001000	0	28150000	36183000	0	0	0	0	0
ANDQHYNLQMLNDR	14	0	1730.78	Ciclev10004983m	Ciclev10004983m	yes	2;3	6.8964e-08	112.63	147250000	0	0	0	0	0	0	74451000	43118000	29683000	0	0	0
ANDVPVVDADIIAR	14	0	1466.77	Cs5g32820.1;Ciclev10022066m;Cg5g037010.1	Cs5g32820.1	yes	2	9.3989e-05	77.746	1357700000	46214000	96175000	91775000	71141000	56139000	91516000	66125000	70288000	63418000	242120000	251650000	211160000
ANEAEQAILNR	11	0	1227.62	Cg4g015750.1;Cg4g015750.2;Cs5g19210.2;Cs5g19210.1;Cs5g19270.1;Cg4g015940.1;Ciclev10018754m;Ciclev10019162m	Ciclev10018754m	no	2	1.9826e-05	108.3	0	0	0	0	0	0	0	0	0	0	0	0	0
ANEDAWR	7	0	860.378	orange1.1t05092.1;orange1.1t05091.1;Cg6g006320.1;Cg6g006300.1;Cg6g006280.1;Ciclev10013661m;Cs6g07690.1;Ciclev10012862m;Cg6g006260.1	orange1.1t05092.1	yes	2	0.060159	63.054	0	0	0	0	0	0	0	0	0	0	0	0	0
ANEDLSFLSMK	11	0	1253.6	Cs7g31650.1;Ciclev10031157m;Cg7g000930.1	Cs7g31650.1	yes	2	0.024034	48.568	0	0	0	0	0	0	0	0	0	0	0	0	0
ANEETFANGWYHTGDLGVK	19	0	2107.96	Cg9g001550.1	Cg9g001550.1	yes	2;3	2.9717e-45	180.68	238780000	0	0	0	0	0	0	0	0	0	0	158520000	80266000
ANEFHMLLLQK	11	0	1342.71	Ciclev10006919m;orange1.1t01959.2;orange1.1t01959.3;orange1.1t01959.1;Cg1g019660.1	Ciclev10006919m	no	2;3	5.4231e-05	93.843	640180000	88307000	106140000	128960000	0	0	0	0	0	7531500	88933000	103600000	116710000
ANEGNMAAESGQGGGAK	17	0	1547.66	Ciclev10022297m	Ciclev10022297m	yes	2	1.7103e-29	187.78	806010000	86445000	219590000	170790000	76780000	55005000	59791000	45475000	21828000	70315000	0	0	0
ANEIIGTTTEEMVLK	15	0	1647.84	Ciclev10015078m;Ciclev10015077m;Ciclev10015075m;Ciclev10015074m;Cg2g009640.4;Cg2g009640.3;Cg2g009640.2;Cg2g009640.1;Cg2g009640.6;Cg2g009640.5	Ciclev10015078m	yes	2	0.0011303	60.631	29600000	0	0	0	0	0	0	15292000	0	14308000	0	0	0
ANEILPSIPK	10	0	1080.62	Ciclev10027174m;Cs1g14600.6;Cs1g14600.1;Cg1g015250.5;Cg1g015250.3;Cg1g015250.2;Cs1g14600.9;Cs1g14600.7;Cs1g14600.5;Cs1g14600.4;Cs1g14600.3;Cs1g14600.2;Cs1g14600.10;Cg1g015250.9;Cg1g015250.8;Cg1g015250.7;Cg1g015250.6;Cg1g015250.4;Cg1g015250.1;Cs1g14600.8;Cs1g14600.12;Cs1g14600.13	Ciclev10027174m	yes	2	0.0010674	77.744	519650000	34620000	0	0	73567000	43264000	56816000	120440000	81452000	73782000	0	35705000	0
ANELFDELK	9	0	1077.53	Cs3g03430.1;Ciclev10000271m	Ciclev10000271m	no	2	0.0024943	88.392	644780000	0	84213000	99030000	51722000	84407000	12919000	0	52433000	0	148800000	0	111250000
ANELGEDPISLSR	13	0	1399.69	Ciclev10008107m;Cg4g001980.1;Cs7g05740.1	Ciclev10008107m	yes	2	0.00082251	66.674	384700000	45796000	60347000	0	41792000	0	38638000	0	0	0	84045000	56482000	57597000
ANENFYFVDAEHCHNK	16	0	1993.84	Cg7g006230.1	Cg7g006230.1	no	2;3;4	1.3494e-47	207.85	9699000000	496800000	528570000	231830000	771390000	769490000	746450000	504610000	414810000	857160000	1574300000	1515600000	1288100000
ANFEFIDK	8	0	982.476	Ciclev10008154m;Cs4g02950.1	Ciclev10008154m	no	2	0.017194	74.92	320310000	24961000	0	0	62058000	88240000	0	0	41241000	31886000	0	42143000	29781000
ANFESNLMNPVEK	13	0	1491.7	Cg4g007480.1	Cg4g007480.1	yes	2	6.8513e-05	88.282	141950000	0	0	0	0	0	0	0	0	0	49913000	55282000	36757000
ANFLAADDFQPPLIPEK	17	0	1884.96	Cs7g19400.1;Ciclev10031185m;Ciclev10031323m;Cs7g19400.2;Cs7g19400.3;Cg7g011590.1	Cg7g011590.1	no	2	2.8401e-19	152.68	3264200000	254040000	250320000	193020000	452110000	297110000	295070000	282280000	284250000	271920000	178150000	266310000	239570000
ANFNDKYEELR	11	1	1397.66	orange1.1t02616.1;Ciclev10032494m;Cg7g010590.1;orange1.1t02616.2	orange1.1t02616.1	yes	2;3	1.415e-09	168.83	1352500000	0	96748000	113650000	85073000	161610000	129770000	212360000	92944000	148950000	109180000	74748000	127510000
ANGFLPDVAVYNYLISVCGK	20	0	2199.1	Cg2g007660.1;Ciclev10015245m;Ciclev10015611m;Cs2g27020.1	Cg2g007660.1	no	2;3	1.6258e-05	76.492	332580000	5331100	20660000	46617000	0	0	0	29961000	24163000	37189000	31072000	47012000	90577000
ANGGFIMSASHNPGGPEYDWGIK	23	0	2404.09	Cg9g026020.1;Cs9g16530.1;Ciclev10004539m	Cg9g026020.1	yes	3	1.774e-09	92.147	194180000	0	0	0	0	0	0	0	0	0	54869000	90553000	48755000
ANGNNFVPIIPR	12	0	1310.71	Cs9g06800.2;Cs9g06800.1;Ciclev10004637m;Ciclev10004635m	Cs9g06800.2	yes	2	0.063363	42.031	441630000	56371000	35679000	39131000	0	34282000	47608000	139440000	69252000	0	0	10944000	8917700
ANHEYDVPEVIALPITGGSQPYLEWLK	27	0	3038.54	Cs3g17480.1;Ciclev10002605m;Cg3g014260.1	Cs3g17480.1	yes	2;3	3.965e-29	125.86	1212600000	25169000	199960000	69924000	9221200	0	12172000	24835000	78854000	28247000	274850000	272450000	216890000
ANIQEVHFLPFNPTDK	16	0	1868.94	Ciclev10011000m;Cg6g023820.2;Cg6g023820.1;Cs6g20570.1;Cs6g20570.2	Cs6g20570.1	no	2;3	5.3425e-30	189.67	369620000	0	0	0	28614000	0	0	129970000	69604000	105180000	26029000	10231000	0
ANIQEVHFLPFNPTDKR	17	1	2025.04	Ciclev10011000m;Cg6g023820.2;Cg6g023820.1;Cs6g20570.1;Cs6g20570.2	Cs6g20570.1	no	2;3;4	2.8224e-27	178.06	2666000000	144160000	126500000	112300000	112490000	174520000	151030000	443370000	284940000	415410000	200320000	221850000	279130000
ANITANFK	8	0	877.466	orange1.1t02240.2;Ciclev10012319m;Cg6g012800.1;orange1.1t02240.1;Ciclev10012435m;Cg6g012800.2;Cg6g012800.3;Cg6g012800.4	orange1.1t02240.2	yes	2	0.010556	87.181	82277000	0	0	0	12630000	0	0	35190000	34457000	0	0	0	0
ANITENFTR	9	0	1064.53	Cs8g18910.2;Ciclev10027835m;Cg8g022850.1;Cs8g18910.1;Ciclev10027897m;Ciclev10027885m	Cs8g18910.2	yes	2	0.024977	56.725	178850000	0	0	0	0	0	0	52840000	22983000	0	36741000	66289000	0
ANIVNIPTESEVGFK	15	0	1616.84	Ciclev10000109m;Cs3g01530.1;CgUng003980.1;Cs3g01530.2;CgUng004180.1;Cg2g047320.1	Ciclev10000109m	yes	2	5.1371e-06	83.856	74709000	0	0	0	0	0	0	47489000	0	27220000	0	0	0
ANLADEDIK	9	0	987.487	Cs7g25390.2;Cs7g25390.1;Ciclev10008562m;Cs7g25390.3;Cg4g010670.1	Cs7g25390.2	no	1;2	5.8887e-20	253.05	39816000000	3891600000	4918000000	4459900000	1123900000	2158300000	2220700000	745090000	4828000000	2052500000	3854100000	5363500000	4200400000
ANLDDLAILTGGEIISEDR	19	0	2014.02	Cs1g18140.2;Cs1g18140.1;Cs1g18140.3;Cg1g009850.1	Cg1g009850.1	no	2;3	1.1461e-29	160.27	270710000	38039000	22082000	32975000	0	0	843990	7801400	4967200	13417000	65577000	0	85005000
ANLESNLMNPVEK	13	0	1457.72	Cs4g17650.2;Cs4g17650.1;Ciclev10009129m	Cs4g17650.2	yes	2	6.6496e-07	106.55	278500000	61297000	89517000	51932000	0	40553000	35200000	0	0	0	0	0	0
ANLFEVK	7	0	819.449	Cg8g004810.1;Cg8g004810.2;Ciclev10027722m;Cs8g05730.1	Cg8g004810.1	no	1;2	0.033859	125.81	2366800000	22665000	22106000	9748400	0	0	0	470620000	0	0	696860000	547140000	597660000
ANLGDLR	7	0	757.408	Cs1g06850.3;Cs1g06850.2;Cs1g06850.1;Ciclev10008520m;Cg2g021210.1	Cs1g06850.3	yes	2	0.09035	57.177	89174000	0	0	0	0	0	0	0	0	0	0	66552000	22623000
ANLLDHHSIK	10	0	1146.61	Cg7g001020.1;Cs7g31540.1;Ciclev10032786m	Cg7g001020.1	yes	3	0.0062107	54.259	0	0	0	0	0	0	0	0	0	0	0	0	0
ANLLEEGSFDSIVDGCDGVCHTASPFYHDAK	31	0	3410.48	Ciclev10015901m;Cs2g30460.1	Ciclev10015901m	yes	3	1.4944e-19	107.3	99870000	0	0	0	0	0	0	58816000	0	41054000	0	0	0
ANLLTLLEEGVSK	13	0	1385.78	Cs1g07990.2;Cs1g07990.1;Ciclev10007885m;Ciclev10008294m	Cs1g07990.2	yes	2	4.3118e-14	134.68	130820000	0	26553000	0	8381100	0	6502600	57027000	0	32354000	0	0	0
ANLPCLATK	9	0	986.522	Cg5g044460.2;Cg5g044460.1;Cg5g044460.3;Cg5g044460.2.1;Cs1g03170.1	Cg5g044460.2	no	2	0.0067313	57.888	114300000	41888000	39758000	32652000	0	0	0	0	0	0	0	0	0
ANLTEDQVLQR	11	0	1285.66	Ciclev10008107m;Cg4g001980.1	Ciclev10008107m	yes	2	2.5816e-14	179.42	468760000	0	41460000	32962000	25348000	50374000	29552000	0	0	0	119930000	87606000	81537000
ANMEFEFQR	9	0	1170.51	Cs2g21430.2;Ciclev10014140m;Cs2g21430.1;Cs2g21430.3;Cs2g21430.5;Ciclev10014214m;Cs2g21430.4	Cs2g21430.2	yes	2	0.00020282	134.05	21496000000	2185900000	3199400000	3939400000	1756100000	2062900000	1867800000	1999700000	1649700000	2834900000	0	0	0
ANMELEFQR	9	0	1136.53	Cg2g018390.1	Cg2g018390.1	yes	1;2	5.7561e-06	160.59	44285000000	2864200000	2595300000	3017500000	2317500000	2374600000	2084100000	2325300000	2126700000	2433200000	7719600000	7746800000	6680000000
ANMQDLAVLTGGDLITEELGMDLEK	25	0	2675.3	orange1.1t01459.1;Cg6g007210.1;orange1.1t01459.2;orange1.1t01459.3	orange1.1t01459.1	yes	2;3	2.2268e-36	153.87	2468800000	137310000	111560000	131640000	230300000	158430000	147070000	596520000	199270000	265970000	165430000	174330000	151000000
ANMSHQR	7	0	842.382	Cs6g11350.2;Ciclev10010914m;Cs6g11350.1;Ciclev10010915m;Cs6g11350.3;Cg6g012000.3;Cg6g012000.2;Cg6g012000.1	Cs6g11350.2	no	2	0.095416	56.122	5694900	0	0	0	762940	0	0	740960	0	0	1813700	956950	1420300
ANNLLNSADYAILGGSSK	18	0	1806.91	Cs1g24660.2;Ciclev10026123m;Cg1g004860.2;Cs1g24660.1;Ciclev10026117m;Cg1g004860.1;Cs1g24660.3;Cg1g004860.4;Cg1g004860.3	Cs1g24660.2	yes	2	1.0817e-05	86.8	581790000	34155000	60301000	73205000	29810000	35442000	36000000	25221000	32868000	28903000	76062000	75898000	73923000
ANNLVFVSGVLGLVPETGK	19	0	1913.06	Cs4g10610.1;Ciclev10009600m;Cg4g012110.1;Ciclev10009770m	Cs4g10610.1	yes	3	1.0461e-08	97.384	86080000	0	3434900	0	0	0	0	1978400	15510000	3905200	18260000	29633000	13359000
ANNLWWR	7	0	958.477	Cs5g16160.2;Cs5g16160.1;Cg5g019850.1;Ciclev10021123m;Ciclev10020772m	Cs5g16160.2	yes	2	0.025936	114.02	68329000	0	0	0	30638000	37692000	0	0	0	0	0	0	0
ANNSSSENELLVETNNQLK	19	0	2103.01	Cs6g11350.2;Ciclev10010914m;Cs6g11350.1;Ciclev10010915m;Cs6g11350.3;Cg6g012000.3;Cg6g012000.2;Cg6g012000.1	Cs6g11350.2	no	2	3.5981e-101	268.6	345990000	0	41770000	0	43358000	46031000	56784000	31047000	23732000	25088000	37717000	0	40464000
ANPGLLNK	8	0	825.471	Cg9g009910.1;Cs5g35180.1;Ciclev10004652m	Ciclev10004652m	no	2	0.058769	53.754	454570000	0	103600000	109890000	33918000	62846000	52094000	31353000	0	0	60876000	0	0
ANPVALLLSSAMMLR	15	0	1585.87	Ciclev10028714m;Cg8g000570.1;Cs8g01620.1;Cg1g000790.2;Cg1g000790.1;Cs1g26380.1;Ciclev10025889m	Ciclev10028714m	no	2;3	5.1987e-57	234.85	13951000000	455080000	1088400000	2407700000	855750000	979120000	1405000000	2148400000	666900000	739950000	576260000	1335900000	1292000000
ANQAATAFSGNMK	13	0	1309.61	Cs2g24840.3;Cs2g24840.1;Ciclev10016751m;Ciclev10016747m;Ciclev10016746m	Cs2g24840.3	yes	2	3.8383e-13	169.98	549210000	93786000	0	0	43363000	29814000	58677000	92540000	46187000	58239000	0	0	126610000
ANQEVLSSTGINIAHVPHGGK	21	0	2128.1	Cg1g026210.1	Cg1g026210.1	yes	3;4	6.1583e-08	79.467	197760000	0	0	23458000	0	0	0	0	0	41096000	106220000	0	26985000
ANSEATLGTYK	11	0	1153.56	Cs6g15430.1;Cg6g016220.1;Ciclev10012049m;Ciclev10012145m	Ciclev10012049m	no	2	0.00012194	99.752	985690000	82516000	31852000	0	186730000	207320000	114100000	71486000	89863000	88028000	0	69192000	44592000
ANSEATLGTYKGDAQLGEGAAESLHVK	27	1	2716.33	Cs6g15430.1;Cg6g016220.1;Ciclev10012049m;Ciclev10012145m	Ciclev10012049m	no	4	0.031099	26.099	50957000	0	0	0	0	50957000	0	0	0	0	0	0	0
ANSGHPGLPMGCAPMGHILYDEVMR	25	0	2709.23	orange1.1t00226.2;orange1.1t00226.1;Ciclev10018991m;Cg5g043430.1	Cg5g043430.1	no	3;4	2.0233e-15	109.14	479320000	46776000	0	0	0	0	0	0	30541000	0	58646000	211200000	132150000
ANSLAQLGK	9	0	900.503	Cg2g034350.1	Cg2g034350.1	no	1;2	0.0004431	140.35	5366100000	447360000	342970000	354190000	62895000	112070000	153430000	39902000	120040000	131420000	1255300000	1357200000	989380000
ANSNLADVILK	11	0	1156.65	Ciclev10031715m;Cg7g005950.2;Cs7g27780.1;Ciclev10031677m;Cg7g005950.1;Cs7g27780.2;Cg7g021740.2;Cs7g03260.1;Ciclev10031839m;Cg7g021740.1	Ciclev10031715m	yes	2	0.02263	48.568	74626000	0	0	0	0	0	0	0	0	0	13933000	35646000	25047000
ANSYSVHGSALGAK	14	0	1360.67	orange1.1t00226.2;orange1.1t00226.1;Ciclev10018991m;orange1.1t00226.3;orange1.1t00226.4;Cg5g043430.1	Cg5g043430.1	no	2;3	2.5364e-10	150.76	2203800000	104780000	121600000	97562000	14741000	0	0	161470000	127040000	154510000	438070000	463690000	520320000
ANTFNTPGVEENCNFLK	17	0	1953.89	Cs2g06860.1;Cg2g041270.1;Ciclev10014723m	Cs2g06860.1	no	2;3	1.5246e-34	196.52	13907000000	1120200000	1904400000	1595300000	1275600000	896610000	1396400000	696420000	431810000	498350000	1420200000	1385400000	1286600000
ANTFNTPGVEENCNFLKEVEDAQR	24	1	2781.27	Cs2g06860.1;Cg2g041270.1;Ciclev10014723m	Cs2g06860.1	no	3	4.016e-53	183.56	202060000	86774000	0	0	0	45861000	27842000	0	0	0	0	41578000	0
ANTFVAEVLGLDPR	14	0	1500.79	Cs1g21030.3;Cs1g21030.2;Cs1g21030.5;Cs1g21030.4;Cs1g21030.1;Cs1g21030.7;Ciclev10025945m;Ciclev10026253m;Ciclev10026149m	Cs1g21030.3	no	2;3	4.3994e-33	212.39	4213500000	776770000	264190000	541660000	271180000	371420000	313990000	271830000	567490000	322810000	62618000	212140000	237420000
ANTFVAQK	8	0	877.466	Ciclev10020378m;Cg5g010240.2;Cg5g010240.1;Cs5g10730.1	Cs5g10730.1	no	2	0.0097625	89.401	1195800000	137430000	116940000	103240000	0	78585000	82025000	45395000	41944000	66225000	200190000	171880000	151960000
ANVANVISTIQATNK	15	0	1542.84	Ciclev10011854m;Cg8g014250.1;Cs6g22370.1;Cs6g22370.2	Cs6g22370.1	no	2	3.0206e-13	146.84	161290000	0	0	0	25693000	0	42393000	43746000	0	49460000	0	0	0
ANVILPASAFSEK	13	0	1345.72	Ciclev10019002m;Cs5g16400.1;Cg8g017220.1	Cs5g16400.1	no	2	2.7465e-05	93.649	22492000000	2110300000	2494200000	3052500000	966110000	1492400000	1671800000	607410000	728970000	1292600000	3439400000	2378400000	2257800000
ANVNQTDVNAVTWGVFPAK	19	0	2030.02	Cs5g20660.2;Ciclev10019489m;Cs5g20660.1;Ciclev10019406m;Cg5g023240.1	Cs5g20660.2	yes	2	1.5869e-12	120.4	75488000	0	0	0	0	0	0	47146000	28343000	0	0	0	0
ANVNVAEVNVPVVGGHAGITILPLFSQATPK	31	0	3111.71	Cs7g25390.2;Cs7g25390.1;Ciclev10008562m;Cs7g25390.3	Cs7g25390.2	yes	2;3;4	1.1173e-150	270.74	13204000000	787980000	636050000	1348800000	453630000	799900000	969270000	158080000	3747800000	460240000	829590000	1566700000	1445700000
ANVVINLIGR	10	0	1067.65	Cs5g29000.2;Cs5g29000.1;Ciclev10020469m;Ciclev10020464m;Cg5g033200.2;Cg5g033200.1;Cs5g29000.3;Cs5g29000.4	Cs5g29000.2	yes	2	0.00013729	120.33	9662700000	713410000	1297900000	1483700000	822840000	647740000	698470000	460130000	482880000	725500000	703770000	926490000	699850000
ANVVVASVEDK	11	0	1129.6	orange1.1t03078.2;Ciclev10021212m;Ciclev10021210m;Cg7g009110.1;orange1.1t03082.1;Cg7g009000.1;orange1.1t03082.2;Cg7g008960.1;Ciclev10020189m;orange1.1t03081.1;orange1.1t03081.2	Cg7g008960.1	no	2	0.0042928	61.235	204430000	0	47885000	45682000	0	28124000	0	0	0	0	43440000	0	39300000
ANVVVASVEDKPEILASR	18	1	1896.03	orange1.1t03081.1;orange1.1t03081.2	orange1.1t03081.1	yes	2;3	2.4759e-19	146.88	730000000	44437000	64793000	48797000	0	0	0	64040000	69124000	47010000	138830000	131970000	121000000
ANYLASPPLVVAYALAGTVDIDFDKEPIGTTK	32	1	3348.75	Cg2g018390.1;Cs2g21430.2;Ciclev10014140m;Cs2g21430.1;Cs2g21430.3;Cs2g21430.5;Ciclev10014214m;Cs2g21430.4	Cs2g21430.2	no	2;3;4	2.9796e-79	192.1	9767700000	400110000	423530000	344380000	989860000	1499100000	1440400000	1500500000	716160000	684300000	519590000	541850000	707960000
ANYLASPPLVVAYALAGTVDIDFEKEPIGTGK	32	1	3318.74	Cs4g10280.1;Ciclev10007338m;Cs4g10280.3;Cs4g10280.2;Cg4g012210.1;Cg4g012210.2	Cs4g10280.1	no	3;4	1.0267e-66	184.43	2333700000	0	52273000	41729000	22139000	343300000	246090000	656830000	482690000	377850000	110830000	0	0
ANYLASPPLVVAYALAGTVDIDFEKEPIGTGKDGK	35	2	3618.88	Cs4g10280.1;Ciclev10007338m;Cs4g10280.3;Cs4g10280.2;Cg4g012210.1;Cg4g012210.2	Cs4g10280.1	no	4	0.00026635	35.948	53278000	0	0	0	0	0	0	0	32151000	21127000	0	0	0
APAAASDSIKPR	12	1	1182.64	Cs2g19180.3;Cs2g19180.2;Cs2g19180.1;Ciclev10015456m;Ciclev10015452m;Cg2g020490.1	Cs2g19180.3	yes	2;3	1.7168e-05	110.08	243770000	28325000	0	0	23243000	23889000	34074000	39853000	27822000	66560000	0	0	0
APAAETGSAQPK	12	0	1126.56	Cs5g14530.1;Cs5g14530.2;Cs5g14530.3;Cg5g016180.1;Ciclev10019766m	Cs5g14530.1	no	2	4.5395e-10	162.68	4915400000	474180000	366050000	505350000	257060000	384220000	302480000	230810000	163450000	277260000	662450000	696980000	595070000
APAALGPYSQAIK	13	0	1285.7	Cs4g10610.1;Ciclev10009600m;Cg4g012110.1;Cs4g10610.2;Ciclev10009443m;Ciclev10009770m;Cs4g10610.3;Ciclev10009625m	Cs4g10610.1	yes	2	5.9503e-05	89.46	406720000	0	26075000	0	0	0	0	0	22064000	0	106980000	146190000	105420000
APADNDLTSGVHER	14	0	1480.69	Cs2g24280.1;Ciclev10015882m;Cg2g012780.1;Cs2g24280.2;Ciclev10015975m	Cs2g24280.1	yes	2;3	6.6612e-40	220.97	3491700000	450200000	378400000	337500000	196350000	394050000	466160000	221980000	102100000	141110000	326130000	268380000	209320000
APAILSFVDTYTGK	14	0	1481.78	Cs4g19690.1;Ciclev10007348m;Cg4g003870.1	Cs4g19690.1	yes	2	6.4502e-08	113.76	158860000	0	0	0	25977000	40560000	28409000	26582000	19000000	18331000	0	0	0
APAPWINQLNAPLEEIDPEIADIIELEK	28	0	3140.63	Cg3g013600.3;Cg3g013600.2;Cg3g013600.1;Cs3g16860.2;Cs3g16860.1	Cg3g013600.3	no	2;3;4	1.3487e-121	255.32	8081200000	284390000	314770000	157170000	430480000	384210000	459310000	54479000	85817000	103100000	2087300000	1031800000	2688400000
APASASSQPMSR	12	0	1188.56	Cg1g012570.1	Cg1g012570.1	yes	2	6.8221e-07	142.08	390580000	0	0	0	0	0	0	0	0	0	148160000	129120000	113310000
APASWINQLNAPLEEIDPEIADIIELEK	28	0	3130.61	Ciclev10000875m;Ciclev10000872m	Ciclev10000875m	yes	2;3	3.3295e-71	194.81	1162100000	236390000	239930000	316000000	53850000	64675000	87397000	85979000	26845000	51004000	0	0	0
APAVDKDAFVAPSASIIGDVQVGR	24	1	2382.25	Cs3g25040.1;Ciclev10002155m;Cg3g022980.1	Cs3g25040.1	yes	2;3;4	3.2859e-71	207.64	16270000000	1094300000	1908100000	2013500000	1148300000	1623200000	1378900000	923910000	703630000	1085800000	1557000000	1608000000	1225300000
APCPASGFKPWEENISCFFDK	21	1	2486.1	Cg3g011640.1;Cs3g11320.1;Ciclev10001942m	Cg3g011640.1	yes	3	0.026745	34.139	81034000	17614000	0	0	0	0	0	0	0	0	16893000	22846000	23681000
APDALHPYGYSK	12	0	1317.64	Cs1g10560.1;Cg5g012580.1;Cs1g10560.2;Ciclev10025586m;Cs1g10560.3;Ciclev10025955m	Cs1g10560.1	yes	2;3	6.0943e-08	125.03	983320000	99135000	61031000	98593000	40349000	93349000	33729000	103240000	85515000	116970000	183020000	0	68386000
APDDLDTR	8	0	901.414	Cs8g05060.1;Cg8g003950.1;Ciclev10028055m	Ciclev10028055m	no	2	0.025592	65.404	634850000	0	0	0	0	54768000	0	0	0	0	187980000	266740000	125370000
APDNLYER	8	0	976.461	Cg4g023600.1;Cs4g02340.3;Cs4g02340.2;Cs4g02340.1;Ciclev10008098m;Cs4g02340.4	Cs4g02340.3	no	2	0.0050372	117.89	1817900000	193400000	181070000	178190000	63092000	76607000	76304000	129450000	131690000	175630000	219580000	182300000	210620000
APDPAPETALTAQTQK	16	0	1637.83	Cs5g12780.1;Cg5g022060.1;Ciclev10020325m	Cs5g12780.1	no	2;3	2.2097e-30	197.73	1824900000	160510000	250670000	196610000	111490000	97152000	139100000	72073000	67451000	85021000	235050000	222180000	187610000
APDPNSASGSGTK	13	0	1187.54	Ciclev10014210m;Cg2g008040.1;Ciclev10014229m;Cs2g26660.1;Cs2g26660.2	Ciclev10014210m	yes	2	0.023252	46.282	57726000	0	6559500	0	11341000	11362000	9526000	0	2250600	3279900	2265300	6438800	4703700
APDQSVELTNEAIDFLK	17	0	1888.94	Cs3g13760.4;Cs3g13760.3;Cs3g13760.2;Cs3g13760.1;Ciclev10000545m;Ciclev10000541m;Ciclev10000540m;Cs3g13760.5;Cs3g13760.6;Ciclev10000920m;Cg2g031090.2;Cg2g031090.1;Cg2g031090.4;Cg2g031090.3	Cg2g031090.2	no	2;3	3.468e-53	219.66	3645300000	83068000	88124000	311330000	216250000	43297000	43006000	530640000	327580000	364510000	567600000	508740000	561130000
APDSYNLYNR	10	0	1211.56	Ciclev10028266m;Cs8g17030.1;Cg8g020750.2;Cg8g020750.1	Ciclev10028266m	yes	2	0.0013896	93.667	20207000	0	0	0	0	20207000	0	0	0	0	0	0	0
APEAEPPAGEK	11	0	1094.52	Ciclev10005899m;Ciclev10006166m	Ciclev10005899m	yes	2	2.3115e-05	119.39	576810000	31163000	55236000	49483000	36955000	42820000	61480000	137630000	74231000	87812000	0	0	0
APEDPILGVTVAYNK	15	0	1585.84	Ciclev10008274m;Ciclev10008609m;Ciclev10008791m;Cs4g19830.1;Cs4g19830.2;Cs4g19830.3;Cg4g003720.1;Cs4g16050.1;Ciclev10008489m;Cg9g019560.1;Cg9g019560.2	Ciclev10008274m	no	2	2.5073e-22	186.29	466510000	47377000	40142000	17212000	103220000	86025000	75090000	43658000	0	53783000	0	0	0
APEDPILGVTVAYNKDPSPLK	21	1	2223.18	Ciclev10008274m;Ciclev10008609m;Ciclev10008791m	Ciclev10008274m	yes	2;3	2.944e-51	196.89	1100500000	0	0	0	274860000	399950000	425710000	0	0	0	0	0	0
APEDPILGVTVAYNKDPSPVK	21	1	2209.16	Cs4g19830.1;Cs4g19830.2;Cs4g19830.3;Cg4g003720.1	Cs4g19830.1	no	2;3	7.5892e-44	175.46	1116500000	22725000	0	0	180510000	179970000	0	225040000	306360000	140820000	0	61114000	0
APEEAASTGVPVGK	14	0	1311.67	Ciclev10017049m;Cg2g046010.1;Cs2g02180.2;Cs2g02180.1;Ciclev10016953m	Ciclev10017049m	yes	2	3.4765e-08	121.24	233880000	34163000	0	26238000	51135000	0	0	0	0	0	0	67932000	54417000
APEHSFAYTK	10	0	1149.55	Cs2g06970.2;Cs2g06970.1;Ciclev10014597m;Ciclev10014596m;Cg2g041160.1;Cs2g06970.3;Cg2g041160.2	Cs2g06970.2	yes	2;3	0.0012616	96.24	591560000	88927000	103270000	96370000	27762000	29157000	17749000	89695000	48350000	23515000	0	16256000	50509000
APEIGLLAPDSVLYLDIPPEK	21	0	2249.22	Cs2g24710.2;Cs2g24710.1;Ciclev10016331m;Ciclev10016330m;Ciclev10016327m;Ciclev10016321m;Cg2g011520.1;Cg2g011520.2;Cg2g011520.3.1;Cg2g011520.3	Cs2g24710.2	yes	2;3	1.5764e-07	85.177	264300000	8736200	8644200	3259100	0	2149400	0	24337000	9670100	15919000	69144000	84476000	37963000
APELHMELHK	10	0	1203.61	Cs7g10670.1;Ciclev10032790m;Cg7g017080.1	Cg7g017080.1	no	1;2;3;4	1.5198e-15	181.87	28062000000	2760300000	4244500000	3765400000	1818400000	2136600000	1921400000	2192400000	2082800000	2554700000	755070000	1984500000	1845700000
APELLYK	7	0	832.469	Cs8g16700.5;Cs8g16700.3;Cs8g16700.2;Cs8g16700.1;Ciclev10027884m;Ciclev10027881m;Cs8g16700.4;Ciclev10027950m;Cg8g020410.1	Cg8g020410.1	no	2	0.029986	84.097	649140000	0	0	0	0	0	0	0	23161000	0	229230000	248510000	148240000
APENTPAGGGLLVVIVHEAQDVEGK	25	0	2499.3	Ciclev10028159m;Cg8g001700.2;Cg8g001700.1;Ciclev10028199m;Cs8g02720.1	Cs8g02720.1	no	2;3	2.1825e-72	206.32	913390000	25637000	28153000	7458900	68883000	86821000	92857000	228480000	58430000	87681000	73923000	80007000	75056000
APESEPAAPAEVEVVVEK	18	0	1849.93	Ciclev10000682m;Cg3g020630.1;Cs3g22850.1;Cs3g22850.2	Cg3g020630.1	no	2;3	4.4383e-35	189.77	4565200000	248810000	183590000	91109000	185900000	93390000	154990000	927000000	548590000	842230000	391980000	553600000	343970000
APETYYEELKR	11	1	1397.68	Cs3g19380.1;Cg3g016210.1;Ciclev10001202m	Cs3g19380.1	no	2;3	1.9885e-09	164.65	5170200000	656910000	387830000	327660000	212700000	620230000	749960000	93200000	212730000	152360000	490060000	622590000	643940000
APEVVETR	8	0	899.471	Cs4g17140.2;Cs4g17140.1;Ciclev10007694m;Ciclev10007693m;Cg4g008060.1	Cs4g17140.2	yes	2	0.0076516	97.431	241610000	22610000	0	0	0	24167000	30618000	45948000	0	43366000	45055000	0	29843000
APEYLLLTHNGR	12	0	1382.73	Ciclev10004167m;Cs9g17470.1;Cs9g17470.2;Cs9g17470.3;Cs9g17470.4;Ciclev10004256m	Ciclev10004167m	yes	2;3	0.0018294	67.118	0	0	0	0	0	0	0	0	0	0	0	0	0
APFDLFDTR	9	0	1080.52	Cg4g014210.1;Ciclev10007633m;Cs4g08220.2;Cs4g08220.3;Cs4g08220.1;Ciclev10019095m;Cs5g03150.1;Cg5g002260.1;Cs5g03150.2;Cs9g19220.1;Ciclev10004456m;Cg9g027520.1	Cs4g08220.3	no	2	0.00035542	126.55	2436700000	84647000	61793000	48946000	259440000	122990000	152380000	552440000	299250000	444940000	115320000	170300000	124230000
APFTNGLGLENINVVTQR	18	0	1942.03	Cs9g02470.2;Cs9g02470.1;Ciclev10005018m;Cg9g001500.1;Cs9g02470.3;Ciclev10004609m;Cg9g001500.3;Cg9g001500.2;Ciclev10004638m;Ciclev10004636m;Ciclev10004547m	Cs9g02470.2	yes	2	1.3696e-15	135.43	77855000	0	0	0	0	0	0	0	0	0	33226000	44630000	0
APGFGDNR	8	0	832.383	Cs1g18140.2;Cs1g18140.1;Cs1g18140.3;Ciclev10025257m;Cg1g009850.1	Cg1g009850.1	no	2	0.0073342	91.853	5252200000	559560000	595920000	526430000	259980000	391450000	386690000	472200000	320420000	444940000	401510000	429950000	463150000
APGFGENR	8	0	846.398	orange1.1t01459.1;Cg6g007210.1;orange1.1t01459.2;orange1.1t01459.3	orange1.1t01459.1	yes	2	0.0071692	103.83	54412000000	4556100000	5064400000	5864700000	3080400000	3681400000	3761800000	3938500000	4435800000	3829400000	4267400000	5844500000	6087000000
APGFGENRK	9	1	974.493	orange1.1t01459.1;Cg6g007210.1;orange1.1t01459.2;orange1.1t01459.3	orange1.1t01459.1	yes	2;3	0.00016099	117.81	2127900000	415960000	125620000	160780000	77421000	335340000	162520000	80806000	539660000	229800000	0	0	0
APGFGER	7	0	732.355	Ciclev10028085m;Cg8g019780.1;Cs8g16040.1;Cs8g16040.3;Ciclev10028196m;Cs8g16040.2;Cs9g03300.1;Ciclev10014640m;Cg2g000310.1;Cs9g03300.2;Cs9g03300.3	Cs9g03300.1	no	2	0.029529	84.699	1456400000	191550000	202150000	177240000	32743000	71656000	56961000	59402000	56573000	52410000	224960000	222610000	108110000
APGFLDDYAFLISGLLDLYEFGSGTK	26	0	2808.39	Cg5g036820.1;Ciclev10018836m;Ciclev10019129m	Ciclev10018836m	no	3	4.8025e-25	126.93	61902000	39164000	15041000	0	0	0	0	0	0	0	7696400	0	0
APGGAPANVAIAVAR	15	0	1333.75	Cs5g22920.1;Ciclev10021105m;Cg5g027850.1;Cs5g22920.3;Cs5g22920.2	Cs5g22920.1	yes	2	4.4594e-13	142.08	812820000	59406000	0	0	176150000	110640000	143370000	113180000	69931000	105650000	0	34489000	0
APGGAPANVAVGISR	15	0	1335.73	Cs9g16550.2;Ciclev10005308m;Cs9g16550.1;Cg9g026040.1	Cs9g16550.2	yes	2	0.0011428	57.973	58303000	0	0	0	0	0	30668000	27636000	0	0	0	0	0
APGLVGLLETMR	12	0	1255.7	Cs1g16270.2;Cs1g16270.1;Cs1g16270.3;Cg3g006590.1;Cs1g16270.4;Cs1g16270.5;Ciclev10003518m	Cs1g16270.2	no	2	0.0012678	71.888	78384000	0	3524300	0	6778400	16245000	8446000	11104000	10618000	5090500	0	16578000	0
APGVQTPVIVR	11	0	1135.67	Cg3g025260.1;Cs3g27290.1;Cs3g27290.2;Cs3g27290.7;Cs3g27290.3;Cs3g27290.6;Cs3g27280.4;Cs3g27280.2;Cs3g27280.1;Ciclev10000948m;Cs3g27280.3;Ciclev10001257m;Cg3g025260.3;Cg3g025260.2;Ciclev10000951m	Cg3g025260.2	no	2	1.1492e-05	138.22	36797000000	1762100000	896320000	1252300000	831430000	998120000	1355600000	4758900000	4467000000	5101300000	3799100000	6127100000	5448100000
APHDDAELIIR	11	0	1248.65	orange1.1t02373.2;orange1.1t02373.1;Ciclev10004373m;Cg9g014260.1	orange1.1t02373.2	yes	3	0.0052733	49.489	31441000	0	0	0	0	0	0	31441000	0	0	0	0	0
APHDLYESYYNTNK	14	0	1713.76	Cs3g26260.2;Cg3g024200.1;Cs3g26260.1;Ciclev10000296m;Cs3g26260.3	Cs3g26260.2	yes	2;3	1.4113e-50	209.19	2216200000	133750000	161920000	146770000	153630000	277610000	217030000	166600000	147490000	286970000	0	318700000	205770000
APHIEYPVR	9	0	1080.57	Ciclev10007695m;Cg4g024750.1	Ciclev10007695m	yes	3	0.017307	45.022	293580000	45699000	0	0	32580000	50103000	46207000	68703000	0	50288000	0	0	0
APIAVGDPLPDGTLAYFDEQDQLQQVSVHSLAAGK	35	0	3649.83	Cs4g16140.1;Ciclev10009744m;Ciclev10009743m;Cg8g011420.1;Cg1g012640.1	Cs4g16140.1	yes	3	1.2589e-12	69.162	46917000	0	0	0	0	0	0	46917000	0	0	0	0	0
APIEEAR	7	0	784.408	Cg4g004430.3;Cg4g004430.2;Cg4g004430.1;Cs4g19200.2;Ciclev10007815m;Cs4g19200.1;Ciclev10007668m;Cs4g19200.3	Cg4g004430.3	yes	2	0.016963	114.72	2167300000	149580000	188700000	262080000	131230000	125060000	86517000	323180000	396880000	504110000	0	0	0
APIHVMEWFTSQIPC	15	0	1814.85	Ciclev10017362m	Ciclev10017362m	yes	2	1.5593e-06	105.65	55013000	0	0	0	0	0	0	36072000	3405700	15535000	0	0	0
APISIDLHK	9	0	992.565	Ciclev10018754m;Ciclev10019162m	Ciclev10018754m	yes	2;3	0.00098022	78.816	216030000	0	0	0	32568000	96720000	47603000	22539000	0	16603000	0	0	0
APISIDLQK	9	0	983.565	Cg4g015750.1;Cg4g015750.2;Cs5g19210.2;Cs5g19210.1	Cg4g015750.1	yes	2	0.00040188	124.74	291400000	6789800	16034000	0	0	0	0	38499000	31927000	36590000	40426000	64449000	56681000
APLESYADIGGLDAQIQEIK	20	0	2130.08	Cs5g34570.1;Cs5g34570.3;Cs5g34570.2;Ciclev10020143m;Cg5g032910.1	Cs5g34570.1	yes	2	2.7674e-25	154.55	105580000	0	0	0	39935000	0	0	30670000	0	18243000	0	16730000	0
APLEYNGMIDAFR	13	0	1495.71	orange1.1t00463.1;Ciclev10020856m;Ciclev10020846m;Cg5g041040.1;orange1.1t00463.2;orange1.1t00463.3	orange1.1t00463.1	yes	2	1.547e-07	127.71	785490000	55357000	72344000	70763000	35170000	0	35307000	51455000	38606000	44145000	176180000	123310000	82849000
APLGQDAEGNTK	12	0	1199.58	Cg4g007580.1;Cs4g17550.1;Ciclev10008900m	Ciclev10008900m	no	2	4.7302e-20	190.78	18488000000	1344900000	1084700000	1436400000	868420000	1328400000	887450000	590700000	1907600000	1483200000	2714300000	2495700000	2346500000
APLGQNTVLLR	11	0	1180.69	Cs3g14570.1;Ciclev10002597m;Cg2g031830.1	Cs3g14570.1	no	2	3.6506e-05	119.34	1443500000	199230000	105830000	115310000	132640000	116400000	150560000	215630000	120630000	144960000	0	142360000	0
APLIVATLQAICTLEETSFEK	21	0	2333.22	Cg5g043200.2;Cg5g043200.1;orange1.1t00248.1;Ciclev10018463m	Cg5g043200.2	yes	3	0.0032303	34.819	29123000	0	0	0	0	0	0	23994000	0	5128500	0	0	0
APLLIIAEDVTGEALATLVVNK	22	0	2249.29	Ciclev10028085m;Cg8g019780.1;Cs8g16040.1;Cs8g16040.3;Ciclev10028196m;Cs8g16040.2	Ciclev10028085m	yes	3	0.072703	16.593	12484000	0	2726200	4895400	0	1779400	0	0	0	0	3082800	0	0
APLLPSDPYQR	11	0	1255.66	Ciclev10022164m;Cs5g15170.1;Cs5g15190.1	Ciclev10022164m	no	2	0.00097021	80.706	424130000	51896000	0	0	0	0	26248000	249940000	0	96038000	0	0	0
APLPECWVVSK	11	0	1284.65	Cs6g17470.2;Cs6g17470.1;Ciclev10011047m;Cs6g17470.3;Ciclev10011095m;Cg6g018340.1;Ciclev10010998m	Cg6g018340.1	no	2	0.024376	48.115	133780000	0	38636000	33702000	17686000	0	0	0	0	0	43758000	0	0
APLYPHHPAAAPSPSPSDPAV	21	0	2078.02	Ciclev10017916m;Cs2g03310.1	Cs2g03310.1	no	2;3	1.5608e-16	104.21	1055000000	98848000	59992000	83380000	72841000	62407000	107800000	105600000	88064000	98145000	82237000	111010000	84673000
APMIDNPDFKDDPDLYVYPNLK	22	1	2579.23	Cs3g15060.1;Cs3g15060.2;Cs3g15060.3;Ciclev10001298m;Ciclev10001632m	Ciclev10001298m	no	2;3	3.0485e-51	191.65	4193500000	153610000	267980000	179120000	351020000	401620000	474840000	267730000	490000000	339930000	473000000	420880000	373810000
APMKGVLSLQR	11	1	1198.69	Cg7g017380.3;Cg7g017380.2;Cg7g017380.1;Cs7g10420.4;Cs7g10420.3;Cs7g10420.2;Cs7g10420.1	Cs7g10420.4	no	3	0.076617	24.853	197290000	21409000	0	0	17855000	43348000	19742000	58807000	36135000	0	0	0	0
APNGDAWVEANGQQYSPSQIGAFVLTK	27	0	2847.38	Ciclev10027943m;Ciclev10028047m;Cs8g03010.1;Cs8g03010.2	Cs8g03010.1	no	2;3;4	2.1607e-136	278.05	14905000000	894440000	1760800000	1772700000	1198500000	1152000000	1002100000	1507700000	863660000	991280000	1229700000	829750000	1702300000
APNKEEFHR	9	1	1126.55	Cs8g20410.3;Cs8g20410.4;Ciclev10028289m;Cg8g024330.2;Cs8g20410.2;Cs8g20410.1;Ciclev10028078m;Cg8g024330.1;Cs8g20410.5	Cs8g20410.3	yes	3	0.00072528	90.15	142660000	0	39230000	0	0	0	0	41935000	20119000	41374000	0	0	0
APNLDILTCVK	11	0	1242.66	Cg5g023270.2;Cs5g20690.1;Cg5g023270.1;Ciclev10018511m	Cg5g023270.2	yes	2	0.0070223	61.523	19518000	0	0	0	0	0	0	0	19518000	0	0	0	0
APNLGTLTK	9	0	913.523	Cg7g011540.4;Cs7g19430.1;Ciclev10031301m;Cg7g011540.1;Cs7g19430.2;Cg7g011540.3	Cg7g011540.4	yes	2	0.0032264	83.358	349610000	53262000	49684000	39116000	0	0	40165000	0	9802200	0	58086000	58746000	40752000
APNNFGEIIGK	11	0	1158.6	Cs4g01970.1;Cg4g024000.1;Cs4g01970.2;Cs4g01970.3;Cg4g024000.2	Cs4g01970.1	yes	2	0.085895	38.161	0	0	0	0	0	0	0	0	0	0	0	0	0
APNQASLGEEGIDLPR	16	0	1665.83	Cs4g17140.2;Cs4g17140.1;Ciclev10007694m;Ciclev10007693m;Cg4g008060.1	Cs4g17140.2	yes	2	3.1448e-11	107.63	124720000	0	0	0	0	16130000	0	45945000	0	36148000	0	0	26501000
APNQLVQELK	10	0	1138.63	Cg7g018910.3;Cg7g018910.1;Cg7g018910.2;Ciclev10030501m;Ciclev10030500m;Ciclev10030499m;Ciclev10030521m;Ciclev10030520m	Cg7g018910.3	no	2	0.00012532	115.7	380200000	0	0	40373000	0	0	0	18068000	0	0	132850000	119920000	68983000
APNVVYKGR	9	1	1002.56	Cs3g27040.2;Cs3g27040.1;Ciclev10000906m;Cs8g19590.2;Cs8g19590.1;Ciclev10028307m;Cs8g19590.3;Ciclev10028295m;Cs8g19590.5	Cs8g19590.2	no	3	0.080785	28.209	896090000	94115000	61409000	136290000	65435000	102160000	44820000	44571000	44571000	60311000	78947000	72912000	90547000
APPCIPEVHLPEEPFLQIASAFR	23	0	2617.34	Cg5g041390.1	Cg5g041390.1	yes	3	1.1565e-07	74.561	135660000	0	0	0	0	0	0	0	0	0	63276000	37898000	34486000
APPCIPEVHLPEEPFLQVASAFR	23	0	2603.32	orange1.1t00429.1;Ciclev10021860m	orange1.1t00429.1	yes	2;3	1.4884e-11	103.02	364490000	0	0	0	45571000	38346000	26477000	161300000	23935000	68860000	0	0	0
APPEALLK	8	0	837.496	Cs5g02890.2;Cg5g002020.1;Cs5g02890.3;Cs5g02890.1;Ciclev10021787m	Ciclev10021787m	no	2	0.021865	69.628	749620000	62456000	75473000	84951000	0	79000000	71648000	73505000	0	0	157060000	0	145520000
APPGFVSLGCIACK	14	0	1475.73	Ciclev10018424m;Ciclev10018425m;Cs5g07530.1;Cs5g07530.2;Cs5g07530.4;Cs5g07530.3;Cg5g007100.1	Cg5g007100.1	no	2	5.0411e-05	85.837	0	0	0	0	0	0	0	0	0	0	0	0	0
APPILLCDEATSALDSTTEAEILNALK	27	0	2855.45	Cs1g08880.1;Ciclev10000439m;Cg1g023930.1;Cs1g08880.2	Cs1g08880.1	yes	2;3	4.1497e-71	196.2	1420900000	85047000	133920000	169880000	95877000	72513000	83247000	169030000	110610000	119150000	219650000	20870000	141070000
APPLESEGVETK	12	0	1255.63	Ciclev10011734m	Ciclev10011734m	yes	2	7.0397e-06	130.44	11013000000	1038000000	1379200000	1277600000	737700000	940450000	901740000	1045800000	996530000	1032000000	560140000	554640000	549380000
APPPGPYSGTSSLALVAR	18	0	1739.92	CgUng005510.1	CgUng005510.1	yes	2;3	8.6226e-16	137.61	2728600000	0	0	0	0	0	0	291000000	234920000	491600000	704480000	477700000	528850000
APPPGPYSGTSTLALVAR	18	0	1753.94	Cs3g25840.4;Cs3g25840.3;Cs3g25840.2;Cs3g25840.1;Ciclev10003088m;Cg3g023750.2;Cg3g023750.1;Cs8g07960.1;Ciclev10029771m	Cs3g25840.4	yes	2;3	4.219e-25	148.52	25541000000	1777000000	2314900000	2485500000	1898200000	1509400000	2013400000	1990600000	1561700000	2488800000	2669100000	2274000000	2558600000
APPYSVDPVGSTAPEADYVWR	21	0	2276.07	Cs9g10540.1;Ciclev10004695m;Ciclev10004694m;Cg9g008070.1	Cs9g10540.1	yes	2	7.0919e-24	132.01	0	0	0	0	0	0	0	0	0	0	0	0	0
APQLEELGTGSFLQDLTAR	19	0	2045.04	Cs2g06860.1;Cg2g041270.1;Ciclev10014716m	Cs2g06860.1	yes	3	0.07674	16.924	2545800000	90205000	185280000	149030000	111230000	121780000	76568000	0	0	0	669840000	653240000	488650000
APSAASATGFYQVHVK	16	0	1632.83	Cs7g28750.1;Ciclev10030605m;Cg7g004820.1	Cs7g28750.1	no	2;3	1.2708e-60	249.73	23682000000	1784600000	2452300000	2118500000	922820000	2208000000	2440000000	945570000	1447600000	1448100000	2568600000	2634900000	2710800000
APSAATATGFYQAHVK	16	0	1618.81	Ciclev10018656m;Cs5g19810.1	Ciclev10018656m	no	2;3	2.9228e-124	319.28	85477000000	8432400000	7710700000	11179000000	2023600000	5399300000	4295600000	1923800000	5947500000	4433300000	10233000000	11466000000	12434000000
APSALVGIFTGQNVGK	16	0	1557.85	Cs5g21010.1;orange1.1t04577.1;Cs5g21070.1	Cs5g21010.1	no	2	2.0431e-05	75.018	0	0	0	0	0	0	0	0	0	0	0	0	0
APSFHEDEANVSEAESCQEAVSHSG	25	0	2673.09	Cg5g028570.3;Cg5g028570.2;Cg5g028570.1	Cg5g028570.3	yes	2;3	4.834e-109	262.33	2937800000	183060000	371040000	300440000	171150000	86221000	152440000	76309000	78759000	76389000	631600000	364260000	446090000
APSFHEGEANVSEAESCQEAVSHSG	25	0	2615.08	Ciclev10020556m;Ciclev10020553m;orange1.1t03692.1	Ciclev10020556m	yes	2;3	1.3857e-15	103.02	703410000	205230000	251560000	246630000	0	0	0	0	0	0	0	0	0
APSHALLSVTK	11	0	1122.64	Ciclev10020845m;Ciclev10020860m	Ciclev10020845m	yes	2	0.033127	44.71	57765000	23503000	19190000	0	0	15073000	0	0	0	0	0	0	0
APSIAEEFER	10	0	1147.55	Cs4g09810.1;Ciclev10009911m;Cs4g09840.1;Cg4g012650.1;Cg4g012680.1	Ciclev10009911m	no	2	7.2201e-05	134.57	2668700000	177540000	232310000	203600000	90032000	82386000	174870000	61613000	1398800000	247500000	0	0	0
APSLLMPPSPVVCSGDWPLLR	21	0	2291.18	Cs8g08390.5;Cs8g08390.4;Cs8g08390.3;Cs8g08390.2;Cs8g08390.1;Ciclev10027697m;Cg8g008200.1	Cs8g08390.5	yes	2;3	3.2001e-05	61.862	89057000	0	0	0	8842100	8540300	0	42049000	15049000	14578000	0	0	0
APSPPPPK	8	0	789.438	Cg4g012370.2;Cg4g012370.1;Cs4g10100.2;Cs4g10100.1;Ciclev10008189m	Cs4g10100.2	no	2	0.0048518	118.74	51976000000	6753000000	7711200000	6600500000	5110600000	5827400000	4341200000	3196400000	3452700000	4408700000	534150000	982790000	3057100000
APSPPPPKR	9	1	945.54	Cg4g012370.2;Cg4g012370.1;Cs4g10100.2;Cs4g10100.1;Ciclev10008189m	Cs4g10100.2	no	2;3	0.0013688	109.71	641530000	34348000	23248000	52207000	54595000	21643000	0	0	91404000	21201000	48480000	113510000	180900000
APSSEYVNVSR	11	0	1207.58	Cs5g07190.3;Cs5g07190.2;Cs5g07190.1;Cg5g006800.1;Ciclev10021553m;Ciclev10021530m	Cs5g07190.3	yes	2	1.3609e-06	148.28	1211000000	176620000	0	0	0	0	129160000	330660000	194660000	0	0	234130000	145740000
APTIAAAAYLR	11	0	1116.63	orange1.1t01588.2;orange1.1t01588.1;Ciclev10014944m;orange1.1t01588.3;Cg2g028240.1;orange1.1t01588.5;orange1.1t01588.4	orange1.1t01588.2	yes	2	2.5227e-05	119.22	2272000000	56987000	70127000	0	418840000	352310000	265410000	257870000	328650000	329930000	0	127920000	63957000
APTIVEVDLGQR	12	0	1296.7	Cg1g001410.1;Ciclev10025711m;Cs1g25760.1;Cs1g25760.2;Cg1g001410.2	Cg1g001410.1	yes	2	0.00023419	87.719	338210000	0	0	0	0	0	0	0	0	0	134160000	141370000	62684000
APTLTIASNAGFDGSTIIGK	20	0	1933.02	Cs1g18140.2;Cs1g18140.1;Cs1g18140.3;Ciclev10025257m;Cg1g009850.1	Cg1g009850.1	no	2	2.9357e-05	64.26	17038000	4101600	10674000	0	0	2261800	0	0	0	0	0	0	0
APTLVPLLGIDVWEHAYYLQYK	22	0	2588.37	Cs7g29850.1;Ciclev10032661m;Cg7g003650.1;Cs7g29850.2;Ciclev10032324m	Cs7g29850.1	yes	2;3;4	5.2792e-45	172.66	13840000000	529650000	309030000	383850000	655620000	911220000	1448800000	801080000	4170400000	1616300000	1525900000	633270000	854710000
APTQALLNEEGVDLPR	16	0	1721.89	Ciclev10011289m;Cg6g018240.1;Cs6g17360.1	Ciclev10011289m	yes	2	2.4465e-18	161.59	599070000	39700000	27561000	62455000	21567000	31605000	0	148070000	63069000	70677000	31136000	56559000	46672000
APTSEAGLAAACK	13	0	1245.6	Cg4g003900.1	Cg4g003900.1	yes	2	0.005548	56.569	121530000	0	0	0	0	0	0	0	0	0	0	51728000	69798000
APTTGVVHGLQVTAGQQVSDGSVLFR	26	0	2623.37	Cs5g30880.3;Ciclev10019011m;Ciclev10018988m;Ciclev10019236m;Ciclev10019430m;Ciclev10019429m;Ciclev10019390m;Ciclev10019389m;Ciclev10019259m;Ciclev10019668m;Ciclev10019586m;Cg5g035080.1	Cg5g035080.1	no	2;3;4	8.5657e-43	168.55	8323200000	239980000	465440000	446880000	641380000	788600000	593340000	778390000	508660000	706470000	975380000	1367100000	811590000
APVAALGFR	9	0	900.518	Cs8g02460.1;Ciclev10028313m;Cg8g001460.1;Cs8g02460.2	Cs8g02460.1	yes	2	0.00061991	117.4	171230000	0	0	0	50350000	0	41360000	60153000	0	0	0	19368000	0
APVLPVILR	9	0	976.643	Cs3g24510.1;Cg3g022410.1;Cs3g24510.2;Cg3g022410.3;Cg3g022410.2;Cs3g24510.3;Ciclev10001521m;Cg3g022410.4;Ciclev10001455m;Ciclev10001396m	Cs3g24510.1	yes	2	0.0070594	71.692	272400000	0	0	0	16739000	17220000	14656000	39911000	27210000	53511000	24691000	40616000	37849000
APVNYEGVR	9	0	1003.51	Cg7g006630.2;Cg7g006630.1;Cg7g006630.3;Cg7g006630.3.1;Cs7g25650.2;Ciclev10031045m;Cs7g25650.1;Cs7g25650.3	Cg7g006630.2	yes	2	0.004129	78.516	389620000	19605000	33851000	0	25181000	30703000	32262000	15953000	0	0	0	140040000	92019000
APVPSVDPDTK	11	0	1124.57	Cg5g040830.1;Ciclev10018995m;orange1.1t00482.1;orange1.1t00482.2	Ciclev10018995m	no	2	0.0029248	67.214	104010000	0	0	89102000	0	0	0	0	0	14904000	0	0	0
APVQAHFGELDNFVGFSDVK	20	0	2176.06	Cs2g21120.1;Ciclev10016206m;Cg2g018670.1	Cs2g21120.1	yes	2;3	1.5721e-25	155.54	5758100000	188250000	744810000	194430000	225180000	235910000	403990000	281470000	2085000000	504990000	237190000	314980000	341920000
APVSALAK	8	0	755.454	Cs1g02840.3;Ciclev10022269m;Cg5g044760.1;Cs1g02840.2;Cs7g22200.2;Ciclev10032757m;Cg6g024490.1;Cs7g22200.1;Ciclev10032917m	Cs7g22200.2	no	2	0.040937	59.35	486150000	58924000	45200000	56245000	0	103280000	62333000	112980000	0	0	0	0	47191000
APVSFGPTDLVCCR	14	0	1577.73	Cs8g06480.2;Ciclev10028655m;Cg8g006770.1;Cs8g06480.3	Cs8g06480.2	yes	2	6.381e-10	141.54	54447000	0	0	0	0	0	0	25704000	14976000	13767000	0	0	0
APVSLPMENFK	11	0	1231.63	Ciclev10019800m;Ciclev10019822m	Ciclev10019800m	yes	2	0.00043449	90.104	387550000	18109000	18136000	0	24279000	32342000	38106000	58242000	129910000	68425000	0	0	0
APVTPIVLPIVHR	13	0	1410.87	Cs5g17310.2;Cs5g17310.1;Ciclev10021568m;Ciclev10021565m;Cg5g021180.2;Cg5g021180.1	Cs5g17310.2	yes	3	0.00036426	62.908	208810000	39900000	41262000	0	0	31467000	25971000	0	0	17440000	52773000	0	0
APVVDKDVFLAPSASIIGDVQVGR	24	1	2452.33	Ciclev10026267m;Cg1g004520.1	Ciclev10026267m	no	2;3;4	1.7114e-45	162.71	5006500000	326090000	636380000	506890000	419170000	280380000	299240000	397340000	500350000	629550000	373050000	423740000	214360000
APWDLNQDGMQR	12	0	1429.64	Cg4g002560.1;Cs7g05190.4;Cs7g05190.1;Cs7g05190.2;Ciclev10008199m;Cs7g05190.3	Cs7g05190.4	no	2	1.3814e-05	125.54	85358000	0	12008000	0	0	24854000	21505000	0	0	26991000	0	0	0
APWYIQDKPR	10	1	1272.66	Cs7g28400.4;Cs7g28400.5;Ciclev10031669m;Cs7g28400.2;Cs7g28400.3;Ciclev10031174m;Cs7g28400.1;Ciclev10031139m;Cg7g005350.1;Cg7g005350.2	Cs7g28400.4	yes	3	0.0021525	63.624	27297000	0	0	0	0	0	0	0	0	0	0	27297000	0
[truncated: 24,934 more rows]
