# Supplementary material for: Isolation and comparative proteomic analysis of mitochondria from the pulp of ripening citrus fruit
Source: Hortic Res. 2021 Feb 1;8:31. doi: 10.1038/s41438-021-00470-w (PMC7848011; doi:10.1038/s41438-021-00470-w)
Supplement: Supplementary file 9 — Table S2. [file 41438_2021_470_MOESM9_ESM.xlsx]

## Sheet: Table S2
		Table S2. List of 3353 proteins identified by a label-free LC-MS/MS-based approach in isolated mitochondria from different citrus fruits (a) Representative protein accession number of the group; (b) Protein annotation; (c) Accession numbers of all proteins present in the group; (d) Protein isoelectric point; (e) Grand average of hydropathy (GRAVY) value for protein sequences
		Representative protein(a)	Description(b)	Proteins within the Group(c)	Arabidopsis ortholog	Mitochondrial localization predicted	Replicates				Number of peptides	Number of unique peptides	Sequence coverage [%]	Mol. weight [kDa]	pI(d)	GRAVY(e)
							Citrus unshiu	Citrus reticulata	Citrus sinensis	Citrus grandis
		Cellular Communication/Signal Transduction
1	1	Cg1g000720.2	Phosphoinositide phosphatase SAC6	Cg1g000720.2;Cg1g000720.1;Cg1g000720.3	AT5G66020.1		1&2&3	1&2&3	1	1&2&3	15	1	32.9	67.787	7.91	-0.152517
2	2	Cg1g001070.1	Phospholipase D delta	Cg1g001070.1;Cg1g001070.2;Cg1g001070.3;Cg1g001070.4;Cs3g26720.1;Ciclev10000269m;Cg3g024670.1;Cg5g009580.2.1;Cs5g10090.2;Cg5g009580.2;Ciclev10019029m;Cs5g10090.1;Cg5g009580.1;Ciclev10018726m	AT4G35790.2		1&2&3	1&2&3	1&2&3	1&2&3	42	9	62.6	97.765	6.51	-0.441879
3	3	Cg1g003880.1	Probable protein phosphatase 2C	Cg1g003880.1	AT5G66720.1	+	1&2&3	3	1&2&3	1&2&3	5	1	15.2	47.066	6.86	-0.137892
4	4	Cg1g010340.2	Developmentally-regulated G-protein 1	Cg1g010340.2;Cs1g17680.2;Cs1g17680.1;Ciclev10025777m;Cg1g010340.1	AT1G17470.2		1&3	-	-	-	1	1	5.3	35.737	8.95	-0.2125
5	5	Cg1g012140.3.1	Probable serine/threonine protein phosphatase 2A regulatory subunit B	Cg1g012140.3.1;Cg1g012140.3;Cs3g02780.1;Cg1g012140.2;Cs3g02780.2;Ciclev10019630m;Cg1g012140.1	AT5G28900.1		1&3	1	1	2	2	2	5.9	42.281	5.29	-0.273854
6	6	Cg1g017480.1	Phospholipase D	Cg1g017480.1	AT3G15730.1		1&2&3	1&2&3	2	1&2&3	35	1	54.7	91.2	5.56	-0.412469
7	7	Cg1g023740.4	Probable GTP-binding protein EngB	Cg1g023740.4;Cg1g023740.3;Cg1g023740.2;Cg1g023740.1;Cg1g023740.5;Cs2g09360.1;Ciclev10000863m;Cs2g09360.2	AT5G58370.3		3	2&3	2	1&2&3	7	7	17.9	52.586	9.84	-0.827802
8	8	Cg1g029460.1	Annexin D2	Cg1g029460.1	AT5G65020.1		1&3	-	-	1&2&3	21	2	72.2	35.898	6.53	-0.449367
9	9	Cg2g000890.2.1	Serine/threonine-protein phosphatase PP2A-4 catalytic subunit	Cg2g000890.2.1;Cg2g000890.3;Cg2g000890.2;Cg2g000890.1;orange1.1t02107.1;Ciclev10016006m;Ciclev10016003m;Cs6g12850.2;Ciclev10012259m;Ciclev10012258m;Cg6g013310.1;Cg2g000890.2.2;Cs6g12850.4;Ciclev10012664m;Cg2g000890.6;Cg2g000890.5;Cg2g000890.4;Cs6g12850.3;Cs6g12850.1;orange1.1t02107.2;Ciclev10015516m;Cs4g09590.1;Ciclev10009441m;Cs4g09590.3;Cs4g09590.4;Cs4g09590.2;Ciclev10009012m;Cg4g012890.1	AT2G42500.1		1&2&3	1&2&3	1&2&3	-	6	4	27.2	33.838	5.41	-0.360884
10	10	Cg2g007150.3	A-kinase anchor-like protein	Cg2g007150.3;Cg2g007150.1;Cg2g007150.2	AT5G40450.2		1&2&3	1&2&3	-	1&2	30	4	11.7	371.17	4.23	-1.0771
11	11	Cg2g012310.1	Ras-like GTP-binding protein YPT1	Cg2g012310.1;orange1.1t03012.1;orange1.1t03012.3;orange1.1t03012.2	AT3G46060.3		1&2&3	1&2&3	1&2&3	1&2&3	10	3	40.3	24.037	6.62	-0.330556
12	12	Cg2g013670.2	Probable serine/threonine-protein kinase	Cg2g013670.2;orange1.1t04648.1;Ciclev10014434m;Cg2g013670.1	AT1G53050.2		1&2&3	1&2&3	1&2&3	1&2&3	1	1	1.3	77.49	9.5	-0.539306
13	13	Cg2g016600.1	LETM1 and EF-hand domain-containing protein 1, mitochondrial	Cg2g016600.1;Cs5g21170.1	AT3G59820.4	+++++	-	-	1&2&3	-	7	2	23.2	40.475	10	-0.384874
14	14	Cg2g016610.1	LETM1 and EF-hand domain-containing protein 1, mitochondrial	Cg2g016610.1;Cs5g21180.1;Cs5g21240.1	AT3G59820.4		2	1&2&3	1&2&3	1&2&3	14	2	37.7	46.074	4.8	-0.53017
15	15	Cg2g018600.1	B-cell receptor-associated 31-like protein	Cg2g018600.1	AT5G42570.1	+	1&2&3	1&2&3	1&2&3	1&2&3	9	3	36.9	24.758	9.3	-0.239631
16	16	Cg2g021920.3.3	Diacylglycerol kinase 1	Cg2g021920.3.3;Cg2g021920.3.1;Cg2g021920.3.4;Cg2g021920.3.2;Cg2g021920.3;Cg2g021920.4;Cs1g06230.4;Cs1g06230.2;Ciclev10008007m;Cg2g021920.1;Cs1g06230.3;Ciclev10007987m;Cg2g021920.2;Cs1g06230.1;Ciclev10007969m	AT2G20900.3	+++	1&2&3	1&2	1	-	4	4	18.4	38.171	9.55	-0.284795
17	17	Cg2g022820.1	Histidine kinase 4	Cg2g022820.1	AT5G54580.1	++++++	2	-	-	1&2&3	3	1	23.8	13.765	10.06	-0.0198413
18	18	Cg2g028230.1	Probable receptor-like protein kinase	Cg2g028230.1;Ciclev10017823m;orange1.1t01587.1	AT2G30920.2	+++++	1&2&3	1&2&3	1&2&3	1&2&3	10	10	54.9	33.578	6.12	-0.0655844
19	19	Cg2g028310.1	Probable LRR receptor-like serine/threonine-protein kinase	Cg2g028310.1	AT1G06460.1		-	-	1	1&2&3	13	4	35.2	48.827	7.1	-0.582517
20	20	Cg2g040650.1	Cysteine-rich receptor-like protein kinase 10	Cg2g040650.1;Cs2g07430.1;Ciclev10014504m;Cs2g07440.1;Cs2g07430.2;Ciclev10014496m;Cg2g040620.1;Ciclev10024117m	AT4G23180.1		2	1&2&3	1&2&3	-	5	5	9.1	75.005	6.44	-0.153982
21	21	Cg4g000960.1	ABC1 family protein kinase	Cg4g000960.1	AT5G24970.3	+	-	-	-	1&2&3	13	1	21.3	87.6	8.75	-0.0495484
22	22	Cg4g010000.1	Serine/threonine-protein kinase svkA	Cg4g010000.1;Cg4g010000.2;Ciclev10007625m	AT3G15220.1		1&2	-	-	-	1	1	2.1	77.845	6.52	-0.656776
23	23	Cg4g010550.3	EF-hand calcium-binding domain containing protein	Cg4g010550.3;Cg4g010550.1;Cg4g010550.3.1;Cg4g010550.2;Cg4g010550.2.3;Cg4g010550.2.2	AT1G53210.1		1	1	1&2&3	-	11	2	26.6	47.666	5.25	0.410162
24	24	Cg4g020620.1	Neuronal acetylcholine receptor subunit alpha	Cg4g020620.1	AT2G31490.1	+	1&2&3	1&2&3	1&2&3	1&2&3	5	1	54.9	8.2865	9.3	-0.378873
25	25	Cg4g023910.2	Calcineurin subunit B	Cg4g023910.2;Ciclev10009864m;Cg4g023910.1;Cs4g02050.1;Ciclev10009711m;Cs4g02050.2	AT3G18430.3		-	2	2&3	2	1	1	10.6	11.815	4.4	-0.391346
26	26	Cg5g003030.4	Probable serine/threonine-protein kinase	Cg5g003030.4;Cg5g003030.2;Ciclev10020340m;Cs5g03870.1;Ciclev10019896m;Ciclev10019894m;Ciclev10019892m;Cg5g003030.1;Cg5g003030.4.1;Cg5g003030.3	AT5G41260.1		1&2&3	1&2&3	1&2&3	1&2&3	10	4	33.3	41.653	5.34	-0.334677
27	27	Cg5g035570.1	Mitochondrial Rho GTPase 2	Cg5g035570.1;Ciclev10020641m;Ciclev10021030m	AT3G63150.1	++	-	-	-	1&2&3	34	2	63.9	71.022	5.81	-0.214308
28	28	Cg5g039450.1	AarF domain-containing protein kinase 4	Cg5g039450.1	AT4G01660.1	+	1&2&3	1&2&3	1&2&3	1&2&3	33	3	61.1	67.805	5.22	-0.244625
29	29	Cg5g043200.2	Brefeldin A-inhibited guanine nucleotide-exchange protein 2	Cg5g043200.2;Cg5g043200.1;orange1.1t00248.1;Ciclev10018463m;orange1.1t00248.2	AT3G60860.1		1&2&3	1&3	-	1&2	3	3	2.6	198.76	5.38	-0.0897075
30	30	Cg5g044500.1	Nucleoside diphosphate kinase 1	Cg5g044500.1;Cg1g024190.1	AT4G09320.1		1&2&3	1&3	1	2&3	6	2	56.1	16.344	5.91	-0.0621622
31	31	Cg6g008760.1	Receptor-like protein 12	Cg6g008760.1;Cg6g008760.2	AT5G17790.1	+++	-	-	1&2	1&2&3	9	2	12.1	102.96	7.54	-0.85976
32	32	Cg6g010200.1	Cysteine-rich receptor-like protein kinase 18	Cg6g010200.1;Cg6g010200.2;Cg6g010200.3;Cg6g010200.5;Cg6g010200.4;Cg6g010200.6;Cg6g010200.4.1;Cg4g009780.1	AT3G08860.1	+++++	1&2&3	1&2&3	1&2&3	1&2&3	18	2	52.7	52.407	6.92	-0.068125
33	33	Cg6g010840.1	Receptor-like protein kinase FERONIA	Cg6g010840.1;Cs6g10250.2;Cs6g10250.1;Ciclev10011034m;Cs6g16490.1;Ciclev10024057m;Ciclev10011088m;Cg6g017330.1;Cg6g017300.1;Cs6g16510.1;Cs6g16460.1;Cs6g16450.1;Ciclev10011056m;Cs9g02250.1;Ciclev10004295m;Cg9g001260.1;orange1.1t02715.1;Cg5g018120.1;orange1.1t02713.1;Ciclev10018785m;Cg5g018090.1;orange1.1t02709.1	AT3G51550.1		1&2&3	1&2&3	1&2	1&2&3	5	5	7.1	97.593	6.06	-0.157895
34	34	Cg7g003870.2	Probable inactive serine/threonine-protein kinase scy1	Cg7g003870.2;Cs7g29590.2;Cs7g29590.3;Cs7g29590.1;Ciclev10030740m;Cg7g003870.1	AT2G40730.1	++	1&2&3	1&2&3	2	-	3	3	7.4	64.184	7.67	-0.064726
35	35	Cg7g003950.1	AarF domain-containing protein kinase, chloroplastic	Cg7g003950.1;Cg7g003950.3;Cg7g003950.2	AT5G05200.1	+++++	-	-	1&2&3	1&2&3	15	1	37.2	60.251	6.19	-0.0489758
36	36	Cg7g016480.1	Serine/threonine-protein kinase dst1	Cg7g016480.1	AT1G69210.1	+++++	-	-	1&2&3	1&2&3	6	1	22.3	34.382	5.06	-0.619667
37	37	Cg7g017480.1	Cyclin-dependent kinase G-2	Cg7g017480.1;Cg7g017480.2;Ciclev10030830m	AT1G24340.1	+++++	1&2&3	1&2&3	1&2&3	1&2&3	21	7	41.9	79.217	6.18	-0.00796089
38	38	Cg7g020680.1	Probable receptor-like protein kinase	Cg7g020680.1;Cs7g04340.1	AT1G07040.1	+	1&2&3	1&2&3	1&2&3	1&2&3	19	4	65.6	42.52	8.23	-0.331008
39	39	Cg7g023590.1	C2 calcium/lipid-binding domain, CaLB	Cg7g023590.1;Cs7g01450.2;Ciclev10031530m;Cs7g01450.1	AT5G48030.1	+++++	1&2&3	1&2&3	1&2&3	1&2&3	15	15	36.8	49.386	9.11	-0.547545
40	40	Cg8g006780.1	Adenylyl cyclase-associated protein	Cg8g006780.1;Cs8g06460.2;Ciclev10028656m;Cs8g06470.1;Ciclev10028372m;Cs3g24720.1;Cg3g022630.1;Ciclev10003630m	AT4G34490.2		1&2&3	1&2&3	1&2	1&2&3	12	2	13.8	99.699	6.21	-0.199255
41	41	Cg8g022360.1	Probable GTP-binding protein OBGM, mitochondrial	Cg8g022360.1;Cg8g022360.2;Cs8g18460.2;Cs8g18460.1	AT1G07615.1	+++	2&3	1&2&3	1&2&3	1&2&3	8	8	21.5	53.952	6.18	-0.475101
42	42	Cg9g001520.1	GTP-binding protein SAR1B	Cg9g001520.1;Cs9g02490.2;Cs3g15030.1;Ciclev10002566m;Cg2g032330.1;Cs9g02490.1;Ciclev10005644m	AT1G56330.1		1&2&3	1&2&3	1&2&3	1&2&3	10	1	47.6	35.118	6.27	-0.289251
43	43	Cg9g003270.1	Adenylyl cyclase	Cg9g003270.1;Cg9g003270.2	AT4G15640.1	+++++	1&2&3	1&2&3	1&2&3	1&2&3	13	2	44.1	44.988	9.29	-0.326329
44	44	Cg9g022400.1	Probable inactive leucine-rich repeat receptor-like protein kinase	Cg9g022400.1;Cs9g13940.1	AT3G57830.3		1&2&3	1&2&3	1&2&3	1&2&3	10	2	11.2	108.93	8.73	-0.160585
45	45	Cg9g027890.1	C2 calcium/lipid-binding domain, CaLB	Cg9g027890.1	AT5G23950.1		1&2&3	1&2&3	1&2	-	4	1	15.8	29.754	5.02	-0.582796
46	46	Ciclev10001267m	PB1 domain	Ciclev10001267m;Cs3g16830.1;Cg3g013570.1	AT5G64430.1		1&2&3	1	1	2	2	2	6.6	45.964	5.06	-0.442689
47	47	Ciclev10001888m	Annexin 1	Ciclev10001888m;Cs7g23190.1	AT1G35720.1		-	1&2&3	-	-	26	1	75.9	36.126	5.55	-0.535127
48	48	Ciclev10005132m	Adenylyl cyclase	Ciclev10005132m;Ciclev10005122m;Cs9g04700.1;Cs9g04700.2;Ciclev10005079m;Cs9g04700.4;Cs9g04700.3;Cs9g04700.5	AT4G15640.1	+++++	1&2&3	1&2&3	1&2&3	-	12	1	42.7	44.45	9.09	-0.296164
49	49	Ciclev10005516m	Protein kinase superfamily protein	Ciclev10005516m;Ciclev10005515m;Cs9g01370.5;Cs9g01370.4;Cs9g01370.3;Cs9g01370.2;Cs9g01370.1;Ciclev10005284m;Ciclev10005282m;Ciclev10005273m;Cg9g000330.9;Cg9g000330.8;Cg9g000330.3;Cg9g000330.2;Cg9g000330.6;Cg9g000330.5;Cg9g000330.4;Cg9g000330.1;Cg9g000330.3.1;Cg9g000330.7	AT1G48210.6		1&2	-	-	-	4	2	14.3	32.763	8.79	-0.258804
50	50	Ciclev10005598m	Calcium-dependent lipid-binding (CaLB domain) family protein	Ciclev10005598m	AT5G23950.1		1&2&3	1&2&3	1&2&3	1&2&3	4	1	15.9	29.596	5.02	-0.600722
51	51	Ciclev10006433m	Protein phosphatase 2C family protein	Ciclev10006433m;Cg9g008460.1;Cs9g10150.1	AT3G23360.1	++++	1	2&3	-	-	2	2	8.7	29.65	9.41	-0.456981
52	52	Ciclev10007759m	Protein kinase superfamily protein	Ciclev10007759m;Ciclev10007758m;Cs7g05580.3;Cs7g05580.2;Cs7g05580.1;Ciclev10007749m;Ciclev10007748m;Cg4g002140.6;Cg4g002140.2;Cg4g002140.11;Cg4g002140.8;Cg4g002140.4;Cg4g002140.12;Cg4g002140.5;Cg4g002140.3;Cg4g002140.10;Cg4g002140.9;Cg4g002140.7;Cg4g002140.1;Cg4g002140.2.2;Cg4g002140.2.1;Cg4g002140.13;Cg4g002140.14	AT4G32250.3		-	1&2&3	1&2	-	4	3	8.7	68.773	7.27	-0.119839
53	53	Ciclev10008784m	Histone deacetylase 2	Ciclev10008784m;Ciclev10009062m	AT5G26040.2		1&2&3	1&3	1&2&3	1&2&3	6	1	23.3	39.082	6.26	-0.0917614
54	54	Ciclev10009196m	Protein phosphatase 2C family protein	Ciclev10009196m;Cg4g025000.3;Cg4g025000.2;Cs4g01010.2;Cg4g025000.1;Cs4g01010.1;Ciclev10009047m	AT4G28400.2	++	1&2&3	1&2&3	1&2&3	1&2&3	5	5	26.5	29.338	7.75	-0.412687
55	55	Ciclev10009973m	SH3/FCH domain protein	Ciclev10009973m;Cs4g17350.1	AT1G68680.1		1&2&3	1&2&3	1&2&3	1&2&3	3	3	33	12.794	9.1	0.527679
56	56	Ciclev10011231m	Small GTP-binding protein	Ciclev10011231m;Cg6g024210.4;Cg6g024210.1;Cg6g024210.3;Cg6g024210.2;Cs6g20860.1;Cs6g20860.2	AT5G39900.1	+++	1&2&3	1&2&3	1&2&3	1&2&3	12	12	26.7	75.014	8.19	-0.249185
57	57	Ciclev10011289m	Receptor-like kinase 1	Ciclev10011289m;Cg6g018240.1;Cs6g17360.1	AT1G48480.1		1&2&3	1&2	1&2&3	1&2&3	11	11	21.7	68.132	7.08	-0.105096
58	58	Ciclev10011600m	Serine/threonine kinase	Ciclev10011600m;Cs6g21650.3;Cs6g21650.2;Cs6g21650.1;Cg6g025310.2;Cg6g025310.1;Cs6g21650.5;Cs6g21650.4;Cg6g025310.3	AT3G01090.2		1&3	1&2&3	-	-	3	3	6.6	55.728	8.77	-0.294661
59	59	Ciclev10014007m	A-kinase anchor-like protein	Ciclev10014007m;Ciclev10014006m;CgUng006830.1	AT5G40450.2		1&2&3	1&2&3	1&2&3	1&2&3	35	8	14	367.58	4.23	-1.07509
60	60	Ciclev10014377m	LETM1-like protein	Ciclev10014377m;Ciclev10014376m;Ciclev10014375m;Ciclev10014374m	AT1G65540.3	+++++	1&2&3	1&2&3	1&2&3	1&2&3	47	4	59.6	85.93	5.52	-0.52332
61	61	Ciclev10018424m	Pleckstrin homology (PH) domain-containing protein	Ciclev10018424m;Ciclev10018425m	AT4G17140.3		1&3	-	-	-	63	2	23.7	394.09	5.58	-0.163082
62	62	Ciclev10018983m	LETM1-like protein	Ciclev10018983m;Cs5g21210.1;orange1.1t05504.1	AT3G59820.4	+++++	1&2&3	1&2&3	1&2&3	1&2&3	17	0	24.2	85.162	5.92	-0.454834
63	63	Ciclev10019417m	Protein phosphatase 2A subunit A2	Ciclev10019417m;Ciclev10022447m;CgUng003570.1	AT3G25800.3		1&3	1&2	-	-	7	1	16.1	62.499	5.03	0.108
64	64	Ciclev10020158m	Guanosine nucleotide diphosphate dissociation inhibitor 1	Ciclev10020158m	AT2G44100.1		1&2&3	1&2&3	1&2&3	1&2&3	26	2	64	49.863	5.54	-0.279054
65	65	Ciclev10020316m	Calcium-dependent protein kinase 6	Ciclev10020316m;Cs5g02840.1;Cs5g02840.2;Cs5g02840.3;Ciclev10019724m;Cg5g001970.1;Ciclev10020483m;Ciclev10020901m	AT4G23650.1		1&2&3	1&2&3	1&2&3	1&2&3	5	4	17.1	46.609	6.71	-0.334762
66	66	Ciclev10020495m	Calcineurin-like metallo-phosphoesterase superfamily protein	Ciclev10020495m	AT1G18480.1		1&2&3	1&2&3	1&2&3	1&2&3	13	3	32.7	43.921	7.11	-0.311646
67	67	Ciclev10022472m	ADP-ribosylation factor B1B	Ciclev10022472m;Cs5g24800.1;Ciclev10022381m;Cg5g029160.1	AT5G17060.2		1&2&3	1	-	-	2	2	14.8	20.747	8.8	-0.0923497
68	68	Ciclev10022684m	Tumor necrosis factor receptor family protein	Ciclev10022684m	AT1G73940.1	+++++	1&2&3	1&2&3	1&2&3	1&2&3	6	3	49.7	17.099	10.18	-0.537086
69	69	Ciclev10025147m	Protein kinase superfamily protein	Ciclev10025147m;Ciclev10024867m	AT4G32250.3		-	1&2&3	1&2&3	2&3	26	1	44.9	69.539	7.02	-0.206171
70	70	Ciclev10025205m	GTP-binding protein, HflX	Ciclev10025205m	AT3G49725.1	++++	1	1&2&3	3	-	16	1	29	67.3	5.06	-0.537313
71	71	Ciclev10025645m	Protein kinase superfamily protein	Ciclev10025645m;Cs1g21800.2;Cg1g006430.1;Ciclev10025635m;Cs1g21800.1;Cg1g006430.2;Ciclev10025902m	AT2G23070.1	++	1&2&3	1&2&3	1&2&3	2&3	4	2	11.1	50.442	9.37	-0.503226
72	72	Ciclev10025811m	Calcium-dependent phosphotriesterase superfamily protein	Ciclev10025811m;Cs1g26370.1;Cg1g000810.1;Cs1g26370.2	AT3G51430.1		1&3	1&2&3	-	1&2&3	6	6	18.2	43.345	5.84	-0.12
73	73	Ciclev10026610m	Calcium-binding EF-hand family protein	Ciclev10026610m;Ciclev10026606m;orange1.1t01402.2;orange1.1t01402.1;Cg1g020700.1	AT3G18430.3		1&2&3	1	1	-	4	4	22.3	19.918	4.71	-0.126286
74	74	Ciclev10029223m	Pleckstrin homology (PH) domain superfamily protein	Ciclev10029223m	AT2G30060.1		1&2&3	1&2&3	1&2	2&3	8	3	48	25.516	4.9	-0.970485
75	75	Ciclev10029527m	Pleckstrin homologue 1	Ciclev10029527m;Cg8g023950.1	AT2G29700.1		1&2&3	-	-	-	1	1	8.4	16.625	5.44	-0.69021
76	76	Ciclev10033542m	Low-density receptor-like protein	Ciclev10033542m;Cs7g14410.1;Cg6g007610.2;Cs7g14410.2;Cg6g007610.1;Cg6g007580.1;orange1.1t04628.1;orange1.1t04638.1;Cs7g14410.3	AT5G16660.2	+	3	1&2	1&2&3	1&2&3	2	2	30.6	8.2331	8.33	-0.845833
77	77	Cs1g01540.1	Annexin D2	Cs1g01540.1;Ciclev10027333m	AT5G65020.1		1&2&3	1&2&3	1&2&3	1&2&3	21	2	70.9	35.822	6.77	-0.451899
78	78	Cs1g02780.1	GTPase obg	Cs1g02780.1;Ciclev10020387m;Ciclev10020203m;Ciclev10020354m;Cg5g044820.2;Cg5g044820.1	AT1G80770.1	+++	2&3	1&2&3	1&2&3	2&3	7	7	19.3	48.549	8.66	-0.34092
79	79	Cs1g03110.2	Nucleoside diphosphate kinase IV, chloroplastic/mitochondrial	Cs1g03110.2;Cs1g03110.1	AT4G09320.1		1&2	1&2&3	1	-	4	1	56.8	12.157	5	-0.13964
80	80	Cs1g08740.3	Probable leucine-rich repeat receptor-like protein kinase	Cs1g08740.3;Cs1g08740.2;Ciclev10000569m;Cg3g002830.2;Cs1g08740.1;Ciclev10000513m;Cg3g002830.1	AT5G58300.3		1&2&3	1&2&3	1	2&3	6	6	13.9	69.475	8.63	-0.14126
81	81	Cs1g09280.2	Ras-like GTP-binding protein YPT1	Cs1g09280.2;Cs1g09280.1;Ciclev10002482m;Ciclev10002477m;Cg1g023350.2;Cg1g023350.1;orange1.1t03013.1;Ciclev10012751m	AT1G43890.3		1&3	1&2&3	1&2&3	2	8	4	44.8	23.407	5.71	-0.235714
82	82	Cs1g12330.1	Serine/threonine-protein kinase	Cs1g12330.1	AT4G32250.3	++	1&2&3	1&2&3	1&2&3	1&2&3	26	1	29	109.64	8.15	-0.139224
83	83	Cs1g12380.1	PTI1-like tyrosine-protein kinase	Cs1g12380.1;Ciclev10025774m;Cg1g017750.1;Ciclev10025874m	AT1G52540.1	+	1&2&3	1&2&3	1&2&3	1&2&3	13	13	38.2	44.893	5.76	-0.40725
84	84	Cs1g12600.1	Phospholipase D alpha 1	Cs1g12600.1	AT3G15730.1		1&2&3	1&2&3	1&2&3	1&2&3	36	2	54.9	91.198	5.56	-0.410848
85	85	Cs1g21240.1	GTP-binding protein	Cs1g21240.1;Cg1g007010.1;Cs1g21240.2	AT3G49725.1	++++++	1&2&3	1&2&3	1&2&3	1&2&3	16	1	31.3	66.684	5.02	-0.549079
86	86	Cs1g21530.1	ADP-ribosylation factor-like protein 8A	Cs1g21530.1;Ciclev10026580m;Cg1g006700.1	AT3G49870.1		1&2&3	1&2&3	1&2&3	1&2&3	6	4	50	20.473	8.67	-0.0451087
87	87	Cs1g24370.4	Netrin receptor DCC	Cs1g24370.4;Cs1g24370.2;Cs1g24370.3;Cs1g24370.1;Ciclev10025466m	AT3G50910.1		-	1	-	1&2	3	3	6.2	47.951	4.88	-0.699771
88	88	Cs1g26100.5	Phospholipase D delta	Cs1g26100.5;Cs1g26100.2;Cs1g26100.1;Cs1g26100.3;Cs1g26100.4;Ciclev10024945m;Ciclev10025121m;Ciclev10025083m;Ciclev10025080m;Cs3g06100.1;Ciclev10003162m;Cg3g001990.1	AT4G35790.2		1&2&3	1&2&3	1&2&3	3	39	2	58.2	97.892	6.51	-0.406729
89	89	Cs2g04260.4	Probable serine/threonine-protein kinase drkA	Cs2g04260.4;Cs2g04260.2;Cs2g04260.3;Cg2g043940.2;Cs2g04260.1;Cg2g043940.1;Cg2g043940.4.1;Ciclev10015902m;Cg2g043940.6;Cg2g043940.5;Ciclev10015800m;Ciclev10015794m;Cg2g043940.4;Cg2g043940.3;Ciclev10015597m;Ciclev10015587m	AT4G18950.1	+++	3	1&2&3	-	-	2	2	7.4	37.426	9.56	-0.342638
90	90	Cs2g06970.2	Probable serine/threonine-protein kinase abkC	Cs2g06970.2;Cs2g06970.1;Ciclev10014597m;Ciclev10014596m;Cg2g041160.1;Cs2g06970.3;Cg2g041160.2	AT1G11390.1		1&2&3	1&2&3	1&2&3	1&2&3	15	15	38.2	50.532	9.42	-0.108539
91	91	Cs2g07970.1	ATP binding cassette protein 1	Cs2g07970.1;Ciclev10014785m;Cg2g040040.1	AT4G04770.1		-	-	1&2	1&2	2	2	6.7	61.967	5.54	-0.448741
92	92	Cs2g08190.8	CBL-interacting serine/threonine-protein kinase 23	Cs2g08190.8;Cs2g08190.6;Ciclev10015296m;Cs2g08190.3;Cs2g08190.1;Ciclev10015193m;Ciclev10015192m;Ciclev10015191m;Ciclev10015190m;Cg2g039840.1;Cs2g08190.2;Ciclev10015178m;Cs2g08190.7;Cs2g08190.5;Ciclev10015157m;Cs2g08190.10;Cs2g08190.4;Cs2g08190.9;Cs2g28990.3;Cs2g28990.2;orange1.1t00555.3;Ciclev10020566m;Cs2g28990.4;Cg2g005720.1;orange1.1t00555.4;Cs2g28990.1;Ciclev10015272m;Ciclev10015270m;orange1.…	AT1G30270.1	++	1&2&3	1&2&3	1&3	2&3	8	8	23.5	45.815	8.86	-0.392476
93	93	Cs2g09890.2	GTP-dependent nucleic acid-binding protein engD, putative	Cs2g09890.2;Cs2g09890.1;Cg2g039170.1;Ciclev10015521m;Ciclev10015175m	AT1G30580.1	+	1&2&3	1&2&3	1&2	1&2&3	5	5	17.8	34.563	6.57	-0.350495
94	94	Cs2g10940.1	Inositol-1-monophosphatase	Cs2g10940.1;Cg2g037900.2;Cg2g037900.1;Ciclev10015673m;Ciclev10015670m	AT1G31190.1	++	2	-	1&2	1&2&3	4	4	17.3	39.801	6.51	-0.0533875
95	95	Cs2g11210.2	Protein kinase c inhibitor-like protein, putative	Cs2g11210.2;Cs2g11210.1;Cg2g037660.2;Cg2g037660.1	AT1G31160.1	+	1&2&3	1&2&3	1&2&3	1&2&3	7	2	48.6	18.621	8.97	0.0485549
96	96	Cs2g11390.1	Serine/threonine-protein kinase CTR1	Cs2g11390.1;Cs2g11390.3;Cs2g11390.2;Ciclev10014052m;Cg2g037480.1;Cs2g11390.4;Ciclev10014067m;Cs2g30830.1;Cg9g011350.1;Cg4g007700.2;Ciclev10006570m;Cs4g17450.1;Cg4g007700.1;Ciclev10010402m;Cs4g03010.1;Ciclev10007303m;Ciclev10007302m;Ciclev10007301m;Cg4g022260.1;orange1.1t03260.6;Ciclev10004205m;Cg9g029310.2;Cs9g11270.1;Cg9g029310.3;orange1.1t03260.5;orange1.1t03260.4;orange1.1t03260.3;orange1.1t03…	AT2G35050.2		1&2&3	1&3	-	-	3	2	2.2	138.85	5.44	-0.640112
97	97	Cs2g11700.1	GTP-binding protein ERG	Cs2g11700.1;Ciclev10015344m;Cg2g037210.1;Cs2g11700.2;Cg2g037210.3;Cg2g037210.2;Cs2g11700.3;Ciclev10015809m	AT1G30960.1	+++++	3	1&2&3	1&2&3	1&2&3	6	6	17.9	48.77	8.93	-0.591981
98	98	Cs2g12120.3	LETM1 and EF-hand domain-containing protein 1, mitochondrial	Cs2g12120.3;Cs2g12120.2;Cs2g12120.1;Cs2g12120.4;Cg2g036750.1;Cg2g036740.1	AT1G65540.3	+++++	1&2&3	1&2&3	1&2&3	1&2&3	49	6	60.9	85.97	5.42	-0.511989
99	99	Cs2g12420.1	Phytochrome-associated serine/threonine protein phosphatase	Cs2g12420.1;Ciclev10016076m;Cg2g036440.1;Ciclev10016604m	AT1G50370.1		1&2&3	3	-	-	5	5	18.5	34.869	4.89	-0.262706
100	100	Cs2g15980.1	GTP-binding protein TypA (Tyrosine phosphorylated protein A)	Cs2g15980.1;Ciclev10014506m;Cg2g008300.1;Cs2g15980.2	AT2G31060.2	+++++	1&2&3	1&2&3	1&2&3	1&2&3	19	19	32.2	72.159	6.77	-0.154641
101	101	Cs2g15990.2	Guanine nucleotide regulatory protein (Fragment)	Cs2g15990.2;Cg2g008290.1;Cs2g15990.1;Ciclev10018407m	AT5G60860.1		1&2&3	1&2&3	1&2&3	2&3	12	3	60.4	24.164	5.5	-0.271429
102	102	Cs2g19060.1	Calcium ion-binding protein	Cs2g19060.1;Ciclev10014764m;Cg2g020620.1	AT4G12700.1	++++	1&3	1&3	-	-	2	2	3.7	64.405	5.18	-0.460106
103	103	Cs2g21180.1	B-cell receptor-associated protein 31-like containing protein	Cs2g21180.1;Ciclev10016648m	AT5G42570.1	+	-	1&2&3	-	-	8	2	36.9	24.816	9.3	-0.230415
104	104	Cs2g22720.3	Diacylglycerol kinase zeta	Cs2g22720.3;Cs2g22720.2;Cg2g015160.3;Ciclev10015239m;Cs2g22720.1;Ciclev10015041m;Ciclev10015037m;Cg2g015160.2;Cg2g015160.1;Ciclev10015961m	AT2G20900.3	+	1&3	1&3	1&2&3	1&2	3	3	5.8	55.942	6.21	-0.389484
105	105	Cs2g30380.4	Calcium-dependent protein kinase 7	Cs2g30380.4;Cs2g30380.3;Cs2g30380.2;Cs2g30380.1;Ciclev10014875m;Ciclev10014873m;Ciclev10015525m;Ciclev10015523m	AT5G12480.1		1&2&3	1&2&3	1&2	1&2&3	5	2	12.2	56.922	5.9	-0.351969
106	106	Cs3g13760.4	Mitochondrial Rho GTPase 1	Cs3g13760.4;Cs3g13760.3;Cs3g13760.2;Cs3g13760.1;Ciclev10000545m;Ciclev10000541m;Ciclev10000540m;Cs3g13760.5;Cs3g13760.6;Ciclev10000920m	AT5G27540.2	+++	1&2&3	1&2&3	1&2&3	1&2&3	42	2	77.8	70.888	5.26	-0.228459
107	107	Cs3g18220.1	Protein phosphatase 1K, mitochondrial	Cs3g18220.1;Ciclev10002098m;Cg3g014920.1;Ciclev10002327m;Ciclev10002533m	AT1G34750.3	+	1&2&3	1&2&3	1&3	2&3	4	4	18.4	30.665	8.34	-0.328723
108	108	Cs3g18360.1	Annexin D1	Cs3g18360.1;Cg3g015090.1;Ciclev10016149m	AT1G35720.1		1&2&3	1&2&3	1&2&3	1&2&3	26	1	75.9	36.096	5.55	-0.527215
109	109	Cs3g22370.1	Calcium-dependent protein kinase 11	Cs3g22370.1;Cg3g019440.2;Cs3g22370.2;Cs3g22370.4;Cs3g22370.3;Ciclev10000931m;Cg3g019440.1	AT1G35670.1	++	1	1&2	1	-	2	2	10.8	45.893	6.08	-0.233824
110	110	Cs3g24550.1	Protein phosphatase 2C homolog 7, mitochondrial	Cs3g24550.1;Ciclev10000916m;Cg3g022450.2;Cs3g24550.3;Cs3g24550.2;Ciclev10000910m;Cg3g022450.1;Cg3g022450.3;Cs3g24550.4	AT4G16580.1	++++++	1&2&3	1&2&3	1&2&3	1&2&3	6	4	18.5	54.449	7.18	-0.184418
111	111	Cs3g27040.2	Probable serine/threonine-protein kinase	Cs3g27040.2;Cs3g27040.1;Ciclev10000906m;Cs8g01720.1;Ciclev10028235m	AT4G35230.1		1&2&3	1&2&3	1	2&3	8	4	21.8	50.813	6.02	-0.514889
112	112	Cs4g02800.1	Diacylglycerol kinase theta	Cs4g02800.1;Cs4g02800.2;Ciclev10008147m;Cg4g022500.1;Cs4g02800.3;Cg4g022500.2;Ciclev10008323m;Ciclev10008291m;Cg4g022500.3;Cg4g022500.4;Ciclev10008992m;Cg4g022500.5	AT4G30340.1	++	1&2&3	1&2&3	1	1&3	9	9	23.5	52.793	6.84	-0.302521
113	113	Cs4g04500.1	Neuronal acetylcholine receptor subunit alpha	Cs4g04500.1;Ciclev10010105m	AT2G31490.1	+	1&2&3	1&2&3	1&2&3	-	5	1	54.9	8.2995	9.3	-0.428169
114	114	Cs4g04800.2	TPLATE-associated SH3 domain-containing protein	Cs4g04800.2;Cs4g04800.1;Ciclev10007279m;Cg4g020200.1	AT2G07360.1		1&2&3	1&2&3	1	-	5	5	6.2	127.17	5.38	-0.194393
115	115	Cs4g06300.3	Guanine nucleotide-binding protein alpha-1 subunit	Cs4g06300.3;Ciclev10008753m;Cs4g06300.4;Cs4g06300.2;Cs4g06300.1;Ciclev10008558m;Ciclev10008557m;Cg4g018630.1	AT2G26300.2		1&2	-	-	-	1	1	3.3	38.768	5.36	-0.311538
116	116	Cs4g08230.2	Calcineurin B-like protein 3, putative, expressed	Cs4g08230.2;Cs4g08230.1;Ciclev10009414m;Ciclev10009412m;Cg4g014200.2;Cg4g014200.1;Cs2g01320.2;Cs2g01320.1;Ciclev10016575m;Cg2g046900.1;Cs2g01320.3;Cg2g046900.2;Cs2g01320.4	AT4G26570.1		1&2&3	1&2&3	1&2&3	2&3	12	12	67.7	25.668	4.81	-0.239462
117	117	Cs4g10520.1	Calcium-dependent calmodulin-independent protein kinase isoform 1	Cs4g10520.1;Ciclev10008325m;Cs4g10460.1;Ciclev10010666m;Cs4g10440.1;Cg4g012140.7;Cg4g012140.5;Cg4g012140.6;Ciclev10010314m;Cg4g012160.2;Ciclev10010555m;Cg4g012160.1;Cs4g10420.1;Cg4g012140.4;Ciclev10008020m;Cg4g012160.3;Cs4g10580.1;Ciclev10007978m;Cg4g012140.2;Ciclev10007873m	AT1G50700.1		1&3	-	1	-	3	1	9.1	49.774	8.01	-0.335991
118	118	Cs4g15930.1	Proline-rich receptor-like protein kinase PERK1	Cs4g15930.1;Ciclev10007670m;Cg9g019420.1;Cs4g15920.1;orange1.1t05643.1;Cg9g019430.1;Cg9g019370.1;Cs4g15900.1	AT3G24550.1		1&2&3	1&3	-	-	5	5	18	46.095	7.74	-0.561702
119	119	Cs4g17140.2	Leucine-rich repeat receptor-like protein kinase (Fragment)	Cs4g17140.2;Cs4g17140.1;Ciclev10007694m;Ciclev10007693m;Cg4g008060.1	AT2G26730.1		1&2&3	1&2&3	1&2&3	1&2&3	9	9	22.3	70.986	8.89	-0.161468
120	120	Cs4g18260.1	GTPase-activating protein GYP7	Cs4g18260.1;Cg4g006910.1;Cg4g006910.2;Ciclev10007683m	AT5G52580.1		1&3	1&2&3	-	-	2	2	4.7	75.824	5.81	-0.419453
121	121	Cs4g19950.1	Probable GTP-binding protein EngB	Cs4g19950.1;Ciclev10009000m;Cg4g003530.2;Cg4g003530.1	AT5G11480.1	++++	-	-	2	1&3	1	1	2.9	34.9	9.38	-0.313312
122	122	Cs5g01100.1	Tumor necrosis factor receptor family protein	Cs5g01100.1;Cg5g000090.1	AT1G73940.1	+++++	3	-	2	1&2&3	5	2	53	17.098	10.08	-0.545695
123	123	Cs5g02180.1	Nucleoside diphosphate kinase IV, chloroplastic/mitochondrial	Cs5g02180.1;Cg5g001260.1;Ciclev10021969m;Cs5g02180.2	AT4G23900.1	+++	1&2&3	1&2&3	1&2&3	1&2&3	11	11	38.8	25.932	9.36	-0.188608
124	124	Cs5g05290.2	Serine/threonine-protein kinase HT1	Cs5g05290.2;Cg5g004790.1;Cs5g05290.1;Ciclev10020546m;Ciclev10009018m;Cg4g020170.2;Cs9g07430.1;Ciclev10005137m;Cs5g30890.2;Cs5g30890.1;Ciclev10020502m;Cg5g035090.1;Cs2g28250.1;Ciclev10015466m;Cg2g006420.1;Cs4g04810.1;Cg4g020170.1;Cs7g07720.4;Cs7g07720.3;Cs7g07720.2;Cs7g07720.1;Ciclev10008433m;Ciclev10008432m;Ciclev10008431m;Ciclev10008430m;Ciclev10008426m;Ciclev10008424m;Cg4g000100.1	AT5G50000.2		1&2&3	1&2&3	1	2	5	4	16.2	33.018	8.63	-0.15777
125	125	Cs5g06840.1	Nucleoside diphosphate kinase III, chloroplastic/mitochondrial	Cs5g06840.1;Cg5g006460.1;Ciclev10022058m;Ciclev10021889m;Cs5g06840.2	AT5G63310.1	+	2	1	-	1&2&3	5	4	24.7	25.528	9.35	-0.293074
126	126	Cs5g08010.2	GTP-binding protein YPTM2	Cs5g08010.2;Cs5g08010.1;Ciclev10023527m;Cs3g03040.1	AT1G02130.1		1&2&3	1&2&3	1&2&3	1&2&3	8	3	51.7	22.496	6.58	-0.215271
127	127	Cs5g11570.4	Diacylglycerol kinase 1	Cs5g11570.4;Cs5g11570.2;Cs5g11570.1;Ciclev10019025m;Cg5g011020.1	AT5G07920.3		1&3	-	-	-	1	1	3.3	81.096	6.5	-0.248497
128	128	Cs5g20540.1	Rab GDP dissociation inhibitor alpha	Cs5g20540.1;Cg5g023120.1	AT3G59920.1		-	-	-	1&3	26	2	64	49.873	5.54	-0.280856
129	129	Cs5g21160.2	Serine/threonine-protein kinase CTR1	Cs5g21160.2;Cs5g21160.1;Ciclev10020002m;Cg2g016590.1;Ciclev10019887m;Cg2g016590.2	AT2G43850.3	+++	1&2&3	1&2&3	1&2&3	1&2&3	3	3	8.6	48.353	9.23	-0.443925
130	130	Cs5g24340.3	Serine/threonine-protein kinase PBS1, putative	Cs5g24340.3;Cs5g24340.2;Ciclev10020759m;Cg5g028690.1;Cs5g24340.1;Ciclev10020458m;Cs5g24340.4;orange1.1t01123.1;Cg7g001660.1;Ciclev10033762m;orange1.1t01527.1;orange1.1t01122.1;orange1.1t02215.1;Ciclev10013472m;Cg6g013120.1;orange1.1t06003.1	AT3G59350.6		1&2&3	1&2&3	1&2&3	1&2&3	11	10	39.4	40.199	8.38	-0.318182
131	131	Cs5g25110.2	Hepatocyte growth factor-regulated tyrosine kinase substrate-like protein	Cs5g25110.2;Cs5g25110.1;Ciclev10020497m;Cg5g029520.1;Cg3g007530.1	AT5G16880.4		1&2&3	1&2&3	1&2	-	5	5	11.9	43.909	4.81	-0.528354
132	132	Cs5g29910.1	Nephrocystin-3	Cs5g29910.1;Ciclev10019294m;Cg5g034100.1	AT2G31240.1	+++++	1&2&3	1&2&3	1&2&3	1&2&3	21	21	37.1	69.85	5.94	-0.32127
133	133	Cs5g31340.1	Mitochondrial Rho GTPase 1	Cs5g31340.1;Ciclev10019250m;Ciclev10020099m	AT3G63150.1	++	1&2&3	1&2&3	1&2&3	1&2&3	36	4	68.9	71.049	5.73	-0.21804
134	134	Cs5g32100.1	Brassinosteroid insensitive 1-associated receptor kinase 1	Cs5g32100.1;Cg5g036320.1;Ciclev10023732m;Ciclev10024255m	AT2G48010.1		1&3	3	-	-	2	2	2.9	71.821	7.83	-0.144854
135	135	Cs6g05140.1	Phosphatidylethanolamine-binding protein 1	Cs6g05140.1;Ciclev10012905m;Cg6g000130.1;Cg6g003820.1;Cs6g05515.1;Ciclev10013731m;Cs6g05520.1;Cs6g05150.1;Cg6g000120.1;Ciclev10012629m	AT1G65480.2		1&2	1&2&3	1	1&2&3	2	2	11.3	19.996	6.74	-0.429944
136	136	Cs6g05710.3	Ethylene-responsive small GTP-binding protein	Cs6g05710.3;Cs6g05710.1;Ciclev10012725m;Cg6g003970.1;Cs7g28780.2;Cs6g05710.2;Cg7g004780.2;Cs7g28780.3;Ciclev10032857m;Ciclev10013112m	AT5G59840.1		1&2&3	1&2&3	1&2&3	1&2&3	12	2	50.9	23.913	7.65	-0.318519
137	137	Cs6g12680.1	Proline-rich receptor-like protein kinase PERK13	Cs6g12680.1;Ciclev10027751m;Cg8g012910.1	AT2G01820.1		-	-	2&3	1&2	2	2	4.5	106.4	5.86	-0.162693
138	138	Cs6g16140.1	Calmodulin-related protein	Cs6g16140.1;Cs2g29030.1;Ciclev10017077m;Ciclev10013030m;Ciclev10013029m;Cg6g016990.3;Cg6g016990.2;Cg6g016990.1;Cg2g005690.2;Cg2g005690.1;Ciclev10016871m;Ciclev10016866m;Ciclev10016865m;Cs6g16145.1;Ciclev10016933m;Cs2g29020.1;orange1.1t05798.1	AT3G43810.2		1&2&3	1&2&3	1&2&3	1&2&3	7	7	57	16.848	4.11	-0.619463
139	139	Cs6g17350.1	ADP-ribosylation factor-like protein 8B-A	Cs6g17350.1;Ciclev10012882m;Cg6g018230.1;Cg6g018230.2	AT5G37680.1		1&2&3	1&2&3	1&2&3	1&2&3	6	5	49.5	20.571	8.33	0.0326087
140	140	Cs6g17560.1	Probable ADP-ribosylation factor	Cs6g17560.1;Ciclev10012950m;Cg6g018430.1	AT3G17980.1	+	1&2&3	1&2&3	1&2&3	1&2&3	3	3	22.4	18.732	5.27	-0.192121
141	141	Cs7g04790.1	Probably inactive leucine-rich repeat receptor-like protein kinase	Cs7g04790.1;Ciclev10030999m	AT1G27190.1		1&3	2&3	-	-	4	1	7.5	66.528	6.51	-0.0251656
142	142	Cs7g06490.1	Probable protein phosphatase 2C 60	Cs7g06490.1;Ciclev10008733m;Ciclev10008729m;Cg4g001300.4;Cg4g001300.3;Cg4g001300.2;Cg4g001300.1	AT4G31860.1		1&2&3	1&2&3	1&2&3	3	7	5	28.5	39.773	5.15	-0.458287
143	143	Cs7g08630.3	Nucleic acid-binding, OB-fold-like protein	Cs7g08630.3;Cs7g08630.2;Cs7g08630.1;Ciclev10033038m;Ciclev10033037m;Cg7g019350.1	AT1G23750.1		1	1&2&3	1&3	1&2	2	2	20.4	15.256	7.84	-0.260584
144	144	Cs7g09350.2	Plant intracellular Ras-group-related LRR protein 4	Cs7g09350.2;Cs7g09350.1;Ciclev10031488m;Cg7g018610.1	AT1G12970.1		1&2&3	1&2&3	1&2	1&2&3	10	10	26.9	50.894	4.84	-0.190393
145	145	Cs7g10150.2	Signal recognition particle 72 kDa protein	Cs7g10150.2;Ciclev10030955m;Cs7g10150.1;Cg7g017700.1	AT1G67680.1		1&2&3	1&2&3	1&2	1&2&3	1	1	4.9	51.209	9.32	-0.473019
146	146	Cs7g13070.1	Serine/threonine-protein phosphatase 2A 65 kDa regulatory subunit A beta isoform	Cs7g13070.1;Cs7g13070.2;Ciclev10031047m;Ciclev10031040m;Cg7g014640.1	AT3G25800.3		1&2&3	1&2&3	1&2&3	1&2&3	11	6	24.5	65.752	4.96	0.121295
147	147	Cs7g13410.1	Calmodulin-like protein 4	Cs7g13410.1;Ciclev10031861m;Cg7g014300.4;Cg7g014300.3;Cg7g014300.2;Cg7g014300.1;Cs7g13410.2;Cg7g014300.5	AT5G08580.2	+	1&2&3	1&2&3	1	1&2&3	2	2	7.5	44.076	4.72	-0.92861
148	148	Cs7g15740.2	Calcium-binding EF hand family protein	Cs7g15740.2;Cs7g15740.1;Ciclev10032932m;Cg6g008110.2;Cg6g008110.1	AT1G64850.1		1&2&3	1&2&3	1&2&3	1&2&3	2	2	13.3	18.787	7.87	-0.18303
149	149	Cs7g17580.1	Pleckstriny domain-containing protein, putative, expressed	Cs7g17580.1;Cs7g17580.2;Ciclev10031314m;Cg7g012450.3;Cg7g012450.4;Cg7g012450.2;Cg7g012450.1	AT2G30880.1		1&2&3	1&2&3	1&2&3	1&2&3	3	3	6.9	54.776	5.32	-0.555758
150	150	Cs7g18970.1	Leucine-rich repeat receptor-like protein kinase PEPR1	Cs7g18970.1;Ciclev10032086m;CgUng015120.1;Cg7g012060.1	AT5G06860.1		1&2&3	1&2&3	1&2	-	3	3	17	36.309	8.24	-0.0243161
151	151	Cs7g20380.1	Dual specificity protein phosphatase diacylglycerol kinase catalytic region (Fragment)	Cs7g20380.1;Ciclev10016452m;Cg5g015170.1	-	+	1&3	1&2	-	2&3	1	1	5	27.298	9.41	0.108678
152	152	Cs7g26540.1	Serine/threonine-protein phosphatase 2A 65 kDa regulatory subunit A beta isoform	Cs7g26540.1;CgUng002420.1	AT3G25800.3		1&2&3	1&2&3	-	2	8	2	18.1	65.602	4.95	0.113288
153	153	Cs7g28780.1	Ethylene-responsive small GTP-binding protein	Cs7g28780.1;Ciclev10032714m;Cg7g004780.1	AT3G53610.3		1&2&3	1&2&3	2&3	3	10	1	41	23.935	7.64	-0.323502
154	154	Cs7g31080.1	1-phosphatidylinositol-4,5-bisphosphate phosphodiesterase (Phosphoinositide-specific phospholipase c)	Cs7g31080.1;Ciclev10031029m;Cg7g001970.1;Cs7g31080.2	AT3G08510.2	+++++	1&2&3	1&2&3	1&2&3	1&2&3	17	16	35	67.223	6.05	-0.527919
155	155	Cs7g31140.2	Probable serine/threonine-protein kinase abkB	Cs7g31140.2;Cs7g31140.1;Ciclev10031189m	AT2G40090.1	++++++	1&2&3	1&2&3	1&2&3	1&2&3	20	19	42.4	60.459	8.72	-0.00447761
156	156	Cs7g31250.1	Pleckstrin homology (PH) domain-containing protein-like	Cs7g31250.1;Ciclev10033015m;Cg7g001290.1	AT5G05710.1		3	2	1	1&2&3	3	3	31.5	16.687	9.01	-0.706993
157	157	Cs8g02670.1	Rac-like GTP-binding protein RAC1	Cs8g02670.1;Ciclev10029311m;Cs3g26390.1;Ciclev10002697m;Cs3g26390.2;Ciclev10002551m;Cg3g024330.1;Cs1g25780.1;Cs1g25780.3;Cs1g25780.2;Ciclev10026540m;Ciclev10026539m;Cg1g001390.2;Cg1g001390.1	AT4G35020.3		1&2&3	1&2&3	1	2	4	1	21.7	21.739	9.39	-0.109091
158	158	Cs8g04090.1	ADP-ribosylation factor-like protein 8A	Cs8g04090.1;Cg8g003000.1;Ciclev10029604m	AT3G49870.1		1&2&3	1&2&3	1&2&3	1&2&3	9	7	54.9	20.739	7.63	-0.101087
159	159	Cs8g06460.1	Adenylyl cyclase-associated protein 2	Cs8g06460.1;Ciclev10028340m	AT4G34490.2		1&2&3	1&2&3	-	-	11	1	26.7	51.337	6.77	-0.325052
160	160	Cs8g06480.2	Guanine nucleotide-binding protein subunit beta-2	Cs8g06480.2;Ciclev10028655m;Cg8g006770.1;Cs8g06480.3;Cs8g06480.1	AT4G34460.1		1&2&3	2&3	-	1&3	6	6	19.3	41.23	7.17	-0.216359
161	161	Cs8g10230.1	Rab GDP dissociation inhibitor alpha	Cs8g10230.1;Ciclev10029979m;Cg1g019320.1	AT5G09550.1		1&2&3	1&2&3	1&2&3	1&2&3	6	2	15.1	49.695	5.11	-0.280225
162	162	Cs8g17360.2	Mitogen-activated protein kinase 3	Cs8g17360.2;Ciclev10028918m;Cs8g17360.1;Ciclev10028667m;Cg8g021010.1	AT3G45640.1		1&2&3	2	-	-	1	1	4.6	35.404	5.35	-0.294426
163	163	Cs8g17720.3	Receptor-like protein kinase HERK 1	Cs8g17720.3;Cs8g17720.2;Cs8g17720.1;Ciclev10027824m;Ciclev10027823m;Cg8g021470.2;Cg8g021470.1	AT3G46290.1		1&2&3	1&2	-	1&2&3	7	6	9.4	91.689	5.97	-0.158454
164	164	Cs8g17980.2	Ethylene-responsive small GTP-binding protein	Cs8g17980.2;Cs8g17980.1;Ciclev10029259m;Ciclev10029257m;Cg8g021790.2;Cg8g021790.1;Cs8g17980.5;Cs8g17980.4;Cs8g17980.3	AT5G59840.1		1&2&3	1&2&3	1&3	1&2&3	10	1	40.6	23.87	8.31	-0.298157
165	165	Cs8g19590.2	Protein kinase protein with tetratricopeptide repeat domain	Cs8g19590.2;Cs8g19590.1;Ciclev10028307m;Cs8g19590.3;Ciclev10028295m;Cg8g023490.3;Cg8g023490.4;Cg8g023490.1;Cg8g023490.2;Cs8g19590.5;Cs8g19590.4;Ciclev10028723m	AT5G59010.1	+	1&2&3	1&2&3	1&2&3	1&2&3	13	8	33.4	49.196	6.86	-0.33871
166	166	Cs9g04830.1	Probable receptor-like protein kinase	Cs9g04830.1;Ciclev10005163m;Ciclev10005161m;Cg9g003410.2;Cg9g003410.1;Cg9g003410.3	AT3G26700.3		1	1&2&3	-	1&2&3	4	4	15.7	41.905	6.34	-0.105236
167	167	Cs9g13720.1	GTP-binding protein YPTM2	Cs9g13720.1	AT1G02130.1		1&2&3	-	-	-	7	2	31.4	31.506	7.64	-0.230357
168	168	Cs9g14610.1	Putative calmodulin-binding protein (Fragment)	Cs9g14610.1;Cg9g024950.1;Ciclev10005111m	AT5G62390.1		1&2&3	1&2&3	1&2&3	1&2&3	15	15	36.7	45.454	9.16	-0.563819
169	169	Cs9g18330.2	Probable protein phosphatase 2C 76	Cs9g18330.2;Cs9g18330.1;Ciclev10005301m;Cg9g028400.1;Cs9g18330.5;Ciclev10005621m;Cs9g18330.6;Cs9g18330.4;Ciclev10005585m;Cs9g18330.3	AT5G53140.2	++++	1&2&3	1&2&3	1&2&3	1&2&3	12	12	41.8	39.168	5.27	-0.398011
170	170	orange1.1t00032.1	Guanine nucleotide-binding protein subunit beta-like protein	orange1.1t00032.1;Ciclev10008909m;Cg4g011310.1	AT1G18080.1		1&2&3	1&2&3	1&2&3	1&2&3	17	17	61.2	36.1	7.62	-0.170642
171	171	orange1.1t00071.1	Probable calcium-binding protein CML27	orange1.1t00071.1;Ciclev10009740m;Cg4g011600.1	AT1G18210.2	+	1&2&3	1&2&3	-	2&3	3	3	21.5	17.901	4.43	-0.37546
172	172	orange1.1t00403.1	Mitogen-activated protein kinase 4	orange1.1t00403.1;Ciclev10020645m;Cg5g041650.3;Ciclev10021849m;Ciclev10021229m;Cg5g041650.4;Cg5g041650.1;Cg5g041650.2;Cg5g041650.5;Cg5g041650.2.1	AT4G01370.1		1&2	1&2&3	-	-	3	3	11.7	43.161	6.28	-0.394667
173	173	orange1.1t00548.1	CDPK-related protein kinase	orange1.1t00548.1;orange1.1t00548.2;Ciclev10019386m;Cg5g040220.1;Ciclev10011845m;Ciclev10025662m;Cs5g34100.3;Ciclev10025576m;Cs5g34100.1;Cs6g17020.1;Ciclev10011368m;Cg6g017850.1;Ciclev10028073m;Cs5g34100.2;Cg8g005150.1;Cs1g22920.1;Ciclev10025192m;Cg1g002930.1;Cg8g005150.2	AT2G46700.1	+	1&2&3	1&2&3	1&2	-	3	2	9.1	55.916	9.16	-0.392262
174	174	orange1.1t01431.1	COBW domain-containing protein 5	orange1.1t01431.1;Ciclev10025584m;Cg1g020610.1;orange1.1t01426.2;orange1.1t01426.1;CgUng020330.1;orange1.1t01429.1;Ciclev10027557m;orange1.1t01419.1;orange1.1t01422.1;orange1.1t05282.1;orange1.1t01416.1	AT1G80480.1	+	2	2&3	1&2&3	1&2&3	4	3	13.1	50.314	6.04	-0.325221
175	175	orange1.1t01661.1	GTP-binding protein SAR1A	orange1.1t01661.1;Ciclev10022383m;Ciclev10022379m;Cg5g038210.1	AT4G02080.1		1&2&3	1&2&3	1&2&3	1&2&3	11	4	73.6	22.019	6.91	-0.145596
176	176	orange1.1t01732.4	ADP-ribosylation factor 2	orange1.1t01732.4;orange1.1t01732.2;orange1.1t01732.1;Cs7g08790.3;Cs7g08790.2;Cs7g08790.1;Ciclev10032874m;Ciclev10032873m;Ciclev10022488m;Ciclev10022483m;Ciclev10022482m;Ciclev10012898m;Cg7g019160.1;Cg6g000090.2;Cg6g000090.1;Cg5g038880.1;Cs7g08790.5;Ciclev10032807m;Cs7g08790.4;Ciclev10006079m;Cs9g01570.2;Cs9g01570.1;Cs2g27930.2;Cs2g27930.1;Cg9g000540.2;Cg9g000540.1;Cg2g006710.2;Cg2g006710.1;Cs6g0…	AT1G10630.2	++++	1&2&3	1&2&3	1&2&3	1&2&3	12	12	75.1	20.679	6.43	-0.222099
177	177	orange1.1t01759.4	Serine/threonine-protein kinase PBS1, putative	orange1.1t01759.4;orange1.1t01759.3;orange1.1t01759.2;orange1.1t01759.1;Ciclev10020776m;Cg5g039130.1;Cg5g039130.3;Cg5g039130.2;Cg6g004250.1	AT3G62220.3		1&2&3	1&2&3	1&2&3	1&2&3	11	9	42.1	38.851	6.31	-0.20554
178	178	orange1.1t01865.1	Probable receptor protein kinase TMK1	orange1.1t01865.1;Ciclev10004263m;Cg9g014380.1	AT3G23750.1		1&3	-	-	-	1	1	1.8	101.38	6.18	-0.189068
179	179	orange1.1t02185.1	Mitogen-activated protein kinase 1	orange1.1t02185.1;Ciclev10020481m;Cg2g017320.1;Cg8g021160.2;Cg8g021160.1;Cs8g17480.1;Ciclev10028684m	AT2G43790.1		1&2&3	1&2&3	-	-	5	5	15.3	45.069	5.34	-0.274372
180	180	orange1.1t02551.1	Calcium/calmodulin-dependent serine/threonine-protein kinase 1	orange1.1t02551.1;Cg5g019380.1;orange1.1t02551.2;Cg5g019380.2;orange1.1t02551.3;Ciclev10019463m	AT5G24430.1	+	1&2&3	1&2&3	-	3	4	2	8.7	64.529	8.96	-0.329758
181	181	orange1.1t02650.2	B-cell receptor-associated 31-like protein	orange1.1t02650.2;orange1.1t02650.1;Ciclev10022844m;Cg5g019040.1	AT1G48440.1	+	1&2&3	1&2&3	-	1&2&3	1	1	13.3	11.029	7.71	0.929592
182	182	orange1.1t02792.3	Protein phosphatase 2C homolog 3	orange1.1t02792.3;Cg2g025630.4;Cg2g025630.3;Cg2g025630.2;Cg2g025630.1;orange1.1t02792.2;orange1.1t02792.1	AT4G31860.3		1&2&3	1&2&3	-	2&3	5	1	16.4	35.95	8.45	-0.480864
183	183	orange1.1t03838.1	Protein phosphatase 2C and cyclic nucleotide-binding/kinase domain-containing protein	orange1.1t03838.1;Ciclev10007299m;Cg1g012360.1	AT2G20050.1		1&3	-	1&2&3	-	1	1	1.3	119.92	5.25	-0.222458
184	184	orange1.1t04408.1	Developmentally-regulated GTP-binding protein 1 homolog	orange1.1t04408.1;Ciclev10025894m;Cg1g027750.1	AT4G39520.1		1&2&3	-	-	-	2	2	8.7	41.31	8.74	-0.322764
185	185	orange1.1t04543.2	Sodium/calcium exchanger family protein/calcium-binding EF hand family protein	orange1.1t04543.2;orange1.1t04543.3;orange1.1t04543.1;Ciclev10007809m;orange1.1t04543.4	AT1G53210.1		1&2&3	1&2&3	1&2&3	1&2&3	11	2	24.7	47.783	5.35	0.392379
186	186	orange1.1t04977.1	COBW domain-containing protein 2	orange1.1t04977.1;Cs1g20820.1;Ciclev10027423m	AT1G80480.1		2&3	-	-	-	2	1	9.1	55.363	8.06	-0.236821
		Cellular Structural Organization
187	1	Cg2g034200.1	Pectinesterase 2.1	Cg2g034200.1	AT5G08680.1	+++++	1	-	1&2&3	1&2&3	23	1	69.6	46.228	6.04	-0.131555
188	2	Cg2g018720.1	Cellulose synthase-like protein B3	Cg2g018720.1	AT2G32530.1	+	-	-	-	1&2&3	3	2	5.4	83.117	8.28	0.0944892
189	3	Cg3g010060.1	Pectin acetylesterase 8	Cg3g010060.1;Cs3g10410.1;Cs3g10410.2;Cs3g10410.3;Ciclev10001371m;Cs3g10410.4;Cg3g010070.5;Cg3g010070.2.1;Cs3g10420.1;Ciclev10001467m;Ciclev10001426m;Cg3g010070.4;Cg3g010070.3;Cg3g010070.2;Cg3g010070.1	AT4G19420.2	+	1&2&3	1&2&3	-	-	9	9	36.3	43.806	8.69	-0.045614
190	4	Cg4g015750.1	Dynamin-2B	Cg4g015750.1;Cg4g015750.2;Cs5g19210.2;Cs5g19210.1;Cg4g015810.1;Cs5g19270.1;Cg4g015940.1;Cg4g016120.1;orange1.1t01813.1;Cg4g015930.1;orange1.1t01814.1;Cs5g19410.1;Cs5g19350.1	AT1G59610.1		1&2&3	-	1&2	1&2&3	35	2	43.4	100.2	9.16	-0.489913
191	5	Cg4g021470.2	Villin-4	Cg4g021470.2;Cg4g021470.1;Cg4g021470.4.2;Cg4g021470.4.1;Cg4g021470.4;Cg4g021470.3;Cs4g03760.2;Cs4g03760.1;Ciclev10007361m;Ciclev10007360m;Ciclev10007359m	AT4G30160.4		3	-	-	1&2&3	5	4	6.2	108.04	6	-0.508827
192	6	Cg5g040680.1	Dynamin-related protein 5A	Cg5g040680.1;orange1.1t00497.2;orange1.1t00497.1;Ciclev10019361m	AT3G61760.1		1&3	2	-	2	8	1	19.3	58.25	6.89	-0.332375
193	7	Cg7g003680.1	Expansin-A8	Cg7g003680.1;orange1.1t01944.3;orange1.1t01945.3;Ciclev10002772m;orange1.1t01944.2;Ciclev10002657m;orange1.1t01945.1;orange1.1t01944.1;Ciclev10002586m;orange1.1t01945.2;Ciclev10002574m;Ciclev10032524m;Cg3g001080.1	AT2G40610.1		-	-	-	1&2	9	1	17.6	61.82	6.23	-0.118467
194	8	Cg7g016410.1	Plasmodesmata callose-binding protein 3	Cg7g016410.1	AT1G26460.1	++	1&2&3	1&2&3	1&2&3	1&2&3	19	6	42.1	68.897	5.56	-0.18907
195	9	Cg7g019540.1	Probable xyloglucan endotransglucosylase/hydrolase protein 33	Cg7g019540.1	AT1G23800.1	++++++	1&2&3	1&2&3	1&2&3	1&2&3	38	9	73.4	58.953	6.34	-0.0868132
196	10	Cg7g023850.1	Callose synthase 2	Cg7g023850.1;Cs7g01200.1;Ciclev10030477m;Ciclev10030476m;Cs7g01200.2;Cs7g01200.3;orange1.1t02029.2;orange1.1t02029.3;orange1.1t02029.1;Ciclev10014015m;Cg2g001530.1	AT2G31960.5	+++	1&2&3	-	-	1&2&3	5	5	2.4	223.68	9.18	-0.104276
197	11	Cg9g020940.1	Villin-2	Cg9g020940.1;Ciclev10006928m;Cs9g13160.2;Cs9g13160.1	AT2G41740.2		1&2&3	1&2&3	1	2	21	20	24.1	108.2	5.61	-0.530417
198	12	Cg9g024410.1	Dynamin-related protein 3A	Cg9g024410.1;Cg9g024410.2;Cs8g12490.1;Cs8g12490.3;Cs8g12490.2;Ciclev10010730m;Cg4g001110.3;Cg4g001110.2;Cg4g001110.1;Cs7g06670.1	AT4G33650.1		1&2&3	1&2&3	1&2&3	1&2&3	43	2	63.5	91.44	6.41	-0.311245
199	13	Cg9g025230.1	Pectinesterase inhibitor domain	Cg9g025230.1;Ciclev10005968m	AT5G62350.1	+	1	1&2&3	2&3	3	2	1	16.1	20.958	9.28	-0.00984456
200	14	Ciclev10002721m	MICOS complex subunit Mic10	Ciclev10002721m;Cg3g020570.1;Cs3g22790.1	AT1G72170.1	+	1&2&3	1&2&3	1&2&3	1&2&3	4	4	37.8	17.938	5.93	-0.509756
201	15	Ciclev10004394m	Cellulose synthase like G2	Ciclev10004394m	AT4G24000.1		-	-	-	1&2&3	6	1	11.5	85.508	8.35	-0.0221192
202	16	Ciclev10007806m	Pectin methylesterase 3	Ciclev10007806m;Cg4g018320.1;Cs4g06630.1	AT3G14310.1	++	1&2&3	-	1	-	2	1	3.9	65.26	8.21	-0.154209
203	17	Ciclev10011609m	Tubulin/FtsZ family protein	Ciclev10011609m;Ciclev10011608m;Cg6g015590.1;Cs6g14710.2;Cs6g14710.1;Cs6g14795.1;Cs8g14990.2;Cg8g014110.3;Cs6g14700.2;Cg8g014110.2;Cs8g14990.1;Ciclev10028361m;Cg8g014110.1;Cs6g14700.1	AT2G36250.3		-	-	-	1&2&3	4	4	10.5	50.883	5.53	-0.078719
204	18	Ciclev10011719m	Beta-6 tubulin	Ciclev10011719m;Ciclev10011718m;Cg6g017710.1;Cs6g16900.2;Cs6g16900.1	AT5G12250.1		1&2&3	-	-	1&2&3	18	3	51.5	50.282	4.79	-0.350559
205	19	Ciclev10018457m	Glucan synthase-like 8	Ciclev10018457m;Ciclev10018456m;Cs5g06700.1;Cg5g006310.1;Cs7g17335.1;Ciclev10030796m;Ciclev10030495m;Cs7g17300.1;Cg5g027060.1	AT2G36850.1	++	1&2&3	1&2&3	1	1&2	9	5	6.1	215.2	8.53	0.034968
206	20	Ciclev10018620m	Myosin	Ciclev10018620m;Ciclev10018619m;Ciclev10018618m	AT5G41790.2	+	1&2&3	1&2&3	-	-	12	1	14.7	123.98	4.86	-0.803343
207	21	Ciclev10018754m	Dynamin-like 3	Ciclev10018754m;Ciclev10019162m	AT1G59610.1		1&2&3	1&2&3	1&2&3	1&2&3	37	4	45.3	100.13	9.16	-0.492074
208	22	Ciclev10019352m	Dynamin-like protein	Ciclev10019352m	AT5G42080.4		1&2&3	1&2&3	1&2&3	1&2&3	34	1	63.1	68.438	8.29	-0.304262
209	23	Ciclev10022313m	Plant invertase/pectin methylesterase inhibitor superfamily protein	Ciclev10022313m;Cs5g09360.1;Cg5g008770.1	AT5G62360.1		1&3	2	1	2&3	2	2	18.8	22.173	8.69	-0.0628713
210	24	Ciclev10024696m	XIK Myosin family protein with Dil domain	Ciclev10024696m;Cg1g010160.1;Cs1g17830.1;Ciclev10007325m;Ciclev10018485m;Cs8g13090.1;Cg8g010630.1;Cg5g034310.1;Ciclev10024066m;Cs5g30130.1	AT5G20490.2		1&2&3	1&2&3	1&2	-	6	4	5	173.46	8.9	-0.310843
211	25	Ciclev10025238m	Pectin methylesterase 3	Ciclev10025238m;Cs1g16550.1;Cg1g013250.1	AT3G14310.1		1&2&3	1&2&3	1&2&3	1&3	8	7	17.3	63.54	9.03	-0.268151
212	26	Ciclev10027825m	Dynamin-related protein 3A	Ciclev10027825m;Ciclev10027929m	AT4G33650.1		1&2&3	1&3	2&3	-	42	1	60.5	91.428	6.41	-0.303386
213	27	Cs1g02800.1	Dynamin-related protein 1E	Cs1g02800.1;Ciclev10019323m;Cg5g044810.1;Cs1g02800.2;Cg5g044810.3;Cs1g02800.4;Cg5g044810.2;Cs1g02800.3;Ciclev10020029m	AT3G60190.1		1&2&3	1&2&3	1&2&3	1&2&3	27	18	53.4	69.232	6.92	-0.33871
214	28	Cs1g05000.3	Actin-7	Cs1g05000.3;Cs1g05000.2;Cs1g05000.1;Ciclev10025866m;Cg1g026080.1	AT5G09810.1		1&2&3	1&2&3	1&2&3	1&2&3	23	5	74.5	41.709	5.31	-0.162599
215	29	Cs1g15890.1	Profilin	Cs1g15890.1;Ciclev10026756m;Cg1g013770.1;Cs1g15890.2;Ciclev10026812m;Cs4g12960.1;Ciclev10009877m;Cg5g016970.1;Cs4g12970.1;Ciclev10009871m;Cg5g016980.1	AT2G19770.1		1&2&3	1&2&3	1&2&3	1&2&3	3	3	32.1	14.103	5	-0.145038
216	30	Cs1g26600.2	Actin cytoskeleton-regulatory complex protein pan1	Cs1g26600.2;Cs1g26600.3;Cs1g26600.1;Ciclev10024733m;Cg1g000580.1	AT1G21630.3		1&2&3	1&2&3	1&2&3	2&3	6	6	7	103.98	5.26	-0.652228
217	31	Cs2g06410.1	1,3-beta-glucan synthase component	Cs2g06410.1;Ciclev10016887m;Cg2g041720.1	AT1G61065.1		1&2&3	1&2&3	-	2	2	2	14.4	19.711	9.3	0.528729
218	32	Cs2g09970.1	Tubulin beta-5 chain	Cs2g09970.1;Ciclev10015255m;Cg2g039090.1	AT5G23860.2		1&2&3	1&2&3	1&2&3	1&2&3	19	4	64.9	49.862	4.82	-0.352027
219	33	Cs2g17490.2	Dynamin-related protein 1C	Cs2g17490.2;Cs2g17490.1;Ciclev10014606m;Cg2g029440.1	AT1G14830.1	+	1&2&3	1&2&3	3	1&2	15	7	33.6	60.33	6.36	-0.372694
220	34	Cs2g21100.1	Cellulose synthase-like protein B4	Cs2g21100.1	AT2G32530.1	+	-	-	-	1&2&3	2	0	2.6	82.729	7.71	0.0648907
221	35	Cs3g26180.1	Tubulin beta-6 chain	Cs3g26180.1;Ciclev10001140m;Cg3g024100.1;Cg4g011690.1	AT1G75780.1		1&2&3	1&2&3	1&2&3	1&2&3	21	4	65	50.375	4.75	-0.379018
222	36	Cs4g07170.1	Actin	Cs4g07170.1	AT5G09810.1	++++++	1&2&3	1&2&3	1&2&3	1&2&3	15	2	25.7	75.951	5.68	-0.276652
223	37	Cs4g08470.1	Cellulose synthase-like protein E6	Cs4g08470.1;Cs4g08470.3;Cs4g08470.2;Ciclev10007586m;Cg4g013930.1;Ciclev10007990m;orange1.1t05015.1;Ciclev10007653m;Cg4g013920.1;Cs4g08480.1	AT1G55850.1	+	1&3	1&2&3	-	-	9	9	12.7	82.756	8.23	0.0712517
224	38	Cs4g14070.1	WAS/WASL-interacting family protein	Cs4g14070.1;Ciclev10009803m;Cg4g009210.1	AT1G55160.2	++	-	1&2&3	2&3	3	3	3	35.1	17.15	9.66	-0.97027
225	39	Cs5g01970.1	Cellulose synthase-like protein G3	Cs5g01970.1;Cs5g01970.2;Cg5g001040.1;Ciclev10019523m;Ciclev10019000m;Ciclev10019608m	AT4G23990.1	+	1&2&3	1&2&3	1&2&3	1&2&3	16	15	41	63.688	8.79	-0.0671403
226	40	Cs5g03620.1	Tubulin beta-6 chain	Cs5g03620.1;Ciclev10020164m;Cg5g002760.1	AT5G12250.1		1&2&3	1&2&3	1&2	1&2&3	7	1	17.8	49.843	4.8	-0.381038
227	41	Cs5g06600.3	Probable pectate lyase 5	Cs5g06600.3;Cs5g06600.2;Ciclev10020423m;Cg5g006150.1;Cs5g06600.1;Cs7g09860.3;Cs7g09860.2;Cs7g09860.1;Ciclev10031429m	AT5G63180.1	+	1&2&3	1&2&3	-	-	4	4	16	42.42	8.9	-0.200525
228	42	Cs5g26760.1	Tubulin alpha-5 chain-like protein	Cs5g26760.1;Ciclev10020128m;Cg5g031300.1	AT5G19780.1		1&2&3	1&2&3	1&2	3	18	6	44.3	49.546	4.97	-0.153229
229	43	Cs6g06530.1	Expansin-A4	Cs6g06530.1;Ciclev10012518m;Cg6g004730.1;Cs8g18640.1;Ciclev10029094m;Cg8g022540.1;Cs7g32410.1;Ciclev10032484m;Cg7g000140.1;Cs8g18640.2;Ciclev10021897m;Cg5g010350.1;Cs5g10820.1	AT2G39700.1		1&2&3	1&2&3	1&2&3	-	5	5	26.3	27.93	9.81	-0.0471042
230	44	Cs6g13280.7	Myosin-binding protein	Cs6g13280.7;Cs6g13280.6;Cs6g13280.4;Cs6g13280.5;Cs6g13280.3;Cs6g13280.2;Cs6g13280.1;Ciclev10011510m;Cg6g013700.1	AT5G06560.1		2	1&2&3	1&2	2&3	4	4	10.6	54.537	5.25	-0.759958
231	45	Cs7g03630.2	Expansin-A1	Cs7g03630.2;Cs7g03630.1;Ciclev10032548m;Ciclev10032545m;Cg7g021320.1	AT1G69530.2		1&2&3	1&2&3	-	-	3	3	13.3	26.578	9.2	-0.164659
232	46	Cs7g07510.2	Myosin heavy chain-related	Cs7g07510.2;Cs7g07510.1;Ciclev10008300m;Ciclev10008298m;Ciclev10008249m;Cs7g07510.3;Cg4g000310.1;Cs7g07510.4	AT4G31340.1		1&2&3	1&2&3	1&2&3	1&2&3	14	14	28.4	50.31	9.43	-0.514189
233	47	Cs7g29830.1	Expansin-A8	Cs7g29830.1;Ciclev10032511m	AT2G40610.1		1&2&3	1&2&3	1&2&3	1&2&3	9	1	19.7	54.916	8.33	-0.165497
234	48	Cs8g03680.1	Tubulin alpha chain	Cs8g03680.1;Cs8g03680.2;Ciclev10028426m;Cg8g002580.1;Cs1g21050.1;Ciclev10025588m;Cg1g007190.1;Cs3g16600.1;Cg3g013390.1;Ciclev10001552m;Ciclev10006669m	AT1G50010.1		1&2&3	1&2&3	-	2	17	0	43.2	48.032	5.23	-0.155632
235	49	Cs8g18060.2	Actin-depolymerizing factor 1	Cs8g18060.2;Ciclev10029544m;Cs8g18060.1;Ciclev10029538m;Cg8g021910.1;Cs8g18060.3	AT5G59890.1		1&2&3	1&2&3	2&3	1&2&3	4	4	45.3	16.053	5.92	-0.479856
236	50	Cs8g19650.1	Tubulin beta-1 chain	Cs8g19650.1;Ciclev10028436m;Cg8g023540.1	AT5G62700.1		1&2&3	1&2&3	1&2&3	1&2&3	17	1	55.6	50.52	4.71	-0.395313
237	51	Cs9g03120.1	Tubulin alpha-3/alpha-5 chain	Cs9g03120.1;Ciclev10015224m;Cs9g03120.2	AT5G19780.1		1&2&3	1&2&3	1&2&3	1&2&3	19	2	49.7	49.751	4.99	-0.161915
238	52	Cs9g14320.1	Invertase/pectin methylesterase inhibitor family protein	Cs9g14320.1	AT5G62350.1	+	-	1&2&3	1	-	2	1	15	20.914	9.51	0.00103627
239	53	orange1.1t02030.4	Callose synthase 9	orange1.1t02030.4;orange1.1t02030.1;orange1.1t02030.3;orange1.1t02030.2;Cg2g001520.1;Cg2g001520.2;Ciclev10014066m;Ciclev10014530m	AT3G07160.3	++	1&2&3	1&2&3	1	3	9	6	7.1	204.08	6.75	-0.118063
240	54	orange1.1t02236.1	Actin-97	orange1.1t02236.1;Ciclev10011974m;Cg6g012840.1;orange1.1t02236.2	AT3G12110.1		1&2&3	1&2&3	1&2	-	19	0	56	41.684	5.31	-0.167374
241	55	orange1.1t02699.2	Actin-101	orange1.1t02699.2;orange1.1t02699.1;Ciclev10001518m;Cg3g006120.1	AT5G09810.1		1&2&3	1&2&3	1&2&3	1&2&3	21	1	68.4	41.59	5.31	-0.144562
242	56	orange1.1t03475.1	Feruloyl esterase A	orange1.1t03475.1;Ciclev10004289m;Cg9g010300.1;Cg9g010300.3;Cg9g010300.2	AT4G13550.2	+	1&3	-	1&2&3	1&2&3	10	10	13.9	96.379	5.08	-0.34388
		Cellular Transport and Transport Mechanisms
243	1	Cg1g012670.5.1	Probable plastidic glucose transporter 2	Cg1g012670.5.1;Ciclev10008584m;Ciclev10008572m;Cs4g16110.3;Ciclev10008566m;Cg1g012670.5;Cs4g16110.4;Cs4g16110.2;Cs4g16110.1;Ciclev10008118m;Ciclev10008115m;Cg1g012670.4;Cg1g012670.3;Cg1g012670.2;Cg1g012670.1	AT1G67300.5	++	1&2&3	-	-	-	1	1	3	32.952	6.32	0.299669
244	2	Cg1g013430.1	ATPase 10, plasma membrane-type	Cg1g013430.1	AT1G17260.1		-	-	-	1&2&3	46	1	48.3	105.06	5.79	0.156828
245	3	Cg1g020730.2	Pyrophosphate-energized vacuolar membrane proton pump	Cg1g020730.2;Cg1g020730.1;orange1.1t01399.2;orange1.1t01399.1;Ciclev10024946m;Ciclev10024975m;Ciclev10025055m;Cg2g032380.1;Cs3g15070.1;Ciclev10003214m;Ciclev10003420m	AT1G15690.1		1&2&3	1&2&3	1&2&3	1&2&3	21	4	25.3	80.579	5.26	0.594778
246	4	Cg1g029310.1	Protein SCO1 homolog 2, mitochondrial	Cg1g029310.1;Cs1g01390.3	AT4G39740.1	+++++	1&2&3	1&2&3	1&2&3	1&2&3	10	1	46.5	30.816	9.21	-0.415867
247	5	Cg1g029430.1	ABC transporter D family member 1	Cg1g029430.1;Ciclev10024720m;Ciclev10024722m;Cg1g029430.2;Cg1g029430.3;Cs1g01510.1;Ciclev10024799m	AT4G39850.4	+++	1&2&3	1&2&3	-	2	13	13	11.8	149.88	9.25	-0.0872102
248	6	Cg2g009500.1	Calcium-binding mitochondrial carrier protein SCaMC-1	Cg2g009500.1;Cs2g14740.2;Cs2g14740.4;Cg2g009500.2;Cg2g009500.3;Cs2g14740.1;Cs2g14740.3;Cg2g009500.2.1	AT5G51050.1	++	1&2	-	-	1&2&3	22	2	55.3	54.624	6.21	-0.197959
249	7	Cg2g009890.1	Mitochondrial phosphate carrier protein 3, mitochondrial	Cg2g009890.1;Cg2g009890.2;Ciclev10016023m	AT5G14040.1	+++	1&2&3	-	1&2&3	1&2&3	19	1	60	38.831	9.32	0.254795
250	8	Cg2g013410.2	ADP/ATP carrier protein 3, mitochondrial	Cg2g013410.2;Cg2g013410.1	AT4G28390.2	++	1&2&3	-	1&2&3	1&2&3	20	1	43.8	41.027	9.74	-0.00290237
251	9	Cg2g013780.1	Ras-related protein RHN1	Cg2g013780.1;Cs4g15690.2;Cs4g15690.1;Ciclev10009547m;Ciclev10009546m;Cs1g14330.1;Ciclev10027073m;Cg1g014890.1	AT5G45130.1	+	1&3	1&2&3	1&2&3	2&3	5	4	25.1	22.444	8.48	-0.354271
252	10	Cg2g021560.2	Organic solute transporter	Cg2g021560.2;Cg2g021560.1	AT4G21570.1		-	-	-	1&2&3	4	1	15.3	33.217	8.9	0.492014
253	11	Cg2g031090.2	Zinc transporter 1	Cg2g031090.2;Cg2g031090.1;Cg2g031090.4;Cg2g031090.3	AT5G27540.2	+++	1&2&3	1&2&3	1&2&3	1&2&3	43	3	76.3	71.948	5.3	-0.192142
254	12	Cg2g036870.2	Plasma membrane-associated cation-binding protein 1	Cg2g036870.2;Cg2g036870.1	AT4G20260.6	+	-	-	-	1&2&3	17	2	79.7	23.351	5.16	-0.658986
255	13	Cg2g037540.1	Phosphate-repressible phosphate permease pho-4	Cg2g037540.1	AT5G05010.2	+++	1&2&3	1&2&3	1&2	-	15	0	36.2	58.401	5.65	-0.221388
256	14	Cg2g039900.2	Vacuolar citrate/H+ symporter	Cg2g039900.2;Cg2g039900.1;Cg5g017500.2;Ciclev10015325m;Cs2g08140.3;Cs2g08140.2;Cs2g08140.1;Cs5g15380.2;Ciclev10019966m;Cg5g017500.1;Cs5g15380.1;Ciclev10019948m	AT2G38960.1		1&2&3	1&2&3	1&2&3	2	2	2	4.9	53.191	5.49	-0.364454
257	15	Cg3g014180.1	Mitochondrial uncoupling protein 4	Cg3g014180.1	AT4G24570.1	+	1&2&3	1&2&3	1&2&3	1&2&3	9	1	30.3	35.081	10.1	0.0969419
258	16	Cg3g020630.1	Patellin-3	Cg3g020630.1	AT1G72160.1		1&2&3	1&2&3	1&2&3	1&2&3	56	5	83.8	64.727	4.88	-0.583162
259	17	Cg3g023140.1	Phosphatidylinositol/phosphatidylcholine transfer protein SFH8	Cg3g023140.1;Ciclev10002350m;Cs3g25165.1;Cg8g007790.4;Cg8g007790.3;Cs8g07410.2;Cs8g07410.1;Ciclev10028191m;Ciclev10028189m;Cg8g007790.2;Cg8g007790.1	AT2G21520.1		1&2&3	-	2&3	1&2&3	4	4	4.6	103.72	7.7	-0.360879
260	18	Cg3g026170.2.1	Peroxisomal nicotinamide adenine dinucleotide carrier	Cg3g026170.2.1;Cg3g026170.2;orange1.1t04022.1;Ciclev10001647m;Cg3g026170.1	AT2G39970.1	++	1&2&3	2&3	-	-	2	2	10	26.003	9.91	0.196653
261	19	Cg4g014490.1	Exocyst complex component EXO70A1	Cg4g014490.1;Cs7g23250.1;Ciclev10014544m;Ciclev10014543m;Cs7g23250.2;Ciclev10011277m;Cs6g13780.1;Cg6g014640.1	AT5G03540.1		1&2&3	1&2&3	1	1&2&3	7	7	15.8	73.466	6.83	-0.439324
262	20	Cg4g016690.1	Probable manganese-transporting ATPase PDR2	Cg4g016690.1;Cs5g20240.2;Ciclev10018565m;Cs5g20240.1;Cs5g20240.3	AT5G23630.1		1&2&3	1&2&3	2&3	-	7	7	6.5	128.7	8.53	-0.00458081
263	21	Cg4g020850.5	Calcium-transporting ATPase 10, plasma membrane-type	Cg4g020850.5;Cg4g020850.3;Cg4g020850.4;Cg4g020850.2;Cg4g020850.1;Cg4g020850.8;Cg4g020850.7;Cg4g020850.6	AT4G29900.2		-	-	1&2&3	1&2	17	4	16	106.99	6.21	0.0204476
264	22	Cg4g021540.1	Plasma membrane ATPase 4	Cg4g021540.1;Cs4g03700.3;Cs4g03700.2;Ciclev10007368m;Cs4g03700.4;Cs4g03700.1;Ciclev10007411m	AT4G30190.1		3	1&2&3	1&2&3	1&2&3	27	6	30.5	104.93	6.39	0.072298
265	23	Cg4g021990.1	Mitochondrial outer membrane protein porin 4	Cg4g021990.1	AT5G57490.1	++	1&2&3	1&2&3	1&2&3	1&2&3	21	3	89.8	29.271	8.84	-0.079927
266	24	Cg5g004040.1	Protein fatty acid export 1, chloroplastic	Cg5g004040.1	AT3G57280.1	+	1&2&3	1&2&3	1&2&3	1&2&3	5	1	29.5	25.155	9.39	0.0337607
267	25	Cg5g011340.1	Mitochondrial carrier protein	Cg5g011340.1;Cs5g11870.1;Ciclev10020739m	AT1G74240.1	+	-	-	1&2&3	2	3	3	12.4	40.402	8.89	-0.106868
268	26	Cg5g029250.1	D-xylose-proton symporter-like 2	Cg5g029250.1;Cs5g24870.1;Ciclev10019791m;Ciclev10020113m	AT5G17010.4		1&2&3	1&2&3	1&3	-	4	4	12.2	50.648	5.89	0.767368
269	27	Cg5g036520.4.4	Mitochondrial substrate carrier family protein	Cg5g036520.4.4;Cg5g036520.4.3;Cs5g32320.2;Cg5g036520.4;Cg5g036520.5;Cg5g036520.3;Cg5g036520.2;Ciclev10021328m;Cg5g036520.4.1;Cs5g32320.1;Cg5g036520.1;Cg5g036520.4.5;Cg5g036520.5.2	AT4G03115.4	+	1&2&3	3	1&3	1&2&3	3	3	24.3	16.387	10.1	0.0190789
270	28	Cg5g037830.1	Nicotinamide adenine dinucleotide transporter 1, chloroplastic	Cg5g037830.1;Cs5g33610.1;Ciclev10024227m	AT2G47490.1	++	2&3	2	1&2&3	1&2&3	10	8	31.1	34.047	9.57	0.0584127
271	29	Cg5g042370.1	K(+) efflux antiporter 2, chloroplastic	Cg5g042370.1;Ciclev10018563m;orange1.1t00334.1;orange1.1t00334.2;orange1.1t00334.3	AT4G00630.1	+	1&3	2	1	1&2&3	8	8	9.9	130.34	4.94	0.0323944
272	30	Cg5g043050.1	Synaptotagmin-4	Cg5g043050.1	AT3G61050.2	++	1&2&3	1&2&3	1&2&3	1&2&3	9	2	27	55.414	6.99	0.0761719
273	31	Cg6g006090.1	Mitochondrial uncoupling protein 1	Cg6g006090.1	AT3G54110.1	+	1&2&3	1&2&3	1&2&3	1&2&3	19	2	23.5	83.596	8.23	-0.286008
274	32	Cg6g009260.1	Protein SCO1 homolog 1	Cg6g009260.1;Cg6g009260.2	AT3G08950.1	++++++	-	-	1&2&3	1&2&3	11	1	38	35.742	8.25	-0.390966
275	33	Cg6g009330.1	Mitochondrial succinate-fumarate transporter 1	Cg6g009330.1	AT5G01340.1	++	1&2&3	1&2&3	1&2&3	1&2&3	16	2	61.8	34.357	9.99	-0.0649682
276	34	Cg6g010650.3	Protein fatty acid export 3, chloroplastic	Cg6g010650.3;Cg6g010650.2;Cg6g010650.4;Cg6g010650.1;Cs6g10070.1	AT2G38550.1	+	1&2&3	1&2&3	1&2&3	1&2&3	12	3	34.1	35.479	9.08	-0.133437
277	35	Cg6g018270.1	Zinc transporter 1	Cg6g018270.1;Cg6g018270.2;Cg6g018270.3	AT3G58140.1	+++	-	2	1&2&3	1&2&3	26	2	60.8	49.145	6.33	-0.365962
278	36	Cg7g002680.1	Biotin carboxyl carrier protein of acetyl-CoA carboxylase	Cg7g002680.1;Cs7g30370.1;Ciclev10032300m;Cs7g30370.2;Cs7g30370.3	AT3G56130.1	++	-	1	1&3	1&2&3	4	4	22.3	30.466	6.46	-0.249477
279	37	Cg7g004910.1	Hexose transporter	Cg7g004910.1	AT2G39500.1	+++	-	1&2&3	3	1&2&3	1	1	25.4	6.9358	6.53	-0.60339
280	38	Cg7g007210.1	Exocyst complex component SEC8	Cg7g007210.1;Cs7g24560.1;Ciclev10030617m;Cs7g24550.1	AT3G10380.1		1&2&3	1&2&3	1&2	1&2&3	10	10	12.8	115.86	5.52	-0.207774
281	39	Cg7g009800.3	Copper transport protein ATX1	Cg7g009800.3;Cg7g009800.2;Ciclev10002981m;Cg7g009800.1;Cs2g08850.1;Ciclev10002978m;Cg1g022220.1	AT1G66240.1		-	3	1&2&3	1&2&3	3	2	65.4	8.2813	5.07	-0.405128
282	40	Cg7g011020.2	Mitochondrial phosphate carrier protein 3, mitochondrial	Cg7g011020.2;Cg7g011020.1	AT5G14040.1	++	-	-	-	1&2&3	19	1	54.7	39.756	9.29	0.0986523
283	41	Cg7g011540.4	Calcium-binding mitochondrial carrier protein SCaMC-1	Cg7g011540.4;Cs7g19430.1;Ciclev10031301m;Cg7g011540.1;Cs7g19430.2;Cg7g011540.2;Cg7g011540.3	AT5G51050.1	+	1&2&3	1&2&3	1&2&3	1&2&3	14	11	32.6	53.877	6.3	-0.158144
284	42	Cg7g013280.1	Mitochondrial carrier domain	Cg7g013280.1	AT4G15010.3	+	-	-	-	1&2&3	5	1	15	40.824	9.59	0.0903485
285	43	Cg7g013400.1	Synaptotagmin-3	Cg7g013400.1;Cs7g15030.3;Cs7g15030.2;Cs7g15030.1;Ciclev10031103m;Ciclev10030984m	AT3G19820.3		1&2&3	1&2&3	1&2&3	1&2&3	12	12	23.6	65.759	8.76	-0.398589
286	44	Cg7g021490.1	Phosphate transporter PHO1 homolog 10	Cg7g021490.1;Cs7g03480.1;Ciclev10033434m	AT1G14060.1	+	2&3	1&2&3	1&2	1&2&3	6	6	40.7	19.43	4.58	-1.23785
287	45	Cg8g005920.1	Non-symbiotic hemoglobin 1	Cg8g005920.1;Cs5g28410.1;Ciclev10029240m;Cs5g28410.2	AT2G16060.1		1&2&3	1&2&3	1&2&3	1&2&3	7	7	28.8	25.117	9.27	-0.30045
288	46	Cg8g014290.2	Solute carrier family 25 member 44	Cg8g014290.2;Cg8g014290.1	AT5G15640.1	+	-	-	-	1&2&3	10	2	31.2	34.437	9.74	0.128125
289	47	Cg8g017340.2	S-adenosylmethionine carrier 1, chloroplastic/mitochondrial	Cg8g017340.2;Cs1g18870.5;Cs1g18870.4;Cs1g18870.3;Cs1g18870.2;Cs1g18870.1;Ciclev10021207m;Ciclev10021197m;Cg8g017340.3;Cg8g017340.1;Cg3g018940.4;Ciclev10001842m;Cg3g018940.1;Cs3g21890.1	AT4G39460.3	+	1&2&3	1&2&3	1&2&3	1&2&3	4	4	13.7	32.302	9.33	0.114667
290	48	Cg8g022390.2.2	Outer envelope pore protein 16-1, chloroplastic	Cg8g022390.2.2;Cg8g022390.2.1;Cg8g022390.2;Cs8g18490.1;Ciclev10029517m;Cg8g022390.1	AT2G28900.1	+	1&3	1	-	1	2	2	28.2	8.4054	7.94	-0.220513
291	49	Cg8g023360.1	Copper transporter 1	Cg8g023360.1	AT5G59030.1		-	-	1	1&2&3	1	1	6.9	20.862	9.78	0.0952381
292	50	Cg9g003130.8	Mitochondrial thiamine pyrophosphate carrier	Cg9g003130.8;Cg9g003130.1;Cg9g003130.2;Cg9g003130.9;Cg9g003130.7;Cg9g003130.4;Cg9g003130.11;Cg9g003130.11.3;Cg9g003130.11.2;Cg9g003130.6;Cg9g003130.5;Cg9g003130.3;Cg9g003130.10;Cg9g003130.3.6;Cg9g003130.3.5;Cg9g003130.3.4;Cg9g003130.11.1	AT5G48970.1	+	1&2&3	1&2&3	1&2&3	1&2&3	15	4	41.4	36.614	9.41	-0.0216216
293	51	Cg9g004960.1	Mitochondrial carrier protein	Cg9g004960.1;Cs9g06380.1;Ciclev10005445m;Ciclev10005373m	AT3G05290.1		1&2&3	1&2&3	1	1&3	3	2	11.6	35.135	9.67	-0.0534591
294	52	Cg9g020030.1	Putative calcium-transporting ATPase 11, plasma membrane-type	Cg9g020030.1;Cs2g26250.1;Ciclev10030586m;Cg7g022680.1	AT3G57330.1		1&2&3	1&2&3	1&2&3	2&3	8	2	9.6	113.68	5.68	0.165927
295	53	CgUng000710.1	Mitochondrial carnitine/acylcarnitine carrier-like protein	CgUng000710.1	AT5G46800.3	+	1&2&3	1&2&3	1&2&3	1&2&3	15	2	52.5	30.734	9.48	0.208081
296	54	CgUng002680.1	Membrane magnesium transporter	CgUng002680.1;orange1.1t02405.1;Ciclev10013173m	AT5G03345.1		1&2&3	-	1	3	2	2	26.4	11.794	6.26	0.45566
297	55	CgUng004800.1	Dicarboxylate transporter 2.1, chloroplastic	CgUng004800.1;orange1.1t01987.1;Ciclev10028114m	AT5G64290.1	+	1&2&3	3	1&3	1&2&3	3	3	6.5	53.77	8.83	0.699405
298	56	Ciclev10000222m	Exocyst complex component sec5	Ciclev10000222m;Cs3g21290.1;Ciclev10000108m;Ciclev10000332m;Cs3g21290.2;Ciclev10000158m	AT1G76850.1	+	1&2&3	1&2&3	1&2	-	9	9	12.9	101.23	5.57	-0.344878
299	57	Ciclev10000230m	Exocyst complex component sec3A	Ciclev10000230m;Ciclev10000357m;Cs3g24270.1;Cg3g022120.1;Cs3g24270.5;Cs3g24270.4;Cs3g24270.2;Cs3g24270.6;Cs3g24270.3	AT1G47550.1		1&2&3	1&2&3	-	-	9	9	9.9	99.814	5.88	-0.319274
300	58	Ciclev10000395m	Exocyst complex component SEC6	Ciclev10000395m;Cs3g22750.4;Cs3g22750.1;Cs3g22760.1;Ciclev10000380m;Cs3g22750.2;Cg3g020530.1;Ciclev10000376m;Cg3g020540.1;Cs3g22750.6;Cs3g22750.5;Cs3g22750.3	AT1G71820.1		1&3	1	-	2	5	5	7.4	85.216	4.91	-0.281757
301	59	Ciclev10000804m	SEC14 cytosolic factor family protein/phosphoglyceride transfer family protein	Ciclev10000804m;Cs3g22840.1;Cg3g020620.1;Cg3g020620.2	AT1G72160.1		1&2&3	1&2&3	1&2	1&2&3	13	9	23.2	61.147	5.28	-0.635502
302	60	Ciclev10001546m	Purine permease 1	Ciclev10001546m	AT1G28220.1	+	1&3	2&3	-	-	1	1	5.9	40.907	9.29	0.493261
303	61	Ciclev10001785m	Proton atpase translocation control 1	Ciclev10001785m	AT5G06970.1		3	1&2	-	-	7	1	19.2	37.84	7.67	-0.398498
304	62	Ciclev10001822m	Dicarboxylate carrier 2	Ciclev10001822m	AT4G24570.1	+	1&2	1&2&3	1	-	9	1	30.6	35.093	10.03	0.0975535
305	63	Ciclev10003518m	Proton atpase translocation control 1	Ciclev10003518m	AT5G06970.1		1	1&2&3	-	-	9	1	18.3	68.601	5.37	-0.340132
306	64	Ciclev10003776m	Nodulin MtN21/EamA-like transporter family protein	Ciclev10003776m;Ciclev10003525m;Cg3g006150.1;orange1.1t02690.1;orange1.1t04796.1;orange1.1t01128.1	AT5G13670.1	+	1&3	2&3	2&3	-	1	1	5.7	18.711	9.97	0.953714
307	65	Ciclev10004848m	Selenium-binding protein 2	Ciclev10004848m	AT4G14040.1		1&2&3	3	1	3	15	2	42.3	53.892	5.89	-0.328337
308	66	Ciclev10006498m	Autoinhibited Ca(2+)-ATPase, isoform 4	Ciclev10006498m;Ciclev10004282m;orange1.1t02347.2;orange1.1t02347.1;Cg9g020030.2;orange1.1t02346.1	AT3G57330.1		1&2	1&2&3	-	-	5	0	11.3	65.736	5.09	0.0140962
309	67	Ciclev10010885m	Auxin transport protein	Ciclev10010885m;Cg6g020740.1	AT3G02260.3		1&3	1&2&3	-	1	34	2	8.2	569.38	5.69	-0.10369
310	68	Ciclev10010901m	Pleiotropic drug resistance 6	Ciclev10010901m;Ciclev10010913m;Cg6g016070.1;Cg6g016060.1;Ciclev10027680m;Cs8g16470.1;Ciclev10024726m;Ciclev10024701m;Cg7g009930.1;Cs1g13620.1;Cs1g18930.1;Ciclev10010431m;Ciclev10018487m;Ciclev10024697m;Cs4g17100.1;Cs1g13710.3;Cs1g13710.1;Cs1g13710.2;Cs1g13670.1;Ciclev10024714m;Ciclev10024709m;Ciclev10010905m;Cs1g13650.1;Cs6g02210.1;Ciclev10027486m;Ciclev10025177m;Cs9g01400.2;Ciclev10024261m;Cs5g…	AT2G36380.1	++	-	1&2&3	-	1&2&3	41	2	30.7	165.07	6.79	0.0372428
311	69	Ciclev10010903m	Pleiotropic drug resistance 6	Ciclev10010903m;Cs6g15290.2;Cs6g15290.1;Cs6g15290.6;Cs6g15290.4;Cs6g15290.5;Cs6g15290.3	AT2G36380.1	+++	1&2&3	1&2&3	1&2&3	-	23	2	15.8	165.37	6.55	0.0175824
312	70	Ciclev10011000m	H(+)-ATPase 4	Ciclev10011000m;Cg6g023820.2;Cg6g023820.1;Ciclev10011040m;Cg6g000310.1;Cs6g03490.1;Cs6g03420.1;Cs6g03420.2	AT3G47950.2		-	1&2&3	1&2&3	1&2&3	42	0	46	105.28	6.1	0.114331
313	71	Ciclev10011352m	ABC transporter E family member 2	Ciclev10011352m;Cg6g020350.3;Cs6g19410.3;Cs6g19410.2;Cs6g19410.1;Ciclev10011326m;Ciclev10011325m;Cg6g020350.2;Cg6g020350.1;Ciclev10011349m	AT4G19210.1	+	1&2&3	2&3	1&2	-	5	5	11.8	65.538	7.06	-0.0713551
314	72	Ciclev10011430m	Plastidic GLC translocator	Ciclev10011430m;Ciclev10011429m;Ciclev10011427m;Cg6g019390.3;Cg6g019390.2;Cg6g019390.1;Cs6g18490.1;Ciclev10011827m	AT5G16150.3	++	1&2&3	1&2&3	1&2&3	1&2&3	3	3	4.1	57.427	9.45	0.54825
315	73	Ciclev10013169m	Vacuolar membrane ATPase 10	Ciclev10013169m;Ciclev10013168m;Ciclev10013241m	AT3G01390.4	+++	-	2&3	-	-	6	2	61.8	12.362	9.05	-0.78
316	74	Ciclev10013188m	Lipid-transfer protein	Ciclev10013188m	AT3G18280.1		-	1&2&3	1&2&3	1&2&3	2	1	20	10.735	9.27	0.259
317	75	Ciclev10015032m	Mitochondrial substrate carrier family protein	Ciclev10015032m;Ciclev10015738m;Ciclev10015988m	AT5G51050.1	++	1&2&3	1&2&3	1&2&3	1&2&3	22	1	56.7	54.673	5.96	-0.205714
318	76	Ciclev10015678m	Phosphate transporter 3	Ciclev10015678m	AT5G14040.1	+++	1&2&3	1&2&3	1&2&3	1&2&3	19	0	60.3	39.071	9.32	0.272011
319	77	Ciclev10016641m	RAB GTPase homolog A1D	Ciclev10016641m;Cs2g04510.1;Cg2g043660.1	AT4G18800.1		1&2&3	1&2&3	1&2&3	1&2&3	11	4	56	24.115	5.53	-0.274312
320	78	Ciclev10016658m	Cystine transporter	Ciclev10016658m;Ciclev10016589m;Cs2g24290.1;Ciclev10016221m	AT5G40670.1		-	2&3	-	-	1	1	4.6	24.352	8.72	0.490278
321	79	Ciclev10017510m	Excitatory amino acid transporter	Ciclev10017510m;Cg2g036950.1;Cs2g11920.1	AT4G20150.1	+++	1&2&3	1&2&3	1&2&3	1&2&3	5	5	54.3	9.3277	5.54	-0.366667
322	80	Ciclev10019856m	Cation efflux family protein	Ciclev10019856m;Cs5g32700.1;Ciclev10006598m;Cg9g016690.1;orange1.1t03930.1	AT2G47830.1	+++++	1&2&3	1&2&3	1&2&3	1&2&3	6	6	16.2	53.905	6.59	-0.0402834
323	81	Ciclev10020845m	Adenine nucleotide transporter 1	Ciclev10020845m;Cs5g02530.3;Ciclev10020860m;Cs5g02530.2;Cg5g001630.1;Cs5g02530.1	AT4G01100.1	+	1&2&3	1&2&3	1&2&3	1&2&3	12	7	38	38.515	9.56	0.0056338
324	82	Ciclev10021077m	Plasma membrane ATPase 1	Ciclev10021077m;Cg5g044290.1;Cs1g03320.1	AT2G44850.3	++++	1&2&3	1&2&3	1&2&3	1&2&3	8	8	34.6	36.697	7.01	-0.291265
325	83	Ciclev10021273m	Endoplasmic reticulum-adenine nucleotide transporter 1	Ciclev10021273m;Cs5g12310.1;Cg5g011760.1	AT5G17400.1	++	-	2&3	2&3	1&2&3	6	6	17.6	34.772	9.95	-0.00608974
326	84	Ciclev10021799m	Aquaporin-like superfamily protein	Ciclev10021799m;Cg5g021000.1;Cs5g17210.1;Cs5g25340.1;Ciclev10023306m;Cg5g029750.1	AT1G73190.1		-	1&2&3	1&3	3	3	3	10.9	26.993	7.07	0.628516
327	85	Ciclev10022137m	Ras-related protein Rab-11A	Ciclev10022137m;Cs5g24600.1	AT2G43130.1		1&2&3	1&2&3	1	3	6	4	26.1	18.465	5.56	-0.353939
328	86	Ciclev10022260m	Lipid-transfer protein	Ciclev10022260m	AT1G62790.1	+	1&2&3	1&2&3	1	-	2	2	21.2	22.067	8.92	0.00576923
329	87	Ciclev10024807m	Autoinhibited H(+)-ATPase isoform 10	Ciclev10024807m;Ciclev10024879m;Cs1g16160.1;Cs6g03445.1	AT1G17260.1		1&2&3	1&2&3	1&2&3	1&2&3	50	2	51.7	104.96	5.79	0.156513
330	88	Ciclev10024953m	Exocyst complex component 84B	Ciclev10024953m;Cg2g026540.1;orange1.1t01319.1;orange1.1t01319.2	AT5G49830.1		1&2&3	-	1	-	8	8	12.1	83.95	5.5	-0.228195
331	89	Ciclev10025170m	Nucleotide transporter 1	Ciclev10025170m	AT1G80300.1	+++	1&2&3	1&2&3	1&2&3	1&2&3	12	1	19.5	67.781	9.46	0.347665
332	90	Ciclev10025286m	Major facilitator superfamily protein	Ciclev10025286m;Ciclev10025656m;Ciclev10025653m;Cs1g11360.1;Cg1g020460.1;Cg1g020460.2;Ciclev10025590m	AT1G80530.1	++	1&2&3	1&2&3	1&2&3	1	7	7	15.6	60.465	7.93	0.691667
333	91	Ciclev10025696m	Major facilitator superfamily protein	Ciclev10025696m;Ciclev10025309m	AT2G22730.3	+	-	1&2	-	-	1	1	3.1	45.203	5.8	0.520903
334	92	Ciclev10026143m	Mitochondrial substrate carrier family protein	Ciclev10026143m;Ciclev10026140m	AT1G79900.1	+	2&3	-	-	1&3	6	1	18.8	33.475	9.47	0.0795455
335	93	Ciclev10026250m	K+-H+ exchange-like protein	Ciclev10026250m	AT1G53760.1	++++++	1&2&3	1&2&3	1&2&3	-	11	2	50.9	31.155	9.47	-0.228881
336	94	Ciclev10027828m	Vacuolar proton ATPase A3	Ciclev10027828m;Cs8g08330.1;Cg8g008150.1;Cs8g08330.2;Cs8g08330.3;Cg8g020940.1;Cs8g17300.1;Ciclev10027830m;Cg8g020940.2	AT4G39080.1		1&2&3	1&2&3	1&2&3	1&2&3	20	20	28.8	92.847	5.5	0.0705954
337	95	Ciclev10028011m	Vacuolar import/degradation, Vid27-related protein	Ciclev10028011m;Cs8g05900.1;Cg8g004610.1;Ciclev10000554m;Cg3g021400.1;Cs3g23570.1	AT3G19240.1		1&2&3	-	-	2	6	6	11.2	70.455	5.8	-0.585782
338	96	Ciclev10028126m	Plasma-membrane choline transporter family protein	Ciclev10028126m;Cg8g001810.1;Cs8g02810.2;Cs8g02810.1	AT4G38640.1		1&2&3	1&2&3	-	-	4	4	11	61.775	8.52	0.632491
339	97	Ciclev10028150m	Mechanosensitive ion channel protein	Ciclev10028150m;Cg8g013690.1;Ciclev10028414m;Ciclev10028410m;Ciclev10028408m;Ciclev10028406m;Cg8g013690.2;Cg8g013690.2.1	AT4G00290.1	+++++	1&2&3	1&2&3	1&2&3	1&2&3	18	4	43.6	59.307	9.28	0.0689464
340	98	Ciclev10028159m	Synaptotagmin A	Ciclev10028159m;Cg8g001700.2;Cg8g001700.1;Ciclev10028199m;Cs3g26350.2;Cs3g26350.1;Ciclev10000806m;Cg3g024280.1	AT2G20990.1		1	1&2	-	-	23	1	46.8	61.574	6.63	-0.308736
341	99	Ciclev10028528m	Arsenite-transporting ATPase	Ciclev10028528m;Ciclev10029193m;Cg8g019850.1;Cs7g24880.1;Cg7g006890.4;Cg7g006890.1;Cg7g006890.3;Cg7g006890.2;Cg9g020200.1;Cs5g08750.1	AT3G10350.1	++++	1&2&3	1&2&3	1&2&3	1&2&3	8	1	27.4	45.362	9.24	-0.0939904
342	100	Ciclev10028609m	Major facilitator superfamily protein	Ciclev10028609m;Ciclev10028125m;Cs8g02840.1;Cg8g001840.1;Cs1g25570.1;Ciclev10027345m;Cg1g001610.1;Cg1g001610.2	AT4G34950.1	+	1&2&3	1&2&3	1&2&3	2&3	6	6	16.5	43.233	4.85	0.553553
343	101	Ciclev10031533m	Vacuolar ATP synthase subunit H family protein	Ciclev10031533m;Ciclev10031531m;Cg7g012870.1;Cs7g14490.1;Ciclev10033985m;Ciclev10032936m;Cg7g012900.1;Cs7g14530.1;Cs7g14520.1	AT3G42050.1		1&2&3	1&2&3	1&2&3	1&2&3	14	14	42.1	50.878	6.48	-0.1434
344	102	Ciclev10032366m	Voltage dependent anion channel 1	Ciclev10032366m;Cg7g020690.1	AT3G01280.1	++	1&2&3	1&2&3	1&2&3	1&2&3	16	1	54.7	29.603	7.06	-0.178261
345	103	Ciclev10033144m	Nuclear transport factor 2A	Ciclev10033144m;Cs7g10910.1;Ciclev10033081m;Cg7g016840.1	AT1G27310.1		1&2&3	1&2&3	1	1&2	2	2	22.9	11.305	4.59	-0.0809524
346	104	Ciclev10033264m	Protein kish	Ciclev10033264m;Ciclev10033263m	AT5G20165.1	+	1&3	1&2	-	3	1	1	14.3	7.9835	9.5	0.841429
347	105	Ciclev10033898m	ATP-binding cassette sub-family F member 3	Ciclev10033898m;Cs7g22220.1;Cs5g01810.2;Cs5g01810.3;Ciclev10019248m;Cs5g01810.1;Ciclev10019068m;Cg5g000870.1;orange1.1t05570.1;Cs5g01810.5;Cg5g000870.2;Cg6g024520.1;Cs5g01810.4	AT1G64550.1		1&2&3	1&2&3	-	-	2	2	9.2	38.936	7.66	-0.158908
348	106	Cs1g02840.3	Ras-related protein RABH1b	Cs1g02840.3;Ciclev10022269m;Cg5g044760.1;Cs1g02840.1;Cs1g02840.2;Cs1g01600.1;Ciclev10026499m;Cg1g029550.1;Cg1g029550.2	AT2G44610.1	+	1&2&3	1&2&3	1&2&3	-	9	1	46.6	23.156	7.67	-0.189904
349	107	Cs1g03160.4	Ras-related protein RABD2a	Cs1g03160.4;Cs1g03160.3;Cs1g03160.2;Cs1g03160.1	AT1G02130.1		1&2&3	-	1	-	5	1	31	18.969	5.84	-0.295322
350	108	Cs1g08880.1	ABC transporter B family member 25, mitochondrial	Cs1g08880.1;Ciclev10000439m;Cg1g023930.1;Cs1g08880.2	AT5G58270.1	+++++	1&2&3	1&2&3	1&2&3	1&2&3	30	30	47.7	78.701	9.31	0.0276446
351	109	Cs1g10270.2	V-type proton ATPase catalytic subunit A	Cs1g10270.2;Cs1g10270.1;Ciclev10030969m;Cg1g021930.1;Cs1g10270.3	AT1G78900.2		1&2&3	1&2&3	1&2&3	1&2&3	33	33	70.1	68.681	5.29	-0.171108
352	110	Cs1g13600.1	Sulfate transporter, putative	Cs1g13600.1;Ciclev10025542m;Cg1g016270.1	AT1G80310.1	+	1&3	1&2&3	-	-	1	1	4.1	50.451	8.56	0.538889
353	111	Cs1g13720.2	ABC transporter G family member 40	Cs1g13720.2;Cs1g13720.1;Cs1g13720.3;Ciclev10024716m;Ciclev10024711m;Ciclev10027430m;Ciclev10027224m;Cs1g13680.1;Cg1g016140.1;Ciclev10007336m;Ciclev10007307m;Ciclev10007285m;Ciclev10007275m;Ciclev10007264m;Ciclev10007262m;Ciclev10007249m;Ciclev10004151m;Cs9g01400.1;Cg1g016160.1;Cg1g016130.1;Cg1g016170.1;Cg4g008120.1;Cg4g003000.1;Cg9g000380.1	AT1G15520.1		1&2&3	1&3	1&2&3	1&2&3	12	6	10.1	157.15	8.55	0.026959
354	112	Cs1g13980.1	ABC transporter F family member 4	Cs1g13980.1;Ciclev10025010m;Cg1g015900.1	AT3G54540.2		1	1&2&3	-	2	3	3	6.9	80.542	5.86	-0.6213
355	113	Cs1g14950.1	Mitochondrial carnitine/acylcarnitine carrier protein CACL	Cs1g14950.1;Cg1g014740.1	AT1G79900.1	+	1&2&3	1&2&3	1&2&3	1&2&3	7	2	24.7	33.484	9.61	0.0801948
356	114	Cs1g16150.1	Plasma membrane ATPase 4	Cs1g16150.1	AT1G17260.1		1&2&3	1&3	1&2&3	2&3	48	2	50.1	104.92	5.74	0.164076
357	115	Cs1g16460.1	K+-H+ exchange-like protein	Cs1g16460.1;Cs1g16460.2	AT1G53760.1	++++++	3	-	-	1&2	10	1	43	31.123	9.49	-0.226354
358	116	Cs1g19390.2	Sec14p-like phosphatidylinositol transfer family protein	Cs1g19390.2;Cs1g19390.1;Ciclev10025217m;Cg1g008940.1	AT1G72160.1		1&2&3	1&2&3	1&2&3	-	6	2	9.9	56.42	4.71	-0.671372
359	117	Cs1g19870.2	Ras-related protein Rab11A	Cs1g19870.2;Ciclev10026427m;Cg1g008460.1;Cs1g19870.1;Ciclev10026586m	AT5G65270.1		-	1&2&3	1	2&3	3	1	14.2	24.75	7.74	-0.258667
360	118	Cs1g20270.1	Mitochondrial dicarboxylate carrier protein, putative	Cs1g20270.1;Ciclev10026128m;Cg1g008020.1	AT2G22500.1	+	1&2&3	1&2&3	1&2&3	1&2&3	15	10	58.5	33.281	10.04	0.0659164
361	119	Cs1g21440.1	Mitochondrial outer membrane protein porin of 34 kDa	Cs1g21440.1;Ciclev10026251m;Cg1g006780.1	AT5G67500.3	+	1&2&3	1&2&3	1&2&3	1&2&3	20	20	66.7	29.253	8.82	-0.0934783
362	120	Cs1g24180.2	Sugar transporter ERD6-like 4	Cs1g24180.2;Cs1g24180.1;Ciclev10025481m;Cg1g004320.1	AT1G19450.1		1&3	-	-	-	1	1	2.3	42.228	9.09	0.789203
363	121	Cs1g24660.2	Mitochondrial folate transporter/carrier	Cs1g24660.2;Ciclev10026123m;Cg1g004860.2;Cs1g24660.1;Ciclev10026117m;Cg1g004860.1;Cs1g24660.3;Cg1g004860.4;Cg1g004860.3	AT5G66380.1	++	1&2&3	1&2&3	1&2&3	1&2&3	6	6	27.6	34.949	10.1	-0.177244
364	122	Cs1g25080.2	V-type proton ATPase 16 kDa proteolipid subunit	Cs1g25080.2;Cs8g07570.3;Cs8g07570.4;Cs3g19730.3;Ciclev10029516m;Ciclev10002781m;Cs8g07570.1;Ciclev10029492m;Cs8g07570.2;Cs3g19730.2;Cs3g19730.1;Cs1g25080.1;Ciclev10029417m;Ciclev10026653m;Ciclev10002719m;Ciclev10002718m;Cg8g008850.1;Cg3g016610.1;Cg1g002290.1;Cs3g25710.1;Ciclev10002710m;Cg3g023640.1;Ciclev10026647m	AT1G19910.1		1&2&3	1&2&3	1&2&3	1&2&3	1	1	14.1	12.884	7.78	0.95
365	123	Cs2g01400.3	Ras GTPase	Cs2g01400.3;Ciclev10016687m;Cg2g046790.1;Cs2g01400.1;Cs2g01400.2;Ciclev10017028m	AT4G17170.1		1&2&3	1&2&3	1&2&3	1&2&3	17	10	76.8	23.194	6.96	-0.222275
366	124	Cs2g01740.1	Oligopeptide transporter 3	Cs2g01740.1;Ciclev10014396m;Cg2g046430.1	AT4G16370.1		1&2&3	1&2	-	-	3	3	8.3	83.349	9.02	0.369689
367	125	Cs2g02050.5	Ras-related protein RABA5a	Cs2g02050.5;Cs2g02050.4;Cs2g02050.3;Cs2g02050.2;Cs2g02050.1;Ciclev10017675m;Cg2g046130.4.2;Cg2g046130.4.1;Cg2g046130.4;Cg2g046130.3;Cg2g046130.2;Cg2g046130.1;Cs5g07330.1;Ciclev10005824m;Cs9g13920.1;Cg9g022410.1	AT5G47520.1		1	1&2&3	-	1	3	1	14.3	24.741	5.4	-0.342601
368	126	Cs2g05530.1	Triose phosphate/phosphate translocator, chloroplastic	Cs2g05530.1;Ciclev10016104m;Ciclev10015610m;Cs2g05530.3;Ciclev10015416m;Cs2g05530.2;Cs2g05530.4;Cg2g042640.1	AT5G46110.2	+++	2&3	3	1&3	1&2&3	1	1	3	32.808	9.4	0.677441
369	127	Cs2g06610.3	Secretory carrier membrane protein family protein	Cs2g06610.3;Ciclev10016438m;Cs2g06610.5;Cs2g06610.2;Cs2g06610.1;Ciclev10016027m;Ciclev10016025m;Ciclev10016024m;Cg2g041510.2;Cg2g041510.1;Cs2g06610.4;Ciclev10016337m	AT1G61250.1		1&2&3	1&2&3	-	2	3	3	18.9	27.602	8.47	-0.0508197
370	128	Cs2g06710.1	Organic solute transporter-related	Cs2g06710.1;Cg2g041430.1;Cs2g06710.2;Ciclev10016111m	AT1G11200.1	+	1&2&3	1&2&3	1&2&3	1&2&3	5	3	18.6	34.266	9.01	0.480339
371	129	Cs2g07620.1	Oligosaccharyltransferase complex/magnesium transporter-like protein	Cs2g07620.1;Ciclev10015811m;Cg2g040400.1	AT1G61790.2		-	2&3	-	1	1	1	3.5	39.112	9.18	0.288473
372	130	Cs2g08800.2	Pyrophosphate-energized proton pump	Cs2g08800.2;Cs2g08800.1;Ciclev10013932m;Ciclev10013931m;Cg1g022180.1;Cs2g08800.3	AT1G16780.3		1&2&3	1&2&3	-	-	5	4	7.2	80.7	5.59	0.659686
373	131	Cs2g10840.1	Ras-related protein RABF2a	Cs2g10840.1;Ciclev10016769m;Cg2g038000.1	AT5G45130.1		1&2&3	1&2&3	1&2&3	1&2&3	5	3	36	21.784	6.6	-0.1585
374	132	Cs2g12920.1	Mitochondrial substrate carrier family protein W	Cs2g12920.1;Ciclev10015617m;Cs2g12920.2;Cg2g035900.1	AT1G25380.2	+	1&2&3	1&2&3	1&2&3	1&2&3	8	6	22.4	41.094	9.81	-0.179156
375	133	Cs2g14330.5	V-type proton ATPase subunit C	Cs2g14330.5;Cs2g14330.2;Cs2g14330.1;Ciclev10015645m;Ciclev10015644m;Ciclev10015638m;Cg2g009900.1;Cs2g14330.7;Cs2g14330.6;Cs2g14330.4;Cs2g14330.3	AT1G12840.1	++++	1&2&3	1&2&3	1&2&3	1&2&3	12	12	36.5	42.451	5.42	-0.2224
376	134	Cs2g14350.1	Phosphate carrier protein, mitochondrial	Cs2g14350.1;Cs2g14350.2	AT5G14040.1	+	1&3	1&2&3	2	2&3	19	1	71.6	32.662	9.25	0.356209
377	135	Cs2g15210.1	Ras-related protein Rab11D	Cs2g15210.1;Cg2g008990.1;Ciclev10018380m	AT1G06400.1		1&2&3	1&2&3	1&2&3	1&2&3	9	4	45.4	24.231	6.34	-0.284404
378	136	Cs2g20780.1	Nitrate transporter 1.3	Cs2g20780.1;Ciclev10014744m;Cs2g20780.2;Ciclev10014894m	AT3G21670.1		1&3	1&2&3	1&2&3	2	6	1	14.1	63.533	9.32	0.253403
379	137	Cs2g23520.4	ADP/ATP carrier protein 3, mitochondrial	Cs2g23520.4;Cs2g23520.3;Cs2g23520.2;Ciclev10015621m;Ciclev10015619m;Ciclev10015260m;Cs2g23520.1	AT4G28390.2	++	1&2&3	1&2&3	1&2&3	1&2&3	20	1	43.8	40.986	9.74	-0.00158311
380	138	Cs2g25630.2	Probable metal-nicotianamine transporter YSL6	Cs2g25630.2;Ciclev10014717m;Cs2g25630.1;Ciclev10014497m;Cg2g010590.1	AT3G27020.1		1&2	-	-	-	1	1	2.2	63.984	5.34	0.586667
381	139	Cs2g27010.1	Ras-related protein RABB1b	Cs2g27010.1;Ciclev10016688m;Cs2g27010.2;Cg2g007670.1;Cg2g007670.2;Cs2g27010.3;Ciclev10017008m	AT4G35860.1		1&2&3	1&2&3	1&2&3	1&2&3	11	4	62.1	23.272	7.68	-0.319905
382	140	Cs2g29990.1	ADP/ATP carrier protein, mitochondrial	Cs2g29990.1;Ciclev10017600m	AT5G13490.2	++	-	1&2&3	-	1&2&3	19	2	41.1	42.869	9.7	-0.0695431
383	141	Cs2g30260.1	2-oxoglutarate/malate translocator, chloroplastic	Cs2g30260.1;Ciclev10014769m;Cg2g003490.1	AT5G12860.1	+	1	1&2	1&2&3	1&2	2	2	4.8	59.91	9.63	0.6879
384	142	Cs3g02950.2	Ras GTPase	Cs3g02950.2;Cs3g02950.1;Cg4g006270.1;Cs3g03010.1;Ciclev10010066m;Cg2g013900.1	AT1G09630.1		1&2&3	1&2&3	1&2&3	1&2&3	12	7	65.3	23.959	6.76	-0.308333
385	143	Cs3g02970.1	Ras-related protein RABD1	Cs3g02970.1;Cs3g03060.1	AT3G11730.1		1&3	-	1	-	2	1	13	20.547	8.55	-0.291848
386	144	Cs3g08470.2	Secretory carrier membrane protein family protein	Cs3g08470.2;Cs3g08470.1;Ciclev10002151m;Cg3g008690.1	AT1G32050.1		1&3	1&2&3	1&2&3	1&2&3	4	4	26.6	28.411	7.73	0.193651
387	145	Cs3g16020.6	Calcium-transporting ATPase 1, chloroplastic	Cs3g16020.6;Cs3g16020.3;Cs3g16020.2;Cs3g16020.1;Ciclev10000134m;Cs3g16020.7;Cs3g16020.8;Cs3g16020.5;Cs3g16020.4;Cs1g21430.1;Cg1g006790.2;Ciclev10024795m;Cg1g006790.1	AT1G27770.4		1&2&3	1&2&3	1	2&3	7	1	9.4	86.64	5.95	0.0685857
388	146	Cs3g16640.3	Sucrose transport protein SUC4	Cs3g16640.3;Cs3g16640.4;Cg3g013420.2;Cs3g16640.2;Cs3g16640.1;Cg3g013420.1;Ciclev10000941m	AT1G09960.1	++	1&2&3	1	1&3	1	2	2	5.9	49.917	8.79	0.521397
389	147	Cs3g20550.1	Ras-related protein RABC1	Cs3g20550.1;Ciclev10002473m	AT1G43890.3		1&2&3	1&2&3	1&2&3	1&2&3	12	7	56.9	23.487	5.38	-0.23128
390	148	Cs3g22030.2	Ras-related protein Rab7	Cs3g22030.2;Cs3g22030.1;Ciclev10002522m;Cg3g019070.1;Cs3g22030.3;Cg1g027300.1;Cs1g03890.1;Ciclev10026484m	AT4G09720.1	++++	1&2&3	1&2&3	1&2	2	7	4	44.6	20.736	6.14	-0.321739
391	149	Cs3g22250.1	TonB-dependent heme receptor A	Cs3g22250.1;Ciclev10002954m;Cg3g019320.1	AT1G72020.1	+++++	1&2&3	1&2&3	1&2&3	1&2&3	2	2	23.2	10.388	10.35	-0.116842
392	150	Cs3g22850.1	Patellin-3	Cs3g22850.1;Cs3g22850.2	AT1G72160.1		1&2&3	1&2&3	1&2&3	-	54	2	82.2	64.547	4.88	-0.579483
393	151	Cs3g23550.1	Non-specific lipid-transfer protein-like; Peroxisomal	Cs3g23550.1;Ciclev10002854m;Cg3g021380.1;Cs3g23550.2	AT5G42890.1		1&2&3	1&2&3	1&2&3	2&3	6	6	46	13.58	9.47	-0.370161
394	152	Cs3g27610.5	Monosaccharide-sensing protein 2	Cs3g27610.5;Cs3g27610.1;Ciclev10000400m;Cs3g27610.4;Cs3g27610.2;Cg3g025610.1;Cs3g27610.3;Cg3g025610.2	AT4G35300.5	+	1&2&3	1&2&3	1&2&3	1&3	10	10	27.9	56.146	5.01	0.224474
395	153	Cs4g01060.1	Plasma membrane fusion protein	Cs4g01060.1;Ciclev10007959m;Cg4g024950.1;Cs4g01060.2;Cg4g024950.2	AT2G12400.1		1&2&3	1&2&3	1&2&3	1&2&3	10	10	20.3	60.221	8.71	0.26194
396	154	Cs4g01300.1	Sugar transport protein 7	Cs4g01300.1;Ciclev10008037m;Cg4g024730.2	AT4G02050.2	+	1&3	1	-	-	1	1	2.3	55.864	9.38	0.483594
397	155	Cs4g01550.2	ABC transporter I family member 1	Cs4g01550.2;Cs4g01550.1;Ciclev10009382m;Cg4g024470.1	AT1G63270.1	+++++	1&2&3	1&2&3	1&2&3	1&2&3	5	5	32.8	25.878	9.94	-0.110917
398	156	Cs4g01600.1	Putative lipocalin R877	Cs4g01600.1;Ciclev10009622m;Cg4g024410.1	AT5G58070.1		1&2&3	1&2&3	1&2&3	1&2&3	11	11	53.2	21.517	6.33	-0.758602
399	157	Cs4g02110.1	V-type proton ATPase subunit D	Cs4g02110.1;Ciclev10009240m;Cg4g023840.1	AT3G58730.1	+++	1&2&3	1&2&3	1&2&3	1&2&3	13	13	54.8	29.176	9.4	-0.331274
400	158	Cs4g03340.1	Mitochondrial outer membrane protein porin of 36 kDa	Cs4g03340.1;Ciclev10009163m;Cs4g03340.2	AT5G57490.1	+	1&2&3	1&2&3	1&2&3	-	21	3	89.8	29.23	8.84	-0.0711679
401	159	Cs4g04300.2	Calcium-transporting ATPase 8, plasma membrane-type	Cs4g04300.2;Cs4g04300.1;Ciclev10007305m;Cs4g04300.3;Ciclev10024793m;Ciclev10024770m;Cg5g012700.1;orange1.1t01345.1;orange1.1t01343.3;orange1.1t01343.4;orange1.1t01343.2;orange1.1t01343.1;orange1.1t01345.2	AT5G57110.3		1&2&3	1&2&3	1&2&3	1&2&3	24	11	21.6	117.61	7.24	0.0351679
402	160	Cs4g05210.1	Pyrophosphate-energized vacuolar membrane proton pump	Cs4g05210.1;Ciclev10007524m;Cs4g05210.4;Cs4g05210.3;Cg4g019740.1;Cs4g05210.2	AT1G15690.1		1&2&3	1&2&3	1&2&3	1&2&3	21	4	25.2	80.332	5.24	0.644358
403	161	Cs4g06330.1	Copper transporter 5	Cs4g06330.1;Ciclev10009830m;Cg4g018610.1	AT5G20650.1	++	1&2&3	1&2&3	1&2&3	2	2	2	13.3	15.993	8.52	0.572727
404	162	Cs4g09710.2	Mitochondrial pyruvate carrier 4	Cs4g09710.2;Ciclev10009976m;Cg4g012790.1;Cs4g09710.1;Ciclev10003794m;Ciclev10017338m;Ciclev10013320m;Ciclev10010536m;Ciclev10003288m;Ciclev10006827m;Ciclev10003417m;Ciclev10010360m;Ciclev10017304m;Cs2g02340.1;Cg2g045850.1	AT4G22310.1	+	1&2&3	1&2&3	1&2&3	1&2&3	7	7	58	17.782	9.52	-0.350955
405	163	Cs4g12030.1	Organic cation transporter protein	Cs4g12030.1;Ciclev10007977m;Cg2g022840.1	AT3G20660.1		1&3	1	-	-	1	1	2.1	57.724	6.93	0.424624
406	164	Cs4g17360.3	GTP-binding nuclear protein Ran-B1	Cs4g17360.3;Cs4g17360.1;Cs4g17360.2;Ciclev10009426m;Cg4g007800.1	AT5G55190.1		1&2&3	1&2&3	1	2	10	1	63	19.929	9.34	-0.379191
407	165	Cs4g18330.1	Mitochondrial substrate carrier family protein ancA	Cs4g18330.1;Ciclev10008927m	AT5G56450.1	+	1&2&3	1&2&3	1&2&3	1&2&3	8	1	30.8	35.924	9.88	-0.12243
408	166	Cs5g02680.1	V-type proton ATPase subunit E	Cs5g02680.1;Ciclev10022061m;Cs5g02680.2;Cg5g001800.1;Cg5g001790.1	AT4G11150.1		1&2&3	1&2&3	1&2&3	1&2&3	10	9	35.7	26.276	7.74	-0.557391
409	167	Cs5g03460.1	Probable aquaporin PIP1-2	Cs5g03460.1;Cs5g03460.2;Ciclev10021502m;Cg5g002580.1;Cs5g03460.3	AT2G45960.1		1&2&3	1&2&3	1&2&3	1&2&3	7	7	21.5	30.452	8.97	0.335563
410	168	Cs5g04360.1	Plasma membrane ATPase 3	Cs5g04360.1;Ciclev10018737m;Cg5g003610.1;Cg5g007770.1;Cs5g08370.1;Ciclev10018727m;Cs6g03480.1;Cs6g03430.1	AT5G62670.1		1&2&3	1&2&3	1&2&3	1&2&3	35	14	40.5	105.1	6.02	0.105451
411	169	Cs5g05050.1	Nucleobase-ascorbate transporter 6	Cs5g05050.1;Cs5g05050.5;Cs5g05050.8;Cs5g05050.6;Cs5g05050.4;Cs5g05050.3;Cs5g05050.2;Ciclev10019678m;Ciclev10019674m;Ciclev10019673m;Cg5g004600.3;Cg5g004600.2;Cg5g004600.1;Cs5g05050.7;Ciclev10020213m	AT5G62890.4		1&2&3	1&2&3	1&2&3	1&2&3	3	3	8.6	44.886	9.26	0.641805
412	170	Cs5g05570.4	Phosphoenolpyruvate/phosphate translocator 1, chloroplastic	Cs5g05570.4;Cs5g05570.1;Cs5g05570.3;Cs5g05570.2;Ciclev10020405m;Cg5g005060.1	AT5G33320.1	+	1&2&3	1&2&3	1&2&3	1&2&3	1	1	3.5	31.419	9.77	0.32028
413	171	Cs5g07020.1	Mitochondrial pyruvate carrier 1	Cs5g07020.1;Ciclev10022969m;Cg5g006600.1;Cs2g24860.2;Cs2g24860.1;Ciclev10017246m;Cg2g011400.1	AT5G20090.4	++	1&2&3	1&2&3	1&2&3	1&2&3	4	4	43.5	12.229	9.51	-0.151852
414	172	Cs5g07170.3	Conserved oligomeric Golgi complex subunit 2	Cs5g07170.3;Cs5g07170.4;Cs5g07170.2;Cs5g07170.1;Ciclev10018979m;Cg5g006770.1	AT4G24840.1		1&2&3	1&3	-	-	1	1	2.4	70.396	5.53	-0.14193
415	173	Cs5g07260.1	Exocyst complex protein EXO70	Cs5g07260.1;Ciclev10019275m;Cg5g006860.1	AT5G50380.1		1&2&3	1&2&3	1	1	3	3	8.2	71.215	4.93	-0.298425
416	174	Cs5g09390.2	Lipid-transfer protein	Cs5g09390.2;Cs5g09390.1;Cg5g008810.1	AT1G62790.2		1&2&3	-	-	1&2&3	1	1	6.6	19.337	9.19	0.0851648
417	175	Cs5g23180.5	Protein trigalactosyldiacylglycerol 2, chloroplastic	Cs5g23180.5;Cs5g23180.4;Cs5g23180.2;Cs5g23180.1;Ciclev10020598m;Ciclev10020589m;Cg5g027550.1;Cs5g23180.3;Cs5g23180.6	AT3G20320.1	+	1&2&3	1&2&3	1&2&3	1	3	3	9.7	41.773	8.89	-0.0188976
418	176	Cs5g30450.4	V-type proton ATPase subunit F	Cs5g30450.4;Cs5g30450.3;Cs5g30450.2;Ciclev10022840m;Ciclev10022837m;Cs5g30450.1;Ciclev10022651m;Cg5g034650.3;Cg5g034650.2;Cg5g034650.1	AT4G02620.1	+	1&2&3	1&2&3	1	-	3	3	46.9	14.463	6.73	-0.0876923
419	177	Cs5g33060.2	ABC transporter C family member 14	Cs5g33060.2;Cs5g33060.1;Ciclev10018482m;Cg5g037260.1	AT2G47800.1		1&2&3	1&2&3	1&2&3	1&2	12	12	11.2	165.4	7.51	0.225693
420	178	Cs5g33340.2	Probable exocyst complex component 6	Cs5g33340.2;Cs5g33340.1;Cg5g037560.1;Ciclev10024146m	AT4G02350.2	+	1&2&3	1&2&3	1&2	1&2&3	7	7	11.7	90.485	5.92	-0.234328
421	179	Cs6g02920.1	Biotin carboxyl carrier protein of acetyl-CoA carboxylase, chloroplastic	Cs6g02920.1;Ciclev10012427m;Cg6g000740.1;Cs6g02920.2;Cs6g02920.4;Ciclev10012287m;Cg6g000740.2;Cs6g02920.3;Cs6g22090.3;Cs6g22090.2;Ciclev10012595m;Cg6g025700.2;Cs6g22090.1;Ciclev10012388m;Cg6g025700.1;Cg6g025700.3;Cg6g025700.4	AT5G16390.1	+	-	-	-	1&2&3	2	2	6.5	29.317	8.61	-0.230686
422	180	Cs6g06560.3	Oxysterol-binding protein-related protein 3B	Cs6g06560.3;Cs6g06560.4;Cs6g06560.1;Ciclev10011693m;Cs6g06560.2;Cs6g06560.5;Cg6g004750.1	AT3G09300.1		1&2&3	1&2&3	1&2&3	1&2&3	9	9	32.8	48.164	4.87	-0.542823
423	181	Cs6g07550.1	Mitochondrial uncoupling protein 2	Cs6g07550.1;Ciclev10012294m;Cs8g19710.1;Cs8g19710.2;Ciclev10028916m;Cg8g023610.1	AT3G54110.1	+	1&2&3	1&2&3	1&2&3	-	19	2	69.6	32.549	9.53	0.25098
424	182	Cs6g07970.2	Probable aquaporin PIP1-2	Cs6g07970.2;Cs6g07970.1;Ciclev10012384m;Cg6g006520.1	AT2G45960.2		1&2&3	1&2&3	1&2&3	1	3	2	13.1	27.751	8.29	0.275385
425	183	Cs6g08700.1	Protein SCO1 homolog, mitochondrial	Cs6g08700.1;Ciclev10012213m;Ciclev10012591m	AT3G08950.1	+++++	1&2&3	1&2&3	1&2&3	1&2&3	12	2	38	35.817	8.74	-0.386916
426	184	Cs6g08760.2	Succinate/fumarate mitochondrial transporter	Cs6g08760.2;Cs6g08760.1;Ciclev10012248m	AT5G01340.1	++	1&2&3	1&2&3	1&2&3	-	16	2	61.8	34.359	9.96	-0.0643312
427	185	Cs6g09160.3	Mitochondrial substrate carrier family protein S	Cs6g09160.3;Ciclev10012180m;Cs6g09160.2;Cs6g09160.1	AT1G07030.1	+	1&2&3	1&2&3	1&2&3	1&2&3	9	2	43.7	35.377	8.16	0.00183486
428	186	Cs6g10090.1	Vacuolar sorting receptor protein PV72-like protein	Cs6g10090.1;Cs6g10090.2;Ciclev10011298m;Cg6g010660.1	AT3G52850.1		1&2&3	1&3	3	-	8	8	18.1	64.236	5.25	-0.406552
429	187	Cs6g11650.2	V-type proton ATPase subunit G	Cs6g11650.2;Cs6g11650.1;Cs6g11650.3;Cg6g002040.1;Cg6g002030.1	AT3G01390.4	+++	1&2&3	1&2&3	1&2&3	1&2&3	6	2	61.8	12.332	8.12	-0.752727
430	188	Cs6g15280.1	ABC transporter G family member 34	Cs6g15280.1;Cg1g013960.1	AT2G36380.1		1&2&3	1&2&3	1&2&3	1&2&3	22	2	17.1	164.38	8.79	0.051989
431	189	Cs6g15300.1	ABC transporter G family member 34	Cs6g15300.1;Cs6g15300.2;Cs6g15300.5;Cs6g15300.3;Cs6g15300.4	AT2G36380.1	++	1&2&3	1&2&3	1&2&3	1&2&3	41	2	30.5	165.02	7.09	0.0430727
432	190	Cs6g20570.1	Plasma membrane ATPase 1	Cs6g20570.1;Cs6g20570.2	AT3G47950.2		1&2&3	1&2&3	1&2&3	1&2&3	42	1	46.2	105.3	5.96	0.119979
433	191	Cs6g20640.1	Mitochondrial outer membrane protein porin of 34 kDa	Cs6g20640.1;Ciclev10012445m;Cg6g023890.1;Cg2g003310.1	AT3G01280.1	+	1&2&3	1&2&3	1&2&3	1&2&3	17	15	53.3	29.305	8.46	-0.118978
434	192	Cs6g20820.1	V-type proton ATPase subunit d2	Cs6g20820.1;Ciclev10012084m;Cg6g024160.1;Cs6g20820.3;Cs6g20820.2;Ciclev10012470m	AT3G28715.1		1&2&3	1&2&3	1&2&3	1&2&3	11	11	44.7	40.652	4.86	-0.159259
435	193	Cs6g21110.1	ABC transporter B family member 19	Cs6g21110.1;Ciclev10010931m;Cg6g024720.1;Cs6g21110.2;orange1.1t00937.1	AT3G28860.1		1&2&3	1&2&3	-	1&2	7	5	7.7	136.34	8.62	0.153435
436	194	Cs6g22410.1	Calcium-binding mitochondrial carrier protein Aralar2	Cs6g22410.1;Cs6g22410.2;Ciclev10012201m;Ciclev10012200m	AT5G15640.1	+	1&2&3	1&2&3	1&2&3	1&2&3	13	5	34.8	34.708	9.68	0.130745
437	195	Cs7g01840.4	ADP/ATP carrier protein 1, mitochondrial	Cs7g01840.4;Cs7g01840.3;Cs7g01840.2;Cs7g01840.1;Ciclev10033595m;Cg7g023240.1;Cs7g01840.5	AT5G13490.2	+	1&2&3	1&2&3	1&2&3	1&2&3	24	11	56.4	41.898	9.71	-0.0636364
438	196	Cs7g02020.2	Ras-related protein RGP1	Cs7g02020.2;Cs7g02020.1;Ciclev10032676m;Cg7g023030.1;Cs7g16860.1;Ciclev10032706m;Cg6g009080.1	AT5G47960.1		1&2&3	1&2&3	1	2&3	5	3	24.3	25.109	6	-0.282743
439	197	Cs7g03530.1	Mitochondrial uncoupling protein 4	Cs7g03530.1;Ciclev10032205m	AT1G14140.1	+	1&2&3	1&2&3	1&2&3	1&2&3	9	2	37.1	33.617	9.39	0.0172638
440	198	Cs7g04320.1	Mitochondrial outer membrane protein porin of 36 kDa	Cs7g04320.1	AT3G01280.1	++	1&2&3	1&2&3	1&2&3	1&2&3	16	1	54.7	29.615	7.06	-0.15942
441	199	Cs7g04430.1	Putative small multi-drug export (Modular protein)	Cs7g04430.1;Ciclev10032129m;Cg7g020590.1	AT2G02590.1	+	1&2	1&2&3	1&2&3	1&2&3	1	1	3.7	35.377	9.71	0.512733
442	200	Cs7g04920.1	Etiolation seedling like-RAN2 small Ras GTP-binding nuclear protein	Cs7g04920.1;Ciclev10009427m;Cg4g002830.1	AT5G55190.1		1&2&3	1&2&3	1&2&3	1&2&3	10	1	49.3	25.089	6.38	-0.422624
443	201	Cs7g07300.1	Plasma membrane ATPase 4	Cs7g07300.1;Ciclev10007367m;Cg4g000530.1;Cs7g07300.2;Cg4g000530.2;Cs4g01370.1;Ciclev10007374m;Cg4g024660.1;Cs6g03440.1	AT2G24520.2		1&2&3	1&2&3	1&2&3	1&2&3	31	8	34.2	105.02	6.46	0.05587
444	202	Cs7g14890.1	Mitochondrial substrate carrier family protein	Cs7g14890.1;Ciclev10031864m;Cs7g14890.2	AT4G15010.3	+	1&2&3	1&2&3	1&2&3	2&3	5	1	15.3	40.696	9.7	0.0831099
445	203	Cs7g19840.2	Phosphate carrier protein, mitochondrial	Cs7g19840.2;Cs7g19840.1;Ciclev10031869m;Cs7g19840.3	AT5G14040.1	+++	1&2&3	1&2&3	1&2&3	1&2&3	20	0	54.7	39.773	9.33	0.0921833
446	204	Cs7g22200.2	Ras-related protein RABH1b	Cs7g22200.2;Ciclev10032757m;Cg6g024490.1;Cs7g22200.1;Ciclev10032917m;Cs7g22200.3	AT2G44610.1	+	1&2&3	1&2&3	1&2&3	1&2&3	9	1	45.7	23.207	7.68	-0.214423
447	205	Cs7g22890.1	ATP-binding cassette transporter, subfamily I, member 10, ABC component protein PpABCI10 (Fragment)	Cs7g22890.1;Ciclev10031360m;CgUng000310.1;Ciclev10031825m;CgUng000310.2	AT1G32500.1	++	1&2	1&2&3	2&3	1&3	3	3	6.6	53.471	6.36	-0.204321
448	206	Cs7g23800.1	ATP-binding cassette transporter, subfamily I, member 18	Cs7g23800.1;Ciclev10015928m;Ciclev10015927m;Ciclev10015923m;Ciclev10015922m;Cg5g014380.1	AT3G10670.1	+	1	1&2	1&2&3	1&2&3	5	5	18.2	35.652	6.33	-0.136
449	207	Cs7g24700.1	Ras-related protein RABF1	Cs7g24700.1;Ciclev10032775m;Cg7g007080.1;Ciclev10032795m;Cs7g24700.2;Ciclev10032784m;Cs7g24700.3	AT3G54840.1	+	1&2&3	1&2&3	1&2&3	1&2&3	5	4	34.2	21.79	6.74	-0.242079
450	208	Cs7g25610.1	Probable aquaporin PIP2-5	Cs7g25610.1;Ciclev10032302m;Cg7g006580.1;Cs7g25610.2;Ciclev10032764m;Cg6g002000.4;Cg6g002000.3;Cg6g002000.2;Cg6g002000.1	AT3G54820.1		1&2&3	1&2&3	1&2&3	1&2&3	4	4	15	30.614	8.86	0.488502
451	209	Cs7g28650.1	Aquaporin TIP1-3	Cs7g28650.1;Ciclev10032534m;Cg7g004970.1	AT4G01470.1		1&3	1&2&3	1	-	1	1	6.3	26.013	5.69	0.786111
452	210	Cs7g30260.1	Probable vesicular-fusion protein sec17 homolog	Cs7g30260.1;Ciclev10032291m;Cg7g002800.1;Ciclev10032386m	AT3G56190.1	+	1&2&3	1&2&3	1&2&3	1&2&3	11	11	51.9	32.787	5.07	-0.503114
453	211	Cs7g31420.4	Probable aquaporin PIP1-2	Cs7g31420.4;Cs7g31420.3;Cs7g31420.2;Cs7g31420.1;Ciclev10032308m;Ciclev10032306m;Cg7g001140.1;Cs4g19270.1;Cs7g31410.1;Ciclev10032298m;Cg7g001150.1	AT4G00430.2		1&2&3	1&2&3	1&2&3	2&3	6	5	29.6	22.503	8.66	0.361502
454	212	Cs7g31530.1	Mitochondrial substrate carrier family protein Q	Cs7g31530.1;Ciclev10032032m;Cs7g31530.2;Cg7g001030.1;Cg7g001030.3.2;Cg7g001030.3.1;Cg7g001030.3;Cg7g001030.2	AT2G39970.1		1&2&3	1&2&3	1&3	2	7	7	29.3	37.191	9.88	-0.0307692
455	213	Cs7g32110.2	Ras GTPase	Cs7g32110.2;Cs7g32110.1;Cg7g000480.1	AT1G07410.1		1&2&3	1&3	2	-	9	1	42.4	23.902	6.91	-0.136866
456	214	Cs8g01050.1	Adapter-related protein complex 1 sigma 1B subunit, putative, expressed	Cs8g01050.1;Ciclev10029448m;Cg8g000070.1	AT4G35410.2	++++	1&2&3	1	-	-	3	3	23	18.761	7.66	-0.0428571
457	215	Cs8g01220.1	Monosaccharide-sensing protein 2	Cs8g01220.1;Ciclev10027893m;Cg8g000200.2;Cg8g000200.1;Cs8g01220.2;Cs8g01220.3	AT4G35300.8		1&2&3	1&2&3	1&2&3	1&2&3	11	11	21	78.099	5.2	0.443169
458	216	Cs8g01600.1	SEC1 family transport protein SLY1	Cs8g01600.1;Ciclev10028035m;Cg8g000560.1	AT2G17980.1	+	1&3	-	-	-	3	3	6.1	68.917	5.9	-0.250162
459	217	Cs8g02310.3	V-type proton ATPase subunit B 1	Cs8g02310.3;Cs8g02310.2;Cs8g02310.1;Cg8g001310.2;Cg8g001310.1;Ciclev10028070m;Ciclev10028068m;Ciclev10028066m;Cs8g02310.5;Cs8g02310.4;Ciclev10028236m;Cs8g02310.6	AT4G38510.5		1&2&3	1&2&3	1&2&3	1&2&3	23	23	63.5	54.362	4.91	-0.254918
460	218	Cs8g02530.1	Aquaporin PIP2-7	Cs8g02530.1;Ciclev10029003m;Cg8g001540.1;Cs8g02530.3;Cs8g02530.2;Ciclev10029297m	AT4G35100.2		1&2&3	1&2&3	1&3	-	2	2	11	30.14	8.99	0.431095
461	219	Cs8g06510.1	Ras-related protein Rab7	Cs8g06510.1;Ciclev10029292m;Cg8g006730.1	AT3G18820.1	++++	1&2&3	1&2&3	1&2&3	1&2&3	14	7	80.6	23.026	5.08	-0.4
462	220	Cs8g14730.3	Mechanosensitive ion channel domain-containing protein	Cs8g14730.3;Cs8g14730.1;Cs8g14730.4;Cs8g14730.2	AT4G00290.1	+++++	-	1&2&3	1&2&3	-	17	3	43.4	59.515	9.27	0.0636531
463	221	Cs8g16640.2	Probable aquaporin PIP2-2	Cs8g16640.2;Ciclev10029079m;Cs8g16640.1;Ciclev10028975m;Cg8g020360.1	AT5G60660.1		1&2&3	1&2&3	1&2&3	2&3	3	3	15.9	28.395	6.19	0.354167
464	222	Cs8g17700.2	Calcium-transporting ATPase 1, endoplasmic reticulum-type	Cs8g17700.2;Cs8g17700.3;Ciclev10027843m;Cs8g17700.1;Ciclev10027724m;Cg8g021460.2;Cg8g021460.1;Cs6g05330.2;Cs6g05330.1;Cg6g003500.1;Ciclev10010954m	AT1G07810.1		1&2&3	1&2&3	1&2&3	-	14	14	22	84.2	5.09	-0.117318
465	223	Cs8g18910.2	Chloroplastic outer envelope membrane protein, putative, expressed	Cs8g18910.2;Ciclev10027835m;Cg8g022850.1;Cs8g18910.1;Ciclev10027897m;Ciclev10027885m	AT3G46740.1	+	1&2&3	1&2&3	1&2&3	1&2&3	8	8	11.8	89.225	8.82	-0.416216
466	224	Cs8g18970.2	D-xylose-proton symporter-like 3, chloroplastic	Cs8g18970.2;Ciclev10028127m;Cs8g18970.1;Cs8g18970.4;Cs8g18970.3;Ciclev10028458m;Cs8g18970.5;Cg8g022950.5;Ciclev10028178m;Cg8g022950.1;Cg8g022950.2;Cg8g022950.7;Cg8g022950.6;Cg8g022950.4;Cg8g022950.3	AT5G59250.1	+	1&2&3	1&3	3	1	5	5	8.5	59.267	9.32	0.504702
467	225	Cs8g19160.1	ATP-binding cassette transporter, subfamily C, member 19	Cs8g19160.1;Ciclev10028957m;Cg8g023100.1	AT3G11400.1		1&3	1&3	-	-	2	2	11.9	32.361	9.02	-0.652901
468	226	Cs8g19240.3	Ras GTPase	Cs8g19240.3;Cs8g19240.2;Cs8g19240.1;Ciclev10029434m;Ciclev10029427m;Cg8g023170.3;Cg8g023170.2;Cg8g023170.1	AT1G07410.1		1&2&3	1&2&3	1&2&3	1&2&3	13	5	73.1	23.84	6.53	-0.250926
469	227	Cs8g20430.1	Ran-binding protein 1 homolog c	Cs8g20430.1;Cg8g024380.1	AT2G30060.1		-	-	1&2	1&2&3	6	1	34.6	25.572	4.9	-0.990351
470	228	Cs9g03130.1	Putative mitochondrial 2-oxoglutarate/malate carrier protein	Cs9g03130.1;Ciclev10016099m;Cg2g000450.1;Cs9g03130.2	AT5G19760.1	+	1&2&3	1&2&3	1&2&3	1&2&3	20	20	85.6	32.054	9.5	0.101672
471	229	Cs9g04580.5	Mitochondrial thiamine pyrophosphate carrier	Cs9g04580.5;Ciclev10005390m;Cs9g04580.1;Cs9g04580.3;Ciclev10005636m;Cs9g04580.6;Cs9g04580.2;Ciclev10005746m;Cs9g04580.8;Cs9g04580.7;Cs9g04580.4;Ciclev10005657m	AT5G48970.1	+	2&3	1&2&3	3	1&2&3	12	1	34.5	36.616	9.34	-0.0138138
472	230	Cs9g05990.2	Metal transporter CNNM4	Cs9g05990.2;Cs9g05990.3;Cs9g05990.1;Ciclev10004788m;Cg9g004500.1	AT4G14240.2		1&2&3	1&2&3	2	1	2	2	8.7	43.598	5.57	-0.142289
473	231	Cs9g10540.1	Probable inorganic phosphate transporter 1-7	Cs9g10540.1;Ciclev10004695m;Ciclev10004694m;Cg9g008070.1;Cs8g06780.1;Cg8g006380.1;Ciclev10029826m;Cs7g29450.1;Ciclev10033331m;Cg7g004040.1	AT3G54700.2		1&2&3	-	-	-	4	4	9.7	58.444	9.1	0.365177
474	232	Cs9g17270.3	Heavy-metal-associated domain-containing protein, putative, expressed	Cs9g17270.3;Cs9g17270.1;Cs9g17270.2	AT5G23760.1		1&2&3	2&3	1&3	1&2&3	3	3	21.6	10.912	9.16	-0.852577
475	233	orange1.1t00066.1	Putative Ras-related GTP-binding protein (Fragment)	orange1.1t00066.1;Ciclev10009786m	AT1G18200.1		1&2&3	2&3	-	3	2	1	10.8	25.093	5.74	-0.390991
476	234	orange1.1t00265.3	Synaptotagmin-C	orange1.1t00265.3;orange1.1t00265.1;Ciclev10019763m;orange1.1t00265.2;Ciclev10020478m;orange1.1t00265.5;orange1.1t00265.4	AT3G61050.2	++	1&3	-	-	-	9	2	25.4	55.51	6.99	0.0638672
477	235	orange1.1t00415.1	Heavy metal-associated domain containing protein, expressed	orange1.1t00415.1;Cg5g041540.1;Cg6g007350.1	AT1G01490.4		1&2&3	1&2&3	1&2&3	-	3	3	14.4	20.29	5.65	-0.903889
478	236	orange1.1t00418.1	Exocyst complex component 5	orange1.1t00418.1;Ciclev10018853m;Cg5g041500.1;orange1.1t00418.3;orange1.1t00418.2	AT5G12370.2		1&2&3	1&2&3	1	1&2	13	13	19.4	91.632	5.18	-0.214098
479	237	orange1.1t00457.1	Mitochondrial substrate carrier family protein	orange1.1t00457.1;Cg5g041100.1;Ciclev10021414m;Ciclev10020452m;orange1.1t00457.2;Cg5g041100.2;Cg3g004710.1;Cg2g026970.2;Cg2g026970.1;Cg3g004800.1;Cs9g18550.2;Cs9g18550.1;Ciclev10005073m;Cg9g028190.2;Cg9g028190.1	AT2G46320.1	++++	3	1&2&3	1&2&3	1&2	7	7	21.2	43.229	9.23	0.0389027
480	238	orange1.1t00463.1	Mitochondrial substrate carrier family protein B	orange1.1t00463.1;Ciclev10020856m;Ciclev10020846m;Cg5g041040.1;orange1.1t00463.2;orange1.1t00463.3	AT4G01100.1	+	1&2&3	1&2&3	1&2&3	1&2&3	14	9	45.2	38.435	9.45	0.0734463
481	239	orange1.1t00536.1	Ras-related protein RABA3	orange1.1t00536.1;Ciclev10021994m	AT1G01200.1		-	1&3	-	1&3	3	1	12.7	26.251	5.03	-0.229958
482	240	orange1.1t00574.6	Putative vacuolar metal-ion transport protein MTP1t2	orange1.1t00574.6;orange1.1t00574.5;orange1.1t00574.3;orange1.1t00574.2;orange1.1t00574.1;orange1.1t00574.4	AT2G46800.5		1&2	-	-	-	1	1	2.7	45.411	5.86	0.0534314
483	241	orange1.1t01027.1	Mitochondrial carnitine/acylcarnitine carrier-like protein	orange1.1t01027.1;Ciclev10012332m	AT5G46800.3	+	1&2&3	1&2&3	1&2&3	-	15	2	52.5	30.754	9.48	0.197306
484	242	orange1.1t01046.1	Vesicle-fusing ATPase	orange1.1t01046.1;Ciclev10011146m;Cg6g001330.1	AT4G04910.1	+	1&2&3	1&2&3	1&2&3	1&2&3	15	15	23.5	81.792	5.89	-0.134946
485	243	orange1.1t01252.2	Major facilitator superfamily domain-containing protein 5	orange1.1t01252.2;orange1.1t01252.1;Ciclev10020083m;Cg5g018740.1;orange1.1t01252.5;orange1.1t01252.3;orange1.1t01252.4;Ciclev10020112m;Cs5g01630.1;Ciclev10020066m;Cg5g000660.1	AT4G27720.1	++++	1&2&3	1&2&3	-	-	5	5	11.6	41.917	8.3	0.568074
486	244	orange1.1t01871.1	Selenium-binding protein 2	orange1.1t01871.1;Cg9g014430.1	AT4G14040.1		1&2&3	1&2&3	1&2&3	2&3	16	3	51.3	53.854	5.82	-0.316838
487	245	orange1.1t02413.1	Putative transitional endoplasmic reticulum ATPase	orange1.1t02413.1;CgUng002760.1;Ciclev10011046m	AT5G03340.1		1&2&3	1&2&3	3	3	24	5	37.2	89.712	5.09	-0.395043
488	246	orange1.1t02553.1	ABC transporter A family protein	orange1.1t02553.1;Ciclev10023193m	AT5G53650.1	+++	1&2&3	1&2&3	1&2&3	1&2&3	8	8	88.9	8.085	6.49	-0.256944
489	247	orange1.1t03005.1	Water-selective transport intrinsic membrane protein 1	orange1.1t03005.1;Ciclev10012553m;Cg2g012370.1	AT2G36830.1		1&2&3	1&2&3	1&2&3	1&2&3	2	2	6.8	26.06	6.12	0.675299
490	248	orange1.1t03425.1	Glucose-6-phosphate/phosphate translocator 2, chloroplastic	orange1.1t03425.1;Ciclev10008564m;Cg2g024030.1;Cg2g040280.2.1;Cs2g07720.4;Cs2g07720.3;Ciclev10015941m;Ciclev10015938m;Cg2g040280.4;Cg2g040280.2;Cs2g07720.2;Ciclev10015511m;Cg2g040280.1;Cs2g07720.1;Ciclev10015210m;Cg2g040280.3	AT1G61800.1		1&2&3	1&2&3	1&2&3	1&2&3	4	4	12	42.985	9.5	0.403069
		DNA synthesis and processing
491	1	Cg1g020110.1	Transposase	Cg1g020110.1	-		1&2&3	1&2&3	1&2&3	2&3	1	1	5.5	21.065	10.15	-0.928177
492	2	Cg2g018010.1	TraB domain-containing protein	Cg2g018010.1;Cg2g018010.2	AT1G05270.1	+++++	1&2&3	-	1&2&3	1&2&3	11	2	32.8	45.172	6.77	-0.045679
493	3	Cg2g027610.1	Homeobox-leucine zipper protein HOX3	Cg2g027610.1	AT5G48380.1		-	-	-	1&2&3	2	1	4.3	68.59	7.82	-0.1313
494	4	Cg3g011640.1	DNA-damage-repair/toleration protein DRT102	Cg3g011640.1;Cs3g11320.1;Ciclev10001942m	AT3G04880.1		1&2&3	1&2&3	1&2&3	1&2&3	11	4	52.4	33.549	5.18	-0.198706
495	5	Cg5g014220.3	Cytosolic 5'-nucleotidase 3	Cg5g014220.3;Cg5g014220.4;Cg5g014220.1;Cs7g23550.3;Cs7g23550.2;Ciclev10015949m;Cg5g014220.2;Ciclev10015839m;Cs7g23550.1;Ciclev10015763m;Cg5g014220.3.1	AT2G38680.1		-	-	1&2&3	-	4	4	16.5	29.364	6.21	-0.394636
496	6	Cg5g014600.1	DNA gyrase subunit A, chloroplastic/mitochondrial	Cg5g014600.1	AT3G10690.1	+	1&2&3	1&2&3	1&2&3	1&2&3	39	4	45.2	104.37	8.31	-0.128905
497	7	Cg9g003450.1	Putative Holliday junction resolvase	Cg9g003450.1	AT3G52905.1	+++++	-	-	1&3	-	2	1	10.2	20.198	9.4	-0.235795
498	8	Cg9g014030.1	Probable transposase	Cg9g014030.1;orange1.1t05812.1;orange1.1t02952.1;orange1.1t02951.1	-		-	-	1&2&3	-	2	2	8.6	34.162	8.66	-0.616611
499	9	CgUng002000.1	Single-stranded DNA-binding protein, mitochondrial	CgUng002000.1;Ciclev10022157m	AT3G18580.1	++++++	1&2&3	1&2&3	1&2&3	1&2&3	11	1	70.9	24.319	9.87	-0.501364
500	10	CgUng002970.2	Translin	CgUng002970.2;CgUng002970.1;Ciclev10013845m;CgUng002970.4;CgUng002970.3;Cs6g12035.1;Ciclev10013192m	AT2G37020.1	++++++	1&2&3	1&2&3	1&2&3	1&2&3	11	4	38.3	34.974	7.75	-0.433663
501	11	Ciclev10002255m	14-3-3-like protein	Ciclev10002255m;Ciclev10002254m;Cg9g028860.1;Cs4g12620.1	AT5G65430.1		1&2&3	1&2&3	1	-	15	2	57.9	28.526	4.8	-0.357937
502	12	Ciclev10003615m	14-3-3 protein 6	Ciclev10003615m;Cs8g07550.1	AT1G35160.2	+	1&2&3	1&2&3	1&2&3	1&2&3	15	1	35.2	44.701	5.21	-0.471357
503	13	Ciclev10004438m	DNA gyrase B2	Ciclev10004438m	AT5G04130.1	++++++	2&3	-	1&2&3	-	32	0	49	79.727	8.36	-0.254039
504	14	Ciclev10014667m	Toprim domain-containing protein	Ciclev10014667m	AT1G30680.1		1&2&3	1&2&3	1&2&3	1&2&3	21	0	48.9	68.687	6.2	-0.447078
505	15	Ciclev10016815m	Ku70-binding family protein	Ciclev10016815m;Cg2g007820.1;Ciclev10016870m;Cs2g26830.4	AT3G03420.1	+	1&2&3	3	1&2&3	1&2&3	6	1	39	21.846	7.11	-0.492308
506	16	Ciclev10024178m	Single-stranded DNA-binding protein WHY2	Ciclev10024178m	AT1G71260.1	++	1&2&3	1&2&3	1&2&3	-	4	2	69.6	7.7737	5.66	-0.285507
507	17	Ciclev10032293m	Translin family protein	Ciclev10032293m;Cg7g015850.1	AT2G03780.1	++	3	2&3	2	-	5	2	18.3	32.641	6.97	-0.221799
508	18	Cs1g14510.1	MAR-binding filament-like protein 1-1	Cs1g14510.1;Cg1g015150.1;orange1.1t03604.1;Ciclev10025273m	AT3G16000.1		1&2&3	1&2&3	-	1&2&3	3	3	6.3	65.239	5.69	-1.07153
509	19	Cs1g20220.1	14-3-3-like protein GF14 kappa	Cs1g20220.1;Ciclev10026356m;Cg1g008070.2;Cs1g20220.2;Ciclev10026350m;Cg1g008070.1;Cs1g20220.3;Ciclev10026442m	AT5G65430.2		1&2&3	1&2&3	1&2&3	1&2&3	16	7	68.6	27.688	4.87	-0.302449
510	20	Cs2g04850.2	14-3-3-like protein D	Cs2g04850.2;Cs2g04850.1;Ciclev10016338m;Ciclev10016334m;Cg2g043320.1;Ciclev10016758m;Cs2g04850.3	AT2G42590.1		1&2&3	1&2&3	1&3	2	12	6	57	29.433	4.69	-0.581395
511	21	Cs2g10250.1	Twinkle homolog protein, chloroplastic/mitochondrial	Cs2g10250.1	AT1G30680.1	++++	1&2&3	1&2&3	1&2&3	1&2&3	17	0	38.3	69.863	6.4	-0.51784
512	22	Cs2g15550.2	14-3-3-like protein D	Cs2g15550.2;Ciclev10016299m;Cg2g008680.1;Cs2g15550.4;Ciclev10016444m;Cs2g15550.1;Ciclev10016314m;Cg2g008680.2;Cs2g15550.3;Ciclev10016756m;Cs8g14170.1;Cs7g11330.2;Cs7g11330.1;Ciclev10033402m;Cg7g016440.1	AT2G42590.2		1&2&3	1&2&3	1&2&3	1&2&3	13	6	49.4	29.387	4.72	-0.538314
513	23	Cs2g21830.1	TraB domain-containing protein	Cs2g21830.1;Ciclev10015457m;Cs2g21830.2;Ciclev10015690m;Cs2g21830.3	AT1G05270.1	+++++	1&2&3	1&2&3	1&2&3	1&2&3	12	3	34.8	45.201	7.12	-0.0464198
514	24	Cs3g06090.1	DAG protein, chloroplastic	Cs3g06090.1	AT4G20020.2	++++++	1&2&3	1&3	2&3	1&3	13	0	43.8	46.492	8.54	-1.01682
515	25	Cs3g14830.2	Mitochondrially targeted single-stranded DNA binding protein	Cs3g14830.2;Cs3g14830.1;Ciclev10002449m;Cg2g032080.1	AT4G11060.1		1&2&3	1&2&3	1&2&3	1&2&3	9	9	58.3	20.223	5.95	-0.420556
516	26	Cs3g17470.2	14-3-3 protein 10	Cs3g17470.2;Cs3g17470.1;Cg3g014250.1	AT5G65430.1		1&2&3	1&2&3	1&3	1&2&3	15	2	61.9	28.536	4.76	-0.363889
517	27	Cs3g17990.1	14-3-3-like protein	Cs3g17990.1;Cg3g014700.1	AT1G78300.1		1&2&3	-	-	-	15	1	52.8	29.742	4.69	-0.518868
518	28	Cs3g18200.1	14-3-3 protein 7	Cs3g18200.1;Ciclev10002252m;Ciclev10002186m;Cs3g18200.2;Ciclev10002335m;Cg3g014900.2;Cg3g014900.1	AT1G34760.2		1&2&3	1&2&3	1&2&3	1&2&3	18	13	71.5	28.861	4.92	-0.616996
519	29	Cs4g02420.2	5'-nucleotidase domain-containing protein	Cs4g02420.2;Cs4g02420.1;Ciclev10007905m;Cs4g02420.3;Ciclev10008111m;Ciclev10008088m;Ciclev10007913m;Ciclev10008117m	AT2G23890.1	+++++	1&2&3	1&2&3	1&2&3	1&2&3	20	3	44.8	63.742	7.63	-0.403473
520	30	Cs4g10610.1	Protein MMF1, mitochondrial	Cs4g10610.1;Ciclev10009600m;Cg4g012110.1;Cs4g10610.2;Ciclev10009443m;Ciclev10009770m;Cs4g10610.3;Ciclev10009625m	AT3G20390.1	+++	1&2&3	1&2&3	1&2&3	1&2&3	9	9	54.7	20.034	8.81	0.210526
521	31	Cs4g14520.1	DNA repair protein recA homolog 3, mitochondrial	Cs4g14520.1;Cg4g008790.1;Cs4g14520.2;Ciclev10008716m;Cg4g008790.2	AT2G19490.1	++++++	1&2&3	1&2&3	1&2&3	1&2&3	12	12	41.9	46.102	6.54	-0.153162
522	32	Cs4g17270.1	Probable histone H2A variant 3	Cs4g17270.1;Cs4g12200.1;Ciclev10009865m;Cg4g007880.1;Cg2g023010.1;Cs1g13340.1;Ciclev10026746m;Cg1g016720.1;Cs5g32210.1;Ciclev10022778m;Cg5g036420.1;Cs5g32200.1;Cs3g13120.1;Ciclev10002804m;Cg5g036410.1;Cg2g030550.1;Cs3g14190.1;Ciclev10002795m;Cg6g004020.1;Cs8g18050.1;Cs6g05830.1;Ciclev10029498m;Ciclev10013023m;Cg8g021900.1;Ciclev10010700m;Ciclev10023264m	AT1G52740.1		1&3	1&2&3	3	-	1	1	6.7	14.274	10.39	-0.316418
523	33	Cs5g05770.2	Protein modifier of SNC1 1	Cs5g05770.2;Cs5g05770.4;Cs5g05770.3;Ciclev10018497m;Ciclev10018496m;Cs5g05770.1;Cg5g005250.2;Cg5g005250.1	AT4G24680.5		1&2&3	1&2&3	1&2&3	-	1	1	1.1	154.5	8.88	-1.07862
524	34	Cs5g11140.1	DNA gyrase subunit B, mitochondrial	Cs5g11140.1;CgUng003190.1	AT5G04130.1	++++++	1&2&3	1&2&3	1&2&3	1&2&3	33	2	51.4	79.725	8.36	-0.235794
525	35	Cs5g18800.1	Single-stranded DNA-bindig protein WHY2, mitochondrial	Cs5g18800.1;Cs5g18800.2;Cg4g015320.1;Cs5g18800.3;Cs5g18800.4	AT1G71260.1	++++	1&2&3	1&2&3	1&2&3	1&2&3	11	9	55.7	26.09	9.63	-0.196624
526	36	Cs5g21950.2	DNA polymerase I	Cs5g21950.2;Cs5g21950.1;Cg5g026580.2;Cg5g026580.1;Cs5g21950.3	AT3G52050.2	++	1&2&3	1&2&3	1&2&3	1&2&3	10	2	30.8	48.637	8.84	-0.0708428
527	37	Cs5g29720.1	Holliday junction resolvase	Cs5g29720.1;Ciclev10022882m	AT3G52905.1	+++	1&2&3	1&2&3	1&2&3	1&2&3	11	11	86.2	14.16	8.42	-0.374797
528	38	Cs6g05810.1	Histone H2B.3	Cs6g05810.1;Ciclev10013909m;Cg6g004010.1;Cs8g18010.1;Cg8g021820.1;Ciclev10029263m;orange1.1t04819.1;Ciclev10013076m;Cg2g012150.1;Cs8g18080.1;Ciclev10029539m;Cg8g021930.1;Cg7g017200.1;Cg7g018260.1;Ciclev10033670m;Cg9g004860.1	AT2G37470.1		1&2&3	1&2&3	1&2&3	1&2&3	7	7	48.2	15.447	10.11	-0.676259
529	39	Cs6g12040.1	Translin	Cs6g12040.1	AT2G37020.2	++++++	-	-	1&2&3	-	8	1	32.9	26.006	8.35	-0.115789
530	40	Cs6g18830.3	14-3-3-like protein	Cs6g18830.3;Cs6g18830.2;Cs6g18830.1;Ciclev10012497m;Ciclev10012495m;Cg6g019710.2;Cg6g019710.1	AT5G38480.1		1&2&3	1&2&3	1&2&3	1&2&3	20	14	71.5	29.74	4.75	-0.493156
531	41	Cs7g07710.4	DNA topoisomerase 1	Cs7g07710.4;Cs7g07710.1;Cg4g000130.1;Cs7g07710.3;Cs7g07710.2;Ciclev10007345m	AT4G31210.2	+++++	1&2	1&2&3	1&2&3	1&2&3	9	9	10.5	121.62	9.15	-0.427788
532	42	Cs7g10580.1	Minichromosome maintenance (MCM2/3/5) family protein	Cs7g10580.1;Ciclev10031347m;Cs7g10580.2;Ciclev10031882m	AT1G67440.2	+++++	1&2&3	1&2&3	1&2&3	1&2&3	21	2	55	55.293	6.96	-0.470757
533	43	Cs7g13210.1	Putative DNA repair protein RAD23-4	Cs7g13210.1;Cs7g13210.4;Cs7g13210.2;Cs7g13210.3	AT3G02540.1		1&2&3	1&2&3	-	-	1	1	5.7	31.453	5.16	-0.284333
534	44	Cs7g24080.1	DNA gyrase subunit A, chloroplastic/mitochondrial	Cs7g24080.1;Ciclev10014605m;Ciclev10017460m	AT3G10690.1	+	1&2&3	1&2&3	1&2&3	1&2&3	39	4	45.2	104.4	8.14	-0.137898
535	45	Cs8g04050.1	Histone H1	Cs8g04050.1;Ciclev10028926m;Cg8g002960.3;Cg8g002960.2;Cg8g002960.1	AT1G49950.3		1&2&3	1&2&3	1&2&3	2	2	2	6.9	33.286	9.67	-0.418152
536	46	Cs8g18120.1	Histone H4	Cs8g18120.1;Cs8g17690.2;Cs8g17690.1;Cs6g05980.1;Cs4g03450.1;Ciclev10029643m;Ciclev10029641m;Ciclev10029640m;Ciclev10013183m;Ciclev10009994m;Cg8g021970.1;Cg8g021450.2;Cg8g021450.1;Cg4g021860.1;Cg6g004200.1;CgUng017220.1;CgUng015090.1	AT5G59970.2	+	1&2&3	1&2&3	1&3	2	6	6	50.5	11.409	11.48	-0.524272
537	47	Cs8g19830.1	Homeobox prospero protein	Cs8g19830.1;Ciclev10029468m	AT5G58920.1	++	1&2&3	1&2&3	1&2&3	1&2&3	5	5	24.7	18.577	8.95	-0.659494
538	48	Cs9g05110.1	DNA mismatch repair protein	Cs9g05110.1;Ciclev10006724m	AT3G62450.1		2&3	1&2&3	2	1&2&3	2	1	22.3	11.074	6.28	-0.852128
539	49	Cs9g09660.1	DAG protein, chloroplastic	Cs9g09660.1;Cg9g009080.1;Ciclev10005827m	AT1G32580.1	+++++	1&2&3	1&2&3	1&2&3	1&2&3	7	7	30.6	27.54	9.18	-0.591837
540	50	orange1.1t01234.1	Retrovirus-related Pol polyprotein from transposon 17.6	orange1.1t01234.1	-		1&2&3	1&2&3	1&2&3	1&2&3	1	1	1.6	58.666	6.07	-0.461961
541	51	orange1.1t01991.1	14-3-3-like protein 16R	orange1.1t01991.1;Ciclev10029087m;CgUng004840.1;orange1.1t01991.2;Cs6g03620.1;Cg7g002220.1;Cg2g010710.1;Ciclev10033609m;Cg8g003250.1;Cg5g025420.1;Cg6g013080.1;Cs1g11060.1;Cs8g05830.1;Cs5g07950.1;Cg2g021970.1;Cg2g046620.1	AT1G78300.1		1&2&3	1&2&3	1&2&3	1&2&3	11	6	44.4	29.442	4.84	-0.543295
542	52	orange1.1t03436.2	DNA polymerase I	orange1.1t03436.2;Ciclev10007282m;Cg2g024150.1;orange1.1t03436.4;orange1.1t03436.5;orange1.1t03436.3;orange1.1t03436.1;Ciclev10007319m;Ciclev10007318m;Cg2g024230.1;Ciclev10008272m;Cg2g024240.1;Cg2g024180.1;Cg2g024160.1;Cg2g024190.1	AT1G50840.1	++	1&2&3	1&2&3	1&2&3	1&2&3	18	18	17.7	130.87	8.6	-0.586071
543	53	orange1.1t03756.1	Mitochondrially targeted single-stranded DNA binding protein	orange1.1t03756.1;orange1.1t03756.2	AT3G18580.1	++++++	-	-	-	1&2&3	11	1	71.2	24.242	9.87	-0.503653
544	54	orange1.1t04717.1	HNH endonuclease domain-containing protein	orange1.1t04717.1;Cg5g010680.1;Ciclev10022490m	AT1G18680.1		1&2&3	1&2&3	1&2&3	1&2&3	3	3	20.9	19.887	8.75	-0.766667
545	55	orange1.1t04907.1	Pol polyprotein	orange1.1t04907.1;orange1.1t00027.1;Cs5g14940.1	AT5G51080.2		3	2	1&3	3	2	2	1.5	146.73	8.7	-0.552806
		Energy
546	1	Cg1g000790.2	Isocitrate dehydrogenase [NAD] regulatory subunit 1, mitochondrial	Cg1g000790.2;Cg1g000790.1;Cs1g26380.2	AT4G35260.1	+++	1&2&3	1&2&3	1&2&3	1&2&3	19	2	56.1	39.901	7.57	-0.108174
547	2	Cg1g001140.1	Aconitate hydratase 1	Cg1g001140.1;Ciclev10024840m	AT4G35830.1	+	2	1&3	1	2	24	1	29.9	94.724	6.03	-0.129827
548	3	Cg1g004360.1	ATPase family AAA domain-containing protein 3-B	Cg1g004360.1;Cg1g004360.2	AT2G18330.1	++	1&2&3	1&2&3	2&3	1&2&3	35	3	54.2	71.268	8.94	-0.636063
549	4	Cg1g010610.1	Cytochrome P450 71A1	Cg1g010610.1;Cs1g17420.1	AT5G07990.1		1&2&3	1	1&2&3	1	17	2	39	58.203	8.61	-0.147835
550	5	Cg1g014300.1	NADH dehydrogenase [ubiquinone] 1 alpha subcomplex subunit 2	Cg1g014300.1;Cs1g15410.1	AT5G47890.1	++	1&2&3	1&2&3	1&2&3	1&2&3	6	2	69.3	9.8884	8.66	-0.345455
551	6	Cg1g016830.1	Cytochrome c1-1, heme protein, mitochondrial	Cg1g016830.1;Cs1g13260.2;Cs1g13260.1	AT5G40810.1	+	-	-	1&2&3	1&2&3	11	2	42.5	39.996	7.11	-0.268785
552	7	Cg1g024140.1	Alternative NAD(P)H-ubiquinone oxidoreductase C1, chloroplastic/mitochondrial	Cg1g024140.1	AT5G08740.1	++	1&2&3	1&2&3	1&2&3	1&2&3	10	3	24.8	57.197	7.18	-0.103647
553	8	Cg1g027160.1	Probable ATP synthase 24 kDa subunit, mitochondrial	Cg1g027160.1	AT2G21870.1	++++++	1&2&3	1&2&3	1&2&3	1&2&3	27	2	62.1	27.536	8.9	-0.537083
554	9	Cg2g006940.3	Putative cytochrome c oxidase subunit 5C-4	Cg2g006940.3;Cg2g006940.2;Cg2g006940.1;Ciclev10017383m	AT5G40382.2	+	1&2&3	1&2&3	1&2&3	1&2&3	4	4	48.4	7.3183	6.25	-0.25625
555	10	Cg2g012940.1	Succinate dehydrogenase [ubiquinone] iron-sulfur subunit 2, mitochondrial	Cg2g012940.1	AT5G40650.1	++++++	1&2&3	1&2&3	1&2&3	1&2&3	19	4	68.1	31.234	8.93	-0.399283
556	11	Cg2g015370.2	External alternative NAD(P)H-ubiquinone oxidoreductase B1, mitochondrial	Cg2g015370.2;Cg2g015370.1	AT4G28220.1	+	1&2&3	1&2&3	1&2&3	1&2&3	30	5	55.1	71.658	5.5	-0.36378
557	12	Cg2g018390.1	Aconitate hydratase, cytoplasmic	Cg2g018390.1	AT2G05710.1	++	1&2&3	1&2&3	1&2&3	1&2&3	55	3	66.1	108.95	7.61	-0.143
558	13	Cg2g018590.1	Dihydrolipoyllysine-residue succinyltransferase component of 2-oxoglutarate dehydrogenase complex 2, mitochondrial	Cg2g018590.1	AT4G26910.2		1&2&3	1&2&3	1&2&3	1&2&3	37	6	55.9	49.528	6.93	-0.237118
559	14	Cg3g006130.1	Cytochrome b-c1 complex subunit 6	Cg3g006130.1;orange1.1t02698.1	AT1G15120.1	+++	1&2&3	1&2&3	1&2&3	1&2&3	7	7	26.4	20.929	8.94	-0.422527
560	15	Cg3g013480.1	Phosphoenolpyruvate carboxykinase [ATP]	Cg3g013480.1;Cs3g16700.1;Cg3g013480.2;Cg1g007330.2.4;Cg1g007330.2.3	AT4G37870.1	+	1&2&3	1&2&3	2	2	31	3	63.9	74.734	6.16	-0.407875
561	16	Cg3g022010.1	Cytochrome P450 82A4	Cg3g022010.1;Cs3g24180.1;Ciclev10000852m	AT4G31940.1		1&2&3	1&2&3	1&2&3	1&2	13	13	26.4	59.155	7.23	-0.100574
562	17	Cg4g000900.1	NADH-ubiquinone oxidoreductase 39 kDa subunit-related	Cg4g000900.1	AT5G10730.1	++++++	-	-	2	1&2&3	15	2	66.4	30.605	9.66	-0.0171329
563	18	Cg4g004430.3	NADP-dependent malic enzyme	Cg4g004430.3;Cg4g004430.2;Cg4g004430.1;Cs4g19200.2;Ciclev10007815m;Cs4g19200.1;Ciclev10007668m;Cs4g19200.3	AT5G25880.1		1&2&3	1&2&3	1&2&3	1&2&3	20	17	43.6	64.934	6.27	-0.149576
564	19	Cg4g007580.1	NADH-cytochrome b5 reductase-like protein	Cg4g007580.1	AT5G20080.1	+++++	-	-	-	1&2&3	20	1	59.5	36.078	8.51	-0.209451
565	20	Cg4g010670.1	Malate dehydrogenase, mitochondrial	Cg4g010670.1	AT3G15020.1	++++++	-	-	-	1&2&3	17	2	63	35.935	8.89	0.150733
566	21	Cg4g012210.1	Aconitate hydratase, cytoplasmic	Cg4g012210.1;Cg4g012210.2	AT2G05710.1	++	1&2&3	-	2	1&2&3	57	1	61.4	109.69	6.76	-0.183234
567	22	Cg4g012220.1	NADH-ubiquinone oxidoreductase subunit B17.2	Cg4g012220.1;Cg4g012220.3;Cg4g012220.2	AT4G26965.1	+++++	1&3	1	-	1&2&3	7	2	36.3	20.474	9.4	-0.963736
568	23	Cg4g012370.2	Dihydrolipoyllysine-residue succinyltransferase component of 2-oxoglutarate dehydrogenase complex 2	Cg4g012370.2;Cg4g012370.1	AT4G26910.2	+	1	-	-	1&2&3	33	4	55.9	43.764	6.51	-0.282294
569	24	Cg4g017080.2	Cytochrome c oxidase assembly protein COX15	Cg4g017080.2;Cs4g07830.1;Ciclev10008262m;Cg4g017080.1	AT5G56090.1	++	1&2&3	1&2&3	1&2&3	1&2&3	12	12	31.6	43.254	9.83	0.222449
570	25	Cg4g021120.1	Mitochondrial F1-F0 ATP synthase subunit F, predicted	Cg4g021120.1	AT4G30010.1	++	-	-	1&2&3	1&2&3	6	2	46.1	10.5	9.34	-0.553933
571	26	Cg4g021960.1	NADH dehydrogenase [ubiquinone] 1 beta subcomplex subunit 2	Cg4g021960.1	AT1G76200.1	+	1&2&3	1&2&3	1&2&3	1&2&3	5	1	65.2	7.8928	8.04	-0.811594
572	27	Cg4g024540.2	Cytochrome c oxidase, subunit Vib	Cg4g024540.2;Cg4g024540.1	AT5G58005.2	++	1&2&3	1&2&3	1&2&3	1&2&3	7	1	66	11.782	9.2	-0.558252
573	28	Cg5g015470.1	NADH kinase	Cg5g015470.1;Ciclev10021274m;Ciclev10021233m;Cs5g13340.2;Cs5g13340.1	AT1G78590.1	++++	1&2&3	1&2	1&3	1&2&3	7	7	40.1	34.301	7.63	0.0657051
574	29	Cg5g015980.1	Cytochrome P450 CYP72A219	Cg5g015980.1;Cs5g14920.1;Cs5g14950.1	AT3G14690.1	+	1&3	1&2&3	2	-	12	8	26.1	59.336	8.96	-0.140812
575	30	Cg5g018680.1	ATPase family AAA domain-containing protein 1	Cg5g018680.1;orange1.1t01246.1;orange1.1t01246.2;Ciclev10020488m;Cg5g018680.2	AT4G27680.1	++	3	1&2	1&2	1&3	4	3	16.3	41.285	7.03	-0.250678
576	31	Cg5g021490.1	Succinate dehydrogenase assembly factor 1, mitochondrial	Cg5g021490.1;Cs5g19705.1	AT2G39725.2	+++++	1&2&3	1&2&3	1&2&3	1&2&3	5	2	58.4	10.26	10.93	-0.844944
577	32	Cg5g022760.1	NADH dehydrogenase [ubiquinone] 1 beta subcomplex subunit 10-B	Cg5g022760.1	AT3G18410.2		-	-	-	1&2&3	6	1	70.8	12.432	6.52	-0.906604
578	33	Cg5g037810.1	Fumarate hydratase 1, mitochondrial	Cg5g037810.1	AT2G47510.3		1&2&3	-	-	1&2&3	26	2	36.8	102.63	5.83	-0.382567
579	34	Cg5g040000.1	Pyruvate dehydrogenase E1 component subunit alpha-3, chloroplastic	Cg5g040000.1	AT1G01090.1	++	-	3	1&2&3	1&2&3	6	1	13.8	47.903	7.61	-0.318664
580	35	Cg5g040290.3	Cytochrome b5 isoform E	Cg5g040290.3;Cg5g040290.2;Cg5g040290.1	AT5G53560.1		-	-	-	1&2&3	10	2	74.8	14.66	4.89	-0.470229
581	36	Cg5g040630.1	Cytochrome P450 703A2	Cg5g040630.1	AT1G01280.1	+	-	-	-	2&3	5	2	7.3	90.599	6.79	-0.234116
582	37	Cg5g042480.1	NAD-dependent malic enzyme 59 kDa isoform, mitochondrial	Cg5g042480.1	AT4G00570.1	++++++	1	-	3	1&2&3	35	7	79.4	64.789	5.91	-0.0945486
583	38	Cg5g044800.1	NAD-dependent malic enzyme 62 kDa isoform, mitochondrial	Cg5g044800.1	AT2G13560.1	++++++	1	-	-	1&2&3	37	3	78.3	69.442	5.32	-0.208828
584	39	Cg5g044920.2	NADH dehydrogenase [ubiquinone] 1 alpha subcomplex assembly factor 3	Cg5g044920.2;Cg5g044920.1;Cg5g044920.3;Cs1g02700.2;Cs1g02700.4	AT2G44525.1	+++++	1&2&3	1&2&3	1&2&3	1&2&3	6	2	42.1	19.031	9.3	-0.140351
585	40	Cg6g001730.1	Isocitrate dehydrogenase [NAD] catalytic subunit 5, mitochondrial	Cg6g001730.1	AT5G03290.1	++++++	1&2&3	1&2&3	1&2&3	1&2&3	21	1	54	40.761	6.57	-0.129032
586	41	Cg6g009470.1	Cytochrome c-type biogenesis protein CcmE	Cg6g009470.1;Cs6g08920.1;Ciclev10012513m;Ciclev10012386m	AT3G51790.1	+++++	1&2&3	1&2&3	1&2&3	1&2&3	7	7	29.9	29.24	9.36	-0.334483
587	42	Cg6g018480.1	ATPase WRNIP1	Cg6g018480.1;Ciclev10011546m;Cs6g17600.1	AT1G66430.1		-	-	2	2&3	3	2	8.9	40.666	5.49	0.0669291
588	43	Cg7g004100.1	Cytochrome b-c1 complex subunit 8	Cg7g004100.1;Ciclev10033444m;Ciclev10010097m;Ciclev10013576m	AT5G05370.1	+++	1&2&3	1&2&3	1&2&3	1&2&3	3	3	65.3	8.3287	9.79	-0.280556
589	44	Cg7g004820.1	2-oxoglutarate dehydrogenase, mitochondrial	Cg7g004820.1	AT3G55410.2	++++++	1	1&2&3	1&2&3	1&2&3	63	2	67.2	115.96	6.26	-0.449167
590	45	Cg7g006720.1	Fumarate reductase subunit C	Cg7g006720.1;Cs7g25000.1;Ciclev10033053m	AT4G14145.1	+	1&2&3	1&2&3	1&2&3	1&2&3	5	5	25.9	24.711	9.91	-0.613426
591	46	Cg7g007560.1	Malate dehydrogenase [NADP], chloroplastic	Cg7g007560.1;Cs7g21820.2;Cs7g21820.1;Ciclev10031559m;Ciclev10031610m	AT5G58330.2	+	1&2&3	2&3	1&3	1&2&3	12	12	36.9	48.042	6.37	-0.155353
592	47	Cg7g011520.1	Succinate dehydrogenase assembly factor 2, mitochondrial	Cg7g011520.1	AT5G51040.1	++++++	1&2&3	1&2&3	1&2&3	1&2&3	7	2	46.2	20.736	9.47	-0.63022
593	48	Cg7g013670.1	ATPase family AAA domain-containing protein 1-A	Cg7g013670.1;Cs7g14020.3;Ciclev10032439m	AT5G37600.1		-	-	-	1&2&3	20	1	72.2	39.304	5.78	-0.450843
594	49	Cg7g014530.1	Dihydrolipoyllysine-residue acetyltransferase component 4 of pyruvate dehydrogenase complex, chloroplastic	Cg7g014530.1;Cs7g13170.1;Ciclev10031397m	AT3G25860.1	+	1	-	1&2&3	1&2&3	10	9	33.2	50.016	9.05	0.125678
595	50	Cg7g017020.2	NADH-ubiquinone oxidoreductase	Cg7g017020.2;Cg7g017020.1	AT1G67350.2		-	1&2&3	-	1&2&3	8	2	74.5	12.144	7.88	-1.27245
596	51	Cg7g017080.1	Cytochrome P450 78A4	Cg7g017080.1	AT1G27390.1	+	1&2&3	1&2&3	1&2&3	1&2&3	16	1	78.5	22.06	5.15	-0.477
597	52	Cg7g017380.3	NADH dehydrogenase [ubiquinone] flavoprotein 1, mitochondrial	Cg7g017380.3;Cg7g017380.2;Cg7g017380.1;Ciclev10033600m	AT5G08530.1	+++++	-	1&2&3	1&2&3	1&2&3	27	2	64.8	53.245	8.11	-0.320165
598	53	Cg7g017790.1	Cytochrome P450 71A1	Cg7g017790.1;Cs7g10050.1;Ciclev10031102m	AT3G26310.1	+	1&3	2&3	1	-	3	2	7.5	58.334	6.15	-0.142197
599	54	Cg7g019030.1	ATP-citrate synthase alpha chain protein 1	Cg7g019030.1	AT5G05670.2		1&2&3	1&2&3	3	2	5	2	26.9	29.998	8.2	-0.102612
600	55	Cg7g022120.7	Pyruvate dehydrogenase E1 component subunit beta-1, mitochondrial	Cg7g022120.7;Cg7g022120.6;Cg7g022120.5;Cg7g022120.4;Cg7g022120.3;Cg7g022120.2;Cg7g022120.1	AT5G50850.1	++++++	-	-	1&2&3	1&2&3	20	2	80	39.697	5.95	0.052973
601	56	Cg7g023270.1	ATP synthase subunit O, mitochondrial	Cg7g023270.1	AT5G13450.1	+++++	1&3	-	1&2&3	1&2&3	24	4	68.4	26.36	9.5	-0.218143
602	57	Cg9g000290.2	[Pyruvate dehydrogenase (acetyl-transferring)] kinase, mitochondrial	Cg9g000290.2;Cg9g000290.1	AT3G06483.1	++	1&2&3	1&2&3	1&2&3	1&2&3	30	6	83.4	41.808	6.47	-0.300272
603	58	Cg9g013180.1	Cytochrome c oxidase subunit 3	Cg9g013180.1	ATMG00730.1		1&2&3	1&2&3	1&2&3	1&2&3	3	3	6	46.998	6.34	0.366425
604	59	Cg9g013190.1	Putative ATP synthase protein YMF19	Cg9g013190.1	ATMG00480.1	+	1&2&3	1&2&3	1&2&3	1&2&3	12	12	19.6	51.082	9.55	-0.384615
605	60	Cg9g013340.1	Cytochrome c oxidase subunit 2	Cg9g013340.1	ATMG00160.1		1&2&3	1&2&3	1&2&3	1&2&3	4	4	14.7	31.624	6.54	0.25448
606	61	Cg9g013490.1	ATP synthase protein MI25	Cg9g013490.1	ATMG00640.1	+	1&2&3	1&2&3	1&2&3	1&2&3	8	8	45.6	23.761	10.1	0.137674
607	62	Cg9g013970.1	Cytochrome c oxidase subunit 1	Cg9g013970.1;Cg3g009640.1;CgUng010340.1;CgUng013700.1;CgUng007880.1;CgUng008050.1	ATMG01360.1	+	1&2&3	1&2&3	1&2&3	1&2&3	2	2	7.4	23.156	7.83	0.736744
608	63	Cg9g022320.1	NADH:ubiquinone oxidoreductase	Cg9g022320.1;Ciclev10006760m	AT2G42310.1	+++++	1&2&3	1&2&3	1&2&3	1&2&3	2	1	26	11.514	9.36	-0.629
609	64	Cg9g029670.1	Isocitrate dehydrogenase NADP-dependent	Cg9g029670.1;Cg9g029670.2;orange1.1t03226.1;Ciclev10005058m;orange1.1t03226.2;orange1.1t03226.3;orange1.1t03226.4	AT1G65930.1		1&2&3	1&2&3	1&2&3	1&2&3	22	10	54.6	46.821	7.58	-0.284375
610	65	CgUng003370.1	NADP-dependent malic enzyme	CgUng003370.1;Cs4g15270.1;Cs4g15270.2;Ciclev10007810m;Cs4g15270.6;Cs4g15270.4;Cs4g15270.3;Cs4g15270.5;Ciclev10008159m	AT1G79750.1		1&2&3	1&2&3	1&2&3	1&2&3	25	22	58.2	65.329	5.89	-0.138071
611	66	CgUng005510.1	Mitochondrial proton-transporting ATP synthase complex, coupling factor F(o)	CgUng005510.1	AT5G15320.1	+	1&2&3	-	-	1&2&3	1	1	34	5.6035	10.24	-0.145283
612	67	CgUng008540.1	ATP synthase subunit alpha, mitochondrial	CgUng008540.1	ATMG01190.1		1&2&3	1&2&3	1&2&3	1&2&3	4	2	8.2	50.508	8.84	-0.129
613	68	CgUng008550.1	ATP synthase subunit alpha, mitochondrial	CgUng008550.1	ATMG01190.1		1&2&3	1&2&3	1&2&3	1&2&3	6	4	19.7	48.029	5.58	-0.470252
614	69	CgUng009130.1	Probable cytochrome c biosynthesis protein	CgUng009130.1;Cg2g013270.1;Cg9g013830.1	ATMG00830.1		1&2&3	1&3	-	2	4	4	4.6	78.972	9.96	-0.142511
615	70	CgUng009240.1	Cytochrome c biogenesis CcmF C-terminal-like mitochondrial protein	CgUng009240.1;CgUng007310.1;Cg7g001670.1	ATMG00180.1		1&3	1&2&3	1&2&3	1&2&3	4	4	8.2	46.195	10.15	-0.154567
616	71	CgUng009410.1	NADH dehydrogenase [ubiquinone] iron-sulfur protein 3	CgUng009410.1;CgUng008130.1;CgUng015680.1;CgUng007560.1;CgUng010810.1	ATMG00070.1		1&2&3	1&2&3	1&2&3	1&2&3	8	8	41.1	22.628	6.97	-0.694737
617	72	CgUng010170.1	NADH dehydrogenase [ubiquinone] iron-sulfur protein 2	CgUng010170.1;Cg9g013690.1	ATMG00510.1		1&2&3	1&2&3	1&2&3	1&2&3	2	2	13.4	13.777	6.97	-0.34252
618	73	CgUng010180.1	NADH dehydrogenase [ubiquinone] iron-sulfur protein 2	CgUng010180.1;Cg9g013700.1	ATMG00510.1	+++	1&2&3	1&2&3	1&2&3	1&2&3	1	1	13.3	12.978	7.66	-0.424779
619	74	CgUng010190.1	NADH dehydrogenase [ubiquinone] iron-sulfur protein 2	CgUng010190.1;Cg9g013710.1	ATMG00510.1		1&2&3	1&2&3	1&2&3	1&2&3	7	7	54.2	11.993	5.08	-0.337383
620	75	CgUng011290.1	Cytochrome b	CgUng011290.1;CgUng009330.1;CgUng008450.1;CgUng007460.1	ATMG00220.1	++	1&2&3	1&2&3	1&2&3	1&2&3	3	3	8.1	44.136	6.8	0.560305
621	76	CgUng011330.1	NADH-ubiquinone oxidoreductase chain 1	CgUng011330.1	ATMG01275.1	++	1&2&3	1&2&3	1&2&3	1&2&3	1	1	2.7	28.024	10.07	0.0378906
622	77	CgUng011990.1	NADH-ubiquinone oxidoreductase chain 5	CgUng011990.1;CgUng010390.1	-		1&2&3	1&2&3	1&2&3	1&2&3	4	4	27.3	17.503	5.73	-0.424675
623	78	CgUng012430.1	NADH-ubiquinone oxidoreductase chain 2	CgUng012430.1;CgUng010880.1;CgUng008930.1	-		1&2&3	1&2&3	1&2&3	1&2&3	1	1	10.6	11.043	9.25	0.403846
624	79	Ciclev10000510m	Phosphoenolpyruvate carboxykinase 1	Ciclev10000510m;Ciclev10000509m	AT4G37870.1	+	1&2&3	1&2&3	1&2&3	1&2&3	31	3	66.9	74.783	6.19	-0.400594
625	80	Ciclev10000918m	Cytochrome P450, family 81, subfamily D, polypeptide 8	Ciclev10000918m;Cs3g15630.1;Cg2g033030.2;Cg2g033030.1;Cs3g15640.1	AT4G37370.1	+	1&2&3	1&2&3	1&2	1&2&3	12	6	30.2	57.549	9.22	-0.117589
626	81	Ciclev10001316m	Cytosolic NADP+-dependent isocitrate dehydrogenase	Ciclev10001316m;Ciclev10001314m;Ciclev10001312m;Ciclev10001317m;Ciclev10001311m	AT1G65930.1		1&2&3	1&2&3	1&2&3	1&2&3	25	1	55.3	46.55	6.73	-0.316184
627	82	Ciclev10002573m	Cytochrome C oxidase 6B	Ciclev10002573m	AT1G22450.1	+	1&2&3	1&2&3	1&2&3	-	15	2	57.8	20.831	4.28	-0.874479
628	83	Ciclev10002758m	NADH-ubiquinone oxidoreductase-related	Ciclev10002758m;Cg3g012900.1;Cs3g16130.1	AT5G67590.1	++++++	1&2&3	1&2&3	1&2&3	-	4	4	22.6	17.632	10.05	-0.713548
629	84	Ciclev10003044m	NADH dehydrogenase (ubiquinone)s	Ciclev10003044m	AT1G14450.1	+++	-	1&2&3	1	-	4	1	56.2	8.149	10.83	-0.519178
630	85	Ciclev10003046m	NADH dehydrogenase (ubiquinone)s	Ciclev10003046m;Ciclev10003045m;Cg2g047420.1;CgUng003930.1	AT1G14450.1	+++	1&2&3	1&2&3	1&2&3	1&2&3	4	1	56.2	8.119	10.83	-0.484932
631	86	Ciclev10004105m	Cytochrome P450, family 83, subfamily B, polypeptide 1	Ciclev10004105m;Cs5g25880.1;Ciclev10019709m;Ciclev10004106m;Cg5g030310.1;Cs3g21550.1;Ciclev10023668m;Cg3g018560.1;Ciclev10004006m;Cs3g21580.1;Cg3g018580.1;Cs3g07330.1;Ciclev10000886m;Cg3g005190.1	AT4G31500.1		1&2&3	1&2&3	1&3	-	9	3	20.4	58.115	9	-0.118577
632	87	Ciclev10004754m	FAD/NAD(P)-binding oxidoreductase family protein	Ciclev10004754m;Ciclev10004802m	AT3G24200.1	+++++	1&2&3	1&2&3	1&2	-	19	3	55.9	56.075	8.45	-0.0842718
633	88	Ciclev10005394m	Lactate/malate dehydrogenase family protein	Ciclev10005394m;Cg9g008140.1;Ciclev10005490m;Cs9g10470.1;Cs9g10470.2;Cs1g03610.2;Ciclev10021075m;Cg5g043980.1;Cs1g03610.1	AT1G04410.1		1&2&3	1&2&3	1&2&3	1&2&3	10	10	47	35.539	6.1	0.0599398
634	89	Ciclev10005581m	Ubiquinol-cytochrome C chaperone family protein	Ciclev10005581m	AT5G51220.1	++++	1&2&3	1&2&3	1&2&3	1&2&3	14	4	54.6	32.183	9.46	-0.22
635	90	Ciclev10005587m	Ubiquinol-cytochrome C reductase iron-sulfur subunit	Ciclev10005587m	AT5G13430.1	++++++	1&2&3	1&2&3	1&2&3	-	9	1	34.2	30.423	8.59	-0.0143885
636	91	Ciclev10005707m	Electron transfer flavoprotein beta	Ciclev10005707m	AT5G43430.1	+++	1&2&3	1&2&3	1&2&3	1&2&3	20	2	82.9	27.404	6.65	-0.0278884
637	92	Ciclev10006172m	NADH dehydrogenase [ubiquinone] 1 alpha subcomplex subunit 13-B	Ciclev10006172m;Cg6g007190.1;orange1.1t01462.1;orange1.1t01461.1	AT2G33220.1	+	1&2&3	1&2&3	1&2&3	1&2&3	9	9	53.1	16.2	9.63	-0.520979
638	93	Ciclev10008900m	FAD/NAD(P)-binding oxidoreductase	Ciclev10008900m	AT5G20080.1	+++++	1&2&3	1&2&3	1&2&3	1&2&3	22	3	67.4	36.019	8.71	-0.232012
639	94	Ciclev10009920m	Cytochrome bd ubiquinol oxidase, 14kDa subunit	Ciclev10009920m;Ciclev10009887m	AT5G25450.1	+++	-	1&2&3	-	-	12	2	67.2	14.48	9.36	-0.644262
640	95	Ciclev10010074m	Cytochrome c oxidase, subunit Vib family protein	Ciclev10010074m;Cg4g023430.1;Cg4g023430.3;Ciclev10010096m;Cg4g023430.2	AT5G57815.1	++	1&2&3	1&2&3	1&2&3	1&2&3	6	1	64.6	9.3203	5.65	-0.9
641	96	Ciclev10011966m	FAD-dependent oxidoreductase family protein	Ciclev10011966m;Ciclev10011846m	AT3G56840.1	++++++	-	1&2&3	-	1&2&3	12	2	39.6	41.531	7.65	-0.0612137
642	97	Ciclev10014668m	NAD(P)H dehydrogenase B1	Ciclev10014668m;Ciclev10014666m;Cs2g22900.1;Cs2g22900.2	AT4G28220.1	++	1&2&3	1&2&3	1&2&3	-	30	5	57.6	67.464	6.91	-0.333055
643	98	Ciclev10014723m	NAD(P)H dehydrogenase B2	Ciclev10014723m	AT4G05020.1	+++	1&2&3	1&2&3	1&2&3	1&2&3	36	5	61.7	65.697	7.5	-0.326758
644	99	Ciclev10014858m	Cytochrome P450, family 706, subfamily A, polypeptide 4	Ciclev10014858m;orange1.1t03164.1;Cs5g09460.1;Ciclev10019712m;Cg5g008880.1	AT4G12300.1	+	-	1&2	-	1&2&3	12	0	21.8	59.995	8.72	-0.131144
645	100	Ciclev10017318m	Cytochrome C oxidase biogenesis Cmc1-like protein	Ciclev10017318m;Cg2g037840.1	AT1G31175.2		2&3	1&2&3	1&2&3	-	2	2	33.7	9.4076	8.67	-0.267416
646	101	Ciclev10017389m	Cytochrome c oxidase assembly factor 5	Ciclev10017389m;Ciclev10017354m;Ciclev10017391m;Cs2g29965.3;Cs2g29965.2	AT1G10865.1	+	1&2&3	1&2&3	1&2&3	1&2&3	4	4	50.7	7.9983	9.1	-0.560563
647	102	Ciclev10018656m	2-oxoglutarate dehydrogenase, E1 component	Ciclev10018656m	AT3G55410.2	+++++	1&2&3	1&2&3	1&2&3	1&2&3	73	12	70.5	116.05	6.51	-0.457129
648	103	Ciclev10019002m	NADH-ubiquinone dehydrogenase, mitochondrial, putative	Ciclev10019002m	AT5G37510.1	+++++	1&2&3	1&2&3	-	-	47	1	78.5	80.703	6.25	-0.175169
649	104	Ciclev10019615m	Electron-transfer flavoprotein:ubiquinone oxidoreductase	Ciclev10019615m;Cs5g23030.1;Cg5g027720.1;Ciclev10019869m;Cs5g23030.2;Cg5g027720.2	AT2G43400.1		1&2&3	1&2&3	1&2&3	1&2&3	23	23	54.3	60.289	6.69	-0.367837
650	105	Ciclev10019826m	Cytochrome P450, family 76, subfamily C, polypeptide 4	Ciclev10019826m;CgUng003810.1;Cs8g09720.1;Ciclev10028239m	AT2G45550.1	+	1&2&3	1&2&3	1&2&3	2	20	2	47.1	56.28	8.4	-0.0953908
651	106	Ciclev10019839m	Fumarase 1	Ciclev10019839m;Ciclev10019838m;Cs5g33580.1;Ciclev10019851m	AT2G47510.3	+++++	1&2&3	1&2&3	1&2&3	1&2&3	26	2	69.2	53.532	8.31	-0.148893
652	107	Ciclev10020378m	Malate dehydrogenase	Ciclev10020378m;Cg5g010240.2;Cg5g010240.1	AT3G47520.1	+	1&2&3	1&2&3	1&2&3	1&2&3	14	1	47.6	43.35	7.59	0.130583
653	108	Ciclev10020516m	Cytochrome P450, family 704, subfamily A, polypeptide 2	Ciclev10020516m;orange1.1t00261.2;orange1.1t00261.1;Ciclev10019805m	AT2G45510.1	+	2&3	2&3	-	1&2&3	1	1	3.3	44.738	8.63	-0.139031
654	109	Ciclev10020878m	Phosphoenolpyruvate carboxylase family protein	Ciclev10020878m	AT4G10750.1	+	-	-	1&3	1&2&3	6	1	25	37.721	4.92	-0.18892
655	110	Ciclev10021064m	Phosphoenolpyruvate carboxykinase, N-terminal	Ciclev10021064m;Cs5g25210.2;Ciclev10020460m;Cg5g029600.1;Cg5g029600.2;Cs5g25210.1;Cg5g029600.3.3;Cg5g029600.3.4;Cg5g029600.3.1;Cg5g029600.3.2;Cg5g029600.3;Cg5g029600.4	-	+++++	1&2&3	1&2&3	1&2&3	1&2&3	4	4	15.9	35.482	9.41	0.115269
656	111	Ciclev10021824m	NADH-ubiquinone oxidoreductase 24 kDa subunit, putative	Ciclev10021824m;Cs5g30410.1;Ciclev10021811m;Cg5g034620.1	AT4G02580.1	++++++	1&2&3	1&2&3	1&2&3	1&2&3	12	12	52.2	28.275	8.59	-0.38419
657	112	Ciclev10022328m	ATPase, F1 complex, delta/epsilon subunit	Ciclev10022328m	AT5G47030.1	++++++	1&2&3	1&2&3	1&2&3	1&2&3	14	3	80	21.257	6.42	-0.0055
658	113	Ciclev10022455m	Cytochrome oxidase assembly protein 1	Ciclev10022455m;Cg5g033270.1;Cs5g29070.1;Cs5g29070.2	AT2G20390.1	+++	1&2&3	1&2&3	1&2&3	1&2&3	7	7	46.5	19.977	9.15	-0.217297
659	114	Ciclev10022817m	Cytochrome B5 isoform E	Ciclev10022817m;Ciclev10022813m;Ciclev10022811m;orange1.1t02538.4;orange1.1t02538.3;orange1.1t02538.2;orange1.1t02538.1;Cg5g018640.2;Cg5g018640.1;Ciclev10022864m;orange1.1t02538.5;Cg5g018640.3	AT5G53560.1		1&2&3	1&2&3	1&3	1&2&3	6	6	67.2	15.184	5.11	-0.369403
660	115	Ciclev10023388m	Cytochrome C1 family	Ciclev10023388m;Cg5g021130.1	AT5G40810.1	++++++	1&2&3	1&2&3	1&2&3	1&2&3	14	0	49.7	34.071	6.51	-0.157097
661	116	Ciclev10023966m	Cytochrome P450, family 83, subfamily B, polypeptide 1	Ciclev10023966m;Cg5g030400.1;Cs5g25950.1	AT4G31500.1	+	1&2&3	1&2&3	1&3	1&3	13	5	30.8	56.109	8.58	-0.0542857
662	117	Ciclev10024198m	Cytochrome p450 72c1	Ciclev10024198m	AT3G14680.1	+	-	1&2&3	-	-	2	1	6.4	37.559	9.3	-0.0277439
663	118	Ciclev10025149m	Succinate dehydrogenase 1-1	Ciclev10025149m;Cg1g004150.1;Cs1g24020.1	AT5G66760.1	++++++	1&2&3	1&2&3	1&2&3	1&2&3	34	34	70.3	69.68	6.04	-0.368829
664	119	Ciclev10025396m	Cytochrome P450 superfamily protein	Ciclev10025396m;Cs1g17410.1;Ciclev10025391m;Cg1g010650.1;Cg1g010620.1;Cg5g012650.1;Cg5g012660.1;orange1.1t02788.1;Ciclev10025417m;Cg2g025580.1;Cs1g17390.1;Ciclev10025392m;Ciclev10025388m;orange1.1t02784.2;orange1.1t02784.1;orange1.1t02775.1;Ciclev10025378m;Ciclev10025377m;Cg2g025550.1;Cg1g021450.1;orange1.1t02784.3;Cs1g10500.1;Cg1g021450.3	AT5G07990.1		1&2&3	1&2&3	1	-	17	2	37.2	58.61	8.75	-0.147945
665	120	Ciclev10025945m	Peroxisomal NAD-malate dehydrogenase 1	Ciclev10025945m;Ciclev10026253m;Ciclev10026149m	AT2G22780.1	++	1&2&3	1&2&3	1&2&3	2	20	1	77.4	37.612	8.1	0.158101
666	121	Ciclev10026079m	Cytochrome C1 family	Ciclev10026079m	AT5G40810.1	++++	1&2&3	1&2&3	1&2&3	1&2&3	11	2	47.7	35.709	6.32	-0.329412
667	122	Ciclev10026323m	Protein in chloroplast ATPase biogenesis	Ciclev10026323m;Ciclev10026287m;Ciclev10026271m;Ciclev10025986m	AT4G34090.2	+++++	1	1&2&3	1&2&3	-	11	2	40.4	28.331	9.72	0.113333
668	123	Ciclev10026474m	NADH-ubiquinone oxidoreductase 20 kDa subunit, mitochondrial	Ciclev10026474m;Cs1g18560.1;Cg1g009440.1	AT5G11770.1	++++	1&2	2&3	1&2&3	1&2&3	7	5	39	23.815	10.07	-0.211268
669	124	Ciclev10026686m	NADH-ubiquinone oxidoreductase-related	Ciclev10026686m;Ciclev10026737m	AT5G67590.1	+++++	1&2	1&2&3	1&2&3	-	7	1	54.2	17.461	9.94	-0.656774
670	125	Ciclev10026826m	Cytochrome c oxidase 19-2	Ciclev10026826m;Cs1g15490.1;Cg1g014210.1	AT1G69750.5	++	1&2	1&3	2&3	1&2	3	3	31	11.258	7.69	-0.929
671	126	Ciclev10026828m	Cytochrome c oxidase-related	Ciclev10026828m;Cg1g007140.1;Cs1g21090.1	AT4G37830.1	++++++	1&2&3	1&2&3	1&2&3	1&2&3	5	5	31	11.427	8.74	-0.684
672	127	Ciclev10026832m	NADH-ubiquinone oxidoreductase B8 subunit, putative	Ciclev10026832m	AT5G47890.1	++++++	1&3	1&2&3	1&2&3	-	5	1	55.1	11.064	9.3	-0.410204
673	128	Ciclev10028262m	Alternative NAD(P)H dehydrogenase 2	Ciclev10028262m;Ciclev10028260m	AT2G29990.1	++++	1&2&3	1&2&3	1&2&3	1&2&3	22	6	60.7	55.077	8.95	-0.042485
674	129	Ciclev10028714m	Isocitrate dehydrogenase 1	Ciclev10028714m;Cg8g000570.1;Cs8g01620.1;Cs8g01610.1	AT4G35260.1	++++++	1&2&3	1&2&3	1&2&3	1&2&3	21	13	59.3	39.195	8.54	-0.100279
675	130	Ciclev10029076m	ATPase assembly factor ATP10, mitochondria	Ciclev10029076m;Ciclev10029074m;Cg8g018590.3;Cg8g018590.1;Cg8g018590.2	AT1G08220.1	+++++	1&2&3	1&2&3	1&2&3	1&2&3	8	4	35.1	30.095	9.46	-0.153962
676	131	Ciclev10029753m	Cytochrome-c oxidases	Ciclev10029753m;Cg8g017950.1	AT4G21105.3	+	1&2&3	1&2&3	1&2&3	1&2&3	4	1	69.6	7.8061	9.75	-0.353623
677	132	Cs1g02700.1	NADH dehydrogenase [ubiquinone] 1 alpha subcomplex assembly factor 3	Cs1g02700.1;Cs1g02700.3;Ciclev10022559m;Ciclev10022551m	AT2G44525.1	++	1&2&3	1&2&3	1&2	-	5	1	44.4	13.851	8.91	0.234921
678	133	Cs1g02810.1	NAD-dependent malic enzyme 62 kDa isoform, mitochondrial	Cs1g02810.1;Ciclev10024268m	AT2G13560.1	++++++	1&2&3	1&2&3	1&2&3	1&2&3	37	3	78.3	69.464	5.43	-0.208347
679	134	Cs1g04030.1	Probable ATP synthase 24 kDa subunit, mitochondrial	Cs1g04030.1;Ciclev10026373m;Cs1g04030.2	AT2G21870.1	++++++	1&2&3	1&2&3	1&2&3	1&2&3	29	4	63.3	27.522	8.9	-0.537083
680	135	Cs1g09500.2	Pyruvate dehydrogenase E1 component subunit alpha type I, mitochondrial	Cs1g09500.2;Ciclev10000963m;Cg1g023150.1;Cs1g09500.3;Cs1g09500.1;Ciclev10001497m;Cg1g023150.2;Ciclev10001484m;Cg1g023150.3	AT5G09300.1	++	1&2&3	1&2&3	1&2&3	1&2&3	18	17	44	54.404	7.14	-0.40823
681	136	Cs1g13240.2	Cytochrome c oxidase subunit 5b-2, mitochondrial	Cs1g13240.2;Ciclev10026657m;Cg1g016850.1;Cs1g13240.1;Ciclev10026654m;Cs1g13240.3	AT1G80230.1	+++++	1&2&3	1&2&3	1&2&3	1&2&3	9	9	57.9	18.016	5.46	-0.52561
682	137	Cs1g16240.1	NADH dehydrogenase [ubiquinone] 1 alpha subcomplex subunit 6	Cs1g16240.1;Cg3g006560.1;Ciclev10002936m	AT3G12260.1	+++	1&2&3	1&2&3	1&2&3	1&2&3	10	1	73.5	15.068	9.07	-0.263636
683	138	Cs1g17930.6	Dihydrolipoyllysine-residue acetyltransferase component 2 of pyruvate dehydrogenase complex, mitochondrial	Cs1g17930.6;Cs1g17930.4;Cs1g17930.3;Cs1g17930.1;Cg1g010070.1;Cs1g17930.2;Cs1g17930.5	AT3G13930.1		1&2&3	-	1&2&3	1&2&3	32	5	72.8	43.291	5.66	-0.324
684	139	Cs1g21030.3	Malate dehydrogenase 1, mitochondrial	Cs1g21030.3;Cs1g21030.2;Cs1g21030.5;Cs1g21030.4;Cs1g21030.1;Cs1g21030.6;Cs1g21030.7	AT2G22780.1	+	1&2&3	1&2&3	1&2&3	1&2&3	20	1	85.8	33.907	7.54	0.232508
685	140	Cs1g21570.2	NADH dehydrogenase [ubiquinone] iron-sulfur protein 4, mitochondrial	Cs1g21570.2;Cg1g006660.1;Cs1g21570.3;Cs1g21570.1;Cg1g006660.2;Ciclev10017436m;Cg9g012530.1	AT5G67590.1	+++++	1&2&3	1&2&3	1&2&3	1&2&3	7	1	56.8	17.462	9.76	-0.654194
686	141	Cs1g26040.6	Aconitate hydratase 2, mitochondrial	Cs1g26040.6;Cs1g26040.1;Cs1g26040.4;Cs1g26040.2;Cs1g26040.5;Cs1g26040.3;Cs1g26040.7	AT2G05710.1		1&2&3	1&2&3	1&2&3	1&2&3	25	2	32.7	90.283	6.28	-0.115078
687	142	Cs1g26380.1	Isocitrate dehydrogenase [NAD] regulatory subunit 1, mitochondrial	Cs1g26380.1;Ciclev10025889m	AT4G35260.1	+++	-	2&3	-	-	18	1	55.5	40.27	8.31	-0.0876011
688	143	Cs2g01980.1	NADH-ubiquinone oxidoreductase	Cs2g01980.1;Ciclev10017100m;Cg2g046210.1;Ciclev10016738m	AT4G16450.2	+	1&2&3	1&2&3	1&2&3	1&2&3	3	3	34	15.945	10.06	-0.440278
689	144	Cs2g03230.3	Cytochrome b2, mitochondrial	Cs2g03230.3;Cs2g03230.2;Cg2g044990.3;Cs2g03230.5;Cg2g044990.1;Cs2g03230.1;Cg2g044990.2;Cs2g03230.4	AT4G18360.4		-	1&2&3	1&2&3	1&2&3	23	3	77.1	40.807	8.88	-0.0336927
690	145	Cs2g04500.4	NADH:ubiquinone oxidoreductase complex I intermediate-associated protein 30	Cs2g04500.4;Cs2g04500.1;Cs2g04500.5;Cs2g04500.2;Cs2g04500.3;Cs2g04500.7;Cg2g043680.1;Cs2g04500.6;Ciclev10018335m	AT4G18810.1	++	3	2	1&2	1&2&3	6	6	12.3	65.856	8.5	-0.275833
691	146	Cs2g05210.1	Assembly factor 1 for F1 component of mitochondrial ATP synthase	Cs2g05210.1;Cg2g042940.1;Ciclev10016425m	AT2G34050.1	++++++	1&2&3	1&2&3	1&2&3	1&2&3	8	8	33.7	28.356	9.08	-0.192276
692	147	Cs2g06860.1	External NADH-ubiquinone oxidoreductase 1, mitochondrial	Cs2g06860.1;Cg2g041270.1;Cs2g22870.1;Ciclev10017486m;Cg2g015330.1;Ciclev10014716m	AT4G05020.1	+++	1&2&3	1&2&3	1&2&3	1&2&3	36	5	29.4	136.9	8.03	-0.250617
693	148	Cs2g13550.1	ATP synthase subunit beta, mitochondrial	Cs2g13550.1;Cs2g13550.2;Ciclev10015332m	AT5G08680.1	+++++	1&2&3	1&2&3	1&2&3	1&2&3	35	13	77.6	59.85	6.06	-0.10233
694	149	Cs2g13560.1	Oxidoreductase NAD-binding domain containing protein	Cs2g13560.1;Ciclev10016183m;Ciclev10016180m;Ciclev10016160m;Cs2g13560.2;Ciclev10016124m;Cg2g034190.1	AT1G15140.1	+	1&2	3	1&2	1&2&3	3	3	14.9	30.311	8.96	-0.0382979
695	150	Cs2g14600.1	Cytochrome b-c1 complex subunit Rieske-3, mitochondrial	Cs2g14600.1;Cg2g009670.1;Ciclev10016224m	AT5G13430.1	++++	1&2&3	1&2&3	1&2&3	1&2&3	18	13	51.6	30.097	8.94	-0.201455
696	151	Cs2g15520.1	Phosphoenolpyruvate carboxylase 2	Cs2g15520.1;Ciclev10014164m	AT2G42600.3	+	1&2&3	1&2&3	1&2&3	2	25	0	31.3	110.15	6.1	-0.378238
697	152	Cs2g21190.3	Dihydrolipoyllysine-residue succinyltransferase component of 2-oxoglutarate dehydrogenase complex 2, mitochondrial	Cs2g21190.3;Ciclev10017966m;Cs2g21190.1;Cs2g21190.2	AT4G26910.1		1&2&3	1&2&3	1&2&3	-	35	4	60.1	43.663	5.97	-0.193516
698	153	Cs2g21430.2	Aconitate hydratase 2, mitochondrial	Cs2g21430.2;Ciclev10014140m;Cs2g21430.1;Cs2g21430.3;Cs2g21430.5;Ciclev10014214m;Cs2g21430.4	AT2G05710.1	+	1&2&3	1&2&3	1&2&3	1&2&3	56	4	66.1	109.02	7.34	-0.1504
699	154	Cs2g24100.2	Succinate dehydrogenase [ubiquinone] iron-sulfur subunit 2, mitochondrial	Cs2g24100.2;Ciclev10016181m;Cs2g24100.1;Ciclev10016521m;Cs1g01400.2;Cg1g029320.1;Cs1g01400.1;Ciclev10027338m	AT5G40650.1	+++++	1&2&3	1&2&3	1&2&3	-	19	4	67.4	31.522	9.07	-0.38227
700	155	Cs2g24280.1	ATP synthase mitochondrial F1 complex assembly factor 2, mitochondrial	Cs2g24280.1;Ciclev10015882m;Cg2g012780.1;Cs2g24280.2;Ciclev10015975m	AT5G40660.1	++	1&2&3	1&2&3	1&2&3	1&2&3	9	9	23.8	37.115	7.02	-0.243675
701	156	Cs2g27720.3	IsIsocitrate dehydrogenase [NADP], mitochondrial	Cs2g27720.3;Cg2g006890.1;Cs2g27720.1;Ciclev10014816m;Cs2g27720.2;Cg2g006890.2;Cg2g006890.3	AT5G14590.1	+++	1&2&3	1&2&3	1&2&3	1&2&3	30	23	62.9	55.137	8.73	-0.285336
702	157	Cs2g28210.2	Formate dehydrogenase, mitochondrial	Cs2g28210.2;Cg2g006450.1;Cs2g28210.1;Ciclev10015585m;Cs2g28210.4	AT5G14780.1	++++	1&2&3	1&2&3	1&2&3	1&2&3	27	3	79.9	42.231	8.33	-0.24375
703	158	Cs2g29150.4	Cytochrome oxidase assembly protein shy1	Cs2g29150.4;Cs2g29150.2;Cs2g29150.5;Cg2g005580.1;Ciclev10015784m;Cs2g29150.3;Cs2g29150.1;Ciclev10018144m;orange1.1t02028.1;Cg2g001540.1	AT3G17910.1	++++	1&2&3	1&2&3	1&2&3	1&2&3	12	12	50.6	39.07	9.17	-0.324425
704	159	Cs2g29240.1	Nuclear control of ATPase protein 2	Cs2g29240.1;Cg2g005500.1	AT5G12290.4	+	1&2&3	1&2&3	1&2&3	1&2&3	36	4	65.8	67.873	6.46	-0.169036
705	160	Cs3g03120.4	Probable cytochrome c	Cs3g03120.4;Cs3g03120.3;Cs3g03120.2;Cs3g03120.1;Ciclev10002895m;Cg4g006160.3;Cg4g006160.2;Cg4g006160.1;Cs3g03120.5	AT4G10040.1	++	1&2&3	1&2&3	1&2&3	1&2&3	5	2	49.1	12.193	9.57	-0.561607
706	161	Cs3g03290.2	Cytochrome c oxidase biogenesis protein Cmc1-like protein	Cs3g03290.2;Cs3g03290.1;Ciclev10002997m;Ciclev10002996m;Cg4g005770.3;Cg4g005770.2;Cg4g005770.1	AT4G21192.2	+	2	2	1&2&3	1&2&3	3	3	37.3	9.8644	8.98	-0.839759
707	162	Cs3g07610.1	Cytochrome-c oxidase/electron carrier	Cs3g07610.1	AT4G21105.3	+	1&2&3	1&2&3	1&2&3	-	4	1	69.6	7.8221	9.75	-0.391304
708	163	Cs3g08960.8	Cytochrome c oxidase assembly protein COX11, mitochondrial	Cs3g08960.8;Cs3g08960.5;Cs3g08960.3;Ciclev10002120m;Cg3g008230.1;Cs3g08960.1;Ciclev10002248m;Cs3g08960.2;Ciclev10002240m;Cs3g08960.6;Cg3g008230.2;Cs3g08960.7;Cs3g08960.4	AT1G02410.3	+++	1&2&3	1&2&3	1&2&3	1&2&3	7	7	39.8	29.162	8.87	-0.355469
709	164	Cs3g09720.1	Alternative oxidase 1a, mitochondrial	Cs3g09720.1;Ciclev10001766m;Cg3g009340.1	AT3G22370.1	++++++	1&2&3	1&2&3	1&2&3	1&2&3	23	20	65.8	38.179	8.81	-0.384226
710	165	Cs3g17160.2	NADPH-cytochrome P450 reductase	Cs3g17160.2;Cs3g17160.1;Ciclev10000469m;Cg3g013940.1	AT4G24520.2		1&2&3	1&2&3	1&2&3	2	5	3	11.1	62.399	5.35	-0.353047
711	166	Cs3g17930.1	Cytochrome C oxidase polypeptide vib, putative	Cs3g17930.1;Cs3g17930.2	AT1G22450.1	+	1&2&3	1&2&3	1&2&3	2&3	15	0	57.8	20.873	4.25	-0.932292
712	167	Cs3g22480.1	Dihydrolipoyllysine-residue acetyltransferase component 2 of pyruvate dehydrogenase complex, mitochondrial	Cs3g22480.1;Cg3g020270.1;Ciclev10001084m	AT1G34430.1	+	1	1&2&3	1&3	1&2&3	4	3	13.1	48.054	7.71	0.0842795
713	168	Cs3g23750.1	Succinate dehydrogenase 5	Cs3g23750.1;Ciclev10002311m;Cg3g021600.1;Cs3g23750.2	AT1G47420.1	+++++	1&2&3	1&2&3	1&2&3	1&2&3	14	14	55.2	26.383	6.54	-0.105809
714	169	Cs3g25840.4	ATP synthase E chain	Cs3g25840.4;Cs3g25840.3;Cs3g25840.2;Cs3g25840.1;Ciclev10003088m;Cg3g023750.2;Cg3g023750.1;Cs8g07960.1;Ciclev10029771m	AT3G01130.8	++	1&2&3	1&2&3	1&2&3	1&2&3	2	2	68.1	4.9219	10.17	0.744681
715	170	Cs4g02520.1	Cytochrome c oxidase subunit 6b-3	Cs4g02520.1;Ciclev10009180m;Cg4g023410.1	AT2G23810.1		1&2&3	1&2&3	1&2&3	1&2&3	10	6	18.9	49.395	8.76	0.00454545
716	171	Cs4g03360.2	NADH dehydrogenase [ubiquinone] 1 beta subcomplex subunit 2	Cs4g03360.2;Cs4g03360.1;Ciclev10010115m;Ciclev10010113m	AT1G76200.1	+	1&2&3	1&2&3	1&2&3	1&2&3	6	2	65.2	7.9118	8.98	-0.830435
717	172	Cs4g10100.2	Dihydrolipoyllysine-residue succinyltransferase component of 2-oxoglutarate dehydrogenase complex 1, mitochondrial	Cs4g10100.2;Cs4g10100.1;Ciclev10008189m	AT4G26910.1		1&2&3	1&2&3	1&2&3	1&2&3	35	6	64.7	39.776	7.78	-0.290685
718	173	Cs4g10270.2	NADH:ubiquinone oxidoreductase family protein	Cs4g10270.2;Ciclev10009642m;Cs4g10270.1	AT4G26965.1	+++++	1&2&3	1&2&3	1&2&3	1&2&3	12	7	63.2	20.521	9.43	-1.00879
719	174	Cs4g10280.1	Aconitate hydratase 2, mitochondrial	Cs4g10280.1;Ciclev10007338m;Cs4g10280.3;Cs4g10280.2	AT2G05710.1	++	1&2&3	1&2&3	1&2&3	1&2&3	61	3	69.1	109.65	6.9	-0.184132
720	175	Cs4g13470.1	Hydrogen-transporting ATP synthase	Cs4g13470.1;Ciclev10009919m;Cg7g009410.1;Cs4g13470.2;Ciclev10010010m	AT2G19680.2	++++	1&2&3	1&2&3	1&2&3	1&2&3	9	6	73	14.059	9.06	-0.3
721	176	Cs4g17550.1	NADH-cytochrome b5 reductase-like protein	Cs4g17550.1	AT5G20080.1	++++	1&2&3	1&2&3	1&2&3	1&2&3	21	0	66.5	36.036	8.51	-0.224085
722	177	Cs4g18700.2	NADH dehydrogenase [ubiquinone] iron-sulfur protein 7, mitochondrial	Cs4g18700.2;Cs4g18700.1;Cg4g006440.1;Cs4g18690.1	AT5G11770.1	+++++	1&2&3	1&2&3	1&2&3	1&2&3	10	8	57.1	23.881	9.55	-0.134101
723	178	Cs4g18720.1	Hydrogen-transporting ATP synthase, rotational mechanism, putative	Cs4g18720.1;Ciclev10009918m;Cg4g006420.2;Cg4g006420.1	AT4G29480.1	++++	1&2&3	1&2&3	1&2&3	1&2&3	7	4	54.9	14.126	8.94	-0.3
724	179	Cs5g02870.3	ATPase family AAA domain-containing protein 1-A	Cs5g02870.3;Cs5g02870.2;Cs5g02870.1;Ciclev10018858m;Cg5g002000.1;Cs5g02870.4	AT1G64110.4		1&2&3	1&2&3	1	-	6	4	11.5	84.491	6.69	-0.312696
725	180	Cs5g04830.1	NADH-ubiquinone reductase complex 1 MLRQ subunit	Cs5g04830.1;Ciclev10023087m;Cg5g004400.1	AT3G48140.1	+	1&2&3	1&2&3	1&2&3	1&2&3	8	8	54.5	10.027	9.39	-0.231818
726	181	Cs5g07370.1	ATP synthase subunit delta, mitochondrial	Cs5g07370.1;Cg5g006980.1	AT5G47030.1	++++++	1&2&3	1&2&3	1&2&3	1&2&3	14	3	80	21.287	6.07	0.022
727	182	Cs5g09100.1	NADH dehydrogenase [ubiquinone] 1 beta subcomplex subunit 8, mitochondrial	Cs5g09100.1;Ciclev10022867m;Cg5g008500.1;Cs5g09100.2;Ciclev10022943m	AT5G47570.1	+++	1&2&3	1&2&3	1&2&3	1&2&3	4	4	50.4	13.265	7.87	0.0232
728	183	Cs5g09310.3	NADH dehydrogenase (ubiquinone) complex I, assembly factor 6	Cs5g09310.3;Cs5g09310.1;Cs5g09310.2;Cg5g008710.1	AT1G62730.1	++++	1&2&3	1&2&3	1&2&3	1&2&3	19	3	77.7	33.691	8.83	-0.140864
729	184	Cs5g10730.1	Malate dehydrogenase, mitochondrial	Cs5g10730.1	AT3G47520.1	+	1&2&3	1&2&3	1&2&3	1&2&3	14	1	47.6	43.422	8.16	0.13301
730	185	Cs5g11880.2	ATP synthase subunit gamma, mitochondrial	Cs5g11880.2;Ciclev10021456m;Cs5g11880.1;Ciclev10021169m;Cg5g011350.1;Ciclev10021789m	AT2G33040.1	+	1&2&3	1&2&3	1&2&3	1&2&3	19	19	72	32.129	8.62	-0.191126
731	186	Cs5g14900.1	Cytochrome P450 72C1	Cs5g14900.1;Cg5g016000.2;Cg5g016000.1;Cg5g016000.4;Cg5g016000.3;Cs5g14880.1;Cs5g14840.1;Ciclev10024662m;Ciclev10024650m;Ciclev10024622m;CgUng021830.1;Ciclev10024629m;Cg5g015990.1;Cg7g004190.1;Cs7g29270.1;Ciclev10031065m	AT3G14690.2		1&2&3	-	-	1	24	1	54.2	59.911	8.96	-0.153257
732	187	Cs5g16400.1	NADH dehydrogenase [ubiquinone] iron-sulfur protein 1, mitochondrial	Cs5g16400.1;Cg8g017220.1	AT5G37510.1	+++++	1&2&3	1&2&3	1&2&3	1&2&3	47	1	78.5	80.724	6.29	-0.168151
733	188	Cs5g17270.1	Cytochrome c1-1, heme protein, mitochondrial	Cs5g17270.1	AT5G40810.1	+++	-	-	1&2&3	-	14	1	40	42.374	8.18	-0.0233766
734	189	Cs5g19640.1	Probable cytochrome c	Cs5g19640.1;Ciclev10022949m;Cs5g19640.2;CON__P62894	AT4G10040.1	++	1&2&3	1&2&3	1&2&3	1&2&3	6	0	57.1	12.241	9.46	-0.699107
735	190	Cs5g19810.1	2-oxoglutarate dehydrogenase, mitochondrial	Cs5g19810.1;Cs5g19810.2	AT3G55410.2	+++++	1&2&3	1&2&3	1&2&3	1&2&3	72	1	70.5	116.08	6.55	-0.463281
736	191	Cs5g24860.2	Probable NADH dehydrogenase [ubiquinone] 1 alpha subcomplex subunit 12	Cs5g24860.2;Ciclev10022653m;Cg5g029230.1;Cs5g24860.4;Cs5g24860.1;Ciclev10022905m;Cs5g24860.3	AT3G03100.1	+++	1&2&3	1&2&3	1&2&3	1&2&3	11	11	74.2	18.366	8.6	-1.01806
737	192	Cs5g25030.1	NADH dehydrogenase [ubiquinone] iron-sulfur protein 6, mitochondrial	Cs5g25030.1;Ciclev10023015m;Cg5g029410.1	AT3G03070.1	+++++	1&2&3	1&2&3	1&2&3	1&2&3	8	8	60.8	11.309	6.95	-0.234314
738	193	Cs5g25920.1	Cytochrome P450-dependent monooxygenase-like protein	Cs5g25920.1;Cs1g04220.1;Ciclev10027382m;Cg1g026940.1;Cs5g25070.1;Ciclev10019775m;Cg5g029480.1;Cg5g029470.1;Ciclev10023326m;Cs5g25060.1	AT4G31500.1	+	1&2&3	1&2&3	1&2&3	-	13	0	33.9	48.787	7.12	-0.106161
739	194	Cs5g27970.1	Cytochrome b5	Cs5g27970.1;Ciclev10022818m;Cg5g032480.1	AT2G32720.1		1&2&3	1&2&3	1&2&3	1&2&3	4	4	35.8	14.801	4.94	-0.30597
740	195	Cs5g29000.2	NADH dehydrogenase [ubiquinone] 1 alpha subcomplex subunit 9, mitochondrial	Cs5g29000.2;Cs5g29000.1;Ciclev10020469m;Ciclev10020464m;Cg5g033200.2;Cg5g033200.1;Cs5g29000.3;Cs5g29000.4	AT2G20360.1	+++++	1&2&3	1&2&3	1&2&3	1&2&3	27	27	69.2	44.21	9.26	-0.14075
741	196	Cs5g29390.1	Succinyl-CoA ligase [ADP-forming] subunit beta, mitochondrial	Cs5g29390.1;Ciclev10020300m;Cg5g033580.1	AT2G20420.1	++++++	1&2&3	1&2&3	1&2&3	1&2&3	39	39	79.6	45.26	5.98	0.00379147
742	197	Cs5g31890.2	Cytochrome c-type biogenesis protein cycL, putative	Cs5g31890.2;Cs5g31890.1;Ciclev10022630m;Cg5g036120.1	AT1G15220.2	++	1&3	1&2&3	1&2&3	1&2&3	4	4	27.7	18.054	9.33	-0.589308
743	198	Cs5g33810.2	Iron sulfur subunit of succinate dehydrogenase (Truncated)	Cs5g33810.2;Cs5g33810.1;Ciclev10022860m;Cg5g038050.1	AT2G34520.1	+++	1&2&3	1&2&3	1&2&3	1&2&3	3	3	22.2	15.077	11.14	-0.557937
744	199	Cs6g01210.3	ATP-citrate synthase alpha chain protein 2	Cs6g01210.3;Cs6g01210.2;Cs6g01210.1;Cg5g014030.1;Ciclev10013702m;Cs6g01210.4;Cs6g01210.5;Cg5g014030.2;Cs7g08950.2;Cs7g08950.1;Ciclev10031636m;Ciclev10031633m;Cg7g019020.3;Cg7g019020.2;Cg7g019020.1;Cs7g08950.3;Cs7g08950.4	AT1G09430.1	++	1&2&3	1&2&3	1	3	8	8	24.1	46.604	5.52	-0.0751773
745	200	Cs6g05950.1	Mitochondrial ATP synthase 6 kDa subunit (Fragment)	Cs6g05950.1;Ciclev10013313m	AT5G59613.2	+++	1&2&3	1&2&3	1&2&3	1&2&3	4	2	50.9	6.6696	10.9	-0.534545
746	201	Cs6g10400.1	NADH dehydrogenase [ubiquinone] 1 alpha subcomplex subunit 1	Cs6g10400.1	AT3G08610.1		1&2&3	1&2&3	1&2&3	1&2&3	3	3	37.9	7.2874	8.2	-0.10303
747	202	Cs6g11970.2	Isocitrate dehydrogenase [NAD] catalytic subunit 5, mitochondrial	Cs6g11970.2;Ciclev10011990m;Cs6g11970.1;Ciclev10011936m;Cs6g11970.3;Cg8g011740.1;Cg8g011670.1;Cg8g011710.1;Cs8g14000.1;Cg8g011550.1;Cg8g011600.1;Cs8g13910.1;orange1.1t05055.1;Cg8g011780.1;orange1.1t04767.1;Ciclev10027907m;orange1.1t04768.1	AT5G03290.1	++++++	-	1&2&3	1&2&3	-	21	1	54	40.777	6.56	-0.135753
748	203	Cs6g14660.1	Ubiquinol-cytochrome c reductase complex 8.0 kDa protein, putative	Cs6g14660.1;Ciclev10013267m;Cg6g015550.1;Cs6g14660.2;Ciclev10013189m	AT3G52730.1	+++	1&2&3	1&2&3	1&2&3	1&2&3	6	6	54.2	8.3374	9.15	-0.501389
749	204	Cs6g16650.1	Cytochrome P450 98A2	Cs6g16650.1;Ciclev10011520m;Cg6g017470.1	AT2G40890.1		-	-	-	1&2	1	1	3	57.708	8.45	-0.246063
750	205	Cs6g18820.1	Cytochrome c oxidase biogenesis protein Cmc1-like	Cs6g18820.1;Ciclev10013207m;Cg6g019700.1;Cs6g18820.2;Ciclev10013289m	AT5G16060.1	+	1&2&3	1&2&3	1&2&3	1&2&3	4	4	46.2	10.908	8.88	-1.02903
751	206	Cs6g19590.1	NADH-ubiquinone reductase complex 1 MLRQ subunit	Cs6g19590.1;Ciclev10013823m;Cg6g020530.1	AT3G29970.1	+	-	1&2&3	1&2&3	2&3	3	3	43.6	11.086	10	-0.615957
752	207	Cs6g20590.2	Protein midA, mitochondrial	Cs6g20590.2;Cs6g20590.1;Ciclev10011611m;Cg6g023840.1;Ciclev10011971m	AT3G28700.1	+++++	1&2&3	1&2&3	1&2&3	1&2&3	17	17	41.2	53.559	5.44	-0.301449
753	208	Cs7g01170.6	Citrate synthase, mitochondrial	Cs7g01170.6;Cs7g01170.5;Cs7g01170.2;Cs7g01170.4;Cs7g01170.3;Cs7g01170.1;Ciclev10031434m;Ciclev10031424m;Ciclev10031423m;Cs7g01170.7;Cg7g023880.1	AT2G44350.3	+++	1&2&3	1&2&3	1&2&3	1&2&3	27	27	66.7	50.916	6.25	-0.222101
754	209	Cs7g01810.1	ATP synthase subunit O, mitochondrial	Cs7g01810.1;Ciclev10032620m	AT5G13450.1	+++++	1&2&3	1&2&3	1&2&3	1&2&3	24	4	69.2	26.334	9.4	-0.194093
755	210	Cs7g02910.1	Pyruvate dehydrogenase E1 component subunit beta, mitochondrial	Cs7g02910.1	AT5G50850.1	+	1&2&3	1&2&3	1&2&3	1&2&3	17	1	91.4	27.348	5.72	0.103906
756	211	Cs7g04890.1	Cytochrome b-c1 complex subunit 7	Cs7g04890.1;Cg4g002850.1	AT5G25450.1	++++	1&2&3	1&2&3	1&2&3	1&2&3	14	4	73.8	14.508	9.15	-0.666393
757	212	Cs7g07890.1	Pyruvate dehydrogenase E1 component subunit alpha, mitochondrial	Cs7g07890.1;Ciclev10031754m;Cg7g020150.1;Ciclev10031744m;Cs7g07890.2;Ciclev10031907m;Cs7g07890.3;Cs7g07890.4	AT1G59900.1	+++	1&2&3	1&2&3	1&2&3	1&2&3	34	34	60.2	43.51	7.18	-0.346447
758	213	Cs7g09630.1	Cytochrome P450 71B34	Cs7g09630.1;Ciclev10031247m;Cg7g018300.1	AT3G26300.1		-	1&2&3	1&2&3	1&2&3	10	10	23.7	59.044	6.66	-0.0930502
759	214	Cs7g10420.4	NADH dehydrogenase [ubiquinone] flavoprotein 1, mitochondrial	Cs7g10420.4;Cs7g10420.3;Cs7g10420.2;Cs7g10420.1	AT5G08530.1	+++++	1&2&3	1&2&3	1&2&3	1&2&3	27	2	64.8	53.275	8.11	-0.320988
760	215	Cs7g10715.1	NADH-ubiquinone oxidoreductase	Cs7g10715.1	AT1G67350.2		1&2&3	1&2&3	1&2&3	1&2&3	8	2	58.4	14.992	6.19	-0.9336
761	216	Cs7g11710.1	Probable cytochrome b5 isoform 2	Cs7g11710.1;Ciclev10033049m;Cg7g016130.1	AT1G26340.1		1&2&3	1&2&3	1&2&3	1&2&3	6	6	51.5	14.853	5.09	-0.235821
762	217	Cs7g12630.1	Phosphoenolpyruvate carboxylase 4	Cs7g12630.1;Ciclev10030580m;Cg7g015080.1	AT1G68750.1		1&2&3	1&2&3	1&2&3	2	25	25	27.6	118.77	6.1	-0.41561
763	218	Cs7g15460.1	Cytochrome P450 89A2	Cs7g15460.1;Ciclev10033803m;Cg6g007870.1;Cs8g15120.1;Ciclev10003406m;Cg2g043880.1;Cs6g20050.1;Ciclev10031272m;Cs7g15480.1;Cs7g15470.1;Ciclev10031268m;Cg6g007890.1;Cg6g007880.1;Ciclev10011479m;Cg6g023270.1	AT1G64940.1		1&2&3	1&2&3	-	1&2&3	2	2	5.3	60.836	9.17	-0.161815
764	219	Cs7g16410.1	NADH-cytochrome b5 reductase 1	Cs7g16410.1;Ciclev10032349m;Cg6g008650.1;Cs7g16410.2;Ciclev10032476m;Cg2g007880.1	AT5G17770.1	+	1&2&3	1&2&3	1&2&3	1&2&3	9	9	37.5	31.164	7.09	-0.180357
765	220	Cs7g17230.1	NADH dehydrogenase [ubiquinone] iron-sulfur protein 5-B	Cs7g17230.1;Ciclev10033216m	AT3G62790.1	+	1&2&3	1&2&3	1&2&3	1&2&3	6	6	55.4	9.9051	8.67	-1.09639
766	221	Cs7g19460.1	Succinate dehydrogenase assembly factor 2, mitochondrial	Cs7g19460.1;Ciclev10032866m	AT5G51040.1	++++++	1&2&3	1&2&3	1&2&3	-	7	2	44	20.764	9.69	-0.634615
767	222	Cs7g20280.1	F1F0-ATPase inhibitor protein, putative	Cs7g20280.1;Ciclev10017346m;Cg5g015060.1;Cg5g015060.2;orange1.1t01653.1;Cs6g02410.1	AT5G04750.1		1&2&3	1&2&3	1&2&3	1&2&3	5	5	6.2	61.421	8.91	-0.870732
768	223	Cs7g21200.1	Dihydrolipoyllysine-residue acetyltransferase component 1 of pyruvate dehydrogenase complex, mitochondrial	Cs7g21200.1;Ciclev10030940m	AT3G52200.1	++++++	1&2&3	1&2&3	1&2&3	1&2&3	31	4	61.7	68.571	5.69	-0.144601
769	224	Cs7g25390.2	Malate dehydrogenase, mitochondrial	Cs7g25390.2;Cs7g25390.1;Ciclev10008562m;Cs7g25390.3;Ciclev10016114m;Cg2g043150.1;Cs2g05040.1	AT3G15020.1	++++++	1&2&3	1&2&3	1&2&3	1&2&3	18	3	72.4	35.482	8.52	0.0888235
770	225	Cs7g26700.1	NADH-ubiquinone oxidoreductase 12 kDa subunit, mitochondrial, putative	Cs7g26700.1;Ciclev10022984m	AT3G18410.2		1&2&3	1&2&3	1&2&3	1&2&3	6	1	70.8	12.446	6.52	-0.906604
771	226	Cs7g27610.1	ATP synthase subunit d, mitochondrial	Cs7g27610.1;Ciclev10032923m;Cg7g006110.1;Ciclev10033002m	AT3G52300.1	+	1&2&3	1&2&3	1&2&3	1&2&3	26	22	83.9	19.659	5.14	-0.847619
772	227	Cs7g28750.1	2-oxoglutarate dehydrogenase, mitochondrial	Cs7g28750.1;Ciclev10030605m;Cs7g28750.2;Cs7g28750.3	AT3G55410.2	++++++	1&2&3	1&2&3	1&2&3	1&2&3	64	3	67.3	115.94	6.26	-0.448972
773	228	Cs7g28890.2	Mitochondrial ATP synthase 6 kDa subunit (Fragment)	Cs7g28890.2;Cs7g28890.1;Ciclev10033281m;Cg7g004640.1	AT5G59613.2	++	1&2&3	1&2&3	1&2&3	1&2&3	4	2	50.9	6.6556	10.52	-0.518182
774	229	Cs7g29860.1	Cytochrome P450 82C4	Cs7g29860.1;Ciclev10031215m;Cg7g003620.1;Cg7g003550.1;Cg7g003640.1;Cs7g29940.1;Ciclev10033457m;Cs7g29920.1	AT4G31940.1		1&2&3	-	-	-	5	1	10.8	59.105	6.4	-0.0492424
775	230	Cs8g06410.1	NADH dehydrogenase [ubiquinone] iron-sulfur protein 8-B, mitochondrial	Cs8g06410.1;Ciclev10029226m;Cg8g006830.1;Cs8g06410.2	AT1G16700.1	++++++	1&2&3	1&2&3	1&2&3	1&2&3	16	16	48.2	26.105	5.68	-0.587611
776	231	Cs8g08740.1	NADH dehydrogenase [ubiquinone] 1 beta subcomplex subunit 9	Cs8g08740.1;Ciclev10029601m;Cg8g008730.1;Cs8g08740.2	AT4G34700.1	+++++	1&2&3	1&2&3	1&2&3	1&2&3	7	7	69.5	13.663	6.41	-0.733898
777	232	Cs8g09580.1	Phosphoenolpyruvate carboxylase, housekeeping isozyme	Cs8g09580.1;Ciclev10018719m;Cg7g008810.1;Cs8g09580.2;orange1.1t05524.1	AT3G14940.2		1&2&3	1&2&3	1&2&3	1&2&3	37	22	46.2	111.04	6.12	-0.394014
778	233	Cs8g09780.1	Cytochrome P450, family 76, subfamily C, polypeptide 6	Cs8g09780.1;Ciclev10028276m;Ciclev10028569m;orange1.1t04132.1;orange1.1t03998.1;orange1.1t03997.1;Ciclev10028278m;Cg9g018640.1;Ciclev10028275m	AT2G45550.1		1&2&3	1	-	-	6	2	14.3	56.012	8.94	-0.107677
779	234	Cs8g10760.1	Cytochrome b-c1 complex subunit Rieske-3, mitochondrial	Cs8g10760.1;Cg5g024770.1	AT5G13430.1	++++++	1&2&3	1&2&3	1&2&3	1&2&3	11	1	42.3	27.012	8.33	-0.0223577
780	235	Cs8g10820.1	Cytochrome P450 probable obtusifoliol 14-alpha-demethylase	Cs8g10820.1;Ciclev10004850m;Cg5g024710.1	AT1G11680.1		1&2	1&3	2	-	4	4	8	55.225	8.36	-0.178601
781	236	Cs8g11870.3	Alternative oxidase, mitochondrial	Cs8g11870.3;Cs8g11870.2;Cs8g11870.1;Ciclev10028835m;Ciclev10028833m;Cg2g025110.2;Cg2g025110.1;Cg3g009350.1	AT5G64210.1	++++	1&2&3	1&2&3	1&2&3	1&2&3	21	19	61.5	37.253	8.59	-0.195692
782	237	Cs8g14230.1	Succinate dehydrogenase subunit 6, mitochondrial	Cs8g14230.1;Ciclev10029485m;Ciclev10029586m	AT1G08480.1	+	1&2&3	1&2&3	1&2&3	1&2&3	11	11	69.5	17.236	6.91	-0.362987
783	238	Cs8g20340.4	Rotenone-insensitive NADH-ubiquinone oxidoreductase, mitochondrial	Cs8g20340.4;Cs8g20340.2;Cs8g20340.1;Cg8g024260.3;Cg8g024260.2;Cg8g024260.1;Cs8g20340.5;Cs8g20340.3	AT2G29990.1	++++	1	3	1&2&3	1&2&3	19	3	57.9	55.243	9.1	-0.0412826
784	239	Cs9g01330.2	[Pyruvate dehydrogenase [lipoamide]] kinase, mitochondrial	Cs9g01330.2;Ciclev10005217m;Ciclev10005215m;Cs9g01330.1	AT3G06483.1	++	1&2&3	1&2&3	1&2&3	-	28	4	82.1	41.822	6.23	-0.288587
785	240	Cs9g02230.2	Probable succinyl-CoA ligase [ADP-forming] subunit alpha, mitochondrial	Cs9g02230.2;Cs9g02230.1;Ciclev10004572m;Cs9g02230.3;Cs9g02230.4;Cg9g001240.1;Cs9g02230.5	AT5G49460.2	+	1&3	1&2&3	1&2&3	1&2&3	6	6	12.3	65.954	7.58	-0.0332237
786	241	Cs9g05180.2	NADH dehydrogenase [ubiquinone] 1 alpha subcomplex subunit 8-B	Cs9g05180.2;Cs9g05180.1;Cg9g003750.2;Cg9g003750.1;Ciclev10006207m;Ciclev10006197m;Ciclev10006323m	AT5G18800.2	+	1&2&3	1&2&3	1&2&3	1&2&3	5	5	63.2	12.049	6.87	-0.648113
787	242	Cs9g10710.1	Electron transfer flavoprotein subunit beta, mitochondrial	Cs9g10710.1;Cs9g10710.2	AT5G43430.1	+++	-	1&2&3	1&2&3	1&2&3	20	1	82.9	27.446	6.65	-0.0398406
788	243	Cs9g14020.1	NADH dehydrogenase 1 beta subcomplex subunit	Cs9g14020.1	AT2G42310.1	++++	-	1&2&3	1&2&3	-	2	1	26	11.498	9.36	-0.683
789	244	Cs9g17130.1	Cytochrome b5-like Heme/Steroid binding domain containing protein, expressed	Cs9g17130.1;Ciclev10005756m;Cg9g026640.1	AT3G48890.1	+	1&2&3	1&2&3	1&2&3	1&2&3	9	9	46.9	25.999	4.52	-0.445607
790	245	Cs9g17740.1	Succinate dehydrogenase assembly factor 4, mitochondrial	Cs9g17740.1;Ciclev10006260m;Cg9g027200.1	AT5G67490.1	++	2	3	1&2	1&2&3	3	3	43.8	12.186	4.66	-1.04107
791	246	Cs9g19060.1	Probable NADH dehydrogenase [ubiquinone] 1 alpha subcomplex subunit 5, mitochondrial	Cs9g19060.1;Ciclev10006072m;Cg9g027690.1	AT5G52840.1	++++	1&2&3	1&2&3	1&2&3	1&2&3	18	18	86.3	19.175	4.9	-0.597024
792	247	orange1.1t00285.1	ATPase ASNA1 homolog	orange1.1t00285.1;Ciclev10020733m;Cg5g042880.1	AT1G01910.4		1&2	1	-	-	2	2	7.7	41.484	4.56	-0.300822
793	248	orange1.1t00323.2	NAD-dependent malic enzyme 59 kDa isoform, mitochondrial	orange1.1t00323.2;Ciclev10019380m;orange1.1t00323.1;orange1.1t00323.4;orange1.1t00323.3	AT4G00570.1	++++++	1&2&3	1&2&3	1&2&3	1&2&3	42	14	84.7	66.79	6.42	-0.118408
794	249	orange1.1t00541.2	Cytochrome b5 isoform 1	orange1.1t00541.2;orange1.1t00541.1;Ciclev10022831m;Ciclev10022828m	AT5G53560.1		1&2&3	1&2&3	1&2&3	1&2&3	10	2	74.8	14.674	4.9	-0.470229
795	250	orange1.1t01079.1	Cytochrome b5-like Heme	orange1.1t01079.1;Ciclev10012840m;orange1.1t01079.2;Ciclev10012804m;Cg2g011700.1	AT3G48890.1		-	1&2&3	3	-	1	1	8.2	21.292	4.62	-0.277436
796	251	orange1.1t01329.1	ATP synthase subunit epsilon, mitochondrial	orange1.1t01329.1;Ciclev10026787m;Cs1g22530.1;Cg1g005450.1;Ciclev10027302m	AT1G51650.1	+++	1&2&3	1&2&3	1&2&3	1&2&3	9	9	64.3	7.95	9.06	-0.587143
797	252	orange1.1t01588.2	Citrate synthase, glyoxysomal	orange1.1t01588.2;orange1.1t01588.1;Ciclev10014944m;orange1.1t01588.3;Cg2g028240.1;orange1.1t01588.5;orange1.1t01588.4	AT3G58750.1	+	1&2&3	1&2&3	1&2&3	1&2&3	20	20	51.7	56.684	9.07	-0.2154
798	253	orange1.1t01617.1	NADH dehydrogenase [ubiquinone] 1 beta subcomplex subunit 7	orange1.1t01617.1;Ciclev10017280m;Ciclev10017278m;Ciclev10017277m;Cg2g028500.2;Cg2g028500.1	AT2G02050.1	++	1&2&3	1&2&3	1&2&3	1&2&3	7	7	64.1	12.079	7.65	-0.733981
799	254	orange1.1t01677.1	Probable cytochrome c oxidase subunit 5C-3	orange1.1t01677.1;Cg5g038360.1	AT5G61310.6	+	1&2&3	1&2&3	1&2&3	1&2&3	4	4	50.8	6.922	8.93	-0.015873
800	255	orange1.1t02142.1	Cytochrome oxidase assembly protein	orange1.1t02142.1;Ciclev10023247m;Cg2g017000.3;Cg2g017000.2;Cg2g017000.1	AT2G43780.3	++++	1&2&3	1&2&3	1&2&3	1&2&3	3	3	51.7	6.4753	6.06	-0.0883333
801	256	orange1.1t02826.1	Succinyl-CoA ligase [ADP-forming] subunit alpha-1, mitochondrial	orange1.1t02826.1;Ciclev10020931m;Cg5g020520.1;orange1.1t02826.2;Ciclev10021558m	AT5G08300.1	++++++	1&2&3	1&2&3	1&2&3	1&2&3	15	4	59.4	36.015	9	0.0365994
802	257	orange1.1t03165.1	Cytochrome P450, family 706, subfamily A, polypeptide 1	orange1.1t03165.1;Ciclev10014862m;Ciclev10017773m;orange1.1t03176.1	AT4G12300.1		-	-	-	1&2&3	13	3	26.6	60.029	8.52	-0.180675
803	258	orange1.1t03286.1	Probable cytochrome b5 isoform 2	orange1.1t03286.1;Ciclev10006192m;Cg9g012560.1;Ciclev10006281m;Cg9g012560.2;Ciclev10006248m;Cg9g012570.1	AT2G32720.1	+	1	3	1&3	2	3	3	35.6	15.023	4.96	-0.357037
804	259	orange1.1t03416.2	Electron transfer flavoprotein subunit alpha, mitochondrial	orange1.1t03416.2;orange1.1t03416.1;Ciclev10008777m;orange1.1t03416.3	AT1G50940.1	++++++	1&2&3	1&2&3	1&2&3	1&2&3	23	9	78.5	37.694	8.32	-0.0200565
805	260	orange1.1t03561.1	NADPH:quinone oxidoreductase	orange1.1t03561.1;Ciclev10002554m;Cg3g006470.1	AT3G27890.1	+	1&2&3	1&2&3	1&2&3	1&2	6	6	36.5	21.564	6.73	0.0192893
806	261	orange1.1t04187.4	Isocitrate dehydrogenase [NADP], mitochondrial	orange1.1t04187.4;orange1.1t04187.2;orange1.1t04187.1;orange1.1t04187.3	AT1G65930.1		-	-	2&3	-	25	1	55.3	46.535	7.08	-0.316908
807	262	orange1.1t04983.2	Cytochrome P450, family 706, subfamily A, polypeptide 1	orange1.1t04983.2;orange1.1t04983.1	AT4G12320.1		-	1&2	-	1&2&3	18	1	40.5	58.402	8.88	-0.0839388
808	263	orange1.1t04984.1	Cytochrome P450, family 706, subfamily A, polypeptide 1	orange1.1t04984.1;Cg9g025440.1;Ciclev10004717m;Cs8g14890.1	AT4G12300.1	++	-	1&2&3	1&2&3	1&2&3	17	15	32.7	59.611	9.18	-0.037051
		Metabolism
809	1	Cg1g000780.1	Phosphoserine aminotransferase 2, chloroplastic	Cg1g000780.1	AT2G17630.1	+	1&2&3	1&2&3	1&2&3	1&2&3	16	2	39.5	47.737	8.55	-0.29093
810	2	Cg1g001130.5	Probable prolyl 4-hydroxylase 10	Cg1g001130.5;Ciclev10026294m;Cg1g001130.6;Cg1g001130.3;Cg1g001130.2;Cs1g26050.4;Cs1g26050.2;Cs1g26050.1;Ciclev10026209m;Ciclev10026208m;Cg1g001130.4;Cg1g001130.1;Cs1g26050.3;Ciclev10026386m;Cs2g06100.1;Ciclev10016152m	AT5G66060.1	+++	1&2&3	1&2&3	1&2&3	-	4	4	20.5	29.671	5.81	-0.352273
811	3	Cg1g001290.1	Protein preY, mitochondrial	Cg1g001290.1;Cs1g25880.1;Ciclev10026827m;Cs1g25880.2	AT4G35905.1	+	1&2&3	1&2&3	1&2&3	1&2&3	3	3	21	17.218	5.4	-0.101274
812	4	Cg1g001410.1	3-dehydroquinate synthase, chloroplastic	Cg1g001410.1;Ciclev10025711m;Cs1g25760.1;Cs1g25760.2;Cg1g001410.2	AT5G66120.2		1&2&3	1&2&3	1&2&3	1&2&3	15	15	42.6	48.851	8.05	-0.0982063
813	5	Cg1g004230.1	Pyridine nucleotide-disulfide oxidoreductase domain-containing protein 2	Cg1g004230.1;Cg1g004230.2;Cg1g004230.3;Cg1g004230.7;Cg1g004230.4;Cg1g004230.5;Cg1g004230.6;Cg1g004230.4.2;Cg1g004230.4.1;Cg1g004230.7.3;Cs1g24120.1;Ciclev10025284m;Cg1g004260.1	AT5G49555.1	+++	1&2&3	1&2&3	1&2&3	1&2	21	1	52.8	61.193	6.68	-0.123843
814	6	Cg1g004520.1	Gamma carbonic anhydrase 1, mitochondrial	Cg1g004520.1	AT1G19580.1	++	1&2&3	3	1&2&3	1&2&3	16	4	82.3	29.63	6.09	-0.096679
815	7	Cg1g004890.1	D-2-hydroxyglutarate dehydrogenase, mitochondrial	Cg1g004890.1	AT4G36400.2	+++++	1&2&3	1&2&3	1&2&3	-	19	3	43.6	60.137	6.72	-0.121179
816	8	Cg1g007060.2	Branched-chain-amino-acid aminotransferase 3, chloroplastic	Cg1g007060.2;Cg1g007060.3;Cs1g21190.1;Cg1g007060.1;Ciclev10025954m;Cs1g21190.2;Ciclev10025674m;Ciclev10025830m	AT3G49680.2	++	-	-	1&2&3	1&2&3	3	3	15	40.806	6.54	-0.0157754
817	9	Cg1g010150.1	Threonine synthase, chloroplastic	Cg1g010150.1;Cs1g17840.1;Ciclev10025353m;Cg9g027030.1	AT4G29840.1		1&3	1&2&3	1	1&2&3	10	5	22.4	57.685	8.42	-0.159886
818	10	Cg1g011080.1	Peroxisomal (S)-2-hydroxy-acid oxidase GLO4	Cg1g011080.1;Ciclev10026187m;orange1.1t05709.1;Cs1g16980.1	AT3G14130.3		1&2&3	-	1&2&3	1&2&3	19	2	54.9	39.994	7.12	0.0181319
819	11	Cg1g011460.4.1	Putative amidohydrolase YtcJ	Cg1g011460.4.1;Cg1g011460.3;Cg1g011460.4;Ciclev10004958m;Cg1g011460.2;Cg1g011460.1;Ciclev10004700m;Ciclev10004623m;Cs3g01980.1	AT3G55850.2		3	-	-	2&3	1	1	4	38.25	4.85	0.0471591
820	12	Cg1g012570.1	NADPH:adrenodoxin oxidoreductase, mitochondrial	Cg1g012570.1	AT4G32360.1	++++++	1&2&3	1&2&3	1&2&3	1&2&3	24	2	53.2	53.146	8.09	-0.301449
821	13	Cg1g012720.2	Peroxisomal (S)-2-hydroxy-acid oxidase GLO4	Cg1g012720.2;Cg1g012720.1;Cg1g011040.1;Cg1g010980.1;Ciclev10025923m;Ciclev10025920m;Ciclev10025919m;Ciclev10025917m;Ciclev10025973m;Ciclev10025729m;Cg1g012720.3;Cg1g012690.2;Cg1g012690.1;Cs1g16950.1;Cg1g012680.1;Cg1g011140.1;Cs1g17100.1;Cg1g011000.1	AT3G14130.3		1&2&3	1&2&3	1&2&3	1&2&3	22	0	65.1	40.039	7.79	-0.0266484
822	14	Cg1g012850.1	Peroxisomal (S)-2-hydroxy-acid oxidase GLO4	Cg1g012850.1	AT3G14130.3		1&2&3	-	-	1&2&3	5	1	20.7	35.493	9.15	-0.0780564
823	15	Cg1g014430.3	Malonate-CoA ligase	Cg1g014430.3;Cg1g014430.2;Cg1g014430.1	AT3G16170.1	++++++	1&2&3	1&2&3	1&2&3	1&2&3	20	1	46.1	67.308	8.49	-0.186111
824	16	Cg1g016330.1	Caffeoylshikimate esterase	Cg1g016330.1	AT1G52760.1		1&2&3	1&2&3	1&2&3	1&2&3	9	1	43.3	36.487	6.33	-0.365015
825	17	Cg1g023500.1	CBS domain-containing protein CBSX3, mitochondrial	Cg1g023500.1;Ciclev10003449m;Cs1g08920.1	AT5G10860.1	+	1&2&3	1&2&3	1&2&3	1&2&3	17	17	55.3	28.073	9.46	-0.0936759
826	18	Cg1g024120.1	CBS domain-containing protein	Cg1g024120.1	AT3G52950.2	+	3	1&2&3	1&2&3	1&2&3	14	1	45.7	50.32	5.57	-0.0368534
827	19	Cg1g024130.1	Fatty acid amide hydrolase	Cg1g024130.1;Cg1g024130.2	AT5G64440.1		1&2	-	1&2&3	1&2	24	2	48.2	66.729	7.48	0.0270492
828	20	Cg1g024420.1	Probable glucan 1,3-alpha-glucosidase	Cg1g024420.1	AT5G63840.2		1&2&3	1&2&3	-	1&2&3	10	3	14.1	106.04	5.91	-0.486364
829	21	Cg1g026210.1	Putative glycosyl hydrolase	Cg1g026210.1;Cs1g04850.1;Ciclev10024792m	AT5G09840.1	+++	1&2&3	1&2	1&3	1&2&3	9	9	12.8	113.12	5.97	-0.693725
830	22	Cg1g027840.2	4-alpha-glucanotransferase, chloroplastic/amyloplastic	Cg1g027840.2;Ciclev10025303m;orange1.1t03328.1;Ciclev10025236m;Cg1g027840.1;orange1.1t03328.2;Ciclev10025748m	AT5G64860.1	+	3	1&2&3	1&2&3	1&2&3	8	8	19.5	58.296	6.55	-0.241379
831	23	Cg1g028450.1	Alanine-glyoxylate aminotransferase 2 homolog 1, mitochondrial	Cg1g028450.1	AT4G39660.1	+++++	1&2&3	-	-	1&2&3	28	4	80.5	51.764	8.32	-0.0691824
832	24	Cg1g028960.1	Bifunctional aspartate aminotransferase and glutamate/aspartate-prephenate aminotransferase	Cg1g028960.1;Cs1g01760.1;Cs1g01760.2;Ciclev10025283m;Ciclev10025279m;Cg1g028960.2;Cg1g028960.3	AT2G22250.3		1&2&3	-	1&2&3	1&2&3	12	12	32.7	50.919	8.34	0.0498938
833	25	Cg1g029290.1	Lipase/lipooxygenase	Cg1g029290.1;Cs1g01370.1;Ciclev10026538m;Cg1g029290.2	AT2G22170.1		1&2&3	1&2&3	2	1&2&3	2	2	22.5	19.537	4.8	-0.0606742
834	26	Cg2g000240.2	2-oxoisovalerate dehydrogenase subunit beta 1, mitochondrial	Cg2g000240.2;Cg2g000240.1	AT1G55510.1	++++++	-	-	-	1&2&3	17	1	66.9	39.404	6.02	0.00638889
835	27	Cg2g002010.1	Linoleate 13S-lipoxygenase 2-1, chloroplastic	Cg2g002010.1;Ciclev10018178m	AT3G45140.1	++++	3	3	-	1&2&3	34	4	46.2	101.65	6.12	-0.417503
836	28	Cg2g002080.1	Linoleate 13S-lipoxygenase 2-1, chloroplastic	Cg2g002080.1;orange1.1t04376.2;Ciclev10014209m;orange1.1t03769.1;Ciclev10017776m;orange1.1t03772.1;Cg2g002070.1;orange1.1t03770.1;Ciclev10014207m;Cg2g002060.1;Ciclev10014574m	AT3G45140.1	++	1&2&3	1	1&2&3	1&2&3	24	4	32	102.24	5.88	-0.427111
837	29	Cg2g002440.3	Flavonoid 3'-monooxygenase	Cg2g002440.3;Cg2g002440.1	AT4G12320.1	+	1&3	1&2&3	2&3	1&2&3	20	6	43	59.749	8.53	-0.143902
838	30	Cg2g004140.4	Acetolactate synthase small subunit 2, chloroplastic	Cg2g004140.4;Ciclev10015135m;Ciclev10015124m;Cs2g30910.1;Ciclev10015044m;Cg2g004140.1;Cs2g30910.2;Cg2g004140.6;Cg2g004140.5;Cg2g004140.2.1;Cg2g004140.2;Cg2g004140.3;Cg2g036730.3;Ciclev10015040m;Cg2g036730.2	AT2G31810.1		1&3	1&2&3	1	1&2&3	10	8	22.5	51.355	5.8	-0.07103
839	31	Cg2g005180.2	Dihydropyrimidinase	Cg2g005180.2;Cs2g29480.1;Cg2g005180.4;Cg2g005180.1;Ciclev10014772m;Cg2g005180.3	AT5G12200.1		-	1&2	-	2&3	3	3	6.4	47.926	5.98	-0.107356
840	32	Cg2g009190.1	Acetyl-coenzyme A synthetase, chloroplastic/glyoxysomal	Cg2g009190.1;Ciclev10014594m;Ciclev10014353m;Cs2g15020.3;Cs2g15020.1;Cs2g15020.2;Cs2g15020.4	AT5G36880.2		1&2&3	-	1&2&3	1&2&3	10	10	13.4	85.651	6.31	-0.220051
841	33	Cg2g010650.3	3-oxoacyl-[acyl-carrier-protein] reductase FabG	Cg2g010650.3;Cg2g010650.1;Cs2g25580.2;Cs2g25580.1;Ciclev10016277m;Cg2g010650.4;Cg2g010650.2;Cg2g010650.6;Cg2g010650.5;Cs2g25580.3;Ciclev10016626m;Ciclev10016985m	AT3G01980.4		1&2&3	1&2&3	1&2&3	2&3	11	11	56	29.312	8.94	-0.140977
842	34	Cg2g013120.1	Probable aminotransferase TAT2	Cg2g013120.1;Cs2g23870.1;Ciclev10015303m	AT5G53970.1		1&3	-	-	-	1	1	2.8	47	6.36	-0.0428235
843	35	Cg2g015860.1	6,7-dimethyl-8-ribityllumazine synthase, chloroplastic	Cg2g015860.1;Cg2g015860.3;Cg2g015860.2;orange1.1t02485.2	AT2G44050.1	+	1&2&3	1&2&3	1&2&3	1&2&3	5	1	21.6	23.345	8.76	0.0577982
844	36	Cg2g023750.1	Thiamine thiazole synthase, chloroplastic	Cg2g023750.1	AT5G54770.1	+	1&2&3	1&3	1&2&3	1&2&3	11	2	51.4	37.785	5.39	0.101955
845	37	Cg2g023930.1	Branched-chain-amino-acid aminotransferase-like protein 2	Cg2g023930.1	AT1G50940.1	++++++	2	-	-	1&2&3	21	7	77.2	37.873	8.32	-0.0157303
846	38	Cg2g024040.1	Tryptophan synthase beta chain 1, chloroplastic	Cg2g024040.1;orange1.1t03426.2;orange1.1t03426.1;Ciclev10008204m;Cg2g024040.2	AT5G54810.1	++	1&2&3	1&2&3	1&2&3	1&2&3	4	4	12.9	50.892	7.28	-0.268602
847	39	Cg2g025530.1	Beta-galactosidase	Cg2g025530.1;Cg2g025530.3;Cg2g025530.2;Cg2g025530.4;Cs8g12150.1;Ciclev10030068m;Cs8g12150.2;Cs8g12140.1;Cs8g12140.2;Cs8g12140.3	AT3G54440.1		1&2&3	1	1&2	1	8	5	10	110.82	5.86	-0.327375
848	40	Cg2g029490.4	UDP-3-O-acyl N-acetylglycosamine deacetylase family protein	Cg2g029490.4;Cg2g029490.1;Ciclev10015996m;Ciclev10015964m;Cg2g029490.5;Cg2g029490.3;Cg2g029490.2;Cg2g029490.6;Cs2g17450.1	AT1G25210.2	+	-	-	1&2&3	1&2&3	9	9	34.6	34.469	5.78	-0.0155556
849	41	Cg2g031100.1	Probable beta-D-xylosidase 2	Cg2g031100.1;Cg2g031100.2;Cg2g031100.2.2;Cg2g031100.2.1	AT3G05290.1		1&2&3	1&2&3	1	2	7	2	23.3	34.708	9.99	0.0289308
850	42	Cg2g031240.1	UDP-N-acetylglucosamine diphosphorylase 1	Cg2g031240.1	AT3G23990.1	+	1&3	1&2&3	1&3	-	2	1	4.5	24.656	6.95	-0.0696833
851	43	Cg2g031270.1	Bifunctional purine biosynthesis protein PurH	Cg2g031270.1;Cs3g13950.1;Ciclev10000263m	AT1G55040.1	+++	1&2&3	1&2&3	1&2&3	1&2&3	11	11	16.3	96.453	7.57	-1.12943
852	44	Cg2g032960.3	Histidinol dehydrogenase, chloroplastic	Cg2g032960.3;Cg2g032960.2;Cs3g15560.2;Ciclev10001707m;Cg2g032960.4;Cs3g15560.1;Ciclev10001621m;Cg2g032960.1	AT2G45440.1		1&2&3	2&3	1&2	1&2&3	3	3	10.7	34.943	5.35	-0.14795
853	45	Cg2g034350.1	Probable fructose-bisphosphate aldolase 3, chloroplastic	Cg2g034350.1	AT2G01140.1	++	1&2&3	1&2&3	1&2&3	1&2&3	19	3	55.4	43.003	8.64	-0.26
854	46	Cg2g034960.3	Dihydrolipoamide acetyltransferase	Cg2g034960.3;Cg2g034960.2;Cg2g034960.1;Ciclev10033754m;Cs7g21180.1	AT3G52200.1	++++++	1	-	1&2&3	1&2&3	29	2	61.7	68.464	5.73	-0.146166
855	47	Cg2g037140.5	Phosphatidate cytidylyltransferase, mitochondrial	Cg2g037140.5;Cg2g037140.3;Cg2g037140.1;Ciclev10016121m;Ciclev10016119m;Ciclev10016117m;Cg2g037140.9;Cg2g037140.4;Cg2g037140.2;Cg2g037140.8;Cg2g037140.7;Cg2g037140.6;Cg2g037140.8.1	AT3G47630.6	+	1&2&3	1&2&3	1&2&3	1&2&3	13	1	49.7	37.208	9.32	-0.168976
856	48	Cg2g037580.1	Patatin-like protein 1	Cg2g037580.1;Cg2g037580.2;Ciclev10015510m;Cs2g11280.1;Cs2g11290.1;Cs2g11270.1;Cg2g037590.1;Cg2g037590.2;Ciclev10015406m	AT2G26560.1	+++	1&2&3	1&2&3	3	1&2&3	16	16	54.9	44.075	8.61	-0.20401
857	49	Cg2g037970.2	Haloacid dehalogenase-like hydrolase domain-containing protein	Cg2g037970.2;Cg2g037970.1	AT5G45170.1	+++	-	-	-	1&2&3	14	1	51.1	38.224	8.6	-0.216667
858	50	Cg2g039810.1	Solanesyl diphosphate synthase 3, chloroplastic/mitochondrial	Cg2g039810.1;Cs2g08220.2;Cg2g039810.2;Cg2g039810.2.1	AT2G34630.2	+++++	-	-	-	1&2	11	1	37.5	42.381	7.14	0.0542636
859	51	Cg2g040300.1	Tryptophan synthase beta chain 2, chloroplastic	Cg2g040300.1;Ciclev10015207m;Cs2g07700.1	AT5G28237.1		1&2&3	1&2&3	1&2&3	1&2&3	1	1	4.6	20.853	5.01	-0.123196
860	52	Cg2g040550.2	Probable UDP-3-O-acylglucosamine N-acyltransferase 2	Cg2g040550.2	AT4G21220.1	+++	1&2&3	1&2&3	1&2&3	1&2&3	5	1	22	27.222	8.52	0.138583
861	53	Cg2g040800.2	Phosphosulfolactate synthase	Cg2g040800.2;Cg2g040800.4;Cg2g040800.1;Cg2g040800.3;Cg2g040800.5;Cg2g040800.3.5	AT4G21320.1		-	1&2&3	1	-	11	2	46.4	32.864	6.02	-0.402076
862	54	Cg3g000320.1	12-oxophytodienoate reductase 1	Cg3g000320.1;Cg3g000280.1;orange1.1t03726.1	AT1G76680.1	+++++	2&3	1&2&3	-	-	1	1	3.2	38.822	5.33	-0.394842
863	55	Cg3g001780.2	ATP phosphoribosyltransferase 2, chloroplastic	Cg3g001780.2;orange1.1t03899.1;Cg3g001780.1;Ciclev10003581m;Ciclev10004097m	AT1G09795.1	+	1	-	1&3	1&2	4	4	12.5	44.475	6.34	-0.0215159
864	56	Cg3g013600.3	Serine hydroxymethyltransferase, mitochondrial	Cg3g013600.3;Cg3g013600.2;Cg3g013600.1	AT5G26780.4	+++++	1&2&3	1&2&3	1&2&3	1&2&3	31	0	77.5	57.383	7.71	-0.302505
865	57	Cg3g014350.2	Pyridoxine/pyridoxamine 5'-phosphate oxidase 1, chloroplastic	Cg3g014350.2;Cg3g014350.1;Cs3g17570.1;Cs3g17570.2;Cg3g014350.3	AT5G49970.1	++	1&2&3	1&2&3	1&2&3	1&2&3	22	0	49.3	58.561	6.77	-0.300768
866	58	Cg3g014730.1	Phospho-2-dehydro-3-deoxyheptonate aldolase 1, chloroplastic	Cg3g014730.1;Cs3g18030.1;Ciclev10000835m;Cs3g18030.2;Cs3g18030.3	AT1G22410.1		-	-	-	1&2	10	4	21.3	58.553	8.69	-0.381973
867	59	Cg3g015410.1	Acetyl-CoA carboxylase 1	Cg3g015410.1	AT1G36160.2	++	1&2&3	-	-	3	34	0	20.2	252.86	5.95	-0.224746
868	60	Cg3g018960.1	Type IV inositol polyphosphate 5-phosphatase 3	Cg3g018960.1;Cs3g21910.4;Cs3g21910.2;Cs3g21910.3;Cs3g21910.1;Ciclev10001743m;Cs3g21920.3;Cs3g21920.4;Cs3g21920.2;Cs3g21920.1;Ciclev10003927m	AT1G71710.1	+++	2&3	-	1&2&3	-	3	3	3.1	111.39	7.08	-0.537105
869	61	Cg3g021130.1	Acetyltransferase	Cg3g021130.1	AT5G42830.1		1&2&3	1	-	-	1	1	4.2	51.387	6.17	-0.211429
870	62	Cg3g021690.1	GPI inositol-deacylase PGAP1-like	Cg3g021690.1;Cs3g23820.1;Cs3g23820.2;Cg3g021690.3;Cg3g021690.2;Cg3g021690.4;Cs3g23780.1	AT4G34310.1	+	1&2&3	2&3	1&2&3	1&2&3	16	3	15.6	132.36	7.36	-0.278743
871	63	Cg3g022940.1	Isoflavone reductase-like protein	Cg3g022940.1;Ciclev10001946m;Cs3g20670.1;Cs2g16210.1;Cg8g007260.1;Cg8g007180.1;Cg8g007230.1;Cs8g07100.1;Ciclev10030072m;Ciclev10029870m;Cs3g20660.1;Cg3g017720.1	AT1G75280.1		1&2&3	1&2&3	1&2&3	2&3	16	1	58.8	33.884	6.01	-0.0655844
872	64	Cg3g024600.1	LYR family of Fe/S cluster biogenesis protein	Cg3g024600.1;Cs3g26660.1;Ciclev10002722m	AT1G76060.1	+++	2	-	-	1&2&3	2	2	13.1	18.361	9.56	-1.06471
873	65	Cg3g025170.1	Probable acyl-activating enzyme 1, peroxisomal	Cg3g025170.1	AT1G20560.1		1&2&3	-	-	-	7	2	19.4	60.348	8.27	-0.110145
874	66	Cg3g025200.1	1,4-alpha-glucan-branching enzyme 1, chloroplastic/amyloplastic (Fragment)	Cg3g025200.1;Cg3g025200.2;Cg3g025200.3	AT5G03650.1		1&2&3	1&2&3	1&2&3	1&2&3	32	4	42.9	95.074	5.46	-0.530981
875	67	Cg4g001400.1	3-hydroxyisobutyryl-CoA hydrolase-like protein 2, mitochondrial	Cg4g001400.1;Cs7g06390.2;Ciclev10008650m	AT4G31810.1		-	-	-	2&3	13	1	42.9	52.637	5.95	-0.369936
876	68	Cg4g002560.1	Lactation elevated protein 1	Cg4g002560.1	AT2G25530.1	++++	-	-	-	1&2&3	13	2	31.4	58.601	9.06	-0.373715
877	69	Cg4g003720.1	Aspartate aminotransferase 3, chloroplastic	Cg4g003720.1	AT5G11520.1	+++	-	1&2&3	1&2&3	2	25	1	69.5	49.125	9.45	-0.149666
878	70	Cg4g003780.4.1	D-amino-acid transaminase, chloroplastic	Cg4g003780.4.1;Ciclev10008940m;Cg4g003780.3;Cg4g003780.4;Ciclev10008593m;Cg4g003780.1;Cg4g003780.2;Cs4g19780.2;Cs4g19780.1	AT5G57850.2	++	-	-	-	1&2&3	2	2	6.5	28.931	8.68	0.151145
879	71	Cg4g003900.1	Tocopherol cyclase, chloroplastic	Cg4g003900.1;Cs4g19670.2;Cs4g19670.1;Ciclev10008169m;Cg4g003900.2	AT4G32770.1	+	-	-	-	1&2&3	6	6	15.5	53.864	7.18	-0.398109
880	72	Cg4g004570.2	Haloacid dehalogenase-like hydrolase family protein	Cg4g004570.2;Ciclev10007803m;Cg4g004570.1;Ciclev10008400m;Ciclev10010169m;orange1.1t05373.1;Cs4g19040.1	AT2G25870.1	++++	-	1&2&3	-	1&2&3	13	1	32.7	65.728	5.56	-0.220812
881	73	Cg4g006670.1	Glycine dehydrogenase (decarboxylating), mitochondrial	Cg4g006670.1	AT4G33010.1	+++++	-	-	2	1&2&3	52	4	62.9	114.98	6.53	-0.133081
882	74	Cg4g008300.1	3-hydroxyisobutyryl-CoA hydrolase-like protein 3, mitochondrial	Cg4g008300.1;Cg4g008300.2;Cg4g008300.3;Cg4g008300.3.1	AT4G13360.1	++++	-	-	-	1&2&3	21	6	64.7	47.571	8.32	-0.152164
883	75	Cg4g008950.1	Arogenate dehydratase/prephenate dehydratase 2, chloroplastic isoform X2	Cg4g008950.1	AT3G07630.3	+++	-	-	-	1&2&3	3	2	32.8	15.46	9.42	-0.272263
884	76	Cg4g011930.3	Ketose-bisphosphate aldolase class-II family protein isoform 1	Cg4g011930.3;Cg4g011930.1;Cg4g011930.2;orange1.1t00112.1;orange1.1t00113.1;Ciclev10008504m;orange1.1t00114.1	AT1G18270.1		1&2&3	1&2&3	1	-	8	8	6.3	144.42	6.36	0.0938106
885	77	Cg4g012390.1	Imidazole glycerol phosphate synthase hisHF, chloroplastic	Cg4g012390.1;Cs4g10090.1;Cs4g10090.2;Ciclev10007818m;Cg4g012390.2	AT4G26900.1	++	1&2	1&3	1&2&3	1&2&3	9	9	19.2	63.283	6.16	-0.223702
886	78	Cg4g012520.1	Proline synthase co-transcribed bacterial homolog protein	Cg4g012520.1;Cg4g012520.2;Cg4g012520.2.4;Cg4g012520.2.3;Cg4g012520.2.2;Cg4g012520.2.1;Cs2g02740.2;Ciclev10016369m;Cg2g045480.1;Cs2g02740.1;Ciclev10016262m	AT4G26860.1	+	1&2&3	1&2&3	1&2&3	1&2&3	7	3	37.6	26.79	7.67	-0.315918
887	79	Cg4g013020.1	Glycerophosphodiester phosphodiesterase GDPDL3	Cg4g013020.1	AT4G26690.1		1&2&3	1&2&3	1&2&3	1&2&3	19	7	31.3	83.797	5.58	-0.0022339
888	80	Cg4g013550.1	Isopentenyl-diphosphate delta-isomerase	Cg4g013550.1;Cs4g08940.3	AT5G55610.1	++	1&2&3	1&2&3	1&2&3	1&2&3	16	0	30.6	36.293	9.38	0.0521212
889	81	Cg4g014570.1	Uricase-2	Cg4g014570.1;Cg4g014570.2;Cs4g19840.4;Cs4g19840.3;Cs4g19840.2;Cs4g19840.1;Ciclev10007316m;Cg4g003710.1	AT2G26230.1		1&2&3	1&2&3	1&2&3	1&2&3	21	8	66.2	35.273	8.41	-0.306169
890	82	Cg4g017620.2	Protein strictosidine synthase-like 6	Cg4g017620.2;Cg4g017620.1;Cs4g07280.1	AT3G51440.1	+	1&3	1&2	-	3	1	1	4.7	33.121	6.83	-0.130405
891	83	Cg4g018530.2	3beta-hydroxysteroid-dehydrogenase/decarboxylase isoform 2	Cg4g018530.2;Ciclev10007884m;Cg4g018530.1;Cs4g06390.1	AT2G26260.1		1&2&3	1&3	-	1&2&3	4	4	8.9	49.279	8.98	0.161521
892	84	Cg4g019590.1	Probable sucrose-phosphate synthase 1	Cg4g019590.1;Cs4g05380.1;Ciclev10007311m;Cs4g05380.3;Cs4g05380.2;orange1.1t03668.1;Ciclev10004221m;Cg9g015600.1	AT5G20280.1		1&2&3	1&2&3	1&2&3	1&2&3	17	10	20	117.99	6.11	-0.40965
893	85	Cg4g020570.1	Biotin carboxylase 1, chloroplastic	Cg4g020570.1;Cs4g04540.1;Ciclev10007954m	AT5G35360.1	+++++	1&2&3	1&2&3	1&2&3	1&2&3	13	13	43.7	54.815	6.35	-0.150298
894	86	Cg4g021430.2	2-methoxy-6-polyprenyl-1,4-benzoquinol methylase, mitochondrial	Cg4g021430.2;Cg4g021430.1	AT5G57300.4	++++++	1&2&3	1&2&3	1&2&3	1&2&3	11	1	45.8	32.256	6.01	-0.114236
895	87	Cg4g022240.2	Bifunctional dethiobiotin synthetase/7,8-diamino-pelargonic acid aminotransferase, mitochondrial	Cg4g022240.2;Cg4g022240.1	AT5G57590.1	+++++	1&2&3	1&2&3	1&2&3	1&2&3	35	9	61.1	96.137	6.01	-0.0756098
896	88	Cg4g022910.1	Nudix hydrolase 15, mitochondrial	Cg4g022910.1;Cg2g043020.1;Cs2g05130.2;Cs2g05130.1;Ciclev10016226m;Ciclev10016225m;orange1.1t01285.1	AT1G28960.7		1&2&3	1&2&3	1&2&3	1&2&3	1	1	16.1	9.8651	4.42	0.106897
897	89	Cg4g023600.1	Lactation elevated protein 1	Cg4g023600.1;orange1.1t01973.1;Cg1g016580.1;Cg4g015170.1;Cg1g016590.1;Cg8g009190.1;Cg9g002360.1	AT4G28070.2	+++++	1&2&3	1&2&3	1&2&3	1&2&3	15	3	37.7	55.933	7.6	-0.225911
898	90	Cg4g024060.1	Shikimate O-hydroxycinnamoyltransferase	Cg4g024060.1;CgUng018140.1	AT5G48930.1		1&2&3	1&2&3	-	-	6	1	16.5	50.288	8.05	-0.318059
899	91	Cg5g000640.1	Metal-dependent protein hydrolase	Cg5g000640.1	AT5G41970.1	+++++	1&2&3	2&3	2&3	1&2&3	19	1	53.6	42.539	6.28	-0.373475
900	92	Cg5g006640.1	Adenylate kinase 4	Cg5g006640.1	AT5G63400.1		1&2&3	-	-	1&2&3	20	1	78.9	26.886	6.97	-0.340244
901	93	Cg5g007370.2	Glutamate dehydrogenase 2	Cg5g007370.2;Cg5g007370.1	AT5G07440.2	+++++	1&2&3	1&2&3	1&2&3	1&2&3	24	0	70.7	44.793	6.68	-0.152683
902	94	Cg5g007910.1	Peroxisomal acyl-coenzyme A oxidase 1	Cg5g007910.1;Ciclev10019196m;Cg5g007910.2;Ciclev10019388m;Cg5g007910.5;Cg5g007910.6;Cg5g007910.4;Cg5g007910.3;Ciclev10019685m;Ciclev10019684m;Cg5g007910.5.1;Cg5g007910.4.3;Cg5g007910.4.2	AT4G16760.1		1&2&3	1&2&3	1&2&3	1&2&3	35	4	62	74.049	7.25	-0.203464
903	95	Cg5g008060.1	Phosphatidylserine decarboxylase proenzyme 1, mitochondrial	Cg5g008060.1	AT4G16700.1	+	1&2&3	1&2&3	1&2&3	1&2&3	15	1	28.1	81.828	9.08	-0.317663
904	96	Cg5g008580.3	3-oxoacyl-[acyl-carrier-protein] synthase III, chloroplastic	Cg5g008580.3;Cg5g008580.2;Cg5g008580.1;Ciclev10020462m;Cs5g09170.1;Cs5g09160.1	AT1G62640.2	+	1&2&3	3	1&2&3	1&2&3	7	7	28.4	42.49	6.6	0.0451372
905	97	Cg5g008620.1	Transaldolase	Cg5g008620.1;Ciclev10020501m	AT1G12230.1	+	1&3	1&2	1&2&3	1&2&3	15	3	34.7	43.59	5.81	-0.0663317
906	98	Cg5g008630.3	Acid beta-fructofuranosidase	Cg5g008630.3;Cg5g008630.2;Cg5g008630.1	AT1G12240.1		1&2	1&3	1&3	1&2&3	1	1	2.4	46.997	4.99	-0.298109
907	99	Cg5g008870.1	Flavonoid 3',5'-hydroxylase 1	Cg5g008870.1;Cs5g09450.1;Ciclev10019693m	AT4G12300.1	+	1&2&3	1	-	1&2&3	12	12	28.8	59.752	8.92	-0.112311
908	100	Cg5g009320.1	Geraniol 8-hydroxylase	Cg5g009320.1;Cs5g09880.1;Ciclev10028268m;Ciclev10028257m;Cs4g14140.1;Cs4g14130.3;Cs4g14130.2;Cs4g14130.1;Ciclev10008103m;Ciclev10008102m;Ciclev10008099m;Ciclev10008095m;Ciclev10008094m;Cs8g09730.1;Ciclev10028277m;CgUng003780.1;orange1.1t04139.1;Cg5g015010.1	AT2G45550.1	+	1&2&3	1&2	1&2	-	20	2	47.1	56.387	7.65	-0.103006
909	101	Cg5g010140.1	Alpha/beta-Hydrolases superfamily protein	Cg5g010140.1;Ciclev10020174m	AT1G74640.1	+	1	1&3	-	2	11	1	37.2	41.547	8.75	-0.282447
910	102	Cg5g010900.1	LYR family of Fe/S cluster biogenesis protein	Cg5g010900.1;Ciclev10022528m	AT5G61220.3	++	1&2&3	1&2&3	1&2&3	1&2&3	5	1	68.7	11.245	9.34	-0.551515
911	103	Cg5g011190.2	Flavonoid 3'-monooxygenase	Cg5g011190.2;Cs5g11730.1;Cg5g011190.1;Ciclev10019637m	AT5G07990.1	+++	1&2&3	-	-	2&3	5	5	19.7	39.809	6.14	-0.12964
912	104	Cg5g014300.1	Mitochondrial glycoprotein family protein	Cg5g014300.1	AT4G32605.1	+	-	-	1&2&3	1&2&3	10	1	46.1	30.022	8.79	-0.112734
913	105	Cg5g016050.1	Persulfide dioxygenase ETHE1 homolog, mitochondrial	Cg5g016050.1;Cs5g14770.1;Ciclev10021343m;Cs5g14770.2;Cg5g016050.2;Cs5g14770.3;Ciclev10022146m;Cg5g016050.2.1	AT1G53580.1		1&2&3	1&2&3	1&2&3	1&2&3	13	13	71.3	28.44	6.13	-0.284291
914	106	Cg5g016700.1	Probable 3-hydroxyisobutyrate dehydrogenase-like 1, mitochondrial	Cg5g016700.1;Ciclev10008786m	AT4G29120.1	+	1&2&3	1&2&3	1&2&3	1&2&3	10	3	39.9	32.759	8.31	0.196203
915	107	Cg5g016720.1	Hexokinase-2	Cg5g016720.1;Ciclev10008505m;Ciclev10008828m;Ciclev10008827m;Cg3g023980.2;Cs3g26050.1;Ciclev10000939m;Cg3g023980.1	AT2G19860.1	++	-	-	-	1&2&3	23	1	65.3	54.07	6.3	-0.0240964
916	108	Cg5g017210.1	IAA-amino acid hydrolase ILR1-like 4	Cg5g017210.1	AT1G51760.1		1&2	1&2&3	-	1&2&3	7	3	17.8	48.222	5.62	0.000451467
917	109	Cg5g021830.2	Putative methyltransferase	Cg5g021830.2;Cg5g021830.1	AT1G22800.1	++++++	-	-	-	1&2&3	10	0	45.5	33.316	7.56	-0.172391
918	110	Cg5g022140.1	Alpha-copaene synthase	Cg5g022140.1;orange1.1t05635.1;Cs4g11330.1;Cg2g023380.1;Cs4g12460.1;Cs4g11320.1;Cs4g12480.1;Cg2g023270.1;Cs4g12450.1;Cg2g023430.1;Cg2g023360.3;Cg2g023360.2;Cg2g023360.1;Cg2g023310.1;Cg2g023400.1;Cg4g011140.2.2;Cg4g011140.2.1;Cg2g023300.2;Cg2g023300.1;Cg4g011140.2;orange1.1t03302.1;Cg4g011140.1;orange1.1t00017.2;orange1.1t00017.1;Cs4g12400.1;Cs4g12350.1;Cg2g023250.1;Cg9g012400.1;Cg2g023260.4;Cg2g0…	AT5G23960.2		-	-	-	1&3	20	1	47.9	50.264	4.95	-0.290826
919	111	Cg5g022150.1	Alpha-copaene synthase	Cg5g022150.1	AT5G23960.2		2	-	-	1&2&3	29	0	58.6	63.625	5.46	-0.328832
920	112	Cg5g026110.2	Acyl-[acyl-carrier-protein] desaturase, chloroplastic	Cg5g026110.2;Cg5g026110.1;orange1.1t03533.1;Ciclev10020487m	AT2G43710.2	+	1	-	1&3	1&2&3	13	5	46.4	39.646	5.4	-0.515652
921	113	Cg5g027590.1	Probable hydroxyacylglutathione hydrolase 2, chloroplast	Cg5g027590.1	AT1G06130.2	++	1&2&3	1&2&3	1&2&3	1&2&3	8	1	33.4	36.1	7.66	-0.16079
922	114	Cg5g028570.3	Biotin synthase	Cg5g028570.3;Cg5g028570.2;Cg5g028570.1	AT2G43360.1	++++++	1&2&3	1&2&3	1&2&3	1&2&3	14	3	53.4	42.814	8.38	-0.298964
923	115	Cg5g034590.2	Putative uridine kinase C227.14	Cg5g034590.2;Cs5g30370.1;Ciclev10021257m;Ciclev10021805m;Ciclev10021665m;Cg5g034590.1	AT1G03030.1	+	-	-	2	1&2&3	3	3	23.8	25.68	6.07	-0.212987
924	116	Cg5g034640.1	Tryptophan synthase alpha chain, chloroplastic	Cg5g034640.1;Cs5g30440.2;Cs5g30440.1;Ciclev10021275m	AT3G54640.1	+++	1&3	-	1&2&3	1&2&3	3	3	14.5	33.141	8.57	0.101929
925	117	Cg5g034980.1	Chlorophyllase-1, chloroplastic	Cg5g034980.1	AT1G19670.1		1&2&3	-	-	-	4	4	17.4	35.546	6.05	-0.0117117
926	118	Cg5g035080.1	Methylcrotonoyl-CoA carboxylase subunit alpha, mitochondrial	Cg5g035080.1;Cg5g035080.2;Cg5g035080.3	AT1G03090.2	+++++	1&2&3	1&2&3	1&2&3	1&2&3	31	3	60.8	81.371	6.39	-0.259973
927	119	Cg5g035780.1	Putative isomerase	Cg5g035780.1;Cs5g31530.1;Ciclev10021404m;Cs5g31530.3;Ciclev10021398m;Cs5g31530.2;Cs5g31520.1;Ciclev10021390m;Cs5g31520.2;Ciclev10022135m;Ciclev10024334m	AT4G02860.1		1&3	-	-	1&2&3	6	6	18.4	133.66	5.76	-0.0839061
928	120	Cg5g036820.1	Spermatogenesis-associated protein 20	Cg5g036820.1	AT4G03200.1		1&2&3	3	1&3	1&2&3	28	1	37.7	102.52	6.37	-0.430845
929	121	Cg5g040020.1	Granule-bound starch synthase 1, chloroplastic/amyloplastic	Cg5g040020.1	AT1G32900.1	++	-	-	-	1&2&3	16	1	31.6	67.208	8.22	-0.103764
930	122	Cg5g040480.2	Pyridoxine/pyridoxamine 5'-phosphate oxidase 2	Cg5g040480.2;orange1.1t00519.1;Ciclev10022329m;Cg5g040480.1;Cg5g040480.4	AT2G46580.1	+++	1&2&3	1&2&3	1&2&3	-	1	1	8.4	18.936	5.22	-0.493373
931	123	Cg5g041840.1	L-3-cyanoalanine synthase 2, mitochondrial	Cg5g041840.1	AT3G61440.1	++++++	1&2&3	1&2&3	1&2&3	1&2&3	27	5	82.6	40.261	8.37	-0.120912
932	124	Cg5g042450.1	(+)-neomenthol dehydrogenase	Cg5g042450.1;orange1.1t00328.1;Cg5g042470.1;orange1.1t00326.1;Ciclev10023386m;Ciclev10024172m;Cg5g042430.1	AT3G61220.1	++	1&2&3	1	1&2	1	2	2	6.2	31.677	5.83	-0.144138
933	125	Cg5g043430.1	Transketolase-2, chloroplastic	Cg5g043430.1	AT2G45290.2	+	1&2&3	1&2&3	1&2&3	1&2&3	23	3	39	80.707	6.27	-0.239439
934	126	Cg5g043470.1	Arginase 1, mitochondrial	Cg5g043470.1;Cg5g043470.3	AT4G08900.1	+++	1&2&3	1&2&3	1&2&3	1&2&3	20	1	78.5	36.973	5.89	-0.146018
935	127	Cg5g043490.1	FMN-dependent nitroreductase-like	Cg5g043490.1;orange1.1t00221.2;orange1.1t00221.1;Ciclev10019231m	AT1G02020.1	+++	-	-	-	2&3	2	2	3.5	73.216	9.15	-0.247385
936	128	Cg5g043990.1	3-hydroxyisobutyryl-CoA hydrolase-like protein 1, mitochondrial	Cg5g043990.1	AT3G60510.1	++++	-	-	1&2&3	1&2&3	15	2	49.6	41.476	5.89	-0.159467
937	129	Cg6g000440.1	Acyl carrier protein 2, mitochondrial	Cg6g000440.1;Ciclev10013736m;Cs6g03300.1	AT1G65290.1	++++++	1&2&3	1&2&3	1&2&3	1&2&3	2	2	23.6	14.132	5.13	-0.133071
938	130	Cg6g000870.1	Riboflavin biosynthesis protein PYRR, chloroplastic	Cg6g000870.1;Cs6g02730.1;Ciclev10011389m;Ciclev10011365m;Ciclev10011346m;Cg6g000870.2;Ciclev10011907m;Ciclev10011906m;Ciclev10011904m	AT3G47390.2		3	-	3	1&2&3	4	4	9.9	53.759	6.36	-0.170576
939	131	Cg6g001660.1	Bifunctional aspartokinase/homoserine dehydrogenase 2, chloroplastic	Cg6g001660.1;Cs5g19940.3;Cs5g19940.1;Cg6g001660.2;Cs5g19940.2;Cs5g19940.4;Cg5g021270.1;Ciclev10023926m;CgUng019340.1;Cg5g021280.1	AT4G19710.2		1&2&3	1&2&3	1&2&3	1&2&3	23	8	34.9	90.958	5.87	-0.0529483
940	132	Cg6g005850.2	Enolase, putative	Cg6g005850.2;Cg6g005850.1;Cs6g07340.1;Ciclev10010992m	AT5G01030.3	+	2&3	1&2&3	-	-	1	1	1.6	99.167	9.33	-0.689397
941	133	Cg6g006130.2	Acetyl-coenzyme A carboxylase carboxyl transferase subunit alpha, chloroplastic	Cg6g006130.2;Cg6g006130.1	AT2G38040.2	+	3	-	1&2&3	1&2&3	11	3	19	85.975	8.85	-0.557568
942	134	Cg6g008010.1	Non-specific phospholipase C3	Cg6g008010.1;Ciclev10031241m;Cs7g15610.1	AT3G03520.1		3	2&3	1&3	1&2&3	25	25	69.3	58.045	5.32	-0.466409
943	135	Cg6g009230.1	(E)-beta-farnesene synthase	Cg6g009230.1	AT3G51830.1		1&2&3	1&2&3	1&2&3	1&2&3	18	3	31.5	67.204	6.31	-0.241077
944	136	Cg6g009720.1	Ferritin-1	Cg6g009720.1	AT5G01600.1		2&3	1&2&3	1&2&3	1&2&3	5	2	20.7	33.907	6.02	-0.358882
945	137	Cg6g009730.1	(-)-germacrene D synthase	Cg6g009730.1	AT1G07030.1	+	-	-	1&2&3	1&2&3	9	2	43.7	35.333	8.16	0.00244648
946	138	Cg6g010060.2	D-alanine-D-alanine ligase	Cg6g010060.2;Cg6g010060.1;Cg6g010060.3.1;Cg6g010060.3;Ciclev10011082m;Cs6g09520.1	AT3G08840.7	++	3	-	3	1&2	6	6	8.2	96.026	5.7	-0.0686073
947	139	Cg6g012020.1	Gamma aminobutyrate transaminase 3, chloroplastic	Cg6g012020.1	AT3G22200.1	+++++	1&2&3	-	1&2&3	1&2&3	29	5	66.5	56.577	7.63	-0.178016
948	140	Cg6g013230.2	Probable lipid-A-disaccharide synthase, mitochondrial	Cg6g013230.2;Cg6g013230.1	AT2G41945.1	+	-	-	1	1&2&3	2	1	20.4	16.959	9.05	-0.109554
949	141	Cg6g013340.1	Vinorine synthase	Cg6g013340.1	AT3G26040.1	+	-	-	1&2&3	-	18	1	54.8	45.412	7.7	-0.240943
950	142	Cg6g015300.1	Omega-3 fatty acid desaturase, chloroplastic	Cg6g015300.1;Ciclev10012073m;Ciclev10012037m;Cg6g015300.2;Ciclev10011946m;Cg6g015300.3;Cs6g14420.1;Ciclev10012393m;Ciclev10012387m;Cg6g015300.3.1	AT3G11470.1	++++	1&2&3	1&2&3	1&2&3	-	4	4	14.6	37.273	9.17	-0.21459
951	143	Cg6g015750.1	Alpha/beta hydrolase fold-containing protein	Cg6g015750.1;Ciclev10011980m;Cs7g20560.2;Ciclev10015823m;Cs7g20560.1;Ciclev10015803m;Cg7g009480.1	AT2G36290.1	++	1&2&3	1&2&3	1&2&3	1&2&3	12	4	41.5	42.151	7.27	-0.292021
952	144	Cg6g016220.1	D-alanine-D-alanine ligase	Cg6g016220.1	AT2G36460.1		1&2&3	1&3	1	2&3	24	1	76.3	38.607	7.55	-0.235754
953	145	Cg6g019490.1	Vinorine synthase	Cg6g019490.1;Cs6g18590.1;Ciclev10012856m;Cs6g18600.1;Cs6g18600.2;Ciclev10012146m	AT5G38360.1	+++	1&2&3	1&2&3	1&2&3	1&2&3	6	6	16.3	57.179	9.27	-0.217485
954	146	Cg6g020050.1	Dihydroneopterin aldolase 1	Cg6g020050.1;Cg6g020050.2;Cs6g19160.2	AT5G10730.1	++++++	1&2&3	1&2&3	1&2&3	1&2&3	13	0	67.5	30.315	9.69	-0.004947
955	147	Cg6g023230.1	Probable protein S-acyltransferase 4	Cg6g023230.1;Cs6g19970.1;Ciclev10010995m	AT1G31730.1		1&2&3	1&2&3	1&2&3	2	12	12	16.2	106.35	5.54	-0.26646
956	148	Cg6g024480.1	Geranylgeranyl pyrophosphate synthase, chloroplastic	Cg6g024480.1	AT5G46920.1		-	-	1&2&3	-	1	1	2.2	72.177	9.37	-0.52183
957	149	Cg6g025160.3	Cystathionine gamma-synthase 1, chloroplastic	Cg6g025160.3;Cg6g025160.2;Ciclev10011439m;Ciclev10011434m;Cg6g025160.1;Cs6g21540.1	AT3G01120.1		-	-	-	1&2	4	4	10	47.718	8.62	0.218847
958	150	Cg6g025630.2	Alpha-1,4 glucan phosphorylase L isozyme	Cg6g025630.2;Cg6g025630.1;Cs7g03090.1;Ciclev10033567m	AT3G29320.1	+	1&2&3	1&2&3	1&2&3	1&2&3	35	1	53.1	108.95	5.11	-0.368912
959	151	Cg7g000760.1	Probable phosphoribosylformylglycinamidine synthase, chloroplastic/mitochondrial	Cg7g000760.1	AT1G74260.1		1&3	2&3	1&2&3	1&2&3	34	7	29.7	162.67	5.33	-0.158255
960	152	Cg7g002430.2	Ferritin-3, chloroplastic	Cg7g002430.2;Cg7g002430.1;Cs7g30630.1;Ciclev10032471m	AT2G40300.1		1&2&3	1	-	1&2&3	6	5	30.2	29.459	5.53	-0.342366
961	153	Cg7g006540.1	Chorismate synthase, chloroplastic	Cg7g006540.1	AT1G48850.1	+	1&3	1&2&3	1&2&3	1&2&3	15	2	48.9	47.705	8.35	-0.279773
962	154	Cg7g006630.2	Phosphomannomutase/phosphoglucomutase	Cg7g006630.2;Cg7g006630.1;Cg7g006630.3;Cg7g006630.3.1;Cs7g25650.2;Ciclev10031045m;Cs7g25650.1;Cs7g25650.3	AT5G17530.3	++	1&2&3	1&2&3	1&2&3	1&2&3	12	12	20.1	66.487	6.73	-0.191071
963	155	Cg7g007170.1	Glycerol-3-phosphate dehydrogenase SDP6, mitochondrial	Cg7g007170.1	AT3G10370.1	+++	1&2&3	1&2&3	1&2&3	1&2&3	34	1	66	68.625	8.87	-0.128868
964	156	Cg7g010110.1	Acetolactate synthase 3, chloroplastic	Cg7g010110.1;Cs7g22130.1;Ciclev10030907m;Cs5g35310.1;Ciclev10007130m;Cg9g009780.1	AT3G48560.1	+	1&2&3	-	1&2&3	1&2&3	11	11	20.3	71.844	6.42	-0.104236
965	157	Cg7g010280.1	Gamma carbonic anhydrase-like 2, mitochondrial	Cg7g010280.1;orange1.1t02589.1;Ciclev10032492m;Cs5g24390.1;Cg5g028720.1	AT3G48680.1	+++++	1&2&3	1&2&3	1&2&3	1&2&3	12	12	73.3	27.673	8.75	0.0686275
966	158	Cg7g010620.1	Glutamate-1-semialdehyde 2,1-aminomutase, chloroplastic	Cg7g010620.1	AT3G48730.1	+	1&2&3	2&3	1&2&3	1&2&3	11	2	35.4	50.433	5.98	0.0124473
967	159	Cg7g013660.1	4-hydroxybenzoate polyprenyltransferase, mitochondrial	Cg7g013660.1;Ciclev10030948m;Cs7g14050.1;Cs7g14050.2;Cs7g14050.3;Cs7g14050.4;Cs7g14030.1;Ciclev10033876m	AT1G50140.4	++++	1&2&3	1&2&3	1&2&3	1&2&3	40	40	41.7	114.01	7	-0.593287
968	160	Cg7g014100.1	Dihydroorotate dehydrogenase (quinone), mitochondrial	Cg7g014100.1	AT5G23300.1	+	-	-	1&2&3	1&2&3	23	1	23.4	121.84	6.52	-0.253369
969	161	Cg7g016170.1	Fructokinase-like 2, chloroplastic	Cg7g016170.1;Cs7g11670.5;Cs7g11670.4;Cs7g11670.3;Cs7g11670.2;Cs7g11670.1;Ciclev10032440m;Ciclev10032438m;Ciclev10032436m;Ciclev10032435m	AT1G13700.3		1	1&3	1	1&2&3	4	4	20.3	27.987	5.05	0.0890625
970	162	Cg7g016590.1	4-sulfomuconolactone hydrolase	Cg7g016590.1	AT2G35450.1	++++	1&2&3	1&2&3	1&2&3	1&2&3	9	2	42.7	37.66	6.15	-0.0394737
971	163	Cg7g018710.3	Ribose-phosphate pyrophosphokinase 3, chloroplastic	Cg7g018710.3;Cg7g018710.2;Cg7g018710.1;Cs7g09270.7;Cs7g09270.6;Cs7g09270.5;Cs7g09270.4;Cs7g09270.2;Cs7g09270.10;Cs7g09270.1;Ciclev10031388m;Ciclev10031386m;Ciclev10031382m;Ciclev10031381m;Ciclev10031380m;Cs7g09270.12;Cs7g09270.9;Cs7g09270.8;Cs7g09270.3;Cs7g09270.11;Ciclev10031738m	AT1G70580.4		1&2&3	1&2&3	1&2&3	2&3	15	15	36.8	53.593	6	-0.189605
972	164	Cg7g018880.1	Lipase	Cg7g018880.1	AT1G60770.1	+++	1&2&3	-	1&2&3	1&2&3	21	1	47.1	55.942	8.88	-0.446939
973	165	Cg7g018910.3	Alpha-glucan water dikinase, chloroplastic	Cg7g018910.3;Cg7g018910.1;Cg7g018910.2;Ciclev10017434m;Cg2g035570.1;Cg2g035570.2	AT1G10760.3	++	1&2&3	1&2&3	1&2&3	1&2&3	35	8	28.5	165.32	5.9	-0.36278
974	166	Cg7g019320.3	Carbonic anhydrase, chloroplastic	Cg7g019320.3;Cg7g019320.2;Cg7g019320.1	AT5G14740.9		1&2&3	1&3	3	-	13	1	66	28.089	5.51	-0.153125
975	167	Cg7g020520.1	AMP deaminase	Cg7g020520.1	AT2G38280.2	+	2&3	1&2&3	1&2&3	1&2&3	29	4	32.2	105.25	5.67	-0.483169
976	168	Cg7g021450.1	Glycosyl hydrolase, five-bladed beta-propellor domain	Cg7g021450.1	AT1G26750.1	+++	-	-	1&2&3	1&2&3	8	2	43.1	21.8	9.67	-0.729787
977	169	Cg7g021470.1	Galactoside 2-alpha-L-fucosyltransferase	Cg7g021470.1;Cs7g03500.1;Ciclev10033055m	AT1G26740.1	+++++	1&2&3	1&2&3	1&2&3	1&2&3	2	2	15.9	14.561	10.54	-0.287879
978	170	Cg7g022070.2	Delta(3,5)-Delta(2,4)-dienoyl-CoA isomerase, mitochondrial	Cg7g022070.2;Cg7g022070.1	AT5G43280.1		-	1	1&3	-	8	1	30.8	30.344	8.54	-0.119203
979	171	Cg7g022660.3.4	Glycerol-3-phosphate dehydrogenase [NAD(+)] GPDHC1, cytosolic	Cg7g022660.3.4;Cg7g022660.3.3;Cg7g022660.3.2;Cg7g022660.3.1;Cg7g022660.5;Cg7g022660.3;Cs7g02400.2;Cs7g02400.3;Cs7g02400.1;Ciclev10031445m;Cg7g022660.2;Cg7g022660.1;Cg7g022660.4;orange1.1t02914.1;Ciclev10004929m;Cg6g014420.1	AT2G41540.4		1&2	-	-	-	2	2	7.6	34.218	7.02	-0.132343
980	172	Cg8g003790.1	Limonoid UDP-glucosyltransferase	Cg8g003790.1;Cs8g04920.1;Ciclev10028247m	AT4G15480.1	+	1&2&3	2	1&3	2	6	6	14.5	57.442	5.56	-0.207045
981	173	Cg8g004750.1	Zinc-binding alcohol dehydrogenase domain-containing protein 2	Cg8g004750.1;Cs8g05790.3;Cs8g05790.2;Cs8g05790.1;Cs8g05800.3;Ciclev10029238m	AT1G49670.1		1&2&3	1&2&3	1&2&3	1&2&3	26	3	52.2	68.255	9	0.0990536
982	174	Cg8g004900.1	Probable carboxylesterase 13	Cg8g004900.1;orange1.1t01569.1;Cs8g05670.1;Cg8g004860.1;Cs8g05620.1	AT3G48700.1		1&2&3	-	-	-	3	3	19	35.646	5.26	-0.320872
983	175	Cg8g004940.1	Probable carboxylesterase 7	Cg8g004940.1;Cs5g33920.1;Cs5g33940.1;Cg8g004990.1;Cs8g05570.1;Cg8g004960.1;orange1.1t05409.1	AT2G03550.1	++	-	2	-	1&2&3	6	6	22.3	37.308	6.01	-0.16875
984	176	Cg8g006150.2.1	4-hydroxy-3-methylbut-2-enyl diphosphate reductase, chloroplastic	Cg8g006150.2.1;Cs5g28200.2;Cs5g28200.1;Ciclev10028384m;Cg8g006150.2;Cg8g006150.1;Cs8g07080.1;Cs8g07030.1;Cs5g28200.3;Ciclev10029878m;Ciclev10028381m;Ciclev10028380m;Cs8g07020.1;Ciclev10028350m	AT4G34350.1	++	1	-	-	2&3	3	3	7.8	50.324	7.11	-0.451786
985	177	Cg8g007130.1	Isoflavone reductase homolog	Cg8g007130.1	AT4G39230.1	++	1&2&3	1&2&3	1&2	1&2&3	13	3	53.3	27.994	8.74	-0.119216
986	178	Cg8g007800.2	Diaminopimelate decarboxylase 2, chloroplastic	Cg8g007800.2;Cg8g007800.1;Cs8g07420.3;Cs8g07420.2;Cs8g07420.1;Ciclev10028284m;Ciclev10028280m	AT5G11880.1	+	-	-	2&3	1&2&3	9	9	25.6	53.624	7.57	-0.147521
987	179	Cg8g008950.1	Amidophosphoribosyltransferase 2, chloroplastic	Cg8g008950.1;Ciclev10028076m;Cg8g009220.1;Cg8g009130.1;Cg8g008970.1;Cs8g07730.1;Cg8g009390.1;Cg8g009250.1;Cg8g009510.1;Cg8g009440.1;Cs8g07660.2;Cs8g07660.1;CgUng006600.1;Cg8g009480.1;Ciclev10030299m;Cg7g010750.1	AT4G34740.1	+	-	-	1&2	1&2&3	5	3	11.2	64.347	5.86	-0.136842
988	180	Cg8g017170.1	Putative D-cysteine desulfhydrase 1, mitochondrial	Cg8g017170.1;Cs5g16480.1	AT1G48420.3	++	1&2&3	1&2&3	1&2&3	1&2&3	14	4	26.4	70.139	7.54	0.152914
989	181	Cg8g017320.1	UTP-glucose-1-phosphate uridylyltransferase	Cg8g017320.1;Cg8g017320.2	AT5G17310.2	+++	1&2&3	-	2&3	1&2&3	33	2	67.4	71.588	6.72	-0.180499
990	182	Cg8g020410.1	4-hydroxy-3-methylbut-2-en-1-yl diphosphate synthase (ferredoxin), chloroplastic	Cg8g020410.1	AT5G60600.1		1&2&3	1&2&3	1&2&3	1&2&3	37	5	48.4	82.423	5.89	-0.245749
991	183	Cg8g020670.1	Isovaleryl-CoA dehydrogenase, mitochondrial	Cg8g020670.1	AT3G45300.1	+	1&2&3	1&2&3	1&2&3	1&2&3	22	1	68.2	47.509	9.06	-0.245853
992	184	Cg8g020840.1	Carbamoyl-phosphate synthase large chain, chloroplastic	Cg8g020840.1;Cs8g17170.1;Ciclev10027703m	AT1G29900.1	++	1	1&2	1&2&3	1&2&3	16	16	16.8	130.16	5.4	-0.111008
993	185	Cg8g020920.5	Arogenate dehydratase/prephenate dehydratase 2, chloroplastic	Cg8g020920.5;Cg8g020920.3;Cg8g020920.1;Cs8g17280.1;Ciclev10028598m;Ciclev10028597m;Ciclev10028573m;Cg8g020920.4;Cg8g020920.2;Cs8g17280.3;Cs8g17280.2;Ciclev10006196m;Cg9g019650.1;Ciclev10006044m;Cg2g018540.2.1;Cs2g21240.2;Cs2g03010.3;Cg2g045200.3;Cg2g018540.2;Cs2g03010.2;Cg2g045200.2;Cs2g21240.1;Ciclev10015580m;Cg2g018540.1;Cs2g03010.1;Cg2g045200.1;Cg8g018110.1;Cs3g07770.1;Ciclev10015167m;Ciclev10…	AT3G07630.3	++	1&2&3	1&2&3	1&2&3	1&2&3	10	9	28.3	44.084	6.21	-0.273935
994	186	Cg8g021170.1	HAD-superfamily hydrolase, subfamily IIA	Cg8g021170.1;Cg8g021170.2	AT3G45740.1	++++	1&2&3	1&2&3	1&2&3	1&2&3	19	7	57	42.894	8.53	-0.19974
995	187	Cg8g021180.1	Probable trans-2-enoyl-CoA reductase, mitochondrial	Cg8g021180.1	AT3G45770.1	+++++	1&2&3	-	1&2&3	1&2&3	21	2	72.2	41.083	9.2	-0.0373016
996	188	Cg8g022470.1	Triosephosphate isomerase, cytosolic	Cg8g022470.1	AT3G55440.1		1&2&3	-	-	-	10	2	55.7	27.195	6	0.0660079
997	189	Cg8g023580.1	Neutral ceramidase	Cg8g023580.1	AT1G07380.1		-	-	-	1&2&3	8	1	9.2	140.57	6.03	-0.252858
998	190	Cg8g023710.2	Acyl-coenzyme A thioesterase 13	Cg8g023710.2;Cs8g19820.2;Cs8g19820.1;Ciclev10029463m;Cg8g023710.1	AT2G29590.1		1&2	1&2&3	1	2	3	3	22.9	16.683	5.74	-0.143137
999	191	Cg9g000650.1	Dihydrolipoyl dehydrogenase 1, mitochondrial	Cg9g000650.1	AT1G48030.5		1&2&3	1&2&3	1&2&3	1&2&3	37	1	85.3	43.724	5.94	-0.00831296
1000	192	Cg9g001150.1	Short-chain-enoyl-CoA hydratase	Cg9g001150.1;Cs9g02160.1;CgUng021680.1	AT4G16210.1	+	1&2&3	1&2&3	1&2&3	1&2&3	18	2	73.6	28.994	9.02	-0.131321
1001	193	Cg9g001550.1	Acetate/butyrate-CoA ligase AAE7, peroxisomal	Cg9g001550.1;Cs9g02550.1;Ciclev10004649m;Cg9g001570.1;Ciclev10006792m;Cs9g02540.1;Ciclev10004641m;Cg9g001560.1	AT3G16910.1		-	1&2&3	1	-	18	4	35.6	62.25	8.57	-0.0924162
1002	194	Cg9g002590.1	Acylpyruvase FAHD1, mitochondrial	Cg9g002590.1	AT4G15940.1	++	1&2&3	1&2&3	1&2&3	1&2&3	6	1	27.4	24.033	7.93	-0.0389381
1003	195	Cg9g002610.1	Lipoamide acyltransferase component of branched-chain alpha-keto acid dehydrogenase complex, mitochondrial	Cg9g002610.1;Cg9g002610.2	AT3G06850.2	++++	-	-	1&2&3	1&2&3	21	4	60.2	55.969	6.29	-0.139181
1004	196	Cg9g002680.1	Glyoxysomal fatty acid beta-oxidation multifunctional protein MFP-a	Cg9g002680.1	AT3G06860.1		1&3	1&2&3	1&2&3	1&2&3	29	2	45.8	79.07	9.04	0.0445517
1005	197	Cg9g003650.4.2	Bifunctional 3-dehydroquinate dehydratase/shikimate dehydrogenase, chloroplastic	Cg9g003650.4.2;Cg9g003650.4.1;Cg9g003650.7;Cg9g003650.4;Cg9g003650.5;Cg9g003650.6;Cg9g003650.1;Cg9g003650.2;Cg9g003650.3;Cs9g05070.2;Cs9g05070.1;Ciclev10004711m	AT3G06350.1	+	-	3	1&2	1&2&3	6	6	21.1	37.332	6.25	0.0354839
1006	198	Cg9g004310.1	Guanylate kinase 3, chloroplastic	Cg9g004310.1	AT3G06200.1	++++	2	-	-	1&2&3	5	0	17.1	32.328	9.42	-0.224825
1007	199	Cg9g004850.1	ATP-dependent (S)-NAD(P)H-hydrate dehydratase	Cg9g004850.1	AT5G19150.2	+++++	-	-	-	1&2&3	13	1	40.2	38.643	7.51	-0.0547753
1008	200	Cg9g005090.1	2-hydroxyisoflavanone dehydratase	Cg9g005090.1	AT1G47480.1	+	1&2&3	-	1&2&3	-	4	2	14	35.221	5.37	-0.198442
1009	201	Cg9g005180.1	Long chain acyl-CoA synthetase 7, peroxisomal	Cg9g005180.1;Cg9g005180.2	AT5G27600.1		3	1&2	1	-	21	2	48.6	76.372	6.65	-0.138129
1010	202	Cg9g006500.1	Pyruvate kinase isozyme A, chloroplastic	Cg9g006500.1;Cs9g07880.1;Ciclev10004616m;Cs5g30520.1;Ciclev10019453m;Ciclev10028326m;Cg5g034730.1;Cs8g03650.1;Cg8g002550.1	AT3G22960.1	+	1&2&3	1&2&3	1&2&3	1&2&3	11	11	23.3	64.626	5.78	-0.175171
1011	203	Cg9g011620.2	Ubiquinone biosynthesis monooxygenase COQ6, mitochondrial	Cg9g011620.2;Cg9g011620.1;Cs9g11160.1;Cs6g11500.1;Ciclev10032671m;Cs2g08390.1;Cg1g021820.1	AT3G24200.1	+++++	1&2&3	1&2&3	1&2&3	1&2&3	19	3	54.8	56.124	8.8	-0.095534
1012	204	Cg9g014040.1	Phosphoglucan, water dikinase, chloroplastic	Cg9g014040.1;orange1.1t02948.1;Ciclev10006658m;Ciclev10004968m;Cs3g05840.1	AT5G26570.1		-	-	-	1&2&3	13	13	16.2	117.05	5.55	-0.132083
1013	205	Cg9g016060.2	Uridine 5'-monophosphate synthase	Cg9g016060.2;Cg9g016060.1;CgUng004090.2;Ciclev10004916m;Ciclev10001014m;CgUng004090.1;Cs3g01690.1	AT3G54470.1		1&2&3	2&3	2	-	3	3	15.3	29.16	7.73	-0.044403
1014	206	Cg9g019610.1	Peroxisomal fatty acid beta-oxidation multifunctional protein AIM1	Cg9g019610.1	AT4G29010.1	+	2&3	1&2&3	-	-	42	2	61.2	78.239	9.08	0.13384
1015	207	Cg9g020070.2	Mitochondrial glycoprotein	Cg9g020070.2;Cg9g020070.1	AT2G41600.3	+	1&2&3	1&2&3	1&2&3	1&2&3	13	0	69.8	23.004	6.96	-0.361881
1016	208	Cg9g023400.3	8-amino-7-oxononanoate synthase	Cg9g023400.3;Cg9g023400.2;Cs9g15120.1;Ciclev10004861m;Cg9g023400.1	AT5G04620.2		1&2&3	1&2	-	-	1	1	4.9	40.759	7.92	-0.129539
1017	209	Cg9g024460.1	Methylmalonate-semialdehyde dehydrogenase [acylating], mitochondrial	Cg9g024460.1	AT2G14170.1	++++++	1&2&3	1&2&3	1&2&3	1&2&3	26	0	71.6	57.631	7.54	-0.0426168
1018	210	Cg9g025450.2	Ferruginol synthase	Cg9g025450.2;Cg9g025450.1;Ciclev10004733m;Ciclev10006920m;Ciclev10006506m;Cs9g15870.1	AT4G12320.1		1&2&3	1&2&3	1&2&3	1&2&3	21	1	47.2	58.323	8.62	-0.0753346
1019	211	Cg9g026020.1	Phosphoglucomutase, chloroplastic	Cg9g026020.1;Cs9g16530.1;Ciclev10004539m	AT5G51820.1	++	1&2&3	1&2&3	1&2&3	1&2&3	19	19	40.7	73.178	6.82	-0.107335
1020	212	Cg9g027640.1	Probable S-adenosylmethionine-dependent methyltransferase	Cg9g027640.1;Cs9g19090.1	AT5G37990.1		1&2&3	-	-	-	5	5	16.7	40.479	6.23	-0.147632
1021	213	Cg9g028230.5	Folylpolyglutamate synthetase	Cg9g028230.5;Cg9g028230.4;Cg9g028230.2;Cg9g028230.6;Cg9g028230.8;Cg9g028230.1;Cg9g028230.3;Cg9g028230.7	AT5G41480.1	++	2&3	1&2&3	1&2&3	-	9	3	36.2	34.216	7.11	0.210794
1022	214	Cg9g028650.1	Glutamate synthase [NADH], amyloplastic	Cg9g028650.1;Cs9g17990.2;Cs9g17990.1;Ciclev10004123m;Ciclev10004120m	AT5G53460.3	++	-	1&2&3	2&3	-	3	3	2.5	243.46	6.33	-0.275553
1023	215	Cg9g028900.1	Acetylornithine aminotransferase, mitochondrial	Cg9g028900.1;Cs4g12660.2;Cs4g12660.1;Ciclev10005089m;Ciclev10005019m	AT1G80600.1	+	1&2&3	1	2&3	1&2&3	6	6	16.3	49.639	7.14	-0.026898
1024	216	Cg9g029060.1	Thiosulfate/3-mercaptopyruvate sulfurtransferase 1, mitochondrial	Cg9g029060.1	AT1G79230.1	+++++	1&2&3	1&2&3	1&2&3	1&2&3	24	3	76.9	41.15	6.56	-0.280429
1025	217	Cg9g029100.1	Phosphoglycerate kinase, cytosolic	Cg9g029100.1;Cg9g029100.2	AT1G79550.2		-	-	-	2&3	20	1	62.6	42.323	5.77	0.0695761
1026	218	Cg9g029110.2	Phosphoglycerate kinase 2, chloroplastic	Cg9g029110.2;Cg9g029110.1;orange1.1t03280.1;Ciclev10004891m;Cg9g029110.3;orange1.1t03280.2	AT1G56190.1	+	1&2&3	1&2&3	1&2&3	1&2&3	19	17	50	49.49	8.2	0.167511
1027	219	Cg9g029280.1	Glyceraldehyde-3-phosphate dehydrogenase GAPCP2, chloroplastic	Cg9g029280.1	AT1G16300.1	+++	1&2	1&2&3	1&2&3	1&2&3	11	1	33.4	45.072	9.04	-0.0414118
1028	220	Cg9g029430.1	Succinate-semialdehyde dehydrogenase, mitochondrial	Cg9g029430.1	AT1G79440.1	++++++	1&2&3	-	1&2&3	1&2&3	40	6	72.3	56.873	7.98	0.065725
1029	221	CgUng001360.1	Threonine synthase 1, chloroplastic	CgUng001360.1;Cs4g15090.2;Cs4g15090.1;Ciclev10008029m	AT4G29840.1	+	-	-	-	1&2&3	10	5	24	57.358	8.49	-0.165451
1030	222	CgUng001440.1	Probable acyl-activating enzyme 5, peroxisomal	CgUng001440.1	AT5G16370.1		1&2&3	1	1&3	2&3	11	2	27.1	62.546	7.26	-0.0585237
1031	223	CgUng002560.2	Acylphosphatase	CgUng002560.2;CgUng002560.1	AT5G03370.1	+++	1&2&3	1&2&3	1&2&3	1&2&3	3	1	28.2	19.607	11.36	-0.452874
1032	224	CgUng006850.1	Methanol O-anthraniloyltransferase	CgUng006850.1;Cs2g29820.1;Ciclev10015199m;Cs2g31410.1;Cg2g004650.1;Cs2g29810.1;Cs2g31400.1;Ciclev10017956m	AT5G17540.1		1	-	1&3	-	3	3	7.8	48.22	7.95	-0.178774
1033	225	Ciclev10000007m	Acetyl-CoA carboxylase 1	Ciclev10000007m	AT1G36160.2	++	1&2&3	1&2&3	1&3	1&2&3	37	4	22.4	252.87	6	-0.23723
1034	226	Ciclev10000109m	Methionine S-methyltransferase	Ciclev10000109m;Cs3g01530.1;CgUng003980.1;Cs3g01530.2;CgUng004180.1;CgUng004220.1;Cg2g047320.1;Cs3g03550.1;orange1.1t03638.1;Cg2g047310.1;orange1.1t03639.1	AT5G49810.1		1&2&3	-	-	-	10	10	12.5	120.58	5.84	-0.0912281
1035	227	Ciclev10000175m	Alpha/beta-Hydrolases superfamily protein	Ciclev10000175m	AT4G34310.1		2&3	-	1	-	14	1	16.1	105.02	5.67	-0.291099
1036	228	Ciclev10000199m	Beta-glucosidase, GBA2 type family protein	Ciclev10000199m;Cs3g03170.1;Cg4g005870.1;orange1.1t03208.2;Cg5g021540.1;Cs5g19660.1;Ciclev10018743m;Ciclev10018742m;orange1.1t03208.1;Ciclev10004255m;Cg9g012800.1	AT5G49900.3		-	1&2	-	-	3	3	4.4	104.36	5.58	-0.315659
1037	229	Ciclev10000603m	Phosphoglucose isomerase 1	Ciclev10000603m;Ciclev10000953m	AT4G24620.1	+	-	-	2&3	-	31	2	53	67.87	5.3	-0.175929
1038	230	Ciclev10000651m	D-3-phosphoglycerate dehydrogenase	Ciclev10000651m;Cg3g020900.1;Cs3g23090.1	AT4G34200.1	++++	1	-	1&2	1&2&3	10	7	21.2	62.721	8.41	0.141513
1039	231	Ciclev10000722m	Sugar isomerase family protein	Ciclev10000722m	AT5G42740.2		1&2	3	-	-	11	1	25.4	62.755	6.22	-0.0873239
1040	232	Ciclev10000790m	Pyridoxin (pyrodoxamine) 5\'-phosphate oxidase	Ciclev10000790m;Ciclev10000837m;Ciclev10001470m	AT5G49970.1	++++	1&2&3	1&2&3	1&2&3	-	21	0	44.1	60.597	7.2	-0.337778
1041	233	Ciclev10000800m	HAD-superfamily hydrolase	Ciclev10000800m;Cg3g022740.1;Cg3g022740.2;Ciclev10001004m;Cg3g022740.3;Cs3g24840.1	AT1G75210.1		1&2&3	1&2&3	1&2&3	1&2&3	8	8	13.9	62.209	6.13	-0.481447
1042	234	Ciclev10000875m	Serine hydroxymethyltransferase 2	Ciclev10000875m;Ciclev10000872m	AT5G26780.4	++++++	1&2&3	1&2&3	1&2&3	-	30	2	75.9	57.53	8.16	-0.325626
1043	235	Ciclev10000877m	Glycinamide ribonucleotide (GAR) synthetase	Ciclev10000877m;Cg3g000930.1;orange1.1t01931.1	AT1G09830.1	+	-	-	1	1&2&3	5	5	16.6	54.757	5.55	0.0299228
1044	236	Ciclev10001030m	Thiamin diphosphate-binding fold (THDP-binding) superfamily protein	Ciclev10001030m;Cs3g20490.1;Cg3g017510.1;Cs3g20490.2;Cs3g20490.3	AT1G21400.5	+++++	1&2&3	1&2&3	1&2&3	1&2&3	12	11	31	52.971	5.72	-0.38692
1045	237	Ciclev10001202m	Pyridoxal phosphate (PLP)-dependent transferases superfamily protein	Ciclev10001202m	AT1G77670.1	+	1&2&3	1&2&3	1&2&3	-	14	1	38.2	47.707	6.56	-0.0414747
1046	238	Ciclev10001334m	Alpha/beta-Hydrolases superfamily protein	Ciclev10001334m;Ciclev10001781m;Ciclev10002034m;Ciclev10002032m;Ciclev10002143m;Ciclev10002138m;Ciclev10002137m;Ciclev10002491m;Ciclev10002490m;Ciclev10002487m;Ciclev10002485m	AT4G24160.1	+	1&2&3	1&2&3	1&2	-	13	1	51.1	45.687	8.93	-0.282396
1047	239	Ciclev10001355m	Scramblase-related	Ciclev10001355m;Ciclev10001678m	AT2G04940.1	++++	1&2&3	1&2&3	1&2&3	-	14	2	35.9	46.398	9.46	-0.312624
1048	240	Ciclev10001370m	Delta(4)-3-oxosteroid 5-beta-reductase	Ciclev10001370m	AT4G24220.1	+	1&2&3	1&2&3	1&2&3	1&2&3	15	1	37.8	45.269	5.14	-0.3905
1049	241	Ciclev10001374m	Delta(4)-3-oxosteroid 5-beta-reductase	Ciclev10001374m;Cs3g11760.1;Cg3g012080.1	AT4G24220.1		1&2&3	1&2&3	1&2	2&3	13	4	38.6	45.667	5.72	-0.408271
1050	242	Ciclev10001393m	Delta(4)-3-oxosteroid 5-beta-reductase	Ciclev10001393m;Cg3g012140.4;orange1.1t05122.1;Ciclev10013989m;Ciclev10001414m;Cg3g004920.3;Cg3g003000.1;Cs3g06830.1;Ciclev10001412m;Cg3g004920.2;Cg3g004880.1;Ciclev10003867m;Ciclev10001629m;Cg3g004900.1;Cs3g06840.1;Ciclev10001430m;Ciclev10001425m;Cs3g06840.2;Cs3g06820.1;Ciclev10001422m;Cs9g11020.1;Cg9g011710.1;Cg3g004920.4;Cg3g004920.1;Cg3g004910.1;Cs3g06800.1;Cs3g06780.1;Ciclev10001420m;Ciclev1…	AT4G24220.1		1&2&3	-	1	1&2&3	10	1	24.2	45.306	5.63	-0.443325
1051	243	Ciclev10001405m	Chalcone and stilbene synthase family protein	Ciclev10001405m;Ciclev10001806m;Cs3g19360.1;Cg3g016190.1	AT5G13930.1	+	1&2&3	1&2&3	1&2&3	-	9	9	28.4	42.918	6.95	-0.0901266
1052	244	Ciclev10001452m	Branched-chain amino acid transaminase 2	Ciclev10001452m;Ciclev10001439m;Cs3g16440.2;Cg3g013250.3;Cg3g013250.2;Ciclev10001817m;Ciclev10001791m;Cs3g16440.1;Ciclev10001429m;Cg3g013250.1	AT1G10070.2	++++	1&2&3	1&2&3	1&2&3	-	22	1	67.1	42.529	8.32	-0.096401
1053	245	Ciclev10001501m	Alcohol dehydrogenase 1	Ciclev10001501m;Ciclev10001382m;Ciclev10001519m;Ciclev10001507m;Ciclev10002044m;Ciclev10002162m;Ciclev10001919m;Ciclev10002124m;Cs3g20810.1;Cs3g20800.1;Ciclev10001502m;Ciclev10001500m;Cg3g017870.3;Cg3g017870.2;Cg3g017870.1;Ciclev10001557m;CgUng020010.1;Cs5g34690.5;Cs5g34690.4;Ciclev10020775m;Cs5g34690.1;Cs5g34690.2;Ciclev10020607m;Cg5g032800.1;Cs5g34690.3	AT1G77120.1		1&2&3	1&2&3	1&2&3	1&2&3	17	3	58.7	41.1	6.09	-0.0521053
1054	246	Ciclev10001611m	Oxidoreductase family protein	Ciclev10001611m;Cs3g22150.1;Cg3g019200.1	AT4G09670.1	+	1&2&3	1&2&3	1&2&3	-	7	7	27.1	40.157	5.81	-0.0560773
1055	247	Ciclev10001716m	NAD(P)-linked oxidoreductase superfamily protein	Ciclev10001716m;Cg3g010630.3;Ciclev10001551m;Ciclev10002286m;Cs3g10610.1;Ciclev10001721m;Cg3g010630.8;Cs3g10590.1;Cs3g10610.2;Ciclev10005776m;Ciclev10005739m;Cg9g006340.1;Cs9g07690.1;Ciclev10005337m;Cg9g006340.2	AT1G60680.1		1&3	1&2&3	-	-	5	1	15.7	38.181	5.45	-0.248547
1056	248	Ciclev10001997m	Glutamate formimidoyltransferase / Glutamate formyltransferase	Ciclev10001997m;Cg4g005890.1;Cg4g005900.1;Cs3g03160.1;Cg2g015510.1;Cs2g23060.1;Ciclev10017445m	AT2G20830.4	+	1&2&3	1&2&3	1&2&3	1&2&3	10	2	47	32.43	8.24	-0.106667
1057	249	Ciclev10002353m	S-adenosyl-L-methionine-dependent methyltransferases superfamily protein	Ciclev10002353m;Cs3g18390.2;Cg3g015120.3;Cg3g015120.2;Ciclev10002071m;Ciclev10001684m;Ciclev10001682m;Cg3g015120.1;Cs3g18390.1	AT1G78140.1		1&3	3	1	-	1	1	5.6	25.959	7.57	0.0321888
1058	250	Ciclev10002689m	Adenine nucleotide alpha hydrolases-like superfamily protein	Ciclev10002689m;Cs3g15040.2	AT3G62550.1		1&2&3	1&2&3	1&2&3	1&2&3	8	8	52.7	18.575	6.95	-0.205917
1059	251	Ciclev10002826m	LYR family of Fe/S cluster biogenesis protein	Ciclev10002826m	AT3G12260.1	+++	1&2&3	1&2&3	1&2&3	-	10	1	73.5	15.09	9.07	-0.315909
1060	252	Ciclev10004291m	Acyl-CoA dehydrogenase-related	Ciclev10004291m;Cg9g002470.4;Cg9g002470.3;Cs9g04000.1;Cs9g04000.2;Ciclev10004342m;Cg9g002470.1;Cg9g002470.2;Cg9g002470.5;Cs9g04010.1	AT3G06810.1	++	1&2&3	1&2&3	1&2&3	1&2&3	42	2	55.5	96.554	8.86	-0.196069
1061	253	Ciclev10004369m	Beta-xylosidase 1	Ciclev10004369m;Cs9g02570.1;Cg9g001580.1;Cg9g001580.2	AT5G49360.1		1&2&3	1&2&3	-	1	11	11	18.8	84.403	8.99	-0.0764479
1062	254	Ciclev10004427m	AMP-dependent synthetase and ligase family protein	Ciclev10004427m;orange1.1t01869.2;orange1.1t01869.1;Cg9g014400.1;Ciclev10004500m	AT3G23790.1	+	1&2&3	1	1&2&3	1	10	10	18.5	81.805	8.81	-0.165934
1063	255	Ciclev10004429m	3-hydroxybutyryl-CoA dehydratase	Ciclev10004429m	AT3G06860.1		1&2&3	1&2&3	1&2&3	1&2&3	31	5	50.3	78.999	8.99	0.0627586
1064	256	Ciclev10004595m	L-ascorbate oxidase homolog	Ciclev10004595m;Ciclev10004913m;Cs9g14470.2;Cs9g14470.1;Cg9g025070.1;Cs9g14470.3	AT4G25240.2		1&2&3	-	-	3	6	6	13.6	66.636	6.61	-0.223697
1065	257	Ciclev10004603m	L-galactono-1,4-lactone dehydrogenase	Ciclev10004603m;Cs2g26060.1	AT3G47930.1	+++++	1&2&3	1&2&3	1&2&3	-	39	2	64.5	67.113	8.84	-0.525212
1066	258	Ciclev10004615m	Ketol-acid reductoisomerase	Ciclev10004615m	AT3G58610.3	+	1&2	1&2&3	1&2&3	-	16	0	33.3	63.253	6.21	-0.0744425
1067	259	Ciclev10004702m	Phosphofructokinase 4	Ciclev10004702m;Cg9g022890.1;Cg9g022890.2;Cs9g13560.1;Cs9g13570.1	AT5G61580.1	+++	1&2&3	1&3	1&2&3	1&2&3	8	6	14.8	58.949	8.71	-0.222472
1068	260	Ciclev10004761m	2-oxoacid dehydrogenases acyltransferase family protein	Ciclev10004761m	AT3G06850.2	++++	1&2&3	1&2&3	-	-	21	1	60	55.906	6.29	-0.12807
1069	261	Ciclev10004793m	Mitochondrial lipoamide dehydrogenase 1	Ciclev10004793m;Cg9g000640.1	AT1G48030.5	++++++	1&2&3	1&2&3	1&2&3	1&2&3	39	1	75.5	53.84	6.58	0.0216963
1070	262	Ciclev10004852m	S-adenosyl-L-homocysteine hydrolase	Ciclev10004852m	AT4G13940.1		1&2&3	1&2&3	1&2&3	1&2&3	21	1	57.5	53.093	5.84	-0.118763
1071	263	Ciclev10004902m	Serine hydroxymethyltransferase 4	Ciclev10004902m;Cg6g014210.1;orange1.1t01890.1;orange1.1t01890.2	AT4G13930.1		1&2&3	1&2&3	1&2&3	1&2&3	15	14	44.4	51.793	6.65	-0.326964
1072	264	Ciclev10004935m	UDP-Glycosyltransferase superfamily protein	Ciclev10004935m;Cs9g16640.1;Cg9g026130.1;Ciclev10030812m;Ciclev10030803m;Cs7g32220.2;Cs9g16650.1;Cs7g32220.1;Cg9g026140.1;Cg7g000350.1;Cg9g016910.1;orange1.1t03923.1;Cg9g016740.1;Ciclev10030245m;Cs7g32210.1;Cg7g000360.1;Cs8g18310.1;Ciclev10028392m;Cg8g022210.1;Cg8g022200.1;Ciclev10020064m;Cs3g12960.1;Ciclev10001065m;Cg3g011250.1;Cs5g24640.1;Cg5g028990.1	AT3G11340.1	++	1&2&3	1&2&3	1&2&3	-	18	18	54.7	51.929	6.03	-0.089154
1073	265	Ciclev10005123m	GroES-like zinc-binding alcohol dehydrogenase family protein	Ciclev10005123m;Ciclev10005500m	AT5G61510.1	+++++	1&2&3	1&2&3	1&2&3	1&2&3	15	5	55.9	42.341	9.26	0.0278481
1074	266	Ciclev10005559m	Short-chain dehydrogenase-reductase B	Ciclev10005559m;orange1.1t03253.1;Ciclev10005524m;Cg9g029380.1	AT3G12800.1		1&2&3	1&2&3	1&2&3	1&2&3	10	10	32.5	30.977	9.42	-0.148443
1075	267	Ciclev10005563m	Haloacid dehalogenase-like hydrolase (HAD) superfamily protein	Ciclev10005563m;Cg9g016310.1;orange1.1t03953.1;orange1.1t03953.2	AT2G41250.1	+++++	-	1&2&3	1&2&3	-	4	4	16.7	32.013	7.6	-0.261672
1076	268	Ciclev10005576m	Lysophosphatidyl acyltransferase 2	Ciclev10005576m;orange1.1t03387.2;Cg9g022110.3;Cg9g022110.2;orange1.1t03387.3;Ciclev10005320m;orange1.1t03387.1;Ciclev10005148m;Cg9g022110.1	AT3G57650.1	+	1	1&3	1	-	4	4	19.9	32.058	9.83	0.217021
1077	269	Ciclev10005595m	O-acetylserine (thiol) lyase (OAS-TL) isoform A1	Ciclev10005595m;Cs9g06970.1;Ciclev10005422m;Cg9g005570.1;Cs9g06960.2;Cs9g06960.1	AT4G14880.5	+	1&2&3	1&2&3	1&2&3	-	2	2	11.9	29.287	6.78	0.0784173
1078	270	Ciclev10005645m	Enoyl-CoA hydratase/isomerase A	Ciclev10005645m	AT4G16210.1	+	-	1&2&3	-	-	17	1	70.6	28.994	9.02	-0.138491
1079	271	Ciclev10005801m	Nucleoside diphosphokinase	Ciclev10005801m;Cs9g14250.1;Ciclev10005772m;Cg9g025320.1;Cs9g14250.2;Ciclev10005836m;Ciclev10006083m;Cs1g02770.3;Cg5g044840.1;Cs1g02770.5;Cs1g02770.4;Cs1g02770.2;Cs1g02770.1;Ciclev10024291m;Cg5g044840.2	AT4G25280.2	++	1&2&3	1&2&3	1&2&3	1&2&3	8	8	46.7	25.595	6.64	-0.165939
1080	272	Ciclev10005931m	Acireductone dioxygenase	Ciclev10005931m;Cg9g006280.1;Ciclev10006150m	AT4G14710.2		1&2&3	1&2&3	1&2&3	2	8	2	47.7	23.473	4.96	-0.788945
1081	273	Ciclev10005965m	Very-long-chain 3-oxoacyl-CoA reductase	Ciclev10005965m;Cs9g17670.1	AT4G23430.2		1	-	-	1&2&3	3	2	24.7	21.446	9.1	-0.437113
1082	274	Ciclev10006168m	Oleosin 1	Ciclev10006168m	AT4G25140.1		-	1&2&3	-	-	1	1	10.4	15.167	9.42	0.190972
1083	275	Ciclev10006852m	Bis(5'-adenosyl)-triphosphatase	Ciclev10006852m;Cs9g13070.1;Cg9g020820.1	AT5G58240.1		1&2&3	1&2&3	1&2&3	1&2&3	4	4	34.8	23.519	7.06	-0.666667
1084	276	Ciclev10007423m	Adenosylmethionine-8-amino-7-oxononanoate transaminases	Ciclev10007423m;Cs4g03030.1;Cs4g03030.2	AT5G57590.1	+++++	1&2&3	1&2&3	1&2&3	1&2&3	32	6	50.6	96.478	5.98	-0.0950174
1085	277	Ciclev10007590m	Enoyl-CoA hydratase/isomerase family	Ciclev10007590m;Ciclev10007626m	AT4G29010.1	+	1&2&3	1&2&3	1&2&3	1&2&3	42	0	61.5	78.18	9.22	0.141989
1086	278	Ciclev10008079m	O-Glycosyl hydrolases family 17 protein	Ciclev10008079m	AT4G31140.1	+++	1&2&3	1	1&2	1&2&3	7	3	18.2	54.441	6.94	0.0387226
1087	279	Ciclev10008139m	Pyridine nucleotide-disulphide oxidoreductase family protein	Ciclev10008139m;Cs4g16210.1	AT4G32360.1	++++++	1&2&3	1&2&3	1&2&3	-	24	2	53.6	53.03	8.09	-0.274327
1088	280	Ciclev10008154m	Xylose isomerase family protein	Ciclev10008154m;Cs4g02950.1	AT5G57655.2		1&2&3	1&2&3	1&2&3	1&2&3	21	1	52.7	53.372	5.7	-0.343724
1089	281	Ciclev10008227m	Aspartate aminotransferase 5	Ciclev10008227m;Ciclev10008224m;Cg4g001730.1;Cs7g06000.1	AT4G31990.2	+	1&2&3	1&2&3	1&2&3	1&2&3	22	18	57.1	50.157	8.81	-0.162963
1090	282	Ciclev10008274m	Aspartate aminotransferase 3	Ciclev10008274m;Ciclev10008609m;Ciclev10008791m	AT5G11520.1	+++	1&2&3	1&2&3	1&2&3	1&2&3	25	1	69.9	49.096	9.37	-0.132071
1091	283	Ciclev10008312m	Ferrochelatase 1	Ciclev10008312m;Ciclev10008230m;Ciclev10008171m;Cg4g006410.3;Cg4g006410.1;Cg4g006410.4;Cs4g18730.1;Cg4g006410.4.7;Cg4g006410.4.5;Cg4g006410.4.4;Cg4g006410.4.2;Cg4g006410.4.1;Cg4g006410.6;Cg4g006410.5;Cg4g006410.2;Cs4g18730.2	AT5G26030.2	++	-	3	-	1&2	3	3	8.8	49.289	6.42	-0.0668934
1092	284	Ciclev10008313m	Nudix hydrolase homolog 19	Ciclev10008313m;Cs4g17530.1;Cg4g007590.1	AT5G20070.1	+++++	1&2	1&2&3	1&2&3	-	3	3	7.7	49.014	6.43	-0.241043
1093	285	Ciclev10008354m	Pyridoxal-5\'-phosphate-dependent enzyme family protein	Ciclev10008354m;Cs4g08810.1;Cg4g013610.1	AT1G55880.1	++	2	1&2	1&2&3	1&2	5	5	14.4	46.273	8.95	-0.123666
1094	286	Ciclev10008608m	Nudix hydrolase homolog 20	Ciclev10008608m;Ciclev10008897m	AT5G19460.1	+	1&2&3	1&2&3	1&2&3	1&2&3	8	2	35.2	43.549	6.64	-0.213472
1095	287	Ciclev10008763m	SufE-like protein 1, chloroplastic/mitochondrial	Ciclev10008763m;Cg4g016740.1	AT4G26500.1	+++	-	-	3	1&3	8	2	31.4	38.878	8.62	-0.316246
1096	288	Ciclev10008892m	Isopentenyl-diphosphate delta-isomerase	Ciclev10008892m	AT5G55610.1	++	-	-	1&2&3	1&2&3	16	1	30.3	36.278	9.38	0.0836364
1097	289	Ciclev10009013m	Ubiquinone biosynthesis protein COQ9	Ciclev10009013m;Cg4g017730.1;Ciclev10009019m;Ciclev10009405m;Ciclev10009404m;Cg4g008550.1	AT1G19140.1	+++++	-	-	1&2&3	1&2&3	15	2	57.4	34.202	8.94	-0.428525
1098	290	Ciclev10009367m	Adenine nucleotide alpha hydrolases-like superfamily protein	Ciclev10009367m;Ciclev10009366m;Cg2g022100.1;Ciclev10009334m	AT4G27320.2		-	2&3	-	-	1	1	9.5	25.665	5.6	-0.560776
1099	291	Ciclev10009518m	Quinone reductase family protein	Ciclev10009518m;Cs4g11860.1;Ciclev10009497m;Cs4g11860.2;Ciclev10009723m	AT4G27270.1		1&2&3	1&2&3	1&2&3	1&2&3	9	1	53.2	21.673	6.21	-0.115271
1100	292	Ciclev10010336m	Haloacid dehalogenase-like hydrolase (HAD) superfamily protein	Ciclev10010336m	AT1G55900.1	+++++	-	-	2	1&2	12	1	49.2	40.191	5.98	-0.466667
1101	293	Ciclev10010686m	Nucleotidylyl transferase superfamily protein	Ciclev10010686m	AT2G25840.2	++++	-	1&2&3	-	-	14	1	53.7	46.086	9.12	-0.162291
1102	294	Ciclev10010857m	Hydroxycinnamoyl-CoA shikimate/quinate hydroxycinnamoyl transferase	Ciclev10010857m	AT5G48930.1		-	1&2&3	-	-	5	1	39.9	16.549	4.95	-0.215541
1103	295	Ciclev10010975m	Glycosyl transferase, family 35	Ciclev10010975m	AT3G29320.1	+	-	-	3	1&2&3	35	0	51.1	112.84	4.85	-0.396404
1104	296	Ciclev10011063m	Starch branching enzyme 2.2	Ciclev10011063m;Cg6g016110.1;Cs6g15320.2;Cs6g15320.1	AT5G03650.1	+	1&3	1	1&2&3	1&2&3	7	7	11.6	95.616	5.37	-0.469415
1105	297	Ciclev10011373m	FAD-linked oxidases family protein	Ciclev10011373m;Cg6g013630.1;Cs6g13220.1	AT5G06580.1	+++++	1&2&3	1&2&3	1&2&3	1&2&3	19	19	45.1	62.607	5.89	-0.0898601
1106	298	Ciclev10011472m	Pyruvate kinase family protein	Ciclev10011472m;Ciclev10011469m;Cg6g016480.1	AT3G52990.1		1&2&3	1&2&3	1&2&3	1&2&3	18	1	49	57.209	7.97	0.0324478
1107	299	Ciclev10011544m	UDP-Glycosyltransferase superfamily protein	Ciclev10011544m	AT3G21760.1	++	1&2&3	-	-	1	14	1	39.5	55.676	5.2	-0.18998
1108	300	Ciclev10011597m	6-phosphogluconate dehydrogenase family protein	Ciclev10011597m;Cg6g020210.1	AT3G02360.2		1&2&3	1&2&3	1&2&3	1&2&3	18	2	44.1	53.712	6.03	-0.222793
1109	301	Ciclev10011657m	UDP-glucose pyrophosphorylase 2	Ciclev10011657m;Cg6g016820.1;Ciclev10011735m	AT5G17310.2		1&2&3	1&2&3	1&2&3	1&2&3	25	2	72.5	51.558	5.65	-0.178252
1110	302	Ciclev10011714m	HXXXD-type acyl-transferase family protein	Ciclev10011714m;Cs6g12880.1;Cs6g12870.1;Ciclev10011699m;Cg6g013330.1;CgUng004710.1;CgUng004580.1;orange1.1t04852.1;Ciclev10028515m;Cg1g025090.1;Cs1g09010.1;Ciclev10001111m;Cs1g05840.1;Ciclev10004053m;Cg1g025160.1;Ciclev10001086m;Cg1g025150.1;Cs1g05910.1;Ciclev10001082m;Cg1g025120.1;Cs1g05850.1	AT3G26040.1		3	2&3	1&2&3	1&2&3	19	2	49.8	50.486	8.13	-0.162277
1111	303	Ciclev10011726m	Enolase	Ciclev10011726m;Cg6g016330.1;Ciclev10012056m;Cs9g15960.1;Cs9g15960.2;Ciclev10004965m;Cg9g025530.1;Cg9g025530.2	AT2G36530.1		1&2&3	1&2&3	1&2&3	1&2&3	21	1	60.9	47.818	5.54	-0.20764
1112	304	Ciclev10011824m	Arginine biosynthesis protein ArgJ family	Ciclev10011824m;Cg6g004440.2;Ciclev10011667m;Cs6g06150.1;Ciclev10011653m;Cg6g004440.1	AT2G37500.1	+	-	3	-	1&2&3	2	2	5.9	43.859	8.32	0.146793
1113	305	Ciclev10011898m	Aldolase superfamily protein	Ciclev10011898m;Ciclev10011896m;Cg6g017780.1	AT2G26800.5	++	1&2&3	1&2&3	1&2&3	1&2&3	19	1	48.2	41.939	9.1	0.101256
1114	306	Ciclev10011934m	Acyl-CoA oxidase 4	Ciclev10011934m;Ciclev10012357m	AT3G51840.1		1&2&3	-	-	-	15	2	51.9	42.815	6.99	0.0416452
1115	307	Ciclev10012025m	Diaminopimelate epimerase family protein	Ciclev10012025m;Cs6g05615.1;Cg6g003910.1;Ciclev10012411m	AT3G53580.1	+++	2	3	1&2&3	1&2&3	10	10	34.9	39.443	5.77	-0.178022
1116	308	Ciclev10012049m	Aldolase superfamily protein	Ciclev10012049m;Ciclev10012145m	AT2G36460.1		1&2&3	1&2&3	1&2&3	1&2&3	24	1	76	38.607	8.05	-0.236872
1117	309	Ciclev10012166m	Nitrogen metabolic regulation protein NMR-related	Ciclev10012166m;Cs6g06590.1;Cg6g004800.1	AT2G37660.1	++	1&2&3	1&2&3	1&2&3	2&3	5	5	27.8	36.007	9.43	-0.296375
1118	310	Ciclev10012187m	Dehydrogenase/reductase SDR family member 7	Ciclev10012187m;Cs6g03320.1;Ciclev10012181m;Cg6g000410.3;Cg6g000410.2;Cg6g000410.1	AT3G03330.1		1&2	1&3	-	2	3	3	10.7	35.427	9.33	0.144785
1119	311	Ciclev10012191m	Alpha/beta-Hydrolases superfamily protein	Ciclev10012191m;Cg6g015190.1;Ciclev10012592m;Cg6g015190.2	AT3G52570.1	++++++	1&2&3	1&2&3	1&2&3	1&2&3	20	4	73.2	36.174	7.92	-0.396615
1120	312	Ciclev10012408m	3-oxoacyl-[acyl-carrier-protein] reductase	Ciclev10012408m;Cg6g017790.1;Ciclev10012801m;Cs6g16960.2	AT1G63380.3		1&2&3	1&2&3	1&3	2&3	13	2	54.6	30.298	7.61	0.0496454
1121	313	Ciclev10012438m	Secoisolariciresinol dehydrogenase	Ciclev10012438m;Cg6g014900.1;Ciclev10012261m	AT3G51680.1	+++	1&2&3	1&2&3	1&2&3	1&2&3	15	2	88.7	28.673	6.44	0.209818
1122	314	Ciclev10012575m	Neoxanthin synthase	Ciclev10012575m;Cg6g019540.1;Cs6g18640.2;Cs6g18640.1	AT1G67080.1		1&2&3	1&2&3	1&2&3	1&3	2	2	10.1	27.489	9.36	0.374597
1123	315	Ciclev10012808m	Pyrophosphorylase 4	Ciclev10012808m;Ciclev10012723m;Cg6g003980.1;Cs6g05740.1;Ciclev10012961m	AT3G53620.1	+	1&2&3	1&2&3	-	1&2&3	3	3	22.2	22.893	5.51	-0.0674877
1124	316	Ciclev10013682m	Iron-sulphur cluster biosynthesis family protein	Ciclev10013682m	AT2G16710.3	+	-	1&2	-	-	7	1	51.9	16.949	9.57	-0.242208
1125	317	Ciclev10013692m	Acyl activating enzyme 5	Ciclev10013692m;Cs6g11080.1;Cg6g011740.1;Cg6g011690.1;Cs3g20100.1;Ciclev10003763m;Cg3g016970.1;Ciclev10000754m;Cg3g017250.1;Cs3g20340.1	AT5G16370.1		1&2&3	1&2&3	-	1&2&3	5	5	13.1	60.17	8.34	-0.0933824
1126	318	Ciclev10014169m	Uridine kinase	Ciclev10014169m;Cs2g16720.1;Cs2g16720.2;Ciclev10014239m;Cg2g033690.1;Cg2g033690.3;Cg2g033690.2;Cs2g16720.3	AT2G01460.3	+	1&2&3	1&2&3	1&2&3	1&2&3	15	15	20.5	105.92	6.27	-0.140356
1127	319	Ciclev10014204m	Lipoxygenase 2	Ciclev10014204m	AT3G45140.1	+	1&2&3	1&2&3	1&2&3	1&2&3	35	0	50.4	101.55	6	-0.400558
1128	320	Ciclev10014265m	Cobalamin-independent synthase family protein	Ciclev10014265m;Ciclev10014233m;Cg2g005780.1;Cs2g28930.3	AT5G17920.2		1&2&3	1&2&3	1&2&3	1&2&3	14	2	24.9	92.928	6.58	-0.164952
1129	321	Ciclev10014406m	Acyl-activating enzyme 18	Ciclev10014406m;Ciclev10014402m;Cg2g000750.1;Cs9g02880.5;Ciclev10014931m;Cs9g02870.1;Ciclev10014692m;Cs9g02880.3;Cs9g02880.2;Ciclev10014404m;Cg2g000740.1	AT1G55320.1		-	-	-	2&3	4	3	5.5	80.76	7.84	-0.022696
1130	322	Ciclev10014502m	Acyl-CoA oxidase 3	Ciclev10014502m;Cg2g008270.1;Cs2g16010.1;Cs2g16010.2;Ciclev10000365m	AT1G06290.1	+	1&2&3	1&2&3	1&3	2&3	17	17	30.7	75.351	7.9	-0.191356
1131	323	Ciclev10014703m	Pyruvate decarboxylase-2	Ciclev10014703m;Cs2g05050.1;Cg2g043140.1;Ciclev10014819m;Cs2g05050.2;Cg2g043140.3;Cg2g043140.2;Cs2g05050.3	AT5G54960.1	+	1&2&3	1&2&3	1&2	-	9	6	20.4	63.372	6.08	-0.0140917
1132	324	Ciclev10014721m	Phosphoglucomutase/phosphomannomutase family protein	Ciclev10014721m;Cg2g033380.1;Cs2g17060.1;Cs2g17050.1;Cs2g17060.2;orange1.1t05474.1	AT1G23190.1		1&2&3	1&2&3	1&2&3	1&2	20	20	46.7	63.294	5.51	-0.253688
1133	325	Ciclev10014760m	Phosphofructokinase family protein	Ciclev10014760m	AT1G12000.1		1&2&3	1&2&3	1&2&3	1&2	13	2	31.8	61.582	5.91	-0.145406
1134	326	Ciclev10014821m	Amidase family protein	Ciclev10014821m;Cg2g028270.1;Cg2g028270.2	AT3G25660.1	++++	1&2&3	1&2&3	1&2&3	1&2&3	16	3	38.7	57.861	7.13	-0.0638532
1135	327	Ciclev10014825m	L-ascorbate oxidase homolog	Ciclev10014825m;Cs2g02940.1;Cg2g045280.1;Cs2g02940.2	AT4G22010.1		1&2&3	1	-	-	6	5	13.8	61.433	9.73	-0.263352
1136	328	Ciclev10014962m	Hexokinase-like 1	Ciclev10014962m	AT1G50460.1	++	1&2&3	1&2&3	1&2&3	1&2&3	18	3	52.9	55.268	6.14	0.0239216
1137	329	Ciclev10015047m	Malonyl-CoA decarboxylase family protein	Ciclev10015047m	AT4G04320.2	++++++	1&2&3	1&2&3	-	-	22	2	54.3	54.9	8.1	-0.21373
1138	330	Ciclev10015181m	Sphingosine kinase 1	Ciclev10015181m;Ciclev10015127m;Cs2g06780.1;Ciclev10015071m;Cg2g041370.1	AT4G21540.1		1&2&3	-	-	-	3	3	10.7	50.687	5.64	-0.109389
1139	331	Ciclev10015188m	Chloroplastic NIFS-like cysteine desulfurase	Ciclev10015188m;Cs2g29250.1;Cg2g005490.1;Cs2g29250.2;Cs2g29250.3	AT1G08490.1	++	1&3	1&2&3	1&2&3	1&2&3	10	10	30.6	50.187	6.12	-0.0168122
1140	332	Ciclev10015201m	Beta glucosidase 42	Ciclev10015201m;Ciclev10015030m;Cs2g12100.1;Ciclev10015383m;Ciclev10015719m;Ciclev10015718m;Cs2g12100.2;Ciclev10016154m;Ciclev10020770m;Ciclev10020639m;Cs7g01380.3;Ciclev10020433m;orange1.1t05357.1;Ciclev10008499m;Cs7g01360.2;Ciclev10031695m;Cg2g001950.1;Cs7g01360.3;Cg7g023670.2;Cs7g01350.2;Ciclev10031421m;Cs7g01380.2;Ciclev10031352m;Ciclev10031349m;Cs8g03320.1;Cg8g002360.1;Cs8g03370.1;Ciclev1001…	AT5G36890.1		1&2&3	-	-	-	11	10	27.7	52.271	5.47	-0.53978
1141	333	Ciclev10015279m	Histidinol dehydrogenase	Ciclev10015279m;Cg2g039120.1;Cs2g09940.1;Ciclev10015058m;Cg2g039120.3;Cg2g039120.2	AT5G63890.2	++	1	-	-	1&2&3	3	3	10.3	47.539	5.58	-0.0561644
1142	334	Ciclev10015347m	Aspartate aminotransferase 1	Ciclev10015347m;Ciclev10015877m	AT2G30970.2	++++++	1&2&3	1&2&3	1&2&3	1&2&3	35	8	87.7	47.284	7.66	-0.312264
1143	335	Ciclev10015373m	Geranyl diphosphate synthase 1	Ciclev10015373m;Ciclev10015359m;Ciclev10015340m;Ciclev10015336m;Ciclev10015946m;Cg2g039800.5;Cg2g039800.4	AT2G34630.2	++++	2&3	-	3	-	15	1	54.2	45.838	6.68	0.046778
1144	336	Ciclev10015386m	Alpha/beta-Hydrolases superfamily protein	Ciclev10015386m;Cs2g15360.1;Cg2g008820.1	AT2G42690.1		1&2&3	3	1	-	5	5	17.5	46.744	5	-0.404808
1145	337	Ciclev10015403m	Acetoacetyl-CoA thiolase	Ciclev10015403m;Ciclev10015464m;Ciclev10015415m	AT5G47720.4		1&2&3	1&2&3	1&2&3	2	13	2	54.8	42.97	8.33	0.227778
1146	338	Ciclev10015433m	Glycine cleavage T-protein family	Ciclev10015433m	AT1G11860.2	++++++	1&2&3	1&2&3	-	-	29	1	76.5	44.445	8.97	-0.271149
1147	339	Ciclev10015497m	Sucrase/ferredoxin-like family protein	Ciclev10015497m	AT5G40510.1	+++	1&2&3	1&2&3	1&2&3	1&2&3	18	1	52.6	43.612	7.12	-0.368421
1148	340	Ciclev10015577m	2-oxoglutarate (2OG) and Fe(II)-dependent oxygenase superfamily protein	Ciclev10015577m;Cg2g029600.1;Cs2g17350.1	AT1G03400.1	++	1&2&3	3	1&2	-	5	5	18.2	43.707	6.62	-0.288571
1149	341	Ciclev10015647m	Ornithine-delta-aminotransferase	Ciclev10015647m	AT5G46180.1		1&2&3	-	-	-	24	1	84	40.9	6.47	-0.0703209
1150	342	Ciclev10015664m	Aldolase-type TIM barrel family protein	Ciclev10015664m;Ciclev10015533m;Ciclev10016040m	AT4G18360.4		1&2&3	1&2&3	1&2&3	1&2&3	23	3	77.1	40.836	8.88	-0.0382749
1151	343	Ciclev10015804m	Haloacid dehalogenase-like hydrolase (HAD) superfamily protein	Ciclev10015804m;Ciclev10015603m	AT5G45170.1	++	2&3	1&2&3	-	-	14	3	50.6	38.17	8.89	-0.20546
1152	344	Ciclev10015838m	Indigoidine synthase A family protein	Ciclev10015838m;Cg2g004450.1;Ciclev10016053m;Cg2g004450.3;Cg2g004450.2;Cg2g004450.3.1	AT1G50510.1	+	1&2&3	1&2&3	1&2&3	1&2	13	2	58.1	35.7	6.8	0.0949853
1153	345	Ciclev10015875m	Pseudouridine synthase family protein	Ciclev10015875m;Ciclev10015534m;Cs2g07750.2;Cs2g07750.1;Ciclev10015136m;Cs2g07750.3;Ciclev10015055m;Cg2g040250.1	AT4G21770.1	++	-	1&2&3	1&2&3	-	3	3	8.7	37.403	8.61	-0.261677
1154	346	Ciclev10015901m	Cinnamyl-alcohol dehydrogenase-related	Ciclev10015901m;Cs2g30460.1;Cg2g003690.1	AT5G19440.1	+	1&2&3	1&2&3	1&2&3	1&2&3	18	11	66.2	35.864	6.11	-0.00579268
1155	347	Ciclev10015907m	Cardiolipin synthase	Ciclev10015907m;Cg2g040180.2;Cs2g07820.2;Cs2g07820.1;Cg2g040180.1	AT4G04870.1	+++	1&2&3	1&2&3	1&2&3	1&3	3	3	11.9	35.932	9.71	0.290214
1156	348	Ciclev10015997m	2-C-methyl-D-erythritol 4-phosphate cytidylyltransferase	Ciclev10015997m;Cs9g03480.1;Ciclev10015980m;Cg2g000120.1	AT3G13410.1		-	1&2&3	-	-	2	2	8.9	34.89	5.29	0.0321656
1157	349	Ciclev10016009m	Alpha/beta-Hydrolases superfamily protein	Ciclev10016009m;Ciclev10016000m;Cs2g06370.3;Cs2g06370.1;Cs2g06370.2;Cg2g041760.2	AT3G51000.1		1&2&3	1&2&3	1	1	7	4	23.4	35.102	5.22	-0.0583333
1158	350	Ciclev10016100m	Short-chain dehydrogenase-reductase B	Ciclev10016100m;Cg2g037510.3;Cg2g037510.2;Cg2g037510.1;Ciclev10016387m;Cg2g037510.4;Cs2g11360.1	AT3G12800.1		1&2&3	1&2&3	-	-	6	6	24.5	31.712	9.02	-0.0322148
1159	351	Ciclev10016144m	Aldolase-type TIM barrel family protein	Ciclev10016144m;Ciclev10016476m	AT4G21320.1		1&2	-	-	3	11	2	45.7	32.954	6.02	-0.413495
1160	352	Ciclev10016184m	Benzil reductase ((S)-benzoin forming)	Ciclev10016184m;Cg2g033730.1;Cs2g16680.1;Cg2g033730.2	AT4G20760.1	+++++	1&2&3	1&2&3	1&2&3	1&2&3	14	11	50	30.657	9.55	-0.0539007
1161	353	Ciclev10016214m	Nudix hydrolase homolog 2	Ciclev10016214m	AT5G47650.5	++	1&2&3	1&2	-	-	8	1	35.9	31.079	5.84	-0.167029
1162	354	Ciclev10016366m	Haloacid dehalogenase-like hydrolase (HAD) superfamily protein	Ciclev10016366m	AT5G44730.2	++	1&2&3	1&2&3	1&2&3	1&2&3	19	2	83	28.474	6.34	-0.125692
1163	355	Ciclev10016560m	Mitochondrial glycoprotein family protein	Ciclev10016560m;Ciclev10016553m;Cs7g23620.1	AT4G32605.1	++++++	1&2&3	1&2&3	1&2&3	1&2&3	11	2	59.6	25.55	8.41	-0.338596
1164	356	Ciclev10016837m	Histidine triad nucleotide-binding 2	Ciclev10016837m	AT1G31160.1	+	2&3	-	-	-	6	1	35.8	20.726	9.39	0.0136842
1165	357	Ciclev10016997m	Oleosin family protein	Ciclev10016997m;Cs2g27550.1;Cg2g007080.1	AT3G01570.1	+	2&3	2&3	1&2&3	1&2&3	2	2	12	17.149	9.84	0.334337
1166	358	Ciclev10017069m	Adenine nucleotide alpha hydrolases-like superfamily protein	Ciclev10017069m;Ciclev10017054m	AT1G68300.1		1&2&3	1&2&3	1&3	-	3	2	16.6	16.614	6.95	0.015894
1167	359	Ciclev10017193m	Dormancy-associated protein-like 1	Ciclev10017193m;Ciclev10017255m;Ciclev10017253m;Ciclev10017162m;Ciclev10017159m;Ciclev10017158m;Cs2g05690.8;Ciclev10017331m	AT1G28330.4		1&2&3	1&2&3	-	-	6	1	79.5	13.272	9.45	-0.668852
1168	360	Ciclev10017362m	Taximin 1	Ciclev10017362m	AT2G31090.1		1&2&3	-	-	-	1	1	19.5	8.3492	4.5	1.50779
1169	361	Ciclev10018286m	UDP-3-O-acyl-glucosamine N-acyltransferase	Ciclev10018286m;Cg2g040550.1;Cs2g07490.2;Cs2g07490.1	AT4G05210.2		1&2&3	1&2&3	1&2	1&2&3	5	1	25.5	25.294	8.41	0.0719665
1170	362	Ciclev10018820m	Class II aaRS and biotin synthetases superfamily protein	Ciclev10018820m;Cg6g001600.1;Cs5g19980.1;Cs5g19980.2	AT3G02760.2	+	1&2&3	1&3	-	2	6	6	9.5	95.69	6.03	-0.0971132
1171	363	Ciclev10018836m	Spermatogenesis-associated protein 20	Ciclev10018836m;Ciclev10019129m	AT4G03200.1	+	1&2&3	1&2&3	1&2&3	1&2&3	33	4	51.4	95.237	6.14	-0.373759
1172	364	Ciclev10018889m	Sucrose synthase 3	Ciclev10018889m;Ciclev10019255m;Cs9g03980.1;Ciclev10004341m;Cg9g002460.1;Cg9g002460.2;Cs9g03980.2	AT4G02280.1	+	1&2	1&2	1	-	38	2	47.8	92.621	5.99	-0.273859
1173	365	Ciclev10019034m	Acyl-activating enzyme 17	Ciclev10019034m;Ciclev10019099m;orange1.1t03744.1;CgUng001800.1;orange1.1t03744.3;orange1.1t03744.2;Ciclev10014555m	AT5G23050.1		1&2&3	1&2&3	1&2&3	1&2&3	18	17	27.3	79.563	6.06	-0.0165981
1174	366	Ciclev10019547m	AMP-dependent synthetase and ligase family protein	Ciclev10019547m;Cs5g06980.1	AT5G63380.1	+	1&2&3	1&2&3	-	2	9	8	19.6	60.713	8.41	-0.0483813
1175	367	Ciclev10019562m	Aldehyde dehydrogenase 12A1	Ciclev10019562m;Ciclev10019774m;Ciclev10019908m;Ciclev10019898m	AT5G62530.1	++++++	1&2&3	1&2&3	1&2&3	1&2	38	7	76.3	61.511	6.72	-0.188225
1176	368	Ciclev10019590m	Flavin containing amine oxidoreductase family	Ciclev10019590m;Ciclev10019587m;Cg5g039370.1;orange1.1t01782.2;orange1.1t01782.1	AT4G01690.1		1&2&3	3	1&3	1	1	1	3.9	58.879	9.14	-0.0950459
1177	369	Ciclev10019638m	Aldehyde dehydrogenase 2B4	Ciclev10019638m;Ciclev10019951m	AT3G48000.1	++++++	1&2&3	2&3	-	-	9	3	20.3	58.942	7.11	-0.108364
1178	370	Ciclev10019655m	Thioesterase/thiol ester dehydrase-isomerase superfamily protein	Ciclev10019655m;Ciclev10020163m	AT2G30720.1	+++	1&2&3	1&2&3	1&2&3	-	22	3	53.1	60.456	8.88	-0.426542
1179	371	Ciclev10019701m	Glutamate-cysteine ligase	Ciclev10019701m;Ciclev10019696m;Ciclev10019900m;Ciclev10020046m	AT4G23100.3	++	1&2&3	1&2&3	1&2&3	1&2&3	17	1	43.7	59.356	7.53	-0.2827
1180	372	Ciclev10019764m	Methyltransferases	Ciclev10019764m;Cg5g000810.1;Ciclev10020059m;Cs5g01760.1	AT1G64600.1		1	-	1&2&3	1&2&3	13	13	26.8	58.87	9.14	-0.6625
1181	373	Ciclev10019800m	Aldehyde dehydrogenase 10A8	Ciclev10019800m;Ciclev10019822m	AT1G74920.1		1&2&3	1&2&3	1&2&3	2&3	20	3	54.5	54.91	5.33	0.019604
1182	374	Ciclev10019831m	Glutamate decarboxylase 5	Ciclev10019831m	AT3G17760.2	+	1&2&3	1&2&3	1&2&3	1&2&3	23	4	56.8	56.248	5.86	-0.235542
1183	375	Ciclev10019912m	UDP-glucosyl transferase	Ciclev10019912m;Cg2g015690.1;Ciclev10023445m;Cs5g20420.1;orange1.1t02388.1;Ciclev10004909m;Cg9g014370.1	AT1G05530.1	+	1&2&3	1&2&3	1	-	3	3	6	54.571	5.1	-0.327273
1184	376	Ciclev10019939m	Flavin-binding monooxygenase family protein	Ciclev10019939m	AT1G62620.1		-	1&2&3	-	-	2	2	5.2	54.629	5.69	-0.381875
1185	377	Ciclev10020014m	Coproporphyrinogen dehydrogenase	Ciclev10020014m;Cs5g06770.1;Cg5g006390.1	AT5G63290.1	+++	3	-	-	2&3	2	2	3.6	52.998	6.21	-0.252017
1186	378	Ciclev10020154m	UDP-Glycosyltransferase superfamily protein	Ciclev10020154m;Cg5g032740.3;Cs5g34740.1;Cg5g032740.2;Cg5g032740.1;Cg5g032740.4;Ciclev10011454m;Cg6g001450.5;Cg6g001450.2;Cg6g001450.10;orange1.1t01059.1;Cg6g001450.6;Cg6g001450.1	AT3G07020.2	+	1&2&3	1&2&3	1&3	1&2	6	6	22.5	49.239	8.55	-0.180405
1187	379	Ciclev10020390m	Glutamate dehydrogenase 2	Ciclev10020390m	AT5G07440.2	+++++	-	1&2&3	1&2&3	-	24	2	70.7	44.819	6.64	-0.148049
1188	380	Ciclev10020421m	Glycine cleavage T-protein family	Ciclev10020421m;Ciclev10020417m;Ciclev10020216m	AT4G12130.1	++++	1&2&3	1&2&3	1&2&3	1&2&3	16	1	61.7	44.647	6.44	-0.496049
1189	381	Ciclev10020556m	Biotin synthase	Ciclev10020556m;Ciclev10020553m;orange1.1t03692.1;orange1.1t03697.1;Ciclev10024062m;Ciclev10024495m;orange1.1t00704.1;orange1.1t05897.2	AT2G43360.1	++++++	1&2&3	1&2&3	1&2&3	1&2&3	16	5	56.7	42.777	7.95	-0.293264
1190	382	Ciclev10020723m	Reversibly glycosylated polypeptide 3	Ciclev10020723m;Cs5g12250.1;Cg5g011710.1;Cs5g12250.2;Cg7g010430.1;orange1.1t02603.1;Ciclev10033661m;Ciclev10011996m;Cg6g020580.1;Cs6g19640.1;Cg7g010400.1;orange1.1t01051.1;Ciclev10013540m;Cg6g001360.1	AT3G08900.1		1&2&3	1&2&3	1&2&3	2	19	14	68.7	41.464	6.25	-0.212534
1191	383	Ciclev10020788m	Membrane bound O-acyl transferase family protein	Ciclev10020788m;Cs5g10290.1;Ciclev10020062m;Cg5g009760.1	AT1G12640.1		1&2&3	1&2&3	-	1&2&3	3	3	8.9	40.786	8.75	0.223398
1192	384	Ciclev10020832m	S-adenosyl-L-methionine-dependent methyltransferases superfamily protein	Ciclev10020832m	AT1G22800.1	++++++	1&2&3	1&2&3	1&2&3	1&2&3	12	2	43.7	39.53	7.62	-0.356901
1193	385	Ciclev10020843m	Codeine 3-O-demethylase	Ciclev10020843m;Ciclev10020840m;Cg5g015600.7;Cg5g015600.3;Cg5g015600.2;Cg5g015600.6;Cg5g015600.5;Cg5g015610.1;Cs5g13180.1;Cs5g13210.1;Cg5g015600.1;Ciclev10020844m;Cg5g015600.4;orange1.1t06072.1	AT1G17020.1		1&2	1&2&3	3	-	3	2	9.3	40.5	5.21	-0.287042
1194	386	Ciclev10020907m	UDP-D-glucose/UDP-D-galactose 4-epimerase 1	Ciclev10020907m;Cs5g10530.1;Cg5g009980.1;Ciclev10021482m;Cs5g10530.2	AT1G12780.1		1&2&3	1&2&3	1&2&3	1&2&3	8	8	29.1	38.952	8.27	-0.309143
1195	387	Ciclev10020942m	D-isomer specific 2-hydroxyacid dehydrogenase family protein	Ciclev10020942m;Ciclev10020937m;Ciclev10020936m;Ciclev10020311m;Ciclev10020335m;Ciclev10021672m;Ciclev10020965m;Ciclev10020961m;Cs5g17340.5;Cs5g17340.2;Cs5g17340.1;Cs5g17340.4;Cs5g17340.3;Cg5g021220.1;Ciclev10021515m	AT1G72190.1	+	1&2&3	1&2&3	1&2&3	-	8	3	34.4	37.531	7.99	0.113584
1196	388	Ciclev10021037m	Glyceraldehyde-3-phosphate dehydrogenase C subunit 1	Ciclev10021037m	AT3G04120.1	+++	1&2&3	1&2&3	1&2&3	1&2&3	22	2	78.9	36.683	7.72	-0.105935
1197	389	Ciclev10021072m	NADPH:quinone reductase	Ciclev10021072m;Cg5g032000.1;Cs5g27470.1;Ciclev10021962m;Cg5g032000.2;Cs5g27465.1	AT4G13010.1		1&2&3	1&3	1&2&3	1&2&3	7	7	33.1	34.872	9.02	-0.0162651
1198	390	Ciclev10021162m	NagB/RpiA/CoA transferase-like superfamily protein	Ciclev10021162m;orange1.1t02542.1;Cg5g018550.1	AT5G24400.1	+	1&2&3	1&2&3	1&2&3	1&2&3	9	9	30	35.545	6.6	-0.220433
1199	391	Ciclev10021232m	Alpha/beta-Hydrolases superfamily protein	Ciclev10021232m;Ciclev10020946m;Cs5g08410.1;Cg5g007810.1;Cs5g08410.2;Ciclev10021743m	AT3G60340.2		1&2&3	2	-	1&2&3	5	5	21.2	35.018	6.26	-0.286709
1200	392	Ciclev10022060m	Cofactor of nitrate reductase and xanthine dehydrogenase 3	Ciclev10022060m;Ciclev10022059m;Ciclev10022054m;Ciclev10022051m	AT1G01290.2	++++++	1&2&3	1&2&3	1&2&3	1&2&3	5	0	25.5	24.821	7	-0.136364
1201	393	Ciclev10022536m	SufE/NifU family protein	Ciclev10022536m	AT4G22220.1	+++++	-	1&2	-	-	7	1	55.2	18.596	8.67	-0.162644
1202	394	Ciclev10023082m	LYR family of Fe/S cluster biogenesis protein	Ciclev10023082m	AT2G39725.2	+++++	1&2&3	1&2&3	1&2&3	1&2&3	5	2	59.6	10.276	10.47	-0.888764
1203	395	Ciclev10023278m	UDP-glucose pyrophosphorylase 2	Ciclev10023278m	AT5G17310.2	+++	1&2&3	1&2&3	1&2&3	1&2&3	33	2	66.9	71.584	6.88	-0.183463
1204	396	Ciclev10023851m	6-phosphogluconate dehydrogenase family protein	Ciclev10023851m	AT5G41670.4		-	-	-	1&2&3	13	1	34.7	48.332	8.78	-0.211416
1205	397	Ciclev10024149m	Terpenoid synthases superfamily protein	Ciclev10024149m	AT1G62730.1	++	2&3	1&2&3	1&2&3	-	18	2	73.4	34.559	8.96	-0.189286
1206	398	Ciclev10024301m	D-cysteine desulfhydrase	Ciclev10024301m	AT1G48420.3		1&2&3	1&2&3	1&2&3	1&2&3	8	0	23.6	39.882	6.83	-0.178297
1207	399	Ciclev10024303m	Alpha/beta-Hydrolases superfamily protein	Ciclev10024303m;Cs5g33440.2;Cg5g037590.1;Cs5g33440.1	AT4G02340.1		1&2&3	-	-	2&3	3	0	10.4	31.777	6.08	-0.0782143
1208	400	Ciclev10024328m	D-isomer specific 2-hydroxyacid dehydrogenase family protein	Ciclev10024328m;Cs5g09960.1;Cg5g009410.1;orange1.1t00269.1;Ciclev10023615m	AT1G12550.1		1&3	-	-	-	3	3	9.9	34.62	5.66	0.214861
1209	401	Ciclev10024617m	Zinc-binding dehydrogenase family protein	Ciclev10024617m;Ciclev10024654m;Ciclev10023361m;Ciclev10023412m;orange1.1t04579.1;Cs5g20970.1;Cs5g20960.1;Cs2g12150.1;Cg2g036710.2;Cg2g036710.1	AT3G03080.1		1&2	1&3	-	-	6	1	34.8	21.548	7.65	-0.0454545
1210	402	Ciclev10024642m	Mitochondrial enolase superfamily member 1	Ciclev10024642m;Cs5g12830.2;Ciclev10024623m;Ciclev10024636m;Cs5g12830.1;Cg5g022100.1;Ciclev10024630m	AT3G18270.1		1&2&3	-	-	-	2	2	11.8	19.956	6.09	0.316043
1211	403	Ciclev10024911m	Glycosyl hydrolase family protein	Ciclev10024911m	AT5G10560.1	+	1&2&3	1&2&3	1&2&3	1&2&3	1	1	1.2	88.777	8.15	-0.188861
1212	404	Ciclev10024949m	Deoxyxylulose-5-phosphate synthase	Ciclev10024949m;Cs1g20530.6;Cs1g20530.5;Cs1g20530.4;Cs1g20530.1;Ciclev10024973m;Cg1g007720.1;Cs1g20530.2;Cg1g007720.2	AT4G15560.1		-	1&3	3	-	3	3	5.9	82.155	6.38	-0.052356
1213	405	Ciclev10025185m	AMP-dependent synthetase and ligase family protein	Ciclev10025185m	AT3G16170.1	++++++	1&2	3	1&2&3	-	17	1	39.7	67.245	8.6	-0.183007
1214	406	Ciclev10025308m	Dihydrolipoamide acetyltransferase, long form protein	Ciclev10025308m	AT1G54220.2	+	1&2&3	1&2&3	1&2&3	1&2&3	32	5	53.2	59.525	8.22	-0.280256
1215	407	Ciclev10025317m	FAD-linked oxidases family protein	Ciclev10025317m;Cs1g24690.1;Ciclev10025522m;Cs1g24690.2;Ciclev10025687m	AT4G36400.2	++++	1&2&3	1&2&3	1&2&3	1&2&3	20	4	45.9	60.255	6.69	-0.129282
1216	408	Ciclev10025334m	Alanine aminotransferase 2	Ciclev10025334m;Ciclev10025344m	AT1G72330.1	+++++	1&2&3	1&2&3	1&2&3	1&2&3	30	5	57.8	58.536	6.44	-0.225516
1217	409	Ciclev10025372m	Serine transhydroxymethyltransferase 1	Ciclev10025372m;Ciclev10025371m;Cg1g007550.2;Ciclev10025512m;Cg1g007550.1;Cs1g20690.1;Cs1g20710.1;Cs1g20690.2;Cs1g20690.3;orange1.1t05479.1;Cs1g20705.1	AT4G37930.1	++++++	1&2&3	-	-	1&2&3	18	8	47.4	57.539	8.55	-0.326306
1218	410	Ciclev10025413m	Aldehyde dehydrogenase 7B4	Ciclev10025413m;Ciclev10025411m;Ciclev10025410m;Ciclev10025409m	AT1G54100.2		1&2&3	1&2&3	1&2&3	1&2&3	15	1	38.2	54.939	5.77	-0.0165354
1219	411	Ciclev10025452m	Hexokinase 2	Ciclev10025452m	AT2G19860.1	++	1&2&3	1&2&3	1&2&3	1&2&3	16	2	49.2	53.531	5.8	-0.0467742
1220	412	Ciclev10025514m	Alanine:glyoxylate aminotransferase 2	Ciclev10025514m;Cs1g02320.1;Cs1g02320.3;Ciclev10025808m;Cs1g02320.2;Cs1g02320.5;Ciclev10026192m;Ciclev10026190m;Cs1g02320.4;Cs8g08550.1	AT4G39660.1	+++++	1&2&3	1&2&3	1&2&3	1&2&3	28	4	77.8	51.714	8.07	-0.0792453
1221	413	Ciclev10025572m	Biotin synthase/Cysteine desulfurase/Cysteine desulfurylase	Ciclev10025572m	AT5G65720.3	++++++	1&2&3	1&2&3	1&2&3	-	29	2	77	50.281	8.42	-0.187527
1222	414	Ciclev10025619m	GroES-like zinc-binding alcohol dehydrogenase family protein	Ciclev10025619m;Ciclev10025669m;Ciclev10025843m	AT5G63620.1	+++++	1&2&3	1&2&3	1&2&3	1&2&3	20	1	61.4	46.778	8.72	-0.0440639
1223	415	Ciclev10025921m	Aldolase-type TIM barrel family protein	Ciclev10025921m;Ciclev10025918m	AT3G14130.3		1&2&3	1&2&3	1&2&3	1&2&3	22	1	65.1	40.015	7.11	-0.0348901
1224	416	Ciclev10025922m	Aldolase-type TIM barrel family protein	Ciclev10025922m;Ciclev10025976m	AT3G14130.3		3	1&2&3	1&2&3	2	21	1	64.3	40.1	8.53	0.000824176
1225	417	Ciclev10026049m	Carboxyesterase 18	Ciclev10026049m;Cs1g19660.1;Cg1g008650.1	AT5G23530.1		1&2&3	1&2&3	-	-	5	5	26	36.923	8.37	-0.247432
1226	418	Ciclev10026111m	Alpha/beta-Hydrolases superfamily protein	Ciclev10026111m	AT4G39955.1	+++++	1&2&3	1&2&3	1&2	1&2&3	6	2	21.5	35.925	9.19	-0.249051
1227	419	Ciclev10026267m	Gamma carbonic anhydrase 1	Ciclev10026267m;Cs1g24340.1	AT1G19580.1	++	1&2&3	1&2&3	1&2&3	1&2&3	17	5	82.3	29.633	6.1	-0.0878229
1228	420	Ciclev10027815m	Alpha-glucan phosphorylase 2	Ciclev10027815m;Ciclev10027813m;Cs8g19800.1;Cg8g023690.2;Cg8g023690.1	AT3G46970.1		1&2&3	1&2&3	1	1&2	15	14	27.6	95.29	6.97	-0.376667
1229	421	Ciclev10027984m	Phosphoribosylaminoimidazole carboxylase, putative/AIR carboxylase, putative	Ciclev10027984m;Ciclev10027983m;Cg8g010770.2;Cg8g010770.1;Cs8g13200.2;Cs8g13200.1	AT2G37690.1	+	-	-	-	1&2&3	5	5	9.1	70.584	7.66	-0.133694
1230	422	Ciclev10028010m	15-hydroxyprostaglandin dehydrogenase [NAD+]	Ciclev10028010m;Ciclev10028009m;Cs8g05800.1;Cs8g05810.1;Cg8g004740.1;Cs8g05800.2	AT1G49670.1		1&2&3	1&2&3	1&2&3	1&2&3	27	4	55.8	68.256	8.8	0.100315
1231	423	Ciclev10028055m	D-3-phosphoglycerate dehydrogenase	Ciclev10028055m	AT4G34200.1	++	1&2&3	1&2&3	1&2&3	1&2&3	20	1	49.5	63.144	6.27	0.165167
1232	424	Ciclev10028138m	AMP-dependent synthetase and ligase family protein	Ciclev10028138m;Cg8g019560.1;Cs8g15880.1;Cg8g019560.2;Cs8g15880.3;Cs8g15880.2;Ciclev10028218m;Ciclev10028139m;Cg8g019500.1;Cs8g15800.1;Cg8g019510.1;Ciclev10028258m;Ciclev10029864m;Cg8g019500.2;Cs8g15810.1	AT4G05160.1		1&2&3	1&2&3	1&2&3	1&2	13	13	30.6	59.085	8.65	0.122936
1233	425	Ciclev10028147m	Pheophorbide a oxygenase	Ciclev10028147m;Cg8g018820.1	AT3G44880.1	+	1&3	-	1&3	1&2&3	8	2	21.3	61.081	6.71	-0.421996
1234	426	Ciclev10028171m	Aldehyde dehydrogenase 6B2	Ciclev10028171m;Ciclev10028535m;Ciclev10028862m	AT2G14170.1	++++++	1&2&3	1&2&3	1&2&3	-	25	1	65.4	57.621	7.53	-0.042243
1235	427	Ciclev10028245m	Lycopene cyclase	Ciclev10028245m;Cg8g013670.1	AT3G10230.1		1&2&3	1&2&3	1&2&3	1&3	8	8	21.1	56.663	8.22	-0.121471
1236	428	Ciclev10028283m	Pseudouridine synthase family protein	Ciclev10028283m;Cg8g003840.1;Cs8g04960.1	AT3G19440.1	+++++	1&3	-	2	1&2&3	2	2	7.1	55.709	9.35	-0.513563
1237	429	Ciclev10028293m	UDP-glucosyl transferase 84B2	Ciclev10028293m	AT2G23250.1		1&2&3	1&2&3	1&2&3	3	14	1	34.8	55.014	5.77	-0.190854
1238	430	Ciclev10028376m	UDP-Glycosyltransferase superfamily protein	Ciclev10028376m;Ciclev10028375m;Cs8g20750.3;Cs8g20750.2;Cs8g20750.1;Cg8g024690.1;orange1.1t03432.1;Cs8g20760.1;Ciclev10028356m;Cg8g024700.1	AT2G30150.2		1&2&3	1&2&3	1&2	2&3	11	11	26.8	52.247	5.64	-0.104936
1239	431	Ciclev10028382m	Pyridoxal phosphate (PLP)-dependent transferases superfamily protein	Ciclev10028382m;Cg8g002250.1;Cs8g03280.1;Cs8g03280.2;Cs8g03280.5;Cs8g03280.4;Cs8g03280.3	AT4G33680.1	+	1	-	1&2&3	1&2&3	10	10	27.8	50.627	6.95	-0.149569
1240	432	Ciclev10028617m	Strictosidine synthase-like 3	Ciclev10028617m	AT1G08470.1		1&2&3	1&2&3	1&2	1&2&3	10	3	28.1	43.96	7.65	-0.157801
1241	433	Ciclev10028766m	NAD(P)-linked oxidoreductase superfamily protein	Ciclev10028766m;Ciclev10029022m;Cg1g019360.3;Cs8g10030.1;Cg1g019460.1;Cs8g10030.2;Ciclev10029029m;Ciclev10028770m;Ciclev10029030m;Cs8g07290.2;Ciclev10028780m;Cs8g07290.1;Cg8g007560.1;Cs8g10080.1;Cg1g019440.1;Ciclev10029130m;Cs8g07290.3	AT1G60710.1		1&2&3	1&2&3	1&2&3	-	11	3	37.9	37.717	6.34	-0.274344
1242	434	Ciclev10028802m	CBS domain-containing protein	Ciclev10028802m;Cg8g002270.2;Cs8g03300.2;Cs8g03300.1;Ciclev10028492m;Cg8g002270.1	AT2G14520.4		1&2	1	-	-	1	1	5.3	36.755	7.13	0.45905
1243	435	Ciclev10028885m	[Acyl-carrier-protein] S-malonyltransferases	Ciclev10028885m;Ciclev10028558m;Ciclev10029243m;Ciclev10028856m	AT2G30200.1	++	1&2&3	1&2&3	1&2&3	1&2&3	8	1	31.2	32.975	5.63	0.0713826
1244	436	Ciclev10028967m	Pyrophosphorylase 6	Ciclev10028967m;Cs8g03160.1;Cg8g002130.1;Cs8g03160.2;Ciclev10029028m;Cg8g002130.2	AT5G09650.1	++	1&2&3	1&2&3	1&2&3	1&2&3	14	14	56	32.631	5.92	-0.35945
1245	437	Ciclev10029011m	Cyclase family protein	Ciclev10029011m;Ciclev10029150m;Cg8g004020.2;Cg8g004020.1;Ciclev10029252m	AT4G35220.1		2	2&3	-	1&2&3	4	1	22.4	31.092	5.71	-0.0462633
1246	438	Ciclev10029204m	DHBP synthase RibB-like alpha/beta domain	Ciclev10029204m;Cg8g020420.5;Cg8g020420.2;Cg8g020420.1;Cg8g020420.6;Cg8g020420.3;Cs8g16710.1;Cg8g020420.4	AT5G60590.2		-	1&2&3	-	1&2&3	2	2	9.1	24.53	5.55	0.05
1247	439	Ciclev10029222m	Thioesterase superfamily protein	Ciclev10029222m;orange1.1t01990.1;CgUng004830.1;orange1.1t03503.1;Ciclev10030121m;Cg2g025400.1	AT5G10160.1		1&2&3	1&2&3	1&2&3	1&2&3	5	5	25.1	25.253	8.91	-0.152423
1248	440	Ciclev10029359m	Lactoylglutathione lyase family protein/glyoxalase I family protein	Ciclev10029359m;Ciclev10029357m;Cs8g15790.1;Ciclev10029169m;Cg8g019490.1;Ciclev10029432m;Ciclev10029242m	AT1G08110.3		1&2&3	1&2&3	1&2&3	1&2&3	8	8	48.1	20.758	5.41	-0.544865
1249	441	Ciclev10030362m	Alpha/beta-Hydrolases superfamily protein	Ciclev10030362m;Cg8g017520.1;Cs8g15070.3;Cs8g15070.2;Cs8g15070.1	AT5G22460.3		1&2&3	1&2&3	1&2&3	1&2&3	13	13	41.3	38.557	6.52	-0.147801
1250	442	Ciclev10031261m	Dihydropterin pyrophosphokinase/Dihydropteroate synthase	Ciclev10031261m;Ciclev10031260m;Ciclev10031259m	AT4G30000.1	+++++	-	1&2&3	-	2&3	26	0	64.4	56.564	6.09	-0.0714008
1251	443	Ciclev10031300m	Cycloartenol synthase 1	Ciclev10031300m;Cs7g16690.1;Cg6g008980.1	AT2G07050.1	+++	1&2&3	1&2&3	1	1&2&3	6	6	15.4	57.729	6.03	-0.229109
1252	444	Ciclev10031375m	Folylpolyglutamate synthase	Ciclev10031375m;Cg7g000560.4;Cg7g000560.2;orange1.1t00713.1;Cg7g000560.3;Cg7g000560.1;Ciclev10004610m;Cg9g017650.2;Cg9g017650.3;Cg9g017650.1;Cs7g32020.1	AT5G05980.2		1&2&3	3	1&2	-	1	1	2.7	53.802	5.35	-0.17764
1253	445	Ciclev10031416m	Beta glucosidase 40	Ciclev10031416m;Cs7g11210.1;Ciclev10031299m;Cg7g016530.1;Cs7g11210.2;Cg7g016530.3;Cg7g016530.2;Cs7g11210.3	AT1G26560.1		1&2&3	1&3	-	1	6	6	14.3	54.41	8.1	-0.374473
1254	446	Ciclev10031474m	Phosphoribulokinase/Uridine kinase family	Ciclev10031474m;Ciclev10031471m;Ciclev10031469m;Ciclev10031466m;Cs7g12380.3;Ciclev10031222m;Ciclev10031218m;Cg7g015370.2;Cs7g12380.2;Cs7g12380.1;Ciclev10030914m;Ciclev10030912m;Cg7g015370.1	AT1G26190.1		-	1&2&3	-	-	4	1	8.5	52.322	6.38	-0.285
1255	447	Ciclev10031476m	Dihydroorotate dehydrogenase (quinone), mitochondrial	Ciclev10031476m;Cs7g13580.1	AT5G23300.1	++++++	1&2&3	1&2&3	1&2&3	1&2&3	24	2	60	49.058	9.31	-0.0993478
1256	448	Ciclev10031566m	Dihydrosphingosine phosphate lyase	Ciclev10031566m;Cs7g11030.1;Ciclev10031168m;Cg7g016730.2;Cg7g016730.1	AT1G27980.1	++	1&2&3	1&2&3	1&2&3	2&3	3	3	6.2	47.997	9.26	0.0920091
1257	449	Ciclev10031662m	Transketolase family protein	Ciclev10031662m	AT5G50850.1	++	1&2&3	1&2&3	1&2&3	1&2&3	20	0	71.2	44.742	6.19	0.134135
1258	450	Ciclev10031681m	Glutamate dehydrogenase 2	Ciclev10031681m;Cs7g19160.1;Cg7g011870.1	AT5G07440.2	+++++	1&2&3	1&2&3	1&2&3	1&2&3	22	12	55.2	44.806	6.28	-0.209732
1259	451	Ciclev10031767m	Pheophytinase	Ciclev10031767m;Ciclev10031762m;Ciclev10031731m;Ciclev10031730m;Cs7g02240.1;Ciclev10031230m;Ciclev10031227m;Ciclev10031226m;Cg7g022710.1	AT5G13800.4		1&2&3	1&2&3	-	-	5	5	22.7	43.863	6.35	-0.307908
1260	452	Ciclev10031838m	Hydrolase family protein/HAD-superfamily protein	Ciclev10031838m;Cs7g27850.1;Cg7g005850.1;Cs7g27875.1	AT3G45740.1	+++++	1&2&3	1&2&3	1&2&3	-	12	10	43.3	42.184	7.13	-0.241953
1261	453	Ciclev10031990m	4-sulfomuconolactone hydrolase	Ciclev10031990m	AT2G35450.1	+++	-	1&2&3	1&2&3	-	8	0	33.3	37.903	6.26	-0.0124638
1262	454	Ciclev10032120m	3-oxoacyl-[acyl-carrier-protein] reductase, chloroplastic	Ciclev10032120m	AT1G24360.1	+	1&2&3	1&2&3	1&2&3	1&2&3	8	2	24.8	34.073	9.52	0.0647059
1263	455	Ciclev10032208m	Adenosine kinase	Ciclev10032208m;Cg7g005810.1;Cs7g27900.1;Cs6g03970.2;Ciclev10012674m;Cs6g03970.1;Ciclev10012374m;Cg6g003010.1	AT2G37250.1	+++++	1&2&3	1&2&3	1&2&3	1&2&3	8	8	30.7	33.165	8.1	-0.303922
1264	456	Ciclev10032480m	Haloacid dehalogenase-like hydrolase (HAD) superfamily protein	Ciclev10032480m	AT1G14310.1	+++	1&2&3	1&2&3	-	-	17	2	72.4	29.072	6.45	-0.193103
1265	457	Ciclev10032528m	Mitochondrial glycoprotein family protein	Ciclev10032528m;Cg7g000590.1	AT3G55605.1	+++++	1&2&3	1&2&3	1&2&3	1&2&3	15	1	51.6	28.601	4.66	-0.472835
1266	458	Ciclev10032565m	Adenylate kinase 1	Ciclev10032565m;Ciclev10032653m;Cs7g10390.1;Cs7g10390.3;Cs7g10390.2	AT5G63400.1		1&2	1&2	1	-	14	3	64.5	26.966	6.01	-0.302857
1267	459	Ciclev10032681m	Coenzyme Q biosynthesis Coq4 family protein	Ciclev10032681m;Cg7g016210.1;Cs7g11630.1;Ciclev10032911m;Ciclev10033059m	AT2G03690.1	+++	1&2&3	1&2&3	1&2&3	1&2&3	9	9	49.3	25.531	8.93	-0.159111
1268	460	Cs1g01290.1	Acyl-coenzyme A oxidase 2, peroxisomal	Cs1g01290.1;Ciclev10025052m;Cg1g029200.2;Cg1g029200.1;Cs1g01290.3;Cs1g01290.2	AT5G65110.1		1&2&3	1&2&3	1&2&3	1&2&3	31	31	51.7	77.285	8.78	-0.29782
1269	461	Cs1g02660.2	3-hydroxyisobutyryl-CoA hydrolase-like protein 2, mitochondrial	Cs1g02660.2;Cs1g02660.1;Ciclev10020643m;Ciclev10020614m;Cs1g02660.3	AT5G65940.4		1&2&3	1&2&3	1&2&3	1&2&3	18	1	50.8	42.256	6.97	-0.0939474
1270	462	Cs1g02850.1	Acyl carrier protein 1, mitochondrial	Cs1g02850.1;Ciclev10022877m;Cg5g044750.1	AT2G44620.1	++++++	1&2&3	1&2&3	1&2&3	1&2&3	3	3	33.9	14.07	5.27	-0.0983871
1271	463	Cs1g04870.2	FAD binding domain containing protein, expressed	Cs1g04870.2;Cs1g04870.3;Ciclev10025686m;Cg1g026190.1;Cs1g04870.1;Ciclev10026160m;Cs1g04870.4	AT5G05320.1		1&2&3	1&2&3	1	-	4	4	14.6	45.22	7.19	-0.0107656
1272	464	Cs1g04990.2	Putative carbamoyl phosphate synthase small subunit	Cs1g04990.2;Cs1g04990.1;Ciclev10025660m;Cg1g026090.1	AT3G27740.1		1	-	1&2&3	1&2&3	1	1	2.7	40.758	6.56	-0.190566
1273	465	Cs1g06850.3	Protochlorophyllide reductase, chloroplastic	Cs1g06850.3;Cs1g06850.2;Cs1g06850.1;Ciclev10008520m;Cg2g021210.1	AT5G54190.1		1	1	-	1&2&3	6	6	18.5	43.181	8.93	-0.151629
1274	466	Cs1g07130.3	3-deoxy-manno-octulosonate cytidylyltransferase	Cs1g07130.3;Ciclev10009061m;Cs1g07130.4;Cs1g07130.2;Ciclev10009134m;Ciclev10009454m;Cs1g07130.1;Ciclev10009347m;Cs1g07130.5;Ciclev10009341m	AT1G53000.1	++	1&2&3	1&2&3	1&2&3	1&2&3	22	4	78	32.637	6.2	-0.23661
1275	467	Cs1g07480.3	Probable bifunctional methylthioribulose-1-phosphate dehydratase/enolase-phosphatase E1	Cs1g07480.3;Cs1g07480.1;Ciclev10007808m;Cs1g07480.2;Ciclev10008297m;Cg4g009830.1;Cg4g009840.1	AT5G53850.2		1&2&3	1&2	1	2	5	5	11.7	56.147	5.73	-0.232554
1276	468	Cs1g07590.1	Hydroxyacyl-coenzyme A dehydrogenase, mitochondrial	Cs1g07590.1;Ciclev10009049m;Cg4g009930.1	AT3G15290.1		1&2&3	1&2&3	1&2	-	6	6	23.6	32.132	8.72	0.0340067
1277	469	Cs1g08360.1	Neutral alpha-glucosidase AB	Cs1g08360.1;Ciclev10000200m;Cs1g08360.2	AT5G63840.1		2&3	1&2&3	-	-	8	1	11.1	106.08	5.84	-0.481061
1278	470	Cs1g08480.4	Aldehyde dehydrogenase 2, mitochondrial	Cs1g08480.4;Cg1g024240.1;Cs1g08480.3;Ciclev10000776m;Cg1g024240.3;Cg1g024240.2;Cs1g08480.2;Cs1g08480.1;Ciclev10001237m;Ciclev10001234m;Cg1g024240.4;Cg1g024240.2.3;Cg1g024240.2.2;Cg1g024240.2.1	AT4G34240.4	+	-	2	1&2&3	2&3	5	4	14.1	52.187	6.31	-0.122436
1279	471	Cs1g08580.1	CBS domain-containing protein CBSCBSPB3	Cs1g08580.1;Ciclev10000793m	AT3G52950.2	+++	1&2&3	1&2&3	1&2&3	1&2&3	15	2	42	58.093	6.82	-0.165741
1280	472	Cs1g09490.2	3'(2'),5'-bisphosphate nucleotidase-like protein	Cs1g09490.2;Ciclev10002037m;Ciclev10001651m;Cs1g09490.1;Ciclev10001463m;Cg1g023160.1	AT5G63980.1	+++	1&2&3	1	1&2&3	1&2&3	2	2	7.1	31.444	5.33	-0.0462585
1281	473	Cs1g09840.1	Probable pectin methyltransferase QUA2	Cs1g09840.1;Ciclev10000328m;Cg1g022930.1;Cs1g09840.2	AT5G64030.1	++	1&2&3	1&2&3	2&3	3	1	1	2	89.911	5.27	-0.737688
1282	474	Cs1g10240.2	7-dehydrocholesterol reductase	Cs1g10240.2;Cs1g10240.1;Ciclev10031631m;Cg1g021600.1	AT1G50430.1		1&2&3	1&2&3	-	-	2	2	7	45.889	8.86	0.28375
1283	475	Cs1g11200.1	Mitochondrial acidic protein mam33	Cs1g11200.1;Ciclev10026378m;Cg1g021050.2;Cg1g021050.1	AT1G15870.1	++++++	1&2&3	1&2&3	1&2&3	1&2&3	12	12	57.8	27.441	5.91	-0.605907
1284	476	Cs1g11670.3	3-isopropylmalate dehydrogenase 2, chloroplastic	Cs1g11670.3;Cs1g11670.4;Cs1g11670.2;Cs1g11670.1;Ciclev10025747m;Ciclev10025744m;Ciclev10025743m;Cg1g020160.2;Cg1g020160.1;Cs1g11670.5	AT1G80560.1		1&2&3	2&3	1&2&3	1&2&3	7	7	27.7	36.264	5.17	-0.0735119
1285	477	Cs1g13520.1	Abhydrolase domain-containing protein	Cs1g13520.1;Ciclev10026080m	AT1G52760.1		-	-	1&2&3	-	9	1	37.2	36.438	6.61	-0.373065
1286	478	Cs1g13870.3	Aspartate aminotransferase	Cs1g13870.3;Ciclev10025779m;Cs1g13870.4;Cs1g13870.2;Cs1g13870.1;Ciclev10025775m;Ciclev10025773m;Ciclev10025772m;Cg1g015990.2.1;Cg1g015990.2;Cg1g015990.1;Cs1g13870.5	AT1G80360.4	+	1&2&3	1&2&3	1&2&3	1&2&3	8	8	27.9	44.191	6.57	-0.0505025
1287	479	Cs1g14000.1	N-alpha-acetyltransferase 16, NatA auxiliary subunit	Cs1g14000.1;Ciclev10024890m;Cs1g14000.3;Ciclev10024884m;Cs1g14000.2;Ciclev10024839m;Cs1g14000.4;Cg1g015880.1	AT1G80410.1		1&2&3	1&2&3	1&2&3	1&2	10	10	15.6	96.003	6.22	-0.504394
1288	480	Cs1g14970.1	Putative pyridoxine biosynthesis protein isoform A	Cs1g14970.1;Ciclev10026152m;Cg1g014720.1	AT3G16050.1		1&2&3	1&3	2	-	3	3	12.8	32.8	5.39	0.0417763
1289	481	Cs1g15150.1	Glyoxylate reductase	Cs1g15150.1;Cg1g014550.1;Ciclev10026120m	AT1G79870.1		1&2&3	1&3	-	-	4	4	13.1	34.498	6.62	-0.0105431
1290	482	Cs1g15270.1	Acyl-CoA synthetase family member 3, mitochondrial	Cs1g15270.1	AT3G16170.1	++++++	-	-	1&2&3	-	20	1	46.1	67.282	8.52	-0.203268
1291	483	Cs1g15840.2	Hexokinase-1	Cs1g15840.2;Cs1g15840.1;Cg1g013820.1	AT2G19860.1	++	-	-	1&2&3	1	16	2	47.8	53.575	5.9	-0.0368952
1292	484	Cs1g16570.1	Probable alanine aminotransferase, mitochondrial	Cs1g16570.1;Cg1g013230.1	AT1G72330.1	+++++	1&2&3	-	1&2&3	1&2&3	30	5	57.8	58.577	6.4	-0.220638
1293	485	Cs1g16810.1	Auxin-induced-related/indole-3-acetic acid induced-related-like	Cs1g16810.1;Ciclev10026417m;Ciclev10026416m;Cg1g012980.1;Cs1g16810.2;Ciclev10026601m;Cg1g012980.2;Ciclev10026711m	AT1G17350.5	+++++	1&2&3	1&2&3	1&2&3	1&2&3	6	6	27.1	25.812	5.38	-0.458079
1294	486	Cs1g17330.7	Succinate-semialdehyde dehydrogenase, mitochondrial	Cs1g17330.7;Cs1g17330.6;Cs1g17330.4;Cs1g17330.3;Cs1g17330.2;Cs1g17330.5;Cg1g010720.1;Cs1g17330.1;Cs1g17330.8	AT1G54100.2		1&3	-	1&2	1&2&3	15	1	39.5	53.247	5.88	-0.0169043
1295	487	Cs1g18210.1	Putative hydrolase C777.06c	Cs1g18210.1;Cg1g009780.1;Cg1g009780.2	AT3G13800.4	+	1&2&3	1&2&3	1&2&3	1&2&3	5	1	13.7	39.241	7.13	-0.112
1296	488	Cs1g18280.1	Probable 3-hydroxyisobutyrate dehydrogenase, mitochondrial	Cs1g18280.1;Ciclev10025946m;Ciclev10025937m;Ciclev10026203m;Cg1g009710.1;Cg1g009710.2.1;Cg1g009710.2;Cg1g009710.3	AT1G17650.1	+++	1&2&3	1&2&3	1&3	1&2&3	7	7	30.2	37.672	8.1	0.0639665
1297	489	Cs1g18720.2	IAA-amino acid hydrolase ILR1-like 4	Cs1g18720.2;Cs1g18720.1;Ciclev10025591m;Cg1g009290.1	AT1G51760.1		-	2	1&2	2	3	3	9.3	35.133	5.64	0.00679012
1298	490	Cs1g18850.1	UTP-glucose-1-phosphate uridylyltransferase	Cs1g18850.1;Cs1g18850.2;Cs1g18850.3	AT5G17310.2	+++	2	1&3	1&2&3	1&2&3	31	2	62.7	71.668	7.6	-0.180655
1299	491	Cs1g19310.1	Succinate-semialdehyde dehydrogenase (acetylating)	Cs1g19310.1;Cg1g009010.1	AT5G63620.1	++++++	1&2&3	3	1&2&3	1&2&3	20	1	61.8	46.597	8.72	-0.056092
1300	492	Cs1g19460.1	Acyl-coenzyme A thioesterase 13	Cs1g19460.1;Cg1g008840.1;Ciclev10026677m;Cs1g19460.3;Cs1g19460.2;Cg1g008840.3;Cg1g008840.2;Ciclev10026790m;Ciclev10026789m	AT1G04290.1		1&2&3	1&2&3	-	-	3	3	14.7	16.834	7.82	-0.0185897
1301	493	Cs1g19670.2	2-amino-3-ketobutyrate coenzyme A ligase, mitochondrial	Cs1g19670.2;Ciclev10025496m;Ciclev10025493m;Cg1g008640.3;Cg1g008640.2;Cg1g008640.1;Cs1g19670.1	AT4G36480.2		1&2&3	1&2&3	1&2	2	5	5	19.4	43.316	8.39	0.02267
1302	494	Cs1g19700.1	Hydrolase, alpha/beta fold family protein, putative	Cs1g19700.1;Cg1g008610.1;Cg1g008610.2	AT4G39955.1	+++++	-	-	1	1&3	5	1	20.6	35.8	8.84	-0.255873
1303	495	Cs1g21110.1	Cysteine desulfurase 1, mitochondrial	Cs1g21110.1;Cg1g007120.1	AT5G65720.3	++++++	1&2&3	1&2&3	1&2&3	1&2&3	29	2	77.5	50.247	7.69	-0.181619
1304	496	Cs1g22020.1	Hydrolase, alpha/beta fold family protein, expressed	Cs1g22020.1;Ciclev10026274m;Cg1g006220.1	AT4G37470.1		1&2&3	1	-	-	3	3	16.3	29.824	4.63	0.207778
1305	497	Cs1g23750.1	1,4-benzoquinone reductase-like protein	Cs1g23750.1;Ciclev10026310m;Cg1g003820.1	AT4G36750.1		1&2&3	1&2&3	1&2&3	1&2&3	9	9	41.5	27.914	6.17	-0.211538
1306	498	Cs1g24260.1	Putative glucose-6-phosphate 1-epimerase	Cs1g24260.1;Ciclev10026121m;Cs1g24260.2;Cg1g004430.1	AT5G66530.3	+	-	-	-	1&2	2	2	7.1	34.473	8.14	-0.309615
1307	499	Cs1g25600.1	Thiosulfate sulfurtransferase, chloroplastic	Cs1g25600.1;Ciclev10026730m;Ciclev10026693m;Ciclev10026691m;Ciclev10026690m	AT5G66170.3	+	-	1&2&3	1&2&3	1&2&3	8	2	58.8	16.915	8.47	-0.170588
1308	500	Cs1g25670.1	Hydrolase, alpha/beta fold family protein, expressed	Cs1g25670.1;Ciclev10026257m;Ciclev10026256m;Cg1g001520.1	AT3G03990.1	+	1&2&3	1&2&3	-	-	2	2	7.3	30.454	6.19	0.152727
1309	501	Cs1g26360.2	AMP-dependent synthetase and ligase family protein, putative	Cs1g26360.2;Cs1g26360.1;Ciclev10025227m;Ciclev10025226m;Cg1g000820.1	AT2G17650.1	++++	1&2&3	1&2&3	1&2&3	1&2&3	15	14	34.2	64.863	7.96	-0.0967851
1310	502	Cs1g26450.1	Phosphatidylinositide phosphatase SAC1	Cs1g26450.1;Cs1g16750.5;Cs1g16750.4;Cs1g16750.6;Ciclev10025128m;Cg1g013050.2;Cs4g06820.3;Cs1g16750.3;Cs3g22830.2;Cs3g22830.1;Cs1g16750.2;Cg3g020610.3;Cs1g16750.1;Ciclev10024924m;Cg1g013050.1;Cs4g06820.2;Cg3g020610.2;Cs4g06820.1;Ciclev10007455m;Ciclev10000204m;Cg3g020610.1;Cg4g018090.1	AT5G66020.1		1&2&3	1&2	-	3	15	0	34.7	67.892	8.2	-0.168456
1311	503	Cs2g01510.2	Phosphoglycerate mutase family domain protein	Cs2g01510.2;Cs2g01510.1;Cg2g046660.1;Ciclev10016151m	AT3G52155.3	+	1&2&3	1&2&3	2&3	2&3	2	2	12.6	26.467	7.71	-0.243096
1312	504	Cs2g01620.2	Acetyl-CoA acetyltransferase B, mitochondrial	Cs2g01620.2;Cg2g046550.1;Cg2g046550.2;Cs2g01620.1;Cs2g01620.3	AT5G47720.4		-	1&2&3	1&2&3	2	13	2	54.8	42.911	8.53	0.228019
1313	505	Cs2g01700.1	Nudix hydrolase 2	Cs2g01700.1;Cg2g046470.2;Cs2g01700.3;Cg2g046470.1;Cs2g01700.5;Cs2g01700.4;Cg2g046470.3.3;Cg2g046470.3.1;Cg2g046470.2.4;Cg2g046470.2.2;Cg2g046470.5;Cg2g046470.3;Cg2g046470.6;Cg2g046470.4;Cs2g01700.2	AT5G47650.5	++	1&2&3	1&2&3	1&2&3	1&2&3	9	2	38.8	31.165	5.69	-0.178261
1314	506	Cs2g01710.1	Acyl carrier protein 3, mitochondrial	Cs2g01710.1;Cs2g01710.2;Cg2g046450.2;Cg2g046450.1	AT5G47630.3	++++	1&2&3	1&2&3	1&2&3	1&2&3	4	2	21.9	14.631	5.11	-0.485938
1315	507	Cs2g02260.3	Fumarylacetoacetase	Cs2g02260.3;Cg2g045930.2.1;Cs2g02260.2;Ciclev10015742m;Cs2g02260.1;Ciclev10015367m;Cg2g045930.1;Cg2g045930.2;Cs2g02260.4	AT1G12050.1		1&3	1&2&3	-	1	4	4	17.5	35.888	5.32	-0.184049
1316	508	Cs2g02400.1	Dehydrogenase/reductase SDR family member 4	Cs2g02400.1;Cg2g045790.1;Cg2g045780.1;Cs2g02410.1;Ciclev10016358m	AT4G05530.1	+	1&2&3	1&2&3	1&2&3	1&2&3	13	11	59.2	27.06	9.18	0.0901961
1317	509	Cs2g02650.1	Malonyl-CoA decarboxylase, mitochondrial	Cs2g02650.1;Cg2g045540.1;Cs2g02650.2	AT4G04320.1	++++++	1&2&3	1&2&3	1&2&3	1&2&3	25	5	57.7	59.809	6.72	-0.271834
1318	510	Cs2g02890.1	Aminomethyltransferase, mitochondrial	Cs2g02890.1;Cg2g045330.1;Cs2g02890.2;Cg2g045330.2	AT1G11860.3	++++++	1&2&3	1&2&3	1&2&3	1&2&3	29	1	76.5	44.446	8.97	-0.259658
1319	511	Cs2g02990.3	Lactoylglutathione lyase	Cs2g02990.3;Cs2g02990.1;Cg2g045220.2;Cg2g045220.1;Cs2g02990.2;Ciclev10016136m;Ciclev10016131m;Ciclev10016134m;Cg2g045210.3;Cg2g045210.2;Cg2g045210.1;Ciclev10016619m;Cs2g03000.2;Cs2g03000.1	AT1G11840.6		-	1&2&3	-	1&2&3	6	5	24.4	32.579	5.44	-0.360481
1320	512	Cs2g03260.1	2-oxoisovalerate dehydrogenase subunit beta, mitochondrial	Cs2g03260.1;Cg2g044960.1;Ciclev10015440m;Cs2g03260.2;Cs8g06950.1	AT2G34590.1	+	1&2&3	1&2&3	1&2&3	1&2&3	7	7	23.6	44.588	6.09	-0.126044
1321	513	Cs2g03270.1	9-cis-epoxycarotenoid dioxygenase NCED1, chloroplastic	Cs2g03270.1;Ciclev10014639m;Cg2g044950.1;Cg5g016320.1	AT1G30100.1	+	1	-	-	1&2	3	3	5.7	67.734	6.51	-0.409688
1322	514	Cs2g03600.1	3-beta hydroxysteroid dehydrogenase/isomerase family protein	Cs2g03600.1;Cg2g044660.1;Cs2g03600.2;Cg2g044660.2	AT2G34460.1	+	1&2&3	1&2&3	1&2&3	1&2&3	12	4	39.9	32.858	8.77	-0.137542
1323	515	Cs2g03620.1	3-oxoacyl-[acyl-carrier-protein] synthase, mitochondrial	Cs2g03620.1;Cg2g044630.1;Ciclev10015139m	AT5G46290.1	+	-	-	2&3	1&2&3	4	4	10.9	49.827	7.13	-0.141667
1324	516	Cs2g03900.1	Putative pterin-4-alpha-carbinolamine dehydratase 1	Cs2g03900.1;Cg2g044290.2;Cg2g044290.1;Cs2g03900.5;Cs2g03900.3;Cs2g03900.2;Cg2g044290.4.1;Cg2g044290.3;Cs2g03900.4	AT1G29810.1	+++++	-	1&2	1&2&3	1&2&3	4	1	21.5	21.081	9.61	-0.171505
1325	517	Cs2g04470.2	Trehalose synthase, putative, expressed (Fragment)	Cs2g04470.2;Cs2g04470.1;Ciclev10014248m;Ciclev10014247m;Cg2g043710.1;Cs3g09800.4;Ciclev10000377m;Cg3g009300.2;Cs3g09800.7;Cs3g09800.6;Cs3g09800.5;Cs3g09800.3;Cs3g09800.2;Cs3g09800.1;Ciclev10000249m;Ciclev10000248m;Ciclev10000247m;Ciclev10000246m;Cg3g009300.4;Cg3g009300.3;Cg3g009300.1;Cg5g004730.4;Cg5g004730.3;Cg5g004730.2;Cg5g004730.1;Cs5g05200.1;Ciclev10018842m;Cg5g004730.8;Cg5g004730.7;Cg5g0047…	AT1G06410.3		1	1&2	-	-	5	3	10	86.577	6.64	-0.22339
1326	518	Cs2g05690.6	Auxin-repressed 12.5 kDa protein	Cs2g05690.6;Cg2g042470.1;Cs2g05690.7;Cs2g05690.5;Cs2g05690.3;Cs2g05690.2;Cg2g042470.4;Cs2g05690.4;Cs2g05690.1;Cg2g042470.3;Cg2g042470.2	AT1G28330.4		1&2&3	1&2&3	1&2&3	1&2&3	6	1	79.5	13.244	9.45	-0.688525
1327	519	Cs2g06360.1	Epoxide hydrolase 2	Cs2g06360.1;Ciclev10016020m;Cg2g041760.3	AT4G02340.1		1&2&3	1&2&3	1&2&3	2	7	2	30.2	34.939	5.9	-0.104502
1328	520	Cs2g06820.2	Riboflavin kinase	Cs2g06820.2;Cs2g06820.1;Ciclev10016230m;Cg2g041320.3;Cg2g041320.4;Cs2g06820.3;Ciclev10015704m;Ciclev10015592m;Cg2g041320.2;Cg2g041320.1	AT4G21470.1		1&2&3	1&2&3	-	-	2	2	8.8	40.366	5.6	-0.229558
1329	521	Cs2g07069.1	Adenine nucleotide alpha hydrolases-like superfamily protein	Cs2g07069.1;Ciclev10016421m;Ciclev10016399m;Cg2g041060.1	AT1G11360.4	+	1	1&3	-	-	2	2	12	26.364	5.1	-0.382988
1330	522	Cs2g07300.1	Sulfonate biosynthesis enzyme, putative	Cs2g07300.1;Cs2g07300.2	AT4G21320.1		1&2&3	1&2&3	1&2&3	2&3	11	1	43.6	33.012	6.17	-0.408651
1331	523	Cs2g08060.2	Ornithine aminotransferase, mitochondrial	Cs2g08060.2;Cg2g039970.1;Cs2g08060.1	AT5G46180.1	+++++	1&2&3	1&2&3	1&2&3	1&2&3	27	4	73.2	51.574	7.91	-0.185106
1332	524	Cs2g08220.1	Probable hexaprenyl pyrophosphate synthase, mitochondrial	Cs2g08220.1;Ciclev10015559m	AT2G34630.2	+++++	2	1&2&3	1&2&3	1&2&3	13	3	47	42.41	7.14	0.0521964
1333	525	Cs2g08230.2	Probable hexaprenyl pyrophosphate synthase, mitochondrial	Cs2g08230.2;Cs2g08230.3;Cg2g039800.1;Cs2g08230.5;Cg2g039800.2;Cs2g08230.1;Cs2g08230.4;Cg2g039800.8;Cg2g039800.3;Cs2g08230.8;Cs2g08230.6;Cg2g039800.6;Cg2g039800.7;Cs2g08230.7;Cg2g039800.3.1	AT2G34630.2	++++	1&2&3	1&2&3	1&2&3	1&2&3	17	3	59.4	45.795	6.68	0.0455847
1334	526	Cs2g09790.2	Ferredoxin-NADP reductase, root isozyme, chloroplastic	Cs2g09790.2;Cs2g09790.1;Cg2g039270.1;Ciclev10015627m	AT4G05390.1		1	-	1&2&3	1&2&3	5	5	15.2	42.138	9.07	-0.507979
1335	527	Cs2g09910.1	3-hydroxyisobutyrate dehydrogenase, mitochondrial	Cs2g09910.1;Cs2g09910.2	AT4G20930.1	++++	1&2&3	1&2&3	1&2&3	1&2&3	15	2	53	37.494	6.11	0.0549296
1336	528	Cs2g10870.1	Haloacid dehalogenase-like hydrolase domain-containing protein	Cs2g10870.1	AT5G45170.1	++	1&2&3	1&2&3	1&2&3	1&2&3	14	1	46.8	41.543	8.41	-0.212895
1337	529	Cs2g11160.2	Glycine cleavage system H protein, mitochondrial	Cs2g11160.2;Cg2g037710.1;Cs2g11160.1	AT2G35120.1	++++++	1&3	1&2&3	1&2&3	1&2&3	8	3	63.9	17.008	4.77	-0.298065
1338	530	Cs2g11440.1	Aminoimidazolecarboximide ribonucleotide transformylase/inosine monophosphate cyclohydrolase	Cs2g11440.1;Cs2g11440.2;Cg2g037430.1;Ciclev10014669m;Cs2g11440.3;Cg2g037430.2	AT2G35040.1	+++	1&2&3	1&2&3	1&2&3	1&2&3	14	14	29	65.585	6.24	-0.260601
1339	531	Cs2g11750.1	Haloacid dehalogenase-like hydrolase domain-containing protein 3	Cs2g11750.1;Cg2g037150.1	AT5G44730.2	++	1	1&2&3	1&2&3	1&2&3	19	2	83	28.502	6.34	-0.124111
1340	532	Cs2g12320.2	Pyruvate kinase family protein	Cs2g12320.2;Cs2g12320.1;Ciclev10014963m;Ciclev10014961m;Cg2g036550.2;Cg2g036550.1;Cs5g26310.1;Cg5g030870.1;Ciclev10019997m	AT5G08570.3		1&2&3	1&2&3	1&2&3	2&3	16	14	45.1	55.578	8.34	-0.0105882
1341	533	Cs2g12830.4	Hydroxyacylglutathione hydrolase	Cs2g12830.4;Ciclev10015062m;Cg2g036010.2;Cs2g12830.3;Cs2g12830.5;Ciclev10014910m;Cg2g036010.1;Ciclev10016086m;Cs2g12830.6;Cs2g12830.1;Ciclev10015343m;Cs2g12830.2;Cs2g12830.7;Ciclev10015275m;Ciclev10015271m;Cg2g036010.5;Cg2g036010.4;Cg2g036010.3	AT1G25375.1		1&3	1	-	-	3	3	8.9	53.955	5.63	-0.159588
1342	534	Cs2g12990.3	Aerobic coproporphyrinogen-III oxidase	Cs2g12990.3;Cs2g12990.2;Ciclev10016804m;Cg2g035830.1	AT1G68220.1		1&2&3	1	-	-	1	1	8.4	16.589	8.87	0.271613
1343	535	Cs2g13080.1	Alpha/beta hydrolase	Cs2g13080.1;Ciclev10014599m;Cg2g035760.1;Cs2g13080.2;Cg2g035760.2	AT1G15060.3	+	1&2&3	1&2&3	1&2&3	-	12	12	26.8	66.92	5.68	-0.119702
1344	536	Cs2g13120.2	Putative lipid phosphate phosphatase 3, chloroplastic	Cs2g13120.2;Cs2g13120.1;Ciclev10015937m;Ciclev10015936m;Ciclev10015932m;Cg2g035710.2;Cg2g035710.1	AT1G15080.1		1&2&3	2	-	-	3	3	9.6	36.884	6.33	0.0900929
1345	537	Cs2g14300.2	Serine palmitoyltransferase 2	Cs2g14300.2;Cs2g14300.1;Ciclev10017847m;Cg2g009930.1;Ciclev10015046m;Cs2g14290.1;Cs2g14290.2	AT5G23670.2		1&3	-	-	-	4	4	15.7	37.937	7.59	-0.00901163
1346	538	Cs2g15280.1	Aspartate aminotransferase, mitochondrial	Cs2g15280.1;Cg2g008900.1;Cs2g15280.2	AT2G30970.2	++++++	1&2&3	2&3	1&2&3	1&2&3	35	8	88	47.228	7.66	-0.297642
1347	539	Cs2g16220.1	Isoflavone reductase-like NAD(P)H-dependent oxidoreductase	Cs2g16220.1;Ciclev10028894m;Cg8g007160.1;Cs2g16220.2;Ciclev10029129m	AT4G39230.1	++	1&2&3	1&2&3	1&2&3	1&2&3	14	1	52.4	34.251	6.4	-0.159223
1348	540	Cs2g16260.1	Isoflavone reductase-like NAD(P)H-dependent oxidoreductase	Cs2g16260.1;Ciclev10028904m;Cs2g16260.3;Ciclev10029110m;Cs2g16260.2;Ciclev10029137m	AT4G39230.1	++	1&2&3	1&2&3	1&2&3	1&2&3	15	5	55.5	33.85	8.75	-0.0532468
1349	541	Cs2g16410.2	Adenine nucleotide alpha hydrolases-like protein	Cs2g16410.2;Ciclev10029373m;Cs2g16410.1;Ciclev10029375m;Cs2g16410.3;Ciclev10029371m;Cg8g007050.1;Cg8g007050.3;Cg8g007050.4;Cg8g007050.2	AT2G21620.1		1&2&3	1&2&3	1&2&3	1&2&3	8	8	69.8	19.624	5.81	-0.0927374
1350	542	Cs2g16670.1	Putative short-chain dehydrogenase/reductase (SDR) superfamily	Cs2g16670.1	AT4G20760.2		1&2&3	1&2&3	1&2&3	-	4	1	43.3	11.849	8.85	-0.0288462
1351	543	Cs2g17270.2	Caleosin-related family protein	Cs2g17270.2;Ciclev10016744m;Cg2g029680.2;Cs2g17270.1;Ciclev10016732m;Cg2g029680.1	AT1G70670.1		1&2&3	1&2&3	1&2	-	2	2	11.8	22.677	8.85	-0.475862
1352	544	Cs2g17430.5	Vacuole morphology and inheritance protein 14	Cs2g17430.5;Cs2g17430.4;Cs2g17430.3;Cs2g17430.2;Cs2g17430.1;Ciclev10014409m;Cg2g029510.1;Cg2g029510.2;Cg2g029510.5;Cg2g029510.4;Cg2g029510.3	AT2G01690.2	+	1&2&3	1&2&3	2	-	5	5	8.1	61.405	5.84	-0.0724265
1353	545	Cs2g17560.1	Aspartate-semialdehyde dehydrogenase	Cs2g17560.1;Ciclev10015633m;Cg2g029330.1;Cs2g17560.2	AT1G14810.1	+	1&2&3	2&3	1&2&3	1&2&3	11	11	44.4	41.079	7.06	-0.178457
1354	546	Cs2g17640.2	Alpha,alpha-trehalose-phosphate synthase [UDP-forming] 6	Cs2g17640.2;Cg2g029270.2;Cs2g17640.1;Ciclev10014252m;Ciclev10014251m;Cg2g029270.1;Cs2g17640.3	AT1G68020.3		1&2&3	1&2&3	-	-	10	9	18	86.605	5.73	-0.223421
1355	547	Cs2g18800.1	Glucose-1-phosphate adenylyltransferase small subunit 2, chloroplastic	Cs2g18800.1;Cg2g026860.1;Ciclev10014741m;Ciclev10014754m	AT5G48300.1	+	-	1	1&2&3	1&2&3	8	8	18.8	57.116	7.61	-0.224808
1356	548	Cs2g19110.3	Long chain acyl-CoA synthetase 8	Cs2g19110.3;Cs2g19110.2;Ciclev10014421m;Cs2g19110.1	AT2G04350.2		1&2&3	1&2&3	1&2&3	1&2&3	20	2	37.2	78.156	7.99	-0.0344011
1357	549	Cs2g19180.3	Acetyl-CoA acetyltransferase B, mitochondrial	Cs2g19180.3;Cs2g19180.2;Cs2g19180.1;Ciclev10015456m;Ciclev10015452m;Cg2g020490.1	AT5G48230.2		1&2&3	1&2&3	1	-	7	6	25.7	41.34	6.14	0.231852
1358	550	Cs2g19240.1	Nitrile-specifier protein 5	Cs2g19240.1;Ciclev10015897m;Cg2g020420.1	AT3G07720.1	+	1&2&3	1&2&3	1&2&3	-	9	9	33.4	35.449	5.54	-0.311246
1359	551	Cs2g19440.2	Glucose-6-phosphate 1-dehydrogenase, chloroplastic	Cs2g19440.2;Cs2g19440.1;Cg2g020210.1;orange1.1t04679.1	AT5G35790.1		-	-	-	1&2	5	2	11.8	56.335	6.74	-0.328776
1360	552	Cs2g20030.3	Fasciclin-like arabinogalactan protein 7	Cs2g20030.3;Cs2g20030.2;Cs2g20030.1;Ciclev10016317m;Ciclev10016316m;Ciclev10016312m;Ciclev10016310m;Ciclev10016306m;Cg2g019670.3;Cg2g019670.2;Cg2g019670.1	AT2G04780.2		1&2	1&2&3	-	1&2&3	1	1	6.9	27.802	5.4	-0.0315385
1361	553	Cs2g20330.2	3-oxoacyl-[acyl-carrier-protein] synthase, mitochondrial	Cs2g20330.2;Cs2g20330.1;Ciclev10015116m;Cg2g019440.3;Cg2g019440.1;Cg2g019440.7;Cg2g019440.6;Cg2g019440.2;Cg2g019440.4.4;Cg2g019440.3.3;Cg2g019440.5;Cg2g019440.4;Cg2g019440.4.2;Cg2g019440.4.1;Cg2g019440.4.5	AT2G04540.1	+++++	1&2&3	1&2&3	1&2&3	1&2&3	17	17	59.6	50.459	7.26	-0.0665962
1362	554	Cs2g20370.3	Lipid-A-disaccharide synthase	Cs2g20370.3;Cs2g20370.2;Cs2g20370.1;Ciclev10018214m;Cg2g019380.2.3;Cg2g019380.2.2;Cg2g019380.2.4;Cg2g019380.2;Cg2g019380.1	AT2G04560.1	++	-	3	-	1&3	3	3	8.4	35.863	6.37	0.156522
1363	555	Cs2g21000.1	Allene oxide synthase	Cs2g21000.1;Ciclev10014991m	AT4G15440.1		1&2&3	-	-	2	4	4	8.2	55.759	5.99	-0.108617
1364	556	Cs2g21120.1	Carboxymethylenebutenolidase	Cs2g21120.1;Ciclev10016206m;Cg2g018670.1;Cs2g21120.2	AT2G32520.4	++++++	1&2&3	1&2&3	1&2&3	1&2&3	10	10	48.2	30.198	7.1	-0.108993
1365	557	Cs2g22400.2	Frataxin, mitochondrial	Cs2g22400.2;Cs2g22400.1;Ciclev10016814m;Ciclev10016813m;Ciclev10016799m;Cg2g014900.1;Cs2g22400.3	AT4G03240.1	+++++	1&2&3	1&2&3	1&2&3	1&2&3	7	7	49	21.935	6.43	-0.404592
1366	558	Cs2g24370.2	Phosphoribosylformimino-5-aminoimidazole carboxamide ribotide isomerase	Cs2g24370.2;Ciclev10017134m;Cs2g24370.3;Cs2g24370.1;Cs2g24370.4	AT3G27340.1	+++++	1&2&3	1&3	1&2&3	1&2&3	3	1	24.3	15.465	10.08	-0.367647
1367	559	Cs2g24540.1	Glucose-6-phosphate 1-dehydrogenase, cytoplasmic isoform	Cs2g24540.1;Ciclev10015153m;Cg2g012550.1;Cs2g24540.2	AT5G40760.2		1&2&3	1&2&3	1&2&3	1&2&3	16	16	39.3	59.124	6.42	-0.462597
1368	560	Cs2g24710.2	Thymidylate kinase	Cs2g24710.2;Cs2g24710.1;Ciclev10016331m;Ciclev10016330m;Ciclev10016327m;Ciclev10016321m;Cg2g011520.1;Cg2g011520.2;Cg2g011520.3.1;Cg2g011520.3;Cs2g24710.3;Cg2g011520.5;Cg2g011520.4;Cg2g011520.5.2;Ciclev10026903m	AT5G59440.3	+++	1&2&3	1&2&3	1&2&3	1&2&3	12	12	48.6	29.085	8.25	-0.210425
1369	561	Cs2g25070.2	Uridine kinase-like protein 1, chloroplastic	Cs2g25070.2;Ciclev10015164m;Cs2g25070.3;Cs2g25070.4;Ciclev10015123m;Cs2g25070.5;Cs2g25070.1;Ciclev10015204m;Cg2g011200.1	AT5G40870.1		1	1&2&3	1	2	5	4	14.9	51.714	6.57	-0.175378
1370	562	Cs2g25250.1	Probable sulfite oxidase, mitochondrial	Cs2g25250.1;Ciclev10015560m;Cs2g25250.2;Ciclev10015526m;Cg2g011000.1	AT3G01910.1		1&2&3	1&2	-	-	9	9	30.5	42.842	6.72	-0.219897
1371	563	Cs2g28850.3	Mannose-1-phosphate guanyltransferase alpha	Cs2g28850.3;Cs5g04870.4;Cg2g005910.3;Cg2g005910.2;Cs2g28850.2;Cg5g004440.2.1;Cs5g04870.2;Cs5g04870.3;Ciclev10020630m;Cg5g004440.4;Cg5g004440.3;Cg5g004440.2;Cs2g28850.1;Ciclev10015419m;Cg2g005910.1;Cs5g04870.1;Ciclev10020350m;Cg5g004440.1	AT1G74910.2		1&2	-	-	-	1	1	4	33.256	5.99	0.0557047
1372	564	Cs2g28970.1	4-diphosphocytidyl-2-C-methyl-D-erythritol kinase, chloroplastic	Cs2g28970.1;Ciclev10015579m;Cg2g005740.1	AT2G26930.1	++	1&3	1&2	1&2&3	1&2&3	7	7	20.9	46.681	4.96	-0.528537
1373	565	Cs2g29780.1	Benzyl alcohol O-benzoyltransferase	Cs2g29780.1;Ciclev10015194m;Cg2g004780.1;Cg2g004710.1	AT5G17540.1	++	2&3	-	1	-	1	1	2.6	51.612	8.43	-0.160307
1374	566	Cs2g30470.1	Cinnamyl alcohol dehydrogenase, putative	Cs2g30470.1;Ciclev10015912m;Cg2g003700.1	AT1G51410.1	+	1&2&3	-	1&2&3	-	12	5	37.9	35.643	6.33	-0.0287462
1375	567	Cs2g30930.1	Hexokinase-3	Cs2g30930.1	AT1G50460.1	++	-	-	2	2&3	16	1	47.1	55.275	6	0.0370588
1376	568	Cs2g31210.3	Pseudouridine-5'-phosphate glycosidase	Cs2g31210.3;Cs2g31210.1;Cs2g31210.2	AT1G50510.1	+	1&2&3	1&2&3	-	2	12	1	54.6	35.67	6.8	0.0755162
1377	569	Cs2g31350.1	Benzyl alcohol O-benzoyltransferase	Cs2g31350.1;Ciclev10015249m;Cg2g004590.1;CgUng006800.1;Cs2g31450.1;Cg2g004630.1	AT5G17540.1	++++	-	2	-	1&2&3	3	3	6.7	49.941	7.46	-0.105169
1378	570	Cs3g01420.3	2-C-methyl-D-erythritol 4-phosphate cytidylyltransferase	Cs3g01420.3;Cs3g01420.2;Cs3g01420.1;Ciclev10002035m;Cg2g047400.1	AT2G02500.2		-	-	2	1&2&3	4	4	23.8	23.633	5.01	-0.114286
1379	571	Cs3g04360.1	(R)-limonene synthase 1	Cs3g04360.1;Cg3g004090.1;orange1.1t04775.1;Cg3g004140.1;orange1.1t05179.1;Cs3g04340.1	AT3G25830.1	+	-	1&2	1&2&3	-	21	1	31.8	70.372	5.76	-0.315815
1380	572	Cs3g09230.1	3-beta hydroxysteroid dehydrogenase/isomerase family protein	Cs3g09230.1;Ciclev10001973m;Cg3g007900.1	AT1G32220.1	+	1&2&3	1	1&2	3	3	3	9.9	32.552	7.62	0.183498
1381	573	Cs3g09650.1	Enoyl-CoA delta isomerase 2, mitochondrial	Cs3g09650.1;Ciclev10002973m;Cg3g009420.1;Cs3g09650.2	AT1G31812.1	+	2	-	1&2&3	3	3	3	34.4	10.193	5.44	-0.864444
1382	574	Cs3g10480.1	Probable ribose-5-phosphate isomerase	Cs3g10480.1;Ciclev10002135m	AT3G04790.1	+	2&3	1&2	1&2&3	1&2&3	2	2	6.6	29.472	6.01	-0.0127737
1383	575	Cs3g10570.2	Pyridoxal reductase	Cs3g10570.2;Cg3g010630.11;Cs3g10570.1;Ciclev10001689m	AT1G60710.1		1&2&3	1	1	-	4	3	23.6	27.57	5.82	-0.339431
1384	576	Cs3g10630.2	Auxin-induced protein PCNT115, putative, expressed	Cs3g10630.2;Cg3g010630.9;Ciclev10001809m;Cs3g10630.1;Cg3g010630.5;Cg3g010630.4;Ciclev10001273m;Cg3g010630.10;Cs3g10670.1;Ciclev10001713m;Cg3g010630.2;Cg3g010630.1;Cs3g10670.2;Cs3g10580.1;Cs3g10560.1;Ciclev10001702m;Cg3g010630.7;Cs3g10620.1;Ciclev10001653m;Ciclev10003261m;Cs3g10660.1	AT1G60680.2		1&2&3	1&2&3	1&2	2	6	3	29.5	27.808	5.8	0.0286853
1385	577	Cs3g10840.1	NAD-dependent epimerase/dehydratase family protein-like protein	Cs3g10840.1;Ciclev10001524m;Cg3g010360.1;Cs3g10840.2;Cs8g02600.1;Cs8g02610.1;Cg9g006520.1;Ciclev10006605m	AT5G28840.2		1&2&3	1&2&3	1&2	2	11	11	33.9	42.345	5.94	-0.418133
1386	578	Cs3g11180.1	Zeta-carotene desaturase, chloroplastic/chromoplastic	Cs3g11180.1;Cg3g011420.1;Cg3g011340.1;Cg3g011400.1;Cs3g11090.1	AT3G04870.4		1&2&3	1&2	2	1	5	3	8.6	63.114	7.92	-0.159825
1387	579	Cs3g11480.1	Cysteine synthase, mitochondrial	Cs3g11480.1;Ciclev10001835m;Cg3g011790.1	AT4G14880.5		1&3	1&2&3	1&2&3	-	3	3	14.8	34.525	5.66	0.0609231
1388	580	Cs3g12590.2	Eukaryotic glutathione synthase	Cs3g12590.2;Ciclev10000728m;Cs3g12590.1;Cg2g030170.1	AT5G27380.1	++++++	1&2&3	1&2&3	1&2	-	5	5	13.3	53.525	8.6	-0.290698
1389	581	Cs3g12670.4	Branched-chain-amino-acid aminotransferase-like protein 2	Cs3g12670.4;Cs3g12670.2;Cg2g030090.2;Cs3g12670.1;Cg2g030090.1;Ciclev10003913m;Cs3g12670.3	AT5G27410.2		1&2&3	1&2&3	1&2&3	2	14	14	35.2	58.778	6.41	-0.291778
1390	582	Cs3g13080.5	Dihydroflavonol-4-reductase	Cs3g13080.5;Cs3g13080.3;Cs3g13080.2;Ciclev10003684m;Cs3g13080.6;Cs3g13080.4;Cs3g13080.1	AT2G33590.1		1&2&3	1&2&3	1	2	5	3	31.6	20.521	5.03	-0.470056
1391	583	Cs3g13870.1	Long chain acyl-CoA synthetase 7, peroxisomal	Cs3g13870.1;Ciclev10000461m;Cs3g13870.2;Cg2g031190.2;Cg2g031190.3	AT5G27600.1	+	1&2&3	1&2&3	2	2	11	1	20.9	77.517	7.17	-0.158166
1392	584	Cs3g15410.1	Beta-fructofuranosidase, putative	Cs3g15410.1;Ciclev10000500m;Cg2g032800.1;Cs3g15410.3;Cs3g15410.2;Cg2g032800.2;Cg9g000750.2;Cg9g000750.1;Cg9g000750.2.1;Cs9g01760.2;Cs9g01760.1;Ciclev10004474m;Cs3g07590.1;Cs3g07570.2;Cs3g07570.1;Ciclev10028002m;Cg8g017930.2;Cg8g017930.1	AT1G56560.1	+++	1&2&3	1&2&3	1&2&3	1&2&3	22	22	40.5	76.643	6.13	-0.237814
1393	585	Cs3g15530.1	Acyl-[acyl-carrier-protein] desaturase 5, chloroplastic	Cs3g15530.1;Cg2g032930.1;Ciclev10001459m	AT3G02630.1	++	3	-	1	1&2	4	2	12.1	44.252	8.34	-0.325065
1394	586	Cs3g15540.2	Acyl-[acyl-carrier-protein] desaturase, chloroplastic	Cs3g15540.2;Cs3g15540.1;Ciclev10001415m;Cg2g032940.2;Cg2g032940.1;Cg2g032940.2.1;Ciclev10032044m;Cg6g008420.1;Cs7g16060.1;Ciclev10031784m;orange1.1t05425.1;Ciclev10029890m;Ciclev10001443m;Cg3g017920.1;Cs3g20840.2	AT3G02630.1	+	1&2&3	1&2&3	1&2&3	1&2&3	21	13	60.1	44.988	6.12	-0.426209
1395	587	Cs3g15690.1	Gibberellin-regulated protein 4	Cs3g15690.1;Ciclev10002979m;Cg2g033080.1	AT5G59845.1		1&2&3	1&2&3	1&2&3	2&3	3	3	30.7	9.6984	8.62	-0.0909091
1396	588	Cs3g15910.1	Adenine phosphoribosyltransferase 1, chloroplastic	Cs3g15910.1;Cg3g012720.1;Ciclev10002024m;Cg5g008520.2;Cs5g09110.1;Ciclev10022476m;Cg5g008520.1	AT1G27450.1	+	1&2&3	1&2&3	-	1&2&3	3	3	17.2	29.872	8.74	0.125912
1397	589	Cs3g16430.2	Branched-chain-amino-acid aminotransferase 1, mitochondrial	Cs3g16430.2;Cg3g013240.1;Cs3g16430.1	AT1G10070.2	+++++	1&2&3	1&2&3	1&2&3	1&2&3	22	1	67.1	42.563	8.32	-0.109769
1398	590	Cs3g16860.2	Serine hydroxymethyltransferase, mitochondrial	Cs3g16860.2;Cs3g16860.1;Cs3g16860.3	AT5G26780.4	+++++	1&2&3	-	1&2&3	1	31	2	77.5	57.382	8.16	-0.302505
1399	591	Cs3g17200.1	Argininosuccinate lyase	Cs3g17200.1;Ciclev10000871m;Cg3g013970.1;Cg3g013970.2	AT5G10920.1	++	1&2&3	1&2	1&2&3	1&2&3	13	13	33.3	57.898	6.06	-0.126346
1400	592	Cs3g17430.1	Glucose-6-phosphate isomerase	Cs3g17430.1;Cg3g014220.1;Cs3g17430.2;Cs3g17430.3	AT4G24620.1	+	1&2&3	1&2&3	1&2&3	1&2&3	32	3	58	67.825	5.3	-0.160582
1401	593	Cs3g17570.4	Pyridoxine/pyridoxamine 5'-phosphate oxidase	Cs3g17570.4;Cs3g17570.3;Cs3g17570.5;Cs3g17570.6	AT5G49970.1		1&2&3	-	-	-	22	0	54.2	52.687	6.1	-0.379229
1402	594	Cs3g17610.4	Phosphoribosylaminoimidazole-succinocarboxamide synthase, chloroplastic	Cs3g17610.4;Cg3g014420.2;Cs3g17610.1;Ciclev10001385m;Cs3g17610.2;Ciclev10001345m;Cs3g17610.3;Cg3g014420.1;Ciclev10001304m	AT3G21110.3	+	1	-	1	1&2&3	6	6	19.3	41.42	6.5	-0.523433
1403	595	Cs3g18210.1	Hydrolase, alpha/beta fold family protein, putative, expressed	Cs3g18210.1;Ciclev10001896m;Cs3g18210.2;Cg3g014910.2;Cg3g014910.1	AT1G78210.1	+++	1&2&3	-	1&2&3	-	2	2	9.8	35.934	8.43	-0.204762
1404	596	Cs3g18630.1	Acetyl-CoA carboxylase, mitochondrial	Cs3g18630.1	AT1G36160.2		1&3	-	-	-	34	1	22.2	228.09	6.02	-0.253196
1405	597	Cs3g19380.1	Kynurenine-oxoglutarate transaminase 1, mitochondrial	Cs3g19380.1;Cg3g016210.1	AT1G77670.1	+	1&2&3	1&2&3	1&2&3	1&2&3	16	3	42	51.882	8.22	-0.14307
1406	598	Cs3g19430.1	Aminoacylase-1	Cs3g19430.1;Cg3g016330.1	AT1G44820.1	+	1&2&3	1&2&3	2&3	1&2&3	6	6	18.7	52.867	6.16	-0.128421
1407	599	Cs3g19600.5	Long chain acyl-CoA synthetase 9, chloroplastic	Cs3g19600.5;Cs3g19600.4;Cs3g19600.3;Cs3g19600.2;Cs3g19600.1;Cg3g016500.3;Cg3g016500.2;Cg3g016500.1;Cs3g19600.7;Cs3g19600.6;Ciclev10000466m	AT1G77590.1		1&2&3	1&2&3	1&2&3	1&2&3	11	10	22.9	75.422	6.5	0.0246753
1408	600	Cs3g19820.2	Aldehyde dehydrogenase 2, mitochondrial	Cs3g19820.2;Ciclev10000949m;Cg3g016710.1;Ciclev10001542m;Cs3g19820.3;Cs3g19820.1;Cs3g19820.4	AT1G44170.2	+	1&2&3	1&2&3	1&2&3	1&2&3	17	16	35.9	53.949	8.99	-0.0300203
1409	601	Cs3g20830.6	Alcohol dehydrogenase 1	Cs3g20830.6;Cg3g017900.1;Cs3g20830.2;Cs3g20830.1;Cs3g20830.7;Cs3g20830.4;Cs3g20830.5;Cs3g20830.3	AT1G77120.1		1&2&3	-	1&2&3	1&2&3	17	3	58.7	41.146	6.09	-0.0581579
1410	602	Cs3g21280.3	Fructose-1,6-bisphosphatase, cytosolic	Cs3g21280.3;Cg3g018330.2;Cs3g21280.2;Ciclev10001780m;Ciclev10001734m;Cg3g018330.1;Cs3g21280.1	AT1G43670.1		1&3	1&2&3	1	3	1	1	3.5	28.224	5.71	-0.138224
1411	603	Cs3g23520.1	Coenzyme Q-binding protein COQ10 homolog A, mitochondrial	Cs3g23520.1;Ciclev10002229m;Cg3g021350.3;Cg3g021350.1;Cg3g021350.4;Cg3g021350.2;Cs3g23520.2;Cg3g021350.2.1	AT4G17650.1	++++	1&2&3	1&2&3	1&2&3	1&2&3	7	7	33.2	28.903	7.09	-0.196094
1412	604	Cs3g23700.1	Putative dihydroflavonol-4-reductase	Cs3g23700.1;Ciclev10003480m;Cg3g021540.1;Cg3g021540.2.6;Cg3g021540.2.5;Cg3g021540.2.3;Cg3g021540.4.4;Cg3g021540.4.1;Cg3g021540.4.2;Cg3g021540.3;Cg3g021540.2;Cg3g021540.4;Cg3g021550.1	AT4G33360.1		1&2&3	1&2	1&2&3	1&2&3	4	4	5.4	75.98	8.08	-0.181591
1413	605	Cs3g23930.1	Acylamino-acid-releasing enzyme	Cs3g23930.1;Cs3g23930.2	AT5G36210.1	++	1&2&3	1&2&3	1&2&3	1&2&3	22	0	40.7	81.713	5.95	-0.329372
1414	606	Cs3g24230.1	Allene oxide synthase, chloroplastic	Cs3g24230.1;Cg3g022060.1;Ciclev10000825m	AT5G42650.1		1&2&3	1&3	1&2&3	1&2&3	12	12	29.7	59.499	9.1	-0.194549
1415	607	Cs3g24510.1	Lysophosphatidylcholine acyltransferase 1	Cs3g24510.1;Cg3g022410.1;Cs3g24510.2;Cg3g022410.3;Cg3g022410.2;Cs3g24510.3;Ciclev10001521m;Cg3g022410.4;Ciclev10001455m;Ciclev10001396m	AT1G80950.1		1&2&3	1&2&3	-	1&2&3	4	4	10.1	43.632	6.48	-0.189691
1416	608	Cs3g24700.2	Glucose-6-phosphate isomerase, cytosolic	Cs3g24700.2;Cs3g24700.1;Cg3g022610.1;Cs3g24700.3;Cs3g24700.4	AT5G42740.2		1&2&3	1&2&3	1&2&3	1&2	11	1	24.6	62.344	6.45	-0.102669
1417	609	Cs3g25010.1	Isoflavone reductase-like NAD(P)H-dependent oxidoreductase	Cs3g25010.1	AT1G75280.1		1&2&3	1&2&3	1&2&3	1&2&3	17	3	58.8	33.884	6.01	-0.0655844
1418	610	Cs3g25040.1	Phenylacetic acid degradation protein paaY	Cs3g25040.1;Ciclev10002155m;Cg3g022980.1	AT1G19580.1	+++	1&2&3	1&2&3	1&2&3	1&2&3	17	10	82.6	29.4	6.09	-0.188148
1419	611	Cs3g25080.1	Ornithine carbamoyltransferase, chloroplastic	Cs3g25080.1;Cg3g023020.1;Ciclev10001509m	AT1G75330.1	++	1&2&3	1&2&3	1&2&3	1&2&3	11	11	40.9	41.63	8.51	-0.0736148
1420	612	Cs3g25110.1	Glucose-1-phosphate adenylyltransferase large subunit, chloroplastic/amyloplastic	Cs3g25110.1;Cg3g023050.1;Ciclev10000842m;Cg3g023050.2;Cs9g06360.2;Cs9g06360.1;Ciclev10004731m;Cg9g004940.1;orange1.1t00611.2;orange1.1t00611.1;Ciclev10023395m;Cg5g039560.1	AT1G27680.1	+	1	1	1&2	1&2&3	10	10	23.8	58.118	8.16	-0.169962
1421	613	Cs3g25700.1	Probable cardiolipin-specific deacylase, mitochondrial	Cs3g25700.1;Cg3g023630.1;Cs3g25700.4;Cs3g25700.5;Cs3g25700.3;Cg3g023630.2;Cg3g023630.2.1;Cs3g25700.2	AT4G24160.1		1&2&3	1&2&3	1&2&3	1&2&3	15	3	54.5	45.672	8.93	-0.26846
1422	614	Cs3g26430.1	Prostaglandin E synthase 2	Cs3g26430.1	AT5G42150.1	+++++	1&2&3	1&2&3	1&2&3	1&2&3	15	4	39.4	46.315	9.45	-0.346715
1423	615	Cs3g26700.2	24-methylenesterol C-methyltransferase 2	Cs3g26700.2;Cs3g26700.1;Ciclev10001625m;Cg3g024650.1	AT1G20330.1		3	1&3	1	3	3	3	12.8	40.215	6.64	-0.244568
1424	616	Cs3g26880.2	Enoyl-CoA hydratase 2, peroxisomal	Cs3g26880.2;Ciclev10001939m;Cs3g26880.1	AT1G76150.1		1&2&3	1&2&3	1&2&3	2&3	11	4	47.2	34.3	8.18	-0.089644
1425	617	Cs3g26900.1	L-ascorbate oxidase homolog	Cs3g26900.1;Ciclev10000783m;Cg3g024840.1;Ciclev10001156m;Cs2g21220.2;Cs2g21220.1;Ciclev10014842m;Cg2g018560.1;Cs8g01960.1;Ciclev10028140m;Cg8g000910.1	AT1G76160.1		1&2&3	1&2&3	-	-	5	4	11.8	60.206	9.27	-0.227491
1426	618	Cs3g27010.1	4-coumarate-CoA ligase-like 5	Cs3g27010.1;Ciclev10000764m	AT1G20510.1		1&2&3	1&2&3	-	2&3	13	1	30.3	59.643	9	0.0100365
1427	619	Cs3g27190.1	AMP-dependent synthetase and ligase family protein, putative, expressed	Cs3g27190.1;Ciclev10000755m	AT1G20560.1		1&2&3	1&2&3	2&3	1&2&3	7	2	21.2	60.216	8.1	-0.0992754
1428	620	Cs3g27220.5	1,4-alpha-glucan-branching enzyme	Cs3g27220.5;Cs3g27220.2;Cs3g27220.3;Ciclev10000272m;Cs3g27220.1;Ciclev10000256m;Cs3g27220.4;Ciclev10000406m;Ciclev10000374m	AT5G03650.1		1&3	1&2&3	1&2&3	-	30	2	42	95.086	5.43	-0.509211
1429	621	Cs3g27840.2	Pyrophosphate--fructose 6-phosphate 1-phosphotransferase subunit alpha	Cs3g27840.2;Ciclev10000615m;Cs3g27840.3;Cs3g27840.6;Cs3g27840.1;Ciclev10000595m;Ciclev10000594m;Cs3g27840.5;Cs3g27840.8;Cs3g27840.4;Ciclev10000943m;Cs3g27840.7;Ciclev10000929m	AT1G76550.1		1&2&3	1&2&3	1&2&3	1&2&3	24	2	47.3	67.321	6.71	-0.135285
1430	622	Cs4g01930.1	Quinate O-hydroxycinnamoyltransferase	Cs4g01930.1;Cs4g01920.1;Cg4g024050.1	AT5G48930.1		1&2&3	1&2&3	-	3	7	0	17.2	50.246	8.05	-0.282619
1431	623	Cs4g02340.3	Lactation elevated protein 1	Cs4g02340.3;Cs4g02340.2;Cs4g02340.1;Ciclev10008098m;Cs4g02340.4	AT4G28070.2		1&2&3	1&2&3	1&2&3	1&2&3	16	4	42.6	49.499	5.94	-0.141648
1432	624	Cs4g03580.2	Ribulose bisphosphate carboxylase small chain, chloroplastic	Cs4g03580.2;Ciclev10009707m;Ciclev10009706m;Cg4g021720.3;Cg4g021720.2;Cg4g021720.1;Cs4g03580.1;Ciclev10009532m	AT5G38410.1		1&2&3	2&3	1&2&3	1&2	7	7	43.6	19.456	9.09	-0.423837
1433	625	Cs4g03750.3	Putative glucose-6-phosphate 1-epimerase	Cs4g03750.3;Cs4g03750.1;Ciclev10008965m;Ciclev10008964m;Cs4g03750.4;Cs4g03750.2;Cg4g021480.2;Cg4g021480.1	AT5G57330.1		1&2&3	1&2&3	-	3	4	4	17.8	35.428	5.82	-0.420317
1434	626	Cs4g03810.3	2-methoxy-6-polyprenyl-1,4-benzoquinol methylase, mitochondrial	Cs4g03810.3;Cs4g03810.2;Cs4g03810.1;Ciclev10009105m;Ciclev10009101m;Cs4g03810.4;Ciclev10009384m	AT5G57300.4	++++++	2&3	1&2&3	3	2	11	1	49.7	32.215	6.19	-0.103472
1435	627	Cs4g04890.1	Glucan endo-1,3-beta-glucosidase 6	Cs4g04890.1;Cg4g020100.1;Ciclev10008695m	AT5G58090.1		1&2&3	1&2&3	1&2&3	1&2&3	5	5	13.1	51.659	7.55	-0.192178
1436	628	Cs4g05320.3	Cytosolic phospholipase A2	Cs4g05320.3;Cs4g05320.1;Ciclev10007855m;Cg4g019640.1;Cs4g05320.2	AT1G05500.1		1&2&3	1&2&3	1&2&3	1&2&3	9	9	28.8	54.642	6.45	-0.000408163
1437	629	Cs4g06620.1	Alpha-aminoadipic semialdehyde synthase, mitochondrial	Cs4g06620.1;Cs4g06620.2;Cg4g018330.1;Cs4g06620.4;Cs4g06620.3;Ciclev10007313m;Ciclev10007534m	AT4G33150.4		1&2&3	1&2&3	1&3	-	13	13	17.3	115.08	5.91	-0.0693257
1438	630	Cs4g06850.9	Sucrose synthase	Cs4g06850.9;Cs4g06850.11;Cs4g06850.8;Cs4g06850.7;Cs4g06850.6;Cs4g06850.5;Cs4g06850.4;Cs4g06850.3;Cs4g06850.2;Cs4g06850.10;Cs4g06850.1;Ciclev10007488m;Ciclev10007487m;Ciclev10007486m;Ciclev10007485m;Ciclev10007484m;Ciclev10007483m;Ciclev10007482m;Ciclev10007481m;Ciclev10007480m;Cg4g018060.4;Cg4g018060.3;Cg4g018060.2;Cg4g018060.1;Cs4g06850.12	AT3G43190.2	+	1&2&3	1&2&3	1&2&3	1&2&3	27	18	40.5	92.027	6	-0.23599
1439	631	Cs4g07000.2	3-oxoacyl-[acyl-carrier-protein] synthase, mitochondrial	Cs4g07000.2;Ciclev10007846m;Cg4g017910.2;Cg4g017910.1;Cs4g07000.1	AT1G74960.3		-	-	1	1&2	1	1	3.3	61.906	8.74	-0.0940972
1440	632	Cs4g07240.2	Methylthioribose-1-phosphate isomerase	Cs4g07240.2;Ciclev10008756m;Cs4g07240.1;Ciclev10008682m;Cg4g017660.1	AT2G05830.1		1&2&3	1&2&3	1	-	2	2	7	37.715	5.51	0.217877
1441	633	Cs4g08130.1	SufE-like protein, chloroplastic	Cs4g08130.1	AT4G26500.1	+++	1&2&3	1&2&3	1&2&3	1&2&3	8	2	29.1	39.16	8.95	-0.377933
1442	634	Cs4g08160.1	Uridine kinase-like protein 1, chloroplastic	Cs4g08160.1;Ciclev10008152m;Ciclev10008148m;Cg4g014270.1;Cs4g08160.2;Ciclev10008025m;Ciclev10009022m;Ciclev10008895m;Ciclev10008471m;Ciclev10008470m;Ciclev10008461m;Cs2g27070.1;Ciclev10015113m	AT1G55810.6		1&2&3	2	1	-	7	5	19.6	53.984	6.37	-0.192693
1443	635	Cs4g08260.3	Farnesyl-pyrophosphate synthetase, putative	Cs4g08260.3;Cs4g08260.1;Ciclev10008832m;Cs4g08260.2;Ciclev10008853m;Cg4g014160.1;Cs4g08260.4;Ciclev10009292m;Cs4g08260.5	AT4G17190.1		1&2&3	1&2&3	1&2&3	1&3	13	13	34.5	39.577	5.42	-0.269591
1444	636	Cs4g08750.1	Fasciclin-like arabinogalactan protein 1	Cs4g08750.1;Ciclev10008218m	AT5G55730.2		2	1&2&3	1&3	1&3	6	6	20.3	43.059	6.37	-0.00882353
1445	637	Cs4g08940.1	Isopentenyl-diphosphate delta-isomerase	Cs4g08940.1;Cs4g08940.2	AT5G55610.1	+	1&2&3	1&2&3	1&2&3	-	16	1	32.2	35.647	9.11	0.0828221
1446	638	Cs4g09460.2	Probable glycerophosphoryl diester phosphodiesterase 2	Cs4g09460.2;Cs4g09460.3;Cs4g09460.1;Ciclev10007536m;Cs4g09460.4	AT4G26690.1		1&2&3	1&2&3	1&3	-	17	5	32.7	83.865	5.68	0.0150524
1447	639	Cs4g12840.1	3-mercaptopyruvate sulfurtransferase	Cs4g12840.1;Ciclev10005196m	AT1G79230.1	+++++	1&2&3	1&2&3	1&2&3	-	23	2	73.7	41.146	6.56	-0.281769
1448	640	Cs4g13070.2	Putative pyrophosphate-fructose-6-phosphate-1-phosphotransferase	Cs4g13070.2;Ciclev10007886m;Cg5g017100.1;Cs4g13070.1;Ciclev10008212m;Cs4g13070.3;Ciclev10008042m;Ciclev10008181m;Cs1g15970.1;Cg1g013660.1;Ciclev10025255m;Cg2g046830.1	AT4G26270.1		1&2&3	1&2&3	1&2&3	2&3	16	13	33.3	61.769	6.71	-0.306774
1449	641	Cs4g13310.1	Agmatine coumaroyltransferase	Cs4g13310.1;Cg5g017300.1;Ciclev10010626m	AT3G29590.1		1&2	-	-	-	3	3	5.6	57.817	5.47	0.00346821
1450	642	Cs4g14970.1	Probable 4-coumarate-CoA ligase 4	Cs4g14970.1;Ciclev10007865m	AT5G16370.1		1&2&3	1&2&3	1&2&3	-	11	2	27.1	62.512	7.25	-0.0734622
1451	643	Cs4g15220.1	12-oxophytodienoate reductase 3	Cs4g15220.1;CgUng001290.1;CgUng001290.2	AT2G06050.3	+++	1&2&3	1&2&3	1&2	1&2&3	15	14	49.6	53.308	9.36	-0.297292
1452	644	Cs4g15520.1	Hexokinase-2	Cs4g15520.1;Ciclev10008086m	AT2G19860.1	++	1&2&3	1&2&3	1&2&3	1&2&3	24	2	65.5	54.056	6.3	-0.0232932
1453	645	Cs4g16050.1	Aspartate aminotransferase, mitochondrial	Cs4g16050.1;Ciclev10008489m;Cg9g019560.1;Cg9g019560.2	AT5G11520.1		1&2&3	1&2&3	1&2&3	1&2&3	22	12	58.7	44.63	8.5	-0.0555283
1454	646	Cs4g16900.1	3-hydroxyisobutyryl-CoA hydrolase-like protein 3, mitochondrial	Cs4g16900.1;Ciclev10008327m;Cs4g16900.2	AT4G13360.1	++++	1&2&3	1&2&3	1&2&3	1&2&3	21	6	64.7	47.625	7.01	-0.154214
1455	647	Cs4g17410.1	Acyl-protein thioesterase 2	Cs4g17410.1;Cg4g007750.1;Cs4g17410.3;Cs4g17410.2;Ciclev10009255m	AT5G20060.4	+	1&2&3	1&2&3	1&2&3	1&2&3	5	5	23.7	27.38	6.3	-0.122179
1456	648	Cs4g18080.2	Glucan endo-1,3-beta-glucosidase, acidic isoform GL153, putative	Cs4g18080.2;Cg4g007100.3;Cg4g007100.2;Cs4g18080.1;Ciclev10008555m;Cg4g007100.1	AT2G26600.1		1&3	2&3	-	-	2	2	8.9	41.143	8.5	-0.137634
1457	649	Cs4g18400.2	UDP-sulfoquinovose synthase, chloroplastic	Cs4g18400.2;Cs4g18400.1;Ciclev10008149m;Cg4g006800.1	AT4G33030.1	+	1&3	-	3	1&2&3	4	4	11.3	53.273	8.21	-0.245929
1458	650	Cs4g18520.1	Glycine dehydrogenase [decarboxylating] A, mitochondrial	Cs4g18520.1;Ciclev10007310m;Cs4g18520.2;Cs4g18520.3;Cs4g18520.5;Cs4g18520.4;Cs4g18520.6;Cs4g18520.7	AT4G33010.1	+++++	1&2&3	1&2&3	1&2&3	1&2&3	54	6	64.9	114.96	6.59	-0.148677
1459	651	Cs4g19010.1	Haloacid dehalogenase-like hydrolase-like	Cs4g19010.1	AT2G25870.1	++++	1&2&3	1&2&3	1&2&3	1&2&3	13	1	32.4	66.463	5.77	-0.241275
1460	652	Cs4g19830.1	Aspartate aminotransferase, mitochondrial	Cs4g19830.1;Cs4g19830.2;Cs4g19830.3	AT5G11520.1	+++	1&2&3	1&2	1	2	25	1	69.9	49.116	9.37	-0.134967
1461	653	Cs5g01610.1	Metal-dependent protein hydrolase	Cs5g01610.1;Ciclev10021920m	AT5G41970.1	+++++	1&2&3	1&2&3	1&2&3	1&2&3	20	1	54.6	42.455	5.91	-0.347745
1462	654	Cs5g01620.1	2-keto-3-deoxy-L-rhamnonate aldolase	Cs5g01620.1;Cg5g000650.1	AT4G10750.1	+	2	-	1&2&3	1&2&3	6	1	24.8	38.092	4.83	-0.196056
1463	655	Cs5g02150.1	Uridine diphosphate glucose epimerase, putative	Cs5g02150.1;Ciclev10020919m;Cg5g001210.1;Cs5g02150.2;Cs5g02150.3;Ciclev10001690m;Cs5g02150.4;orange1.1t01956.1;Cg3g001140.1	AT4G10960.1		1&2&3	1&2&3	1&2	-	4	4	17.8	38.07	6.76	-0.189368
1464	656	Cs5g02290.1	Long chain acyl-CoA synthetase 4	Cs5g02290.1;Ciclev10019200m;Cg5g001370.1;Cs5g02290.3;Cs5g02290.2	AT4G23850.1	+	1&2&3	1&2&3	1&2&3	1&2&3	23	23	39.3	73.881	6.67	-0.143505
1465	657	Cs5g02720.1	6-phosphogluconate dehydrogenase, decarboxylating	Cs5g02720.1;Ciclev10019859m	AT1G64190.1		1&2&3	1&2&3	1&2&3	1&2&3	20	0	56.1	54.206	6.62	-0.276923
1466	658	Cs5g03050.1	2-C-methyl-D-erythritol 2,4-cyclodiphosphate synthase, chloroplastic	Cs5g03050.1;Ciclev10021991m;Ciclev10022570m;Cs5g03050.2;Cg5g002180.1	AT1G63970.1	+	1&2&3	1&2&3	1&2&3	1&2&3	5	5	26.6	25.575	8.93	-0.114346
1467	659	Cs5g03400.1	Aminopeptidase Q	Cs5g03400.1	AT1G63770.6	++++	-	-	1&2&3	1	40	1	48.8	110.63	7.53	-0.293571
1468	660	Cs5g03610.2	Glutamate-cysteine ligase, chloroplastic	Cs5g03610.2;Cs5g03610.1;Cg5g002750.1;Cs5g03610.5;Cs5g03610.4;Cs5g03610.3	AT4G23100.3	++	1&2&3	1&2&3	1&2&3	1&2&3	17	1	43.7	59.363	7.1	-0.271483
1469	661	Cs5g04170.2	Delta-1-pyrroline-5-carboxylate dehydrogenase 12A1, mitochondrial	Cs5g04170.2;Cs5g04170.5;Cg5g003360.1;Cs5g04170.3;Cs5g04170.1;Cs5g04170.6;Cs5g04170.4;Cg1g002310.1	AT5G62530.1	++++++	1&2&3	1&2&3	1&2&3	1&2&3	39	8	76.3	61.453	6.72	-0.183514
1470	662	Cs5g04880.1	Betaine aldehyde dehydrogenase 2, mitochondrial	Cs5g04880.1;Cs5g04880.3;Cs5g04880.2	AT1G74920.1		1&2&3	1&2&3	1	2&3	18	0	49.9	54.951	5.4	0.00415842
1471	663	Cs5g05240.1	Putative mitochondrial aldehyde dehydrogenase ALDH2a	Cs5g05240.1;Cg5g004770.1;Cs5g05240.3;Cg5g004770.2;Cs5g05240.2;Cs5g05240.4	AT3G48000.1	++++++	3	2&3	-	-	7	1	14.1	58.911	7.11	-0.102788
1472	664	Cs5g05440.1	1-deoxy-D-xylulose 5-phosphate reductoisomerase, chloroplastic	Cs5g05440.1;Ciclev10020004m;Cg5g004930.1;Cs5g05440.2;Ciclev10020700m;Ciclev10020698m;Cg5g004930.3;Cs5g05440.3;Ciclev10020862m;Cg5g004930.4;Cg5g004930.2;Cg5g004940.1;Cs5g05450.1;Ciclev10019836m	AT5G62790.1		1&2&3	1&2&3	1&2&3	1&2&3	15	15	44.6	51.276	6.1	-0.0217759
1473	665	Cs5g05510.1	Pantothenate kinase 2, mitochondrial	Cs5g05510.1;Ciclev10018868m;Cg5g005000.6;Cg5g005000.5;Cg5g005000.4;Ciclev10018751m;Cg5g005000.3;Cg5g005000.2;Cg5g005000.1	AT4G32180.1		1&2&3	1&2&3	1&2	-	2	2	5.7	77.078	5.5	-0.0530758
1474	666	Cs5g05530.1	Iron-sulfur cluster assembly enzyme ISCU, mitochondrial	Cs5g05530.1;Ciclev10022532m;Cg5g005020.1;Cs5g05530.2;Ciclev10022893m	AT4G22220.1	+++++	1&2&3	1&2&3	1&2&3	1&2&3	9	5	60.9	18.475	8.31	-0.145977
1475	667	Cs5g06580.1	Putative peptide methionine sulfoxide reductase	Cs5g06580.1;Cg5g006130.1	AT5G61640.1		1&2	-	-	-	5	0	21.5	21.81	6.09	-0.730769
1476	668	Cs5g06640.1	Programmed cell death protein 4	Cs5g06640.1;Ciclev10019074m;Ciclev10019069m;Cg5g006210.1;Cs5g06640.2	AT5G63190.2		1&2&3	1&2&3	1&2	2&3	12	12	24.5	78.402	4.98	-0.114085
1477	669	Cs5g06660.2	HAD-superfamily hydrolase, subfamily IA, variant 3 containing protein, expressed	Cs5g06660.2;Cs5g06660.3;Cg5g006260.2;Cs5g06660.1;Cg5g006260.1;Ciclev10020897m;Cg5g006260.2.1	AT3G48420.1	+	-	-	1&3	3	3	3	12	26.284	8.91	-0.188382
1478	670	Cs5g06870.2	Glyceraldehyde-3-phosphate dehydrogenase C subunit (GapC)	Cs5g06870.2;Cs5g06870.1;Cg5g006480.1;Cs5g06870.3;Cs5g06870.4	AT3G04120.1	+++	1&2&3	1&2&3	2&3	3	21	1	68.2	36.676	7.71	-0.11454
1479	671	Cs5g06930.1	Malate synthase, glyoxysomal	Cs5g06930.1;Ciclev10019499m;Cg5g006540.1	AT5G03860.2		3	1&2&3	-	-	11	11	25.1	64.545	7.6	-0.416344
1480	672	Cs5g06990.1	4-coumarate-CoA ligase-like 9	Cs5g06990.1;Cg5g006580.2;Ciclev10020345m;Cg5g006580.4;Cg5g006580.3;Cs5g06990.2	AT5G63380.1		1&3	1&2&3	-	-	3	2	6.3	61.082	6.52	-0.0696043
1481	673	Cs5g07070.2	Adenylate kinase B	Cs5g07070.2;Ciclev10021896m;Cs5g07070.3;Cs5g07070.1;Ciclev10022491m;Ciclev10022486m;Ciclev10022367m	AT5G63400.1		1&2&3	1&2&3	1&2&3	1&2&3	20	1	78.9	26.86	6.97	-0.358943
1482	674	Cs5g07120.1	Argininosuccinate synthase, chloroplastic	Cs5g07120.1;Ciclev10019860m;Cg5g006710.1	AT4G24830.1		1&2&3	1&2&3	1&2&3	1&2&3	21	21	39.1	54.381	6.5	-0.260041
1483	675	Cs5g07820.1	Glutamate dehydrogenase, mitochondrial	Cs5g07820.1;Cs5g07820.2	AT5G07440.2	+++++	-	-	1&3	-	22	1	65.6	44.839	6.68	-0.16561
1484	676	Cs5g08260.2	Enoyl-CoA hydratase domain-containing protein 2, mitochondrial	Cs5g08260.2;Cs5g08260.1	AT4G16800.1	+++	1&2&3	1&2&3	1&2&3	1&2&3	5	1	34	22.261	7.69	0.068932
1485	677	Cs5g08520.1	Peroxisomal acyl-coenzyme A oxidase 1	Cs5g08520.1;Cs5g08520.3;Cs5g08520.2	AT4G16760.1		-	1&2&3	1	-	33	2	59	74.188	7.28	-0.220482
1486	678	Cs5g08610.1	3-isopropylmalate dehydratase small subunit	Cs5g08610.1;Cg5g008020.1;Ciclev10021871m	AT2G43090.1	+	2&3	1&2	-	1&2&3	4	4	21.6	26.846	7.62	-0.114
1487	679	Cs5g08660.2	Formyltetrahydrofolate deformylase	Cs5g08660.2;Cs5g08660.1;Cs5g08660.3;Ciclev10021828m;Ciclev10021631m;Ciclev10021549m;Ciclev10022358m	AT4G17360.1	++++++	1&2&3	1&2&3	1&2&3	1&2&3	13	0	52	37.056	8.37	-0.203692
1488	680	Cs5g09230.3	L-ascorbate oxidase homolog	Cs5g09230.3;Cs5g09230.1;Ciclev10019410m;Cg5g008640.1;Cs5g09230.2	AT4G12420.2		1&2&3	1&2&3	1&2&3	1&2&3	11	11	24.1	62.77	8.6	-0.26221
1489	681	Cs5g09470.2	Primary amine oxidase	Cs5g09470.2;Cs5g09470.1;Ciclev10019032m;Cg5g008900.1	AT4G12290.2		1&2&3	-	-	2	3	3	3.2	75.031	5.64	-0.414804
1490	682	Cs5g09540.1	Putative transferase CAF17 homolog, mitochondrial	Cs5g09540.1;Cs5g09540.2;Cs5g09540.3;Cs5g09540.4	AT4G12130.1	+++	-	-	-	1&2&3	14	0	52.7	44.794	6.64	-0.501232
1491	683	Cs5g10110.1	Probable rhamnose biosynthetic enzyme 1	Cs5g10110.1;Ciclev10021340m;Cg5g009590.2;Cg5g009590.1;Cg4g000720.1;Cs7g07110.1;Ciclev10010306m	AT1G63000.1		1&3	1&2&3	-	1	4	3	12.9	33.656	6.91	-0.207947
1492	684	Cs5g10660.1	Alpha/beta hydrolase fold	Cs5g10660.1;Cs5g10660.2	AT1G74640.1	+	1&2&3	1&2&3	1&2&3	1&2&3	11	1	37.2	41.563	8.75	-0.289362
1493	685	Cs5g11460.1	Iron-sulfur protein biogenesis, desulfurase-interacting protein, putative	Cs5g11460.1	AT5G61220.3	++	1&2&3	-	1&2&3	1&2&3	5	1	68.7	11.213	9.34	-0.476768
1494	686	Cs5g12900.2	(-)-germacrene D synthase	Cs5g12900.2;Cs5g12900.1	AT5G23960.2		1&2&3	-	1&2&3	1&2&3	30	4	58.2	63.65	5.46	-0.333759
1495	687	Cs5g14800.2	Secologanin synthase	Cs5g14800.2;Cs5g14800.4;Cs5g14800.1;Cs5g14800.3	AT3G14690.2		1&2&3	1&2&3	1&2&3	1&2&3	24	1	54.2	59.909	9.18	-0.154023
1496	688	Cs5g15310.1	Protein methyltransferase hemK homolog	Cs5g15310.1;Ciclev10020646m;Cg5g017410.2;Cg5g017410.5;Cg5g017410.4;Cg5g017410.6;Cg5g017410.3;Cg5g017410.1	AT5G64150.1	++++	1&2	-	1&2&3	1&2&3	3	3	7.8	40.872	6.54	-0.18221
1497	689	Cs5g16440.1	Glutamate decarboxylase	Cs5g16440.1;Cg8g017180.1;Cs5g16440.2	AT3G17760.2	+	1&2&3	-	1&3	2&3	21	2	54.8	56.281	5.86	-0.256024
1498	690	Cs5g17310.2	Phospholipid/glycerol acyltransferase family protein	Cs5g17310.2;Cs5g17310.1;Ciclev10021568m;Ciclev10021565m;Cg5g021180.2;Cg5g021180.1	AT1G78690.4	+	3	1&2&3	1&2	1&2&3	6	6	34.5	23.24	8.73	-0.0160194
1499	691	Cs5g18340.1	Probable methyltransferase C20orf7 homolog, mitochondrial	Cs5g18340.1	AT1G22800.1	++++++	1&2&3	1&2&3	1&2&3	-	12	1	43.7	39.475	8.08	-0.329296
1500	692	Cs5g20660.2	Probable MET13-putative methylene tetrahydrofolate reductase	Cs5g20660.2;Ciclev10019489m;Cs5g20660.1;Ciclev10019406m;Cg5g023240.1;Cs5g20660.3	AT2G44160.1		1&2&3	1&2&3	1&2&3	2	12	12	26.6	64.22	6.62	-0.295979
1501	693	Cs5g20910.1	NADP-dependent alkenal double bond reductase P1	Cs5g20910.1;Cg2g016290.1;Ciclev10024663m	AT3G03080.1		1&3	-	1	-	6	4	26.3	38.297	5.77	-0.0566474
1502	694	Cs5g21000.1	Allyl alcohol dehydrogenase, putative	Cs5g21000.1;Cg2g016360.1;Cg2g016490.1;Cg2g016540.1;Cs5g20940.1;Cg2g016500.1;Cg2g016430.1;Cg2g016550.1	AT3G03080.1		1&2&3	1&2&3	1&2&3	2&3	9	2	32.9	38.064	6.55	-0.067341
1503	695	Cs5g21790.3	Probable 3-beta-hydroxysteroid-Delta(8),Delta(7)-isomerase	Cs5g21790.3;Ciclev10029256m;CgUng006260.1;Cs5g21790.2;Ciclev10029457m;CgUng006260.2;Ciclev10029430m;Cs5g21790.1;Ciclev10029415m	AT1G20050.1	+	1&3	3	-	1&3	2	2	8.3	24.188	9.07	0.230876
1504	696	Cs5g22920.1	Probable fructokinase-4	Cs5g22920.1;Ciclev10021105m;Cg5g027850.1;Cs5g22920.3;Cs5g22920.2;Cs5g22910.1;Ciclev10020949m;Cg5g027870.1;orange1.1t05772.1;Cg5g027880.1	AT3G59480.1		1&2&3	1&2&3	1&2&3	2&3	14	13	54.1	35.105	4.98	0.0820669
1505	697	Cs5g23140.3	3beta-hydroxysteroid-dehydrogenase/decarboxylase isoform 3	Cs5g23140.3;Cs5g23140.1;Ciclev10019433m;Cg5g027600.1;Cs5g23140.2	AT2G43420.1		1&2&3	2&3	-	-	2	2	3.3	58.436	6.83	0.154808
1506	698	Cs5g24360.1	2-isopropylmalate synthase 2, chloroplastic	Cs5g24360.1;Cg5g028700.1;Ciclev10020218m	AT1G74040.1	++	1&3	1&2&3	1&2&3	1&2&3	10	10	23.4	67.18	6.62	-0.143548
1507	699	Cs5g24490.1	Carboxyvinyl-carboxyphosphonate phosphorylmutase	Cs5g24490.1;Ciclev10020098m;Cg5g028870.4;Cg5g028870.1;Cs5g24490.3;Cs5g24490.2;Ciclev10019835m;Cg5g028870.3;Cg5g028870.2;Cg5g028870.5;Cs5g24490.4	AT2G43180.3	++	-	1	1	1&2&3	2	2	7.5	49.103	8.07	-0.113158
1508	700	Cs5g26110.1	Nucleoside-triphosphatase	Cs5g26110.1;Ciclev10019963m;Cg5g030540.1;Cs5g26110.4;Cs5g26110.2;Cs5g26110.3;Ciclev10020619m	AT5G18280.1	++	1&2&3	1&2&3	2&3	-	5	5	15.5	52.042	6.41	-0.121384
1509	701	Cs5g26650.3	Glutamate dehydrogenase, mitochondrial	Cs5g26650.3;Cs5g26650.2;Ciclev10020383m;Ciclev10020380m;Cg5g031180.1;Cs5g26650.1;Ciclev10020428m	AT5G18170.1	+++++	1&2&3	1&2&3	1&2&3	1&2&3	23	12	63.5	44.434	6.61	-0.154015
1510	702	Cs5g27000.1	5-methyltetrahydropteroyltriglutamate-homocysteine methyltransferase	Cs5g27000.1;Ciclev10018965m;Ciclev10018962m;Ciclev10019722m;Ciclev10019434m;Cs5g27000.2;Ciclev10019557m;Cs5g27040.1;Ciclev10018921m;Cg5g031570.2.1;Cg5g031570.2;Cg5g031570.1	AT5G17920.2	+	1&2&3	1&2&3	1&2&3	1&2&3	15	10	28.5	84.676	6.47	-0.144183
1511	703	Cs5g28090.1	HAD-superfamily hydrolase, subfamily IA, variant 3 containing protein, expressed	Cs5g28090.1;Cg5g032610.1;Ciclev10020152m;Ciclev10024634m	AT3G07060.1	++++++	1&2&3	1&2&3	1&2&3	1&2&3	15	15	25.3	85.554	5.29	-0.169554
1512	704	Cs5g28880.5	Alcohol dehydrogenase class-3	Cs5g28880.5;Cs5g28880.4;Ciclev10020679m;Cs5g28880.2;Cs5g28880.1;Ciclev10020620m;Cg5g033090.1;Cs5g28880.3	AT5G43940.1		1&2&3	1&2&3	1&2&3	1&2&3	8	8	27.8	36.794	7.9	0.0315942
1513	705	Cs5g29480.2	Glutathione gamma-glutamylcysteinyltransferase 1	Cs5g29480.2;Cs5g29480.1;Ciclev10019812m;Cg5g033650.1	AT5G44070.1		1&2&3	1&2&3	1&2&3	1&2&3	7	7	19.3	48.18	6.88	-0.14
1514	706	Cs5g30040.1	Alpha/beta-hydrolase domain-containing protein	Cs5g30040.1;Ciclev10019537m;Cg5g034220.1	AT2G42450.1	++++	1&2&3	1&2&3	1&2&3	1&2&3	22	22	40.1	62.374	8.85	-0.375448
1515	707	Cs5g30200.2	Iron-sulfur protein NUBPL	Cs5g30200.2;Ciclev10021421m;Cg5g034430.1;Cs5g30200.1;Cs5g30200.3;Ciclev10021931m;Cg5g034430.2;Cs5g30200.4	AT4G19540.1	+++++	1&2&3	1&2&3	1&2&3	1&2&3	13	13	48.1	31.687	8.2	0.0698305
1516	708	Cs5g30880.3	Methylcrotonoyl-CoA carboxylase subunit alpha, mitochondrial	Cs5g30880.3;Ciclev10019011m;Ciclev10018988m;Cs5g30880.6;Cs5g30880.4;Cs5g30880.9;Cs5g30880.8;Cs5g30880.10;Ciclev10019290m;Ciclev10019289m;Ciclev10019236m;Ciclev10019430m;Ciclev10019429m;Ciclev10019390m;Ciclev10019389m;Cs5g30880.2;Cs5g30880.1;Ciclev10019259m;Cs5g30880.5;Ciclev10019668m;Cs5g30880.7;Ciclev10019586m;Ciclev10019934m;Ciclev10019933m;Ciclev10019931m;Ciclev10019929m;Ciclev10020266m;Ciclev…	AT1G03090.2	+++++	1&2&3	1&2&3	1&2&3	1&2&3	31	3	64.7	81.342	6.35	-0.242605
1517	709	Cs5g31220.1	Chalcone-flavanone isomerase family protein	Cs5g31220.1;Ciclev10021543m;Cg5g035430.1	AT3G63170.1	++	1&2&3	1&2&3	1&2&3	1&2&3	6	6	29.6	24.982	8.9	-0.311211
1518	710	Cs5g32030.1	Probable indole-3-acetic acid-amido synthetase GH3.6	Cs5g32030.1;Ciclev10020355m;Cg5g036220.2;Ciclev10019702m;Cs5g32030.2;Ciclev10019466m;Cg5g036220.1;Cg5g036260.1	AT1G28130.2		1&2	1	1	-	3	3	12	46.752	5.12	-0.0424096
1519	711	Cs5g32360.1	Momilactone A synthase	Cs5g32360.1;Ciclev10021400m;Cg5g036560.1	AT4G03140.1	+++++	1&2&3	1&2&3	1&2&3	1&2&3	10	10	48.8	31.64	8.07	0.198653
1520	712	Cs5g32600.1	Zinc metalloproteinase aureolysin	Cs5g32600.1;Ciclev10023123m;Cg5g036780.1	AT3G62920.1	+++++	1&2&3	1&2&3	1&2&3	1&2&3	7	7	78	9.3446	5.78	-0.363415
1521	713	Cs5g32820.1	Dephospho-CoA kinase domain-containing protein	Cs5g32820.1;Ciclev10022066m;Cg5g037010.1	AT2G27490.4	++	1&2&3	1&2&3	1&2&3	1&2&3	9	9	47.8	25.698	9.46	0.0665217
1522	714	Cs5g32850.2	5,10-methylenetetrahydrofolate dehydrogenase	Cs5g32850.2;Cs5g32850.1;Ciclev10021378m;Cg5g037050.1;Ciclev10021746m	AT3G12290.1		1&2&3	-	-	-	5	5	27.5	24.52	7.02	0.139301
1523	715	Cs5g33320.1	Indole-3-acetic acid-induced protein ARG2	Cs5g33320.1;Cs5g33290.2;Cs5g33290.1;Ciclev10023029m	AT4G02380.1	++++	2	2&3	-	-	2	1	39.8	10.35	9.45	-0.280612
1524	716	Cs5g33360.1	Epoxide hydrolase 2	Cs5g33360.1;Ciclev10023691m;Ciclev10002665m;Cs3g14590.2;Ciclev10002315m;Cg2g031850.2;Cs3g14590.1;Ciclev10001881m;Cg2g031850.1	AT4G02340.1		1&2&3	-	-	-	3	1	12	36.05	6.31	-0.15981
1525	717	Cs5g33370.3	Epoxide hydrolase 2	Cs5g33370.3;Ciclev10021228m;Cg5g037600.1;Cs5g33370.4;Cg5g037600.3;Cg5g037600.2;Cs5g33370.2;Cs5g33370.1;Ciclev10022541m	AT4G02340.1	++	1&2&3	1&2	-	2	3	2	9.8	35.731	6.25	-0.103481
1526	718	Cs5g33470.1	Sucrose synthase 2	Cs5g33470.1;Cs5g33470.2;Cg5g037720.1	AT4G02280.1	+	1&2&3	1&2&3	1&2&3	1&2&3	39	3	46.7	92.605	5.99	-0.270654
1527	719	Cs5g34320.3	N-acetyl-gamma-glutamyl-phosphate reductase, C-terminal part	Cs5g34320.3;Cs5g34320.2;Cs5g34320.1;Ciclev10028560m;Cg8g005400.6;Cg8g005400.5;Cg8g005400.4;Cg8g005400.3;Cg8g005400.2;Cg8g005400.1;Cs5g34320.5;Cs5g34320.4	AT2G19940.2	+	1&2&3	1&2&3	1&2&3	1&2&3	4	4	13.8	44.5	8.07	-0.08867
1528	720	Cs5g34760.2	3-ketoacyl-CoA thiolase 2, peroxisomal	Cs5g34760.2;Ciclev10020068m;Cg5g032720.1;Cs5g34760.1;Cs5g34760.4;Cs5g34760.3	AT2G33150.1	++++	1&2&3	1&2&3	1&2&3	1&2&3	23	21	58.6	48.381	8.77	0.0804772
1529	721	Cs5g34930.1	Phosphoglycolate phosphatase	Cs5g34930.1;Cg9g010140.1;Ciclev10005577m;Cg9g010140.2;Ciclev10005705m	AT2G33255.1	++++	1&2&3	1&2&3	1&2&3	1&2&3	6	6	27	28.519	6.22	-0.215476
1530	722	Cs5g35290.1	3-isopropylmalate dehydratase	Cs5g35290.1;Ciclev10004776m;Cg9g009800.1;Cs5g35320.1	AT4G13430.1		1&2&3	1&2&3	1&2&3	1&2&3	14	14	39.1	55.657	6.68	-0.201957
1531	723	Cs6g01060.1	Glucose-6-phosphate 1-dehydrogenase 4, chloroplastic	Cs6g01060.1;CgUng006690.1;CgUng017410.2;CgUng017410.1;Cg6g000010.1;Cg5g014160.1;Cg6g000040.5;Cg6g000040.4.1;Cg6g000040.3;CgUng006650.1;Cg6g000040.4.2;Cg6g000040.4;Cg6g000040.2;CgUng006620.1;Cg6g000040.6;Cg6g000040.1;Ciclev10013376m	AT1G09420.1		1&2&3	-	1&2&3	1&2&3	11	10	20.8	67.143	6.45	-0.190787
1532	724	Cs6g01980.1	Putative isopenicillin N epimerase, identical	Cs6g01980.1;Ciclev10013565m;Cg5g013480.1;Ciclev10013630m;Cs6g02030.1;Ciclev10011696m;Cg5g013530.1;Cg5g013440.1;Cs6g01990.1;Cg5g013490.1;Cs6g02000.1	AT5G26600.2		2	1&2&3	-	-	15	15	35.6	46.716	6.47	-0.159666
1533	725	Cs6g02690.1	Isopentenyl-diphosphate Delta-isomerase I	Cs6g02690.1;Ciclev10012312m;Cg6g000940.1;Cs6g02690.2	AT5G16440.1	++	1&2&3	1&2&3	1&2&3	1&2&3	10	10	39.3	34.499	6.1	-0.328053
1534	726	Cs6g05110.1	Phosphoglycolate phosphatase	Cs6g05110.1;Ciclev10012021m;Cs6g05110.2;Cg6g000160.1;Cs6g05110.3;Ciclev10012373m	AT5G36790.3	+	3	-	1&2	1&2	3	3	8.5	39.856	8.35	-0.104645
1535	727	Cs6g07270.1	Adenine nucleotide alpha hydrolases-like protein	Cs6g07270.1;Ciclev10012955m;Cg6g005740.1	AT3G53990.1		1&2&3	1&2&3	1&2&3	1&2&3	7	6	46.3	18.231	5.92	-0.182927
1536	728	Cs6g07540.3	Neutral ceramidase	Cs6g07540.3;Cs6g07540.2;Cs6g07540.1;Ciclev10011117m;Cg6g006070.2;Cg6g006070.1	AT2G38010.3		1&2	-	-	-	2	2	4.7	74.116	6.74	-0.286243
1537	729	Cs6g07610.2	Putative acetyl co-enzyme A carboxylase carboxyltransferase alpha subunit	Cs6g07610.2;Cs6g07610.1;Cs6g07610.4;Cs6g07610.3;Cs6g07610.5;Ciclev10011119m	AT2G38040.2		-	-	1&2&3	1&2	10	2	17.7	85.897	8.88	-0.564295
1538	730	Cs6g08430.1	Probable pyridoxal biosynthesis protein PDX1	Cs6g08430.1;Ciclev10012274m;Cg6g006950.2;Cg6g006950.1	AT5G01410.2		1&2&3	1&2&3	1&2	2	3	1	11.9	33.201	6.02	0.0393548
1539	731	Cs6g08650.1	Probable glutaryl-CoA dehydrogenase, mitochondrial	Cs6g08650.1;Cg6g009200.2;Cg6g009200.1;Cs6g08650.3;Cs6g08650.2;Cs6g08630.1;Cg6g009180.1;Ciclev10013617m;Ciclev10013381m;Cs6g08640.1;Cg6g009190.1	AT3G51840.1		1&2&3	1&2&3	1&2&3	1&2&3	20	7	59.7	48.018	8.44	0.0175399
1540	732	Cs6g08670.1	Phosphatidylinositide phosphatase SAC1	Cs6g08670.1;Ciclev10011419m	AT3G51830.1		1&2&3	1&2&3	1&2&3	-	16	1	25.3	70.09	6.32	-0.188245
1541	733	Cs6g08710.2	AMP deaminase	Cs6g08710.2;Cs6g08710.1;Cs6g08710.3	AT2G38280.2		2&3	1&2&3	1&2&3	1&2&3	41	1	52.6	96.056	6.38	-0.408057
1542	734	Cs6g08840.1	Pyruvate decarboxylase isozyme 2	Cs6g08840.1;Ciclev10011317m;Cg6g009400.1;Cs6g08840.3;Cs6g08840.2;Ciclev10011593m	AT4G33070.1		1&2&3	1&2&3	1&2&3	1&2&3	21	18	45.4	65.34	5.67	0.0130363
1543	735	Cs6g09640.1	Alanine-glyoxylate aminotransferase 2 homolog 3, mitochondrial	Cs6g09640.1;Ciclev10011621m;Cs6g09640.2;Cg8g011830.1;Cg8g011540.1	AT3G08860.1	+++++	1&2&3	1&2&3	1	-	18	2	56.9	52.595	7.62	-0.0879167
1544	736	Cs6g09690.1	Aspartate aminotransferase, mitochondrial	Cs6g09690.1;Ciclev10011760m;Cg6g010270.1	AT2G30970.2	++++++	-	1&2&3	-	-	2	2	6	48.874	6.63	-0.311494
1545	737	Cs6g10600.2	2,3-bisphosphoglycerate-independent phosphoglycerate mutase	Cs6g10600.2;Cs6g10600.1;Ciclev10011403m;Ciclev10011402m;Cg6g011170.1;Cs6g10600.4;Cs6g10600.3;Cg6g011170.2	AT3G08590.2		1&2&3	1&2&3	1&2&3	1&2&3	31	31	63.9	61.028	5.65	-0.319134
1546	738	Cs6g10670.2	Ethanolamine-phosphate cytidylyltransferase	Cs6g10670.2;Cs6g10670.1;Ciclev10011843m;Cg6g011250.1;orange1.1t01089.4;orange1.1t01089.3;orange1.1t01089.2;orange1.1t01089.1;Ciclev10011809m;Cg2g011810.1;Cg6g011230.1	AT2G38670.1	+	1&2&3	1&2&3	1&2&3	1&2&3	24	24	66.8	46.613	8.39	-0.282692
1547	739	Cs6g10690.1	C-1-tetrahydrofolate synthase, mitochondrial	Cs6g10690.1;Ciclev10012007m;Cg6g011280.4;Cg6g011280.1;Cg6g011280.4.2;Cg6g011280.3;Cs6g10690.2;Ciclev10012454m;Cg6g011280.5;Cg6g011280.2;Cg6g011280.5.5;Cg6g011280.5.4;Ciclev10012727m;Cg6g011280.5.6;Cg6g011280.5.3;Cg6g011280.5.1	AT2G38660.3	++++++	1&2&3	1&2&3	1&2&3	1&2&3	11	10	33.2	39.978	6.54	0.0258152
1548	740	Cs6g11370.1	Probable adenosylmethionine-8-amino-7-oxononanoate aminotransferase protein	Cs6g11370.1;Ciclev10011509m;Cs6g11370.2	AT3G22200.1	+++++	1&2&3	1&2&3	1&2&3	1&2&3	30	1	67.7	56.55	7.2	-0.165175
1549	741	Cs6g11370.3	Probable adenosylmethionine-8-amino-7-oxononanoate aminotransferase protein	Cs6g11370.3	AT3G22200.1		-	1&2&3	1&2&3	1&2	29	1	74.9	49.128	6.29	-0.12349
1550	742	Cs6g11450.1	Choline-phosphate cytidylyltransferase B	Cs6g11450.1;Ciclev10012223m;Cg6g012090.1	AT2G32260.1		1&2&3	1&2&3	1	2	6	4	25.4	37.425	4.92	-1.1163
1551	743	Cs6g11490.1	Anthocyanidin 3-O-glucosyltransferase 1	Cs6g11490.1;Cg6g012140.1	AT3G21760.1	+	1&2&3	1&2&3	2&3	-	17	4	48.9	54.021	5.03	-0.195464
1552	744	Cs6g11510.1	UDP-glycosyltransferase 71B6	Cs6g11510.1	AT3G21780.1		1&2&3	-	-	-	6	5	18	52.691	5.39	0.00542797
1553	745	Cs6g11990.2	Adenosine kinase 2	Cs6g11990.2;Cs6g11990.1;Ciclev10012128m;Ciclev10012124m;Ciclev10012122m;CgUng003040.3;CgUng003040.2;CgUng003040.1	AT5G03300.1		-	1&3	1	-	2	1	9.1	37.64	5.16	-0.130499
1554	746	Cs6g13350.5	Sucrose-phosphatase 2	Cs6g13350.5;Cs6g13350.4;Cs6g13350.3;Cs6g13350.2;Cs6g13350.1;Cg6g013760.6;Cg6g013760.5;Ciclev10011825m;Ciclev10011822m;Ciclev10011821m;Cg6g013760.4;Cg6g013760.3;Cg6g013760.2;Cg6g013760.1	AT2G35840.4		1&2&3	1&2&3	1&2&3	-	2	2	6.1	44.55	6.57	-0.330556
1555	747	Cs6g13450.4	Iron-sulfur cluster co-chaperone protein HscB, mitochondrial	Cs6g13450.4;Cs6g13450.3;Cs6g13450.2;Cs6g13450.1	AT5G06410.1	+++++	1&2&3	1&2&3	2	-	11	2	39.6	31.971	6.35	-0.634066
1556	748	Cs6g14320.1	Predicted alpha/beta hydrolase (Fragment)	Cs6g14320.1;Cs6g14320.3;Cs6g14320.2	AT3G52570.1	++++++	1&2&3	1&2&3	1&2&3	1&2&3	20	4	75.7	36.213	7.21	-0.385846
1557	749	Cs6g14640.1	Iron-sulfur cluster assembly 2-like protein, mitochondrial	Cs6g14640.1;Ciclev10012954m;Cg6g015530.1;Ciclev10012966m	AT5G03905.1	+++++	1&2&3	1&2&3	1&2&3	1&2&3	5	5	33.5	17.89	6.11	-0.273171
1558	750	Cs6g14950.1	Iron-sulfur assembly protein IscA-like 1, mitochondrial	Cs6g14950.1;Cg6g015720.1;Cs6g14950.2	AT2G16710.1	+	1&2	1&2&3	1&2&3	1&2&3	8	2	69.9	14.828	9.4	-0.330882
1559	751	Cs6g14990.1	Alpha/beta-hydrolase domain-containing protein	Cs6g14990.1	AT2G36290.1	++	1&2&3	1&2&3	2	-	11	3	39.4	42.158	7.27	-0.272074
1560	752	Cs6g15430.1	Fructose-bisphosphate aldolase cytoplasmic isozyme	Cs6g15430.1;Ciclev10008961m;Cs4g08150.1;Ciclev10008762m;Cg4g014280.1;Cs4g08150.2	AT2G36460.1		-	1&2&3	1&2&3	-	23	2	76	38.577	7.55	-0.228492
1561	753	Cs6g15540.1	Enolase	Cs6g15540.1;Cs6g15540.2;Cs6g15540.4;Cs6g15540.3	AT2G36530.1		2	1&2&3	3	-	21	1	60.9	47.788	5.54	-0.21573
1562	754	Cs6g15640.1	3-deoxy-D-manno-octulosonic-acid transferase	Cs6g15640.1;Cs6g15640.2;Cs6g15640.3;Ciclev10032390m	AT5G03770.1	++	1&2&3	-	1&2&3	-	6	1	14.3	52.969	9.93	0.0487395
1563	755	Cs6g16010.1	UTP-glucose-1-phosphate uridylyltransferase	Cs6g16010.1;Cs6g16010.5;Cs6g16010.2;Cs6g16010.4;Cs6g16010.3	AT5G17310.2		1&2&3	1&2&3	1&2&3	1&2&3	26	3	72.1	51.497	6	-0.171855
1564	756	Cs6g16050.1	Histidine triad nucleotide-binding 2 protein	Cs6g16050.1;Ciclev10013010m;Cg6g016850.1	AT3G56490.1		2&3	1&2	1	-	1	1	7.8	16.695	6.29	-0.128105
1565	757	Cs6g16100.1	L-2-hydroxyglutarate dehydrogenase, mitochondrial	Cs6g16100.1;Cg6g016950.1	AT3G56840.1	++++++	1&2&3	1&2&3	1&2&3	1&2&3	13	3	39.4	45.081	7.66	-0.0391304
1566	758	Cs6g16550.4	4-alpha-glucanotransferase DPE2	Cs6g16550.4;Cs6g16550.2;Cs6g16550.3;Cs6g16550.1;Cg6g017370.3.1;Cg6g017370.3;Cg6g017370.2;Ciclev10010989m;Cg6g017370.1	AT2G40840.1		1&2&3	-	-	-	2	2	3	82.673	5.83	-0.494789
1567	759	Cs6g16950.5	Hydroxymethylglutaryl-CoA lyase, mitochondrial	Cs6g16950.5;Cs6g16950.1;Cs6g16950.3;Cs6g16950.2;Cs6g16950.4;Cg9g002020.2;Ciclev10005249m;Cs9g03710.2;Cs9g03710.1;Ciclev10005026m;Cg9g002020.1	AT2G26800.5	++	1&2&3	1&2&3	1&2&3	-	19	1	60.2	33.375	6.82	0.352038
1568	760	Cs6g16960.1	3-oxoacyl-[acyl-carrier-protein] reductase FabG	Cs6g16960.1	AT1G63380.3		1&3	-	-	-	12	1	47.9	30.204	8.14	0.05
1569	761	Cs6g16970.1	3-oxoacyl-[acyl-carrier-protein] reductase FabG	Cs6g16970.1;Cs6g16970.3;Cs6g16970.4;Cs6g16970.2;Cg6g017800.1;Cg6g017800.5;Cg6g017800.4;Ciclev10012432m;Cg6g017800.3;Cg6g017800.2;Ciclev10012813m	AT3G55290.1		1&2&3	1&3	-	-	7	4	32.3	24.832	6.17	0.113362
1570	762	Cs6g17140.1	Salutaridinol 7-O-acetyltransferase	Cs6g17140.1;Ciclev10011796m;Cg6g017990.1	AT1G24430.1		1&2&3	-	1&3	-	5	5	16.9	47.932	5.49	-0.243192
1571	763	Cs6g17430.1	Glutamine synthetase, chloroplastic/mitochondrial	Cs6g17430.1;Cg6g018300.1;Cs6g17430.2;Ciclev10011785m;Cs6g17430.3;Cs9g05680.1;Ciclev10005007m;Cg9g004270.1	AT5G37600.1		1&2&3	1&2&3	1&2&3	2&3	17	12	64.6	39.183	5.73	-0.429213
1572	764	Cs6g18900.1	Allene oxide cyclase 4, chloroplastic	Cs6g18900.1;Ciclev10012552m;Cg6g019780.1	AT1G13280.1	++	1&2&3	1&2&3	1&2&3	1&2&3	14	12	43.4	27.513	8.63	-0.225498
1573	765	Cs6g18980.2	Probable transmembrane ascorbate ferrireductase 2	Cs6g18980.2;Ciclev10012943m;Cg6g019850.2;Cs6g18980.1;Ciclev10012646m;Cg6g019850.1	AT5G38630.1	+++	1&2&3	1&2&3	1	-	1	1	7.2	18.218	9.59	0.663253
1574	766	Cs6g19130.1	Tryptophan synthase beta chain 2	Cs6g19130.1;Ciclev10011534m;Cg6g020020.1	AT5G38530.1	+++++	1&2&3	2&3	1&3	-	6	6	10.6	105.69	9.09	-0.315164
1575	767	Cs6g19160.1	3-beta hydroxysteroid dehydrogenase/isomerase family protein	Cs6g19160.1	AT5G10730.1	++++++	1&2&3	1&2&3	1&2&3	1&2&3	13	2	65.4	30.394	9.72	-0.0151943
1576	768	Cs6g19310.1	6-phosphogluconate dehydrogenase, decarboxylating	Cs6g19310.1	AT3G02360.2		1&2&3	1&2&3	1&2	-	17	2	44.1	53.713	6.03	-0.206776
1577	769	Cs6g20560.2	Inositol hexakisphosphate and diphosphoinositol-pentakisphosphate kinase	Cs6g20560.2;Cs6g20560.4;Cs6g20560.3;Ciclev10010963m;Cg6g023810.2;Cs6g20560.1;Cg6g023810.4;Cg6g023810.1;Cg6g023810.3;Cs6g20560.5	AT5G15070.4		-	1&2&3	-	-	2	2	3.8	98.966	6.12	-0.506881
1578	770	Cs6g21900.1	Probable mitochondrial saccharopine dehydrogenase	Cs6g21900.1;Cs6g21900.2	AT5G39410.1	+	1&2&3	1&2&3	1&2&3	1&2&3	15	2	49.1	49.386	8.94	-0.0103982
1579	771	Cs6g21940.3	Chorismate mutase, chloroplastic	Cs6g21940.3;Cs6g21940.1;Ciclev10012192m;Ciclev10012189m;Cg6g025570.2;Cg6g025570.1;Cs6g21940.4;Cs6g21940.2	AT3G29200.1	++	-	-	1	1&2&3	5	5	16.9	36.617	6.02	-0.314154
1580	772	Cs6g22050.1	UDP-glucose 6-dehydrogenase	Cs6g22050.1;Ciclev10011622m;Cg6g025660.1;Cs5g11560.2;Cs5g11560.1;Ciclev10019935m;Cg5g011010.2;Cg5g011010.1;Cs7g03050.1;Ciclev10031390m;Cg7g021980.1	AT5G15490.1		1&2&3	1&2&3	2	1&2&3	8	8	23.3	52.842	5.98	-0.0597917
1581	773	Cs7g01160.6	Molybdopterin biosynthesis protein CNX2	Cs7g01160.6;Cg7g023890.9;Cg7g023890.8;Cg7g023890.7;Cs7g01160.5;Cs7g01160.3;Cs7g01160.2;Cs7g01160.1;Ciclev10031726m;Ciclev10031725m;Cg7g023890.6;Cg7g023890.5;Cg7g023890.4;Cg7g023890.3;Cg7g023890.2;Cg7g023890.1;Cs7g01160.4	AT2G31955.5		1&2&3	1&2&3	1&2&3	1&2&3	14	14	45	39.51	8.87	-0.268946
1582	774	Cs7g01710.3	Carotenoid 9,10(9',10')-cleavage dioxygenase 1	Cs7g01710.3;Cs7g01710.1;Ciclev10031039m;Cs7g01710.4;Cs7g01710.2;Ciclev10031690m;Cs7g01700.1	AT3G63520.1		1&2&3	1&2&3	1&2&3	1&2&3	26	5	55.8	61.091	6.09	-0.273198
1583	775	Cs7g02040.2	Cyclopropane-fatty-acyl-phospholipid synthase family protein, expressed	Cs7g02040.2;Cs7g02040.1;Ciclev10031748m	AT5G13710.2	++	1&2&3	1&2&3	-	-	4	2	18.1	38.983	8.9	-0.161494
1584	776	Cs7g02960.1	Delta3,5-delta2,4-dienoyl-CoA isomerase, mitochondrial, putative	Cs7g02960.1;Ciclev10032364m	AT5G43280.1		1&2&3	1&2&3	1&2&3	1&2&3	9	2	34.8	30.435	8.76	-0.118116
1585	777	Cs7g03110.1	Probable inactive purple acid phosphatase 2	Cs7g03110.1;Ciclev10030896m;Cg7g021920.1	AT1G13900.1		1&2&3	1&2&3	1&2&3	1&2&3	2	2	5.9	74.418	5.86	-0.413213
1586	778	Cs7g03930.1	Haloacid dehalogenase-like hydrolase domain-containing protein	Cs7g03930.1;Cs7g03930.2;Cs7g03930.3	AT1G14310.1	+++	1&2&3	1&2&3	1&2&3	1&2&3	17	2	72.4	29.134	6.45	-0.196169
1587	779	Cs7g04500.1	AMP deaminase	Cs7g04500.1;Ciclev10030663m;Cs7g04500.2;Ciclev10030660m;Cs7g04500.3	AT2G38280.2	+	-	1&2&3	2	2&3	27	1	29.5	102.62	5.68	-0.497872
1588	780	Cs7g04570.2	Aspartokinase I/homoserine dehydrogenase	Cs7g04570.2;Cs7g04570.1;Ciclev10031821m;Cg7g020440.1;Ciclev10033902m;Cs7g04590.1	AT5G21060.3	++++	2&3	1&2&3	1&2	1&2	3	3	14.7	36.119	6.71	0.113174
1589	781	Cs7g04740.1	5-formyltetrahydrofolate cyclo-ligase	Cs7g04740.1;Ciclev10032272m;Cg7g020280.2;Cg7g020280.1;Cg7g020280.2.1;orange1.1t05441.1;Cs7g04740.2	AT5G13050.1	+	1&2&3	1&2&3	1&2&3	1&2&3	5	5	19.7	32.843	8.45	-0.29932
1590	782	Cs7g05190.4	Lactation elevated protein 1	Cs7g05190.4;Cs7g05190.1;Cs7g05190.2;Ciclev10008199m;Cs7g05190.3;Ciclev10010827m	AT2G25530.1	++++	1&2&3	1&2&3	1&2&3	1&2&3	14	3	30.4	67.981	8.21	-0.340809
1591	783	Cs7g06150.1	Mitochondrial acidic protein MAM33	Cs7g06150.1;Ciclev10009325m	AT4G31930.1	++++++	1&2&3	1&2&3	1&2&3	1&2&3	10	1	49.8	27.442	7.61	-0.324481
1592	784	Cs7g06390.1	3-hydroxyisobutyryl-CoA hydrolase-like protein 2, mitochondrial	Cs7g06390.1;Ciclev10008491m;Ciclev10009027m;Ciclev10009192m	AT4G31810.1	+++++	1&2&3	1&2&3	1&2&3	1&2&3	14	2	49.5	45.664	5.36	-0.203941
1593	785	Cs7g06690.1	Vanillate O-demethylase oxygenase subunit	Cs7g06690.1;Ciclev10007702m;Cg4g001090.1;Cs7g06680.1;Ciclev10007965m;orange1.1t05247.1	AT2G24820.1	+	1	-	1&2&3	1&2	8	8	16.5	61.919	8.86	-0.375362
1594	786	Cs7g06820.2	Putative ubiquinone biosynthesis protein ubiB	Cs7g06820.2;Cs7g06820.1;Ciclev10010214m	AT5G24970.3	+++	1&2&3	1&2&3	1&2&3	1&2&3	14	2	27.8	70.844	8.72	-0.0664
1595	787	Cs7g06880.1	3-beta hydroxysteroid dehydrogenase/isomerase family protein	Cs7g06880.1;Ciclev10009111m;Ciclev10009556m;Ciclev10009525m;Ciclev10009523m	AT5G10730.1	++++++	1&2&3	1&2&3	1&2&3	1&2&3	15	2	66.4	30.678	9.66	-0.0143357
1596	788	Cs7g07120.1	Probable sarcosine oxidase	Cs7g07120.1;Ciclev10008459m;Cg4g000710.1;Cg2g021710.1;Cs1g06440.1;Ciclev10008463m	AT2G24580.1		1&2&3	1&2&3	-	3	4	4	14	45.51	6.23	-0.19661
1597	789	Cs7g07610.1	L-arabinokinase	Cs7g07610.1;Ciclev10007339m;Cg4g000220.1;Cg4g000220.2;Cg4g000220.2.1	AT4G16130.1	+	1&2&3	1&2	-	-	6	6	8.2	109.18	6.12	-0.153172
1598	790	Cs7g07740.1	Acetylglutamate kinase, chloroplastic	Cs7g07740.1;Cg4g000090.1;Ciclev10008739m	AT3G57560.1		1	1&2&3	1&2&3	1&2&3	7	7	21.8	37.813	8.43	0.15838
1599	791	Cs7g07790.2	Protein arginine N-methyltransferase 5	Cs7g07790.2;Cs7g07790.1;Cg4g000030.1;Cg4g000030.2;Ciclev10007631m;Cs7g07790.3	AT4G31120.1		1&2&3	2	-	-	2	2	6.4	55.997	6.32	-0.237022
1600	792	Cs7g08150.1	Putative thiol-disulphide oxidoreductase DCC	Cs7g08150.1;Ciclev10033984m;Cg7g019910.1	AT1G24095.1	+++++	1&2&3	1&2&3	1&2&3	1&2&3	6	6	33.8	23.452	8.17	-0.00619048
1601	793	Cs7g08160.3	RNase H domain phosphoglycerate/bisphosphoglycerate mutase	Cs7g08160.3;Cs7g08160.2;Cs7g08160.1;Cs7g08160.4	AT1G24090.1	+++	-	1&2&3	1&2&3	-	15	2	46.6	38.571	9.29	-0.298011
1602	794	Cs7g08450.1	Aldehyde dehydrogenase, mitochondrial	Cs7g08450.1;Ciclev10031155m;Cs7g08450.2;Cs7g08450.3	AT1G23800.1	++++++	1&2&3	1&2&3	1&2&3	1&2&3	38	9	73.4	58.789	6.53	-0.0822344
1603	795	Cs7g08660.3	Carbonic anhydrase, chloroplastic	Cs7g08660.3;Cs7g08660.2;Ciclev10032517m;Ciclev10032514m;Cs7g08660.1;Cg7g019320.3.1;Cs7g08660.4;Ciclev10032792m;Cs5g05410.1;Ciclev10024575m;Cg5g004910.1	AT5G14740.9		1&2&3	1&2&3	1&2&3	1	14	2	68.8	28.061	5.51	-0.141016
1604	796	Cs7g09230.1	Copper amine oxidase domain-containing protein	Cs7g09230.1;Ciclev10030761m;Ciclev10030749m;Cs7g09230.2;Ciclev10030853m;Cg7g018750.1;Cs5g06000.2;Cg5g005530.2;Cs5g06000.1;Ciclev10018950m;Cg5g005530.1	AT2G42490.1		1&2&3	1&2&3	1&2&3	1&2&3	12	12	23.1	86.802	6.51	-0.346065
1605	797	Cs7g09930.1	Estradiol 17-beta-dehydrogenase 12	Cs7g09930.1;Ciclev10032140m;Cg7g017920.1;Cg7g017940.1;Ciclev10033841m	AT1G67730.1		1&2&3	1&2&3	1&2&3	1&2&3	7	7	25	35.621	9.62	0.10625
1606	798	Cs7g10220.1	Glyceraldehyde-3-phosphate dehydrogenase, cytosolic	Cs7g10220.1;Ciclev10032014m;Cs7g10220.2;Cs7g10220.3;Ciclev10032420m	AT3G04120.1	+	1&2&3	1&2&3	1&2	1&2&3	19	1	62.2	37.243	7.69	-0.146628
1607	799	Cs7g10260.2	3-oxoacyl-[acyl-carrier-protein] reductase, chloroplastic	Cs7g10260.2;Cs7g10260.1;Cg7g017550.1	AT1G24360.1	+	3	-	-	1&2&3	7	1	25.6	32.8	8.87	0.0785256
1608	800	Cs7g10320.1	Putative polyketide hydroxylase	Cs7g10320.1	AT1G24340.1	+++++	1&2	-	-	-	16	2	28.3	78.979	6.55	0.00742297
1609	801	Cs7g10360.2	Lipoxygenase 6, choloroplastic	Cs7g10360.2;Cs7g10360.1;Ciclev10030653m;Cg7g017440.1	AT1G67560.1	+++	1&2	1	1&2&3	2&3	4	4	7.7	78.641	6.5	-0.283618
1610	802	Cs7g11110.1	Glucose-6-phosphate 1-dehydrogenase, chloroplastic	Cs7g11110.1;Cg7g016640.1;Cg2g020190.1	AT5G13110.1	+	-	-	1&3	1&2&3	8	4	15.1	66.949	7.68	-0.363283
1611	803	Cs7g11150.1	Aminocarboxymuconate-semialdehyde decarboxylase, putative	Cs7g11150.1;Cs7g11150.2	AT2G35450.1	+++	1&2&3	-	1&2&3	-	8	1	33.3	37.948	6.26	0.00753623
1612	804	Cs7g11690.2	Folic acid synthesis protein fol1	Cs7g11690.2;Cs7g11690.1	AT4G30000.1	+++++	1&2&3	1&2&3	1&2&3	1&2&3	27	1	68.1	56.524	6.13	-0.0756809
1613	805	Cs7g11730.1	Alpha-1,4-glucan-protein synthase [UDP-forming] 2	Cs7g11730.1;Ciclev10031914m;Cg7g016100.1	AT3G08900.1		1&2&3	1&3	-	-	9	4	27.4	41.276	6.4	-0.299723
1614	806	Cs7g12340.2	6-phosphogluconate dehydrogenase, decarboxylating	Cs7g12340.2;Cs7g12340.1;Ciclev10031373m	AT3G02360.2	+	1&2&3	1&2&3	1&2	3	16	3	38.2	53.567	6.38	-0.225207
1615	807	Cs7g12430.1	sn-1,2-diacylglycerol ethanolamine-and cholinephosphotranferase	Cs7g12430.1;Ciclev10031785m;Cg7g015310.1	AT1G13560.1	++	1&3	-	-	-	1	1	2.8	43.547	7.12	0.575835
1616	808	Cs7g12890.1	Allene oxide cyclase 4, chloroplastic	Cs7g12890.1;Ciclev10032510m	AT3G25780.1	+	1&2&3	1&3	1&2&3	1&2	4	1	24.5	28.564	9.1	-0.390272
1617	809	Cs7g14020.1	Glutamine synthetase, chloroplastic/mitochondrial	Cs7g14020.1;Ciclev10031939m;Cs7g14020.2;Ciclev10032100m	AT5G37600.1		1&2&3	1&2&3	1&2&3	1&2&3	21	2	73	39.216	5.78	-0.464045
1618	810	Cs7g14640.1	4-amino-5-aminomethyl-2-methylpyrimidine deaminase/thiaminase	Cs7g14640.1;Cg7g013050.1;Ciclev10030905m;Cs7g14640.2;Cg7g013050.3;Cg7g013050.2	AT5G32470.1	+++	1&2&3	1&2&3	1&2&3	1&2&3	11	11	18.1	68.236	5.68	-0.196574
1619	811	Cs7g15240.1	Nucleotide-diphospho-sugar transferases superfamily protein	Cs7g15240.1;Ciclev10032525m;Cg6g007670.1	AT1G64980.2		1&2&3	1&2&3	1	-	1	1	6.7	29.774	5.93	-0.479528
1620	812	Cs7g16820.1	Auxin-induced in root cultures protein 12	Cs7g16820.1;Ciclev10032615m	AT3G07390.1		1&2&3	1&2&3	-	1&2	4	1	22.7	25.028	9.52	0.101681
1621	813	Cs7g16830.2	Auxin-induced in root cultures protein 12	Cs7g16830.2;Cs7g16830.1;Ciclev10031803m;Cg6g009070.2;Cg6g009070.1	AT3G25290.2	+	1&2&3	1&2&3	-	-	4	4	19.9	33.149	9.32	0.152244
1622	814	Cs7g17010.2	Phosphatidylglycerophosphatase GEP4, mitochondrial	Cs7g17010.2;Cs7g17010.1;Ciclev10031950m;Cg5g027380.2;Cg5g027380.1	AT3G58830.2	+	1&2	-	2	-	2	2	7.8	35.55	9.12	-0.593851
1623	815	Cs7g17080.3	Ribose-phosphate pyrophosphokinase 3, mitochondrial	Cs7g17080.3;Ciclev10032378m;Cs7g17080.1;Cs7g17080.2;Ciclev10032099m;Cg5g027300.1	AT2G42910.1		1&2&3	1&2&3	1&2&3	3	3	2	16.4	30.993	6.31	0.0784672
1624	816	Cs7g18800.4	Aldo-keto reductase yakc [NADP+]	Cs7g18800.4;Cs7g18800.3;Ciclev10032071m;Ciclev10031887m;Ciclev10031739m;Ciclev10032852m;Cs7g18800.2;Ciclev10032465m;Cs7g18800.8;Cs7g18800.6;Cs7g18800.5;Ciclev10032417m;Ciclev10032414m;Cs7g18800.7;Cg7g012200.1;Cs7g18800.1	AT1G06690.1	+	1&2&3	-	-	-	3	3	10.4	40.253	8.75	-0.256948
1625	817	Cs7g19420.1	NFU1 iron-sulfur cluster protein	Cs7g19420.1;Ciclev10032920m;Cg7g011570.1	AT5G07330.1	+++++	1&2&3	1&2&3	1&2&3	1&2&3	12	12	45.9	18.888	9.71	-0.495882
1626	818	Cs7g20370.1	Iron-sulfur assembly protein IscA-like 1, mitochondrial	Cs7g20370.1;Ciclev10017146m;Cg5g015160.1;Cs7g20370.2	AT2G16710.1	++++	1&2&3	1&2&3	1&2&3	1&2&3	9	6	69.2	14.641	9.58	-0.402256
1627	819	Cs7g20760.2	NifU-like protein 4, mitochondrial	Cs7g20760.2;Cs7g20760.1;Ciclev10032367m;Cg7g009580.2;Cg7g009580.1;Cs7g20760.3	AT3G20970.1		1&2&3	1&2&3	1&2&3	1&2&3	14	14	96	21.999	4.24	-0.224752
1628	820	Cs7g21650.2	Dual specificity phosphatase, catalytic domain containing protein, expressed	Cs7g21650.2;Ciclev10032025m;Ciclev10031853m;Cs7g21650.1;Cg2g034450.1	AT3G52180.1	+	1&2&3	1&2&3	1&2&3	1&2&3	9	9	32.1	38.718	5.54	-0.364706
1629	821	Cs7g22860.1	Glycine cleavage system H protein, mitochondrial	Cs7g22860.1;Cs7g22860.2;Ciclev10032942m;CgUng000270.1;Cs7g22860.3;Ciclev10033064m	AT1G32470.1	++++++	2&3	1&2&3	-	1&2&3	3	3	25.2	16.118	4.91	-0.141722
1630	822	Cs7g23300.3	Nudix hydrolase 26, chloroplastic	Cs7g23300.3;Cs7g23300.1;Ciclev10016625m;Cg4g014540.1;Cg4g014540.3;Cs7g23300.2;Cg4g014540.2;Cs6g13750.1;Ciclev10012547m;Cg6g014620.1	AT3G10620.1	++	1&2&3	1&2	1	2	2	2	12.1	23.445	6.53	-0.584466
1631	823	Cs7g23340.1	Uricase-2	Cs7g23340.1;Ciclev10016037m	AT2G26230.1		1&2&3	1&2&3	1&2&3	1&2&3	17	4	59.1	35.243	6.81	-0.292532
1632	824	Cs7g24590.2	Glycerol-3-phosphate dehydrogenase SDP6, mitochondrial	Cs7g24590.2;Ciclev10030963m;Cs7g24590.1	AT3G10370.1	+++	-	1&2&3	2&3	2	34	1	66.2	68.61	8.99	-0.129665
1633	825	Cs7g24930.1	Adenosine kinase 2	Cs7g24930.1;Ciclev10032021m;Cg7g006790.2;Cg7g006790.1	AT5G03300.1		1&2&3	1&2&3	1&2&3	1&2&3	12	11	51.3	37.511	5.26	-0.13871
1634	826	Cs7g26130.1	Uridine-cytidine kinase C	Cs7g26130.1;Ciclev10019201m;CgUng001670.1;Cs7g26130.3;Ciclev10020044m;Ciclev10020043m;Cs7g26130.2;Ciclev10019776m;CgUng001670.2;Ciclev10020227m	AT1G73980.3	+	1&2&3	1&2&3	1&2&3	1&2&3	10	7	17.2	74.57	6.8	-0.319818
1635	827	Cs7g26170.3	Probable 2-aminoethanethiol dioxygenase	Cs7g26170.3;Cs7g26170.1;Cs7g26170.2	AT1G18490.1	+++++	1&2&3	-	2&3	1&2&3	6	1	26.1	27.912	8.3	-0.257831
1636	828	Cs7g26180.1	Enolase 1, chloroplastic	Cs7g26180.1;CgUng001720.1;Ciclev10020008m	AT1G74030.1	++	1&3	1&2&3	1&2&3	1&2&3	12	12	28	50.557	5.6	-0.209322
1637	829	Cs7g27180.1	Chorismate synthase, chloroplastic	Cs7g27180.1;Ciclev10031547m;Cs7g27180.2	AT1G48850.1	+	1	3	1&2&3	-	14	1	39.6	47.889	8.35	-0.270588
1638	830	Cs7g28910.5	UDP-glucuronic acid decarboxylase 1	Cs7g28910.5;Cs7g28910.4;Cs7g28910.3;Cs7g28910.2;Cs7g28910.1;Ciclev10031983m;Ciclev10031981m;Ciclev10031979m;Cg7g004620.2;Cg7g004620.1;Ciclev10032456m;Cs8g18140.5;Cs8g18140.4;Cs8g18140.3;Cs8g18140.2;Cs8g18140.1;Ciclev10028768m;Ciclev10028763m;Cg8g021990.2;Cg8g021990.1	AT2G28760.4		1&2&3	1&2&3	1&3	2&3	13	12	60.1	39.028	6.27	-0.375723
1639	831	Cs7g29210.1	Trans-2,3-enoyl-CoA reductase	Cs7g29210.1;Ciclev10032183m;Cg7g004240.1;Cs7g29210.2	AT3G55360.1	+	1&2&3	1&2	-	2	5	5	16.1	36.112	9.73	-0.0574194
1640	832	Cs7g29350.1	Trans-2-enoyl-CoA reductase, mitochondrial	Cs7g29350.1;Ciclev10031975m;Cs7g29350.2;Cg7g004140.1;orange1.1t05364.1	AT3G56460.1		1&2&3	1&2&3	1&2&3	1&2&3	14	14	52.4	37.073	9.11	0.281268
1641	833	Cs7g29380.1	Hydroxyacylglutathione hydrolase, mitochondrial	Cs7g29380.1;Ciclev10032268m;Cs7g29380.2;Cs7g29380.4;Cs7g29380.3;Cg7g004110.1;Cg7g004110.2	AT3G10850.1		1&2&3	1&2&3	1&2&3	-	9	9	58.5	28.714	5.43	-0.354264
1642	834	Cs7g29500.1	Probable ubiquinone biosynthesis protein UbiB	Cs7g29500.1;Ciclev10031187m;Ciclev10031438m	AT5G05200.1	+++++	1&2&3	1&2&3	1&2&3	1&2&3	16	2	38.7	60.218	6.59	-0.0540037
1643	835	Cs7g31650.1	Adenylosuccinate lyase-like protein	Cs7g31650.1;Ciclev10031157m;Cg7g000930.1	AT1G36280.1	++	-	1&2&3	1	1&2&3	14	14	28.4	61.686	6.89	-0.234799
1644	836	Cs7g31810.3	Probable phosphoribosylformylglycinamidine synthase, chloroplastic/mitochondrial	Cs7g31810.3;Cs7g31810.2;Cs7g31810.1;Ciclev10030516m;Cs7g31810.4	AT1G74260.1	+	-	-	1&2	1&2&3	29	2	25.5	154.29	5.36	-0.174752
1645	837	Cs7g31980.1	Mitochondrial acidic protein MAM33, mitochondrial, putative	Cs7g31980.1	AT3G55605.1	+++++	1&2&3	1&2&3	2&3	-	15	1	51.6	28.667	4.71	-0.458268
1646	838	Cs7g32240.1	UDP-glycosyltransferase 85A2	Cs7g32240.1;Ciclev10031404m;Cg7g000320.1;orange1.1t03184.1;Cg9g012640.1;Cg7g000330.1;Cs7g32230.1;Ciclev10031368m;Cg7g000340.1	AT1G22360.1		1&2&3	-	-	-	5	4	13.2	53.566	5.78	-0.165756
1647	839	Cs7g32500.2	Triosephosphate isomerase	Cs7g32500.2;Cs7g32500.1;Cs7g32500.3;Ciclev10032538m;Ciclev10032537m;Ciclev10032616m	AT3G55440.1		1&2&3	1&2&3	1	-	10	4	60.2	26.957	5.73	0.130677
1648	840	Cs8g01210.1	3-hydroxy-3-methylglutaryl-coenzyme A reductase 2	Cs8g01210.1;Ciclev10028700m;Cg8g000190.1;Cs5g34730.1	AT2G17265.1	+	-	-	-	1&2&3	4	4	14.2	38.134	8.33	0.268033
1649	841	Cs8g01320.2	Aminoacylase-1	Cs8g01320.2;Ciclev10028456m;Cg8g000290.2;Cs8g01320.1;Ciclev10028440m;Cg8g000290.1;Cg8g000290.3	AT4G38220.1	+	1&2&3	1&2&3	2&3	1&2&3	13	13	40.1	49.826	6.14	-0.354505
1650	842	Cs8g02450.1	FAD binding domain containing protein, expressed	Cs8g02450.1;Cg8g001450.1;Cs8g02450.2;Ciclev10028550m;Cs8g02450.3;Cs8g02450.4;Cg8g001450.2;Ciclev10028865m;Ciclev10028861m	AT5G05320.1	+	1&2&3	1&2&3	1&2&3	1&3	12	12	32.8	45.251	8.51	-0.116626
1651	843	Cs8g02940.1	1-phosphatidylinositol phosphodiesterase	Cs8g02940.1;Cg8g001940.1;Ciclev10028852m	AT4G38690.1	+	1&2&3	1&2&3	1&2&3	1&2&3	16	16	56.3	36.066	8.44	-0.359748
1652	844	Cs8g03410.1	Branched-chain-amino-acid aminotransferase 1, mitochondrial	Cs8g03410.1;Ciclev10028774m;Cg8g002380.2.1;Cg8g002380.2.2;Cg8g002380.2	AT1G10070.2		1&2&3	1&2&3	1&2&3	-	7	7	25.1	37.949	6.38	-0.0947368
1653	845	Cs8g04900.2	Methylthioribose kinase	Cs8g04900.2;Cg8g003770.1;Ciclev10028518m;Cs8g04900.1;Ciclev10028867m;Ciclev10028760m;Cs8g04880.2;Cs8g04880.1	AT1G49820.1		1&2&3	1&2&3	1&2&3	1&2&3	15	15	35.6	47.873	6.26	-0.226253
1654	846	Cs8g05060.1	D-3-phosphoglycerate dehydrogenase, chloroplastic	Cs8g05060.1;Cg8g003950.1	AT4G34200.1	+++	1&2	-	1	2&3	20	0	48	63.252	6.75	0.159167
1655	847	Cs8g05140.1	Kynurenine formamidase	Cs8g05140.1;Cg8g004030.3;Cg8g004030.2;Cg8g004030.1;Ciclev10029027m;Cs8g05140.2;Ciclev10029183m	AT4G35220.1		1&2&3	1&2&3	1&2&3	1&2&3	8	8	40.2	30.615	5.32	0.111594
1656	848	Cs8g05190.4	Phosphatidylinositol-3,4,5-trisphosphate 3-phosphatase	Cs8g05190.4;Cs8g05190.3;Cs8g05190.2;Cs8g05190.1;Ciclev10028042m;Ciclev10028040m;Cg8g004080.3;Cg8g004080.2;Cg8g004080.1;Cs8g05190.5;Cg8g004080.5;Cg8g004080.4;Cg1g005820.2;orange1.1t04073.1;Cg1g005820.1	AT3G19420.1		1&2&3	1&2	1	-	2	2	3.9	48.233	5.99	-0.515596
1657	849	Cs8g06050.1	Methylcrotonoyl-CoA carboxylase beta chain, mitochondrial	Cs8g06050.1;Ciclev10028103m;Cg8g004490.1;Cs8g06050.2;Ciclev10028172m;Cs8g06050.4;Cs8g06050.6;Cs8g06050.5;Cs8g06050.3	AT4G34030.1	++++++	1&2&3	1&2&3	1&2&3	1&2&3	30	30	63.1	61.33	8.74	-0.0717314
1658	850	Cs8g07590.1	NADP-dependent D-sorbitol-6-phosphate dehydrogenase	Cs8g07590.1;Ciclev10028892m	AT2G21250.1	+	1&2&3	1&2&3	1	-	4	4	13.6	34.97	5.75	-0.156958
1659	851	Cs8g08250.1	Epoxide hydrolase 2	Cs8g08250.1;Cg8g008070.1;Ciclev10028838m	AT3G51000.1	+	3	-	1&2	-	3	3	10.5	36.667	5.51	-0.167183
1660	852	Cs8g09020.1	Triosephosphate isomerase, chloroplastic	Cs8g09020.1;CgUng005860.1;Ciclev10028924m;Ciclev10029162m	AT2G21170.3	+	1&2&3	3	1&3	1&2&3	7	6	28.3	32.743	6.96	-0.150329
1661	853	Cs8g10020.1	Aldo-keto reductase yakc [NADP+]	Cs8g10020.1;Cg1g019470.1	AT1G60710.1		1&2&3	-	-	-	9	1	30	37.727	6.34	-0.244898
1662	854	Cs8g10040.1	Adenine nucleotide alpha hydrolases-like protein	Cs8g10040.1;Ciclev10029454m;Cg1g019450.1;Cs8g10120.1;Ciclev10029444m;Cg1g019410.1;Ciclev10029382m;Cs8g10120.2	AT2G47710.1		1&2&3	1&2&3	1&2	1&2&3	3	3	31.7	17.363	6.39	0.0826087
1663	855	Cs8g10790.1	Transaldolase	Cs8g10790.1;Ciclev10004979m;Cg5g024740.1;Cs8g10790.3;Cs8g10790.2;Ciclev10005292m	AT5G13420.1	+	1&2&3	1&2&3	1&2&3	1&2&3	18	18	56.1	47.764	6.18	-0.153182
1664	856	Cs8g11350.1	Probable aldo/keto reductase protein (Voltage-gated potassium channel beta subunit)	Cs8g11350.1;Ciclev10005408m;Cg9g011000.1;Cs2g23200.1;CgUng013370.1;CgUng013320.1;Cg2g017480.1	AT1G04690.1	++++	1&2&3	1&2&3	1&2&3	1&2&3	20	20	59.8	36.655	6.97	-0.327439
1665	857	Cs8g12430.1	Methylmalonate-semialdehyde dehydrogenase [acylating], mitochondrial	Cs8g12430.1;Cs8g12430.2	AT2G14170.1	++++++	-	-	1&2&3	-	26	1	71.6	57.587	7.99	-0.0327103
1666	858	Cs8g14250.1	Strictosidine synthase	Cs8g14250.1;Cg8g012180.1	AT1G08470.1		2&3	-	1	1&2&3	8	1	20.2	43.926	7.66	-0.160102
1667	859	Cs8g16700.5	4-hydroxy-3-methylbut-2-en-1-yl diphosphate synthase	Cs8g16700.5;Cs8g16700.3;Cs8g16700.2;Cs8g16700.1;Ciclev10027884m;Ciclev10027881m;Cs8g16700.4;Ciclev10027950m	AT5G60600.1	+	1&2&3	1	1&2&3	2	34	2	51.7	76.306	5.59	-0.225255
1668	860	Cs8g17490.1	CDP-alcohol phosphatidyltransferase class-I family protein C22A12.08c	Cs8g17490.1;Ciclev10030338m;Cs7g27870.1;Ciclev10032311m	AT3G45740.1	+++++	1&2&3	1&2&3	1&2&3	-	17	5	50.9	43.065	9	-0.2
1669	861	Cs8g17500.1	Probable trans-2-enoyl-CoA reductase, mitochondrial	Cs8g17500.1;Ciclev10028610m;Cs8g17500.2	AT3G45770.1	++++	1&2&3	1&2&3	1&2&3	1&2&3	21	2	70.1	43.051	9.4	-0.0761421
1670	862	Cs8g18560.2	Triosephosphate isomerase, cytosolic	Cs8g18560.2;Ciclev10029115m;Cs8g18560.1	AT3G55440.1		1&2&3	1&2&3	1&2&3	1&2&3	10	2	54.2	27.24	5.75	0.0517787
1671	863	Cs8g19480.1	UDP-glycosyltransferase 76C4	Cs8g19480.1;Cg8g023390.1;Ciclev10028217m;Cs1g05220.1;Ciclev10027296m;Cg1g025790.1	AT3G11340.1	++	1&2&3	-	1&2&3	-	5	1	11.9	51.482	5.04	-0.0986985
1672	864	Cs8g19500.1	UDP-glycosyltransferase 76E2	Cs8g19500.1;Ciclev10028300m	AT3G11340.1	+++	1&2	-	-	-	5	1	13.1	54.444	5.49	-0.136196
1673	865	Cs8g19670.3	Neutral ceramidase	Cs8g19670.3;Cs8g19670.2;Cs8g19670.1;Ciclev10027865m	AT1G07380.2	+	1&2	-	-	-	2	1	3.1	80.704	6.31	-0.174352
1674	866	Cs8g19680.1	Cytosolic enolase 3	Cs8g19680.1;Ciclev10028351m;Cs8g19680.2	AT2G29560.1	+	1&2&3	2&3	2	1&2&3	8	2	23.6	51.587	5.47	-0.20865
1675	867	Cs8g20410.3	Asparagine synthetase [glutamine-hydrolyzing]	Cs8g20410.3;Cs8g20410.4;Ciclev10028289m;Cg8g024330.2;Cs8g20410.2;Cs8g20410.1;Ciclev10028078m;Cg8g024330.1;Cs8g20410.5	AT3G47340.1		1&2&3	-	2	-	2	2	6.1	52.107	5.73	-0.271304
1676	868	Cs8g20610.1	Dihydroflavonol-4-reductase	Cs8g20610.1;Cg8g024580.1	AT5G58490.1		1&2&3	1&2&3	1&2&3	-	9	1	31	35.484	5.57	-0.00371517
1677	869	Cs9g01670.1	Dihydrolipoyl dehydrogenase 1, mitochondrial	Cs9g01670.1	AT1G48030.5	++++++	1&2&3	-	1&2&3	1&2&3	39	1	74.8	53.852	6.96	0.0258383
1678	870	Cs9g01790.7	Beta-glucosidase-like SFR2, chloroplastic	Cs9g01790.7;Cs9g01790.4;Cs9g01790.1;Ciclev10004514m;Ciclev10004513m;Ciclev10004510m;Ciclev10004508m;Cg9g000780.3;Cg9g000780.1;Cs9g01790.6;Cs9g01790.3;Cs9g01790.2;Ciclev10004507m;Cg9g000780.2;Ciclev10004684m;Cs9g01790.8;Cs9g01790.9;Cs9g01790.5	AT3G06510.1		1&2&3	1&2&3	1&2&3	1&2&3	19	19	30.9	74.087	6.09	-0.280092
1679	871	Cs9g01990.3	Galactokinase	Cs9g01990.3;Cs9g01990.1;Cg9g000980.1;Cs9g01990.2;Ciclev10004911m;Ciclev10004815m;Cg9g004240.2;Cg9g004240.1;Ciclev10005456m;Cs9g05650.7;Ciclev10005238m;Cg9g004240.3;Cs9g05650.4;Cs9g05650.2;Ciclev10005164m;Cs9g05650.6;Cs9g05650.5;Cs9g05650.1;Cs9g05650.3;Ciclev10004814m	AT3G06580.1		1&2&3	1&2&3	1&2&3	-	14	14	40.2	51.031	5.82	-0.0237179
1680	872	Cs9g02340.1	Adenine nucleotide alpha hydrolases-like superfamily protein	Cs9g02340.1;Ciclev10006081m	AT3G17020.1		1&2&3	1&2&3	1&2&3	1&2&3	7	2	68.9	17.829	7.65	-0.0432927
1681	873	Cs9g02470.2	Dihydrolipoyl dehydrogenase 1, mitochondrial	Cs9g02470.2;Cs9g02470.1;Ciclev10005018m;Cg9g001500.1;Cs9g02470.3;Ciclev10004609m;Cg9g001500.3;Cg9g001500.2;Ciclev10004638m;Ciclev10004636m;Ciclev10004547m	AT3G16950.1		1	1	1&2&3	1&2&3	9	9	27.1	45.876	5.79	-0.0238318
1682	874	Cs9g02530.1	4-coumarate-CoA ligase-like 1	Cs9g02530.1;Ciclev10004645m	AT3G16910.1		1&2&3	1&2&3	1&2&3	1&2&3	20	6	44.6	62.326	8.8	-0.102116
1683	875	Cs9g03350.1	2-oxoisovalerate dehydrogenase subunit beta, mitochondrial	Cs9g03350.1;Ciclev10015722m;Ciclev10015660m;Ciclev10016012m;Cs9g03350.2;Ciclev10016227m;Cs1g03970.1	AT3G13450.1	++++++	1&2&3	1&2&3	1&2&3	1&2&3	17	1	66.9	39.398	6.2	0.00638889
1684	876	Cs9g03400.1	Pyruvate kinase	Cs9g03400.1;Ciclev10014977m;Cg2g000190.1	AT5G56350.1		1	1&2&3	-	-	6	4	16.2	54.504	8.44	0.019802
1685	877	Cs9g03990.1	Medium-chain specific acyl-CoA dehydrogenase, mitochondrial	Cs9g03990.1;Cs9g03990.2	AT3G06810.1	+	1&2&3	1&2&3	1&2&3	-	41	1	57.6	91.325	8.5	-0.226553
1686	878	Cs9g04090.1	Fumarylacetoacetate hydrolase domain-containing protein 1 homolog	Cs9g04090.1;Ciclev10005814m;Ciclev10005665m;Cs9g04090.2;Ciclev10005903m;Ciclev10006277m;Cg9g002570.1	AT4G15940.1	+++	1&2	-	-	-	6	1	27.4	24.047	7.93	-0.0292035
1687	879	Cs9g04110.1	Lipoamide acyltransferase component of branched-chain alpha-keto acid dehydrogenase complex, mitochondrial	Cs9g04110.1;Cs9g04110.2	AT3G06850.2	++++	1&2&3	1&2&3	1&2&3	1&2&3	21	1	60.2	55.821	6.13	-0.119883
1688	880	Cs9g04170.1	Glyoxysomal fatty acid beta-oxidation multifunctional protein MFP-a	Cs9g04170.1;Cs9g04170.2	AT3G06860.1		1&2&3	1&2&3	1&2&3	-	29	8	48.8	78.946	8.93	0.048
1689	881	Cs9g05030.3	Acyl carrier protein 1, chloroplastic	Cs9g05030.3;Cs9g05030.2;Ciclev10006183m;Cg9g003610.1;Cs9g05030.1;Ciclev10006180m	AT4G25050.1	+	2	1&2&3	1&2&3	1&2&3	2	2	13.9	12.178	9.03	0.103478
1690	882	Cs9g05730.2	Guanylate kinase	Cs9g05730.2;Cs9g05730.1;Ciclev10005567m	AT3G06200.1	++++	1&2&3	1&2&3	1&2&3	1&2&3	7	2	30.4	32.378	9.5	-0.237063
1691	883	Cs9g05800.1	Endo-1,3;1,4-beta-D-glucanase	Cs9g05800.1;Ciclev10006994m;Ciclev10005752m;Cs9g05850.1;Cg9g004360.1	AT3G23600.1		-	1&3	-	-	3	3	19.1	25.519	5.96	-0.0275424
1692	884	Cs9g05920.2	Endo-1,3;1,4-beta-D-glucanase	Cs9g05920.2;Ciclev10005724m;Cs9g05920.1;Cg9g004440.1	AT3G23600.1		1&2&3	-	-	-	3	3	17.8	26.514	5.53	-0.0643725
1693	885	Cs9g06280.1	Carbohydrate kinase domain-containing protein	Cs9g06280.1;Ciclev10005182m;Ciclev10005119m;Cs9g06280.2	AT5G19150.2	+++++	1&2&3	1&2&3	1&2&3	1&2&3	14	2	40.7	40.793	8.22	-0.025266
1694	886	Cs9g06450.1	Probable carboxylesterase 2	Cs9g06450.1;Cg9g005050.1	AT1G47480.1	+	2&3	-	-	-	3	1	7.7	38.85	6.05	-0.275072
1695	887	Cs9g06500.1	Probable carboxylesterase 2	Cs9g06500.1	AT1G47480.1	+	1&3	1	-	-	1	1	4	38.4	5.58	-0.330058
1696	888	Cs9g06570.1	Long chain acyl-CoA synthetase 7, peroxisomal	Cs9g06570.1;Ciclev10004460m;Cs9g06570.2	AT5G27600.1		1&2&3	1&2&3	1&2&3	1&2&3	22	3	50.2	76.386	6.86	-0.143309
1697	889	Cs9g07640.1	1,2-dihydroxy-3-keto-5-methylthiopentene dioxygenase 3	Cs9g07640.1;Cs9g07640.2	AT4G14710.2		-	1&2&3	1	-	7	1	47.7	23.521	4.9	-0.798492
1698	890	Cs9g08590.3	N-carbamoyl-L-amino acid hydrolase	Cs9g08590.3;Cs9g08590.1;Cg9g007360.1;Ciclev10005004m;Ciclev10004873m;Cs9g08590.2;Ciclev10007151m;Ciclev10004875m	AT5G43600.1		1	1&2&3	-	1&2&3	11	11	33.2	46.928	5.38	-0.00852535
1699	891	Cs9g08930.1	Putative enoyl-CoA hydratase/isomerase family protein	Cs9g08930.1;Ciclev10005736m;Cg9g007680.1;Cs9g08900.1;Cs9g08910.1;Ciclev10006789m;Cg9g007660.1;Cg9g007650.1	AT4G14440.1		1&2&3	1&2&3	1&2&3	2	3	3	16	26.177	8.72	0.0646091
1700	892	Cs9g09200.1	S-adenosyl-L-methionine-dependent methyltransferases superfamily protein	Cs9g09200.1;Ciclev10005032m;Cg9g009560.1	AT4G13330.4	+++++	1&2&3	1&2&3	1&2&3	1&3	3	3	7.5	47.651	8.41	-0.205189
1701	893	Cs9g09470.1	Phosphoribosylformylglycinamidine cyclo-ligase, chloroplastic	Cs9g09470.1;Cg9g009240.1;Cs9g09470.2	AT3G55010.2	+	1	2&3	1&2&3	1&2&3	7	7	32	41.39	5.09	0.178261
1702	894	Cs9g10300.1	Probable methyltransferase PMT8	Cs9g10300.1;Ciclev10004560m;Cg9g008300.1	AT1G04430.3	+	1&2&3	2	-	-	2	1	4.1	70.004	6.06	-0.423663
1703	895	Cs9g11200.1	Putative dihydroxy-acid dehydratase, mitochondrial	Cs9g11200.1;Ciclev10004565m;Cg9g011570.1	AT3G23940.1	+	1&2&3	1&3	-	1&2&3	7	7	13.2	65.722	6.66	-0.154649
1704	896	Cs9g11250.1	3-ketoacyl-CoA thiolase 2, peroxisomal	Cs9g11250.1;Ciclev10004931m;Cg9g011530.1;Cs9g11250.2	AT2G33150.1	++	1&2&3	1&2&3	1&2&3	1&2&3	24	22	67.7	48.718	7.94	-0.0138528
1705	897	Cs9g11870.1	S-formylglutathione hydrolase	Cs9g11870.1;Ciclev10005572m;Cg6g014430.1	AT2G41530.1		1&2&3	1&2&3	1	2	4	4	19.7	31.868	6.55	-0.358099
1706	898	Cs9g13060.1	Bis(5'-adenosyl)-triphosphatase	Cs9g13060.1;Cg9g020810.1;Ciclev10005970m	AT5G58240.2		1&2&3	1&2&3	1&2&3	1&2&3	4	4	27.7	20.818	5.59	-0.494565
1707	899	Cs9g13170.2	Probable CDP-diacylglycerol-inositol 3-phosphatidyltransferase 2	Cs9g13170.2;Cs9g13170.4;Cs9g13170.5;Cs9g13170.3;Cs8g02580.1;Cg8g001600.2;Cg8g001600.1;Cg9g020950.1;Cs9g13170.1;Cg9g020980.1;Cg9g020960.1	AT4G38570.4	+++	1&3	1&2&3	-	1&3	2	2	14.7	19.318	8.96	0.42
1708	900	Cs9g13650.1	Oleosin low molecular weight isoform	Cs9g13650.1;Cg9g022780.1	AT4G25140.1	+	-	1&2&3	-	-	1	1	10.4	15.169	9.74	0.265972
1709	901	Cs9g13760.1	Peptide methionine sulfoxide reductase	Cs9g13760.1;Ciclev10005637m	AT4G25130.1	++	1&2&3	1&2&3	1&2&3	1&2&3	10	1	38.4	29.855	8.64	-0.555597
1710	902	Cs9g14500.1	2'-deoxymugineic-acid 2'-dioxygenase	Cs9g14500.1;Cs9g14480.1;Cg9g025060.1;Ciclev10005149m	AT4G10490.1	+++	1&3	-	-	-	1	1	10.6	18.197	7.79	-0.441875
1711	903	Cs9g14620.1	Ketol-acid reductoisomerase, mitochondrial	Cs9g14620.1;Cg9g024040.1	AT3G58610.3	+	1&2&3	1&2&3	1&2&3	1&2&3	17	1	34.6	63.28	6.21	-0.0620926
1712	904	Cs9g15140.2	Zinc-binding alcohol dehydrogenase domain-containing protein 2	Cs9g15140.2;Cs9g15140.1	AT5G61510.1	+++++	-	1&2&3	1&2&3	1&2&3	14	4	55.4	42.211	9.26	0.00204082
1713	905	Cs9g16090.1	Probable aminotransferase ACS12	Cs9g16090.1;Cg9g025640.1;Ciclev10006462m;Cg9g025640.2;Cs5g09790.1;Ciclev10019580m;Cg5g009230.1	AT5G51690.1	+++++	1&2&3	1&2&3	1&2&3	1&2&3	11	11	26.5	55.383	6.42	-0.0373253
1714	906	Cs9g16170.1	Lipase/lipooxygenase, PLAT/LH2	Cs9g16170.1;Ciclev10005897m;Cg9g025710.1	AT5G62200.1		1&2&3	1&2&3	2	-	4	4	30.6	22.763	5.81	-0.0694175
1715	907	Cs9g16180.1	Lipase/lipooxygenase domain (PLAT/LH2 domain)	Cs9g16180.1;Ciclev10006003m;Cg9g025720.1	AT5G62200.1		1&2&3	1&2&3	1&2	-	2	2	10.3	20.554	6.07	0.0853261
1716	908	Cs9g16550.2	PfkB-type carbohydrate kinase family protein	Cs9g16550.2;Ciclev10005308m;Cs9g16550.1;Cs9g16550.3;Cg9g026040.1	AT5G51830.2		1&2	1&2&3	1	2	7	6	28.5	37.435	5.04	-0.0413105
1717	909	Cs9g16680.2	L-idonate 5-dehydrogenase	Cs9g16680.2;Cg9g026170.2;Cg9g026170.1;Cg9g026170.7;Cg9g026170.6;Cs9g16680.1;Cs9g16680.3;Cg9g016940.2;Cg9g016940.1;Cg9g026170.4;Cs9g16670.1;Cg9g026170.6.1;Cg9g026170.3;Cg9g016770.1;Cg9g016950.1;Cg9g026170.5;Ciclev10006353m;Ciclev10013983m;orange1.1t00801.1;orange1.1t00800.1;Cs9g16690.1	AT5G51970.2		1&2&3	2	-	-	5	5	21.2	39.065	5.89	0.13489
1718	910	Cs9g17220.1	Transmembrane ascorbate ferrireductase 1	Cs9g17220.1;Ciclev10005795m;Cg9g026740.1;Cg9g026740.2	AT4G25570.2		1&3	3	1	-	2	2	9.1	25.041	7.06	0.953913
1719	911	Cs9g17510.3	Oxidoreductase/transition metal ion binding protein	Cs9g17510.3;Cs9g17510.2;Cs9g17510.1;Cs9g17510.4	AT5G23890.2		-	-	1&2	-	14	1	23.8	91.234	4.62	-0.456989
1720	912	Cs9g18510.1	Folylpolyglutamate synthase	Cs9g18510.1;Ciclev10007115m	AT5G41480.1	+++++	1&2&3	1&2&3	1&2&3	1&2&3	14	8	34.4	60.259	8.38	0.0606115
1721	913	Cs9g18710.1	Pyruvate kinase isozyme G, chloroplastic	Cs9g18710.1;Ciclev10004626m;Cg9g028010.1;Cs9g18710.4;Cs9g18710.3;Cs9g18710.2	AT5G52920.1	++	-	-	1&3	1&2&3	6	5	13.7	63.365	6.59	-0.194107
1722	914	orange1.1t00097.1	Prostaglandin E synthase 2	orange1.1t00097.1;Ciclev10008944m;Cg4g011800.1	AT5G42150.1	+++++	1&2&3	1&2&3	1&2&3	1&2&3	21	4	54.5	35.553	9.09	-0.291536
1723	915	orange1.1t00149.2	Abhydrolase domain-containing protein 13	orange1.1t00149.2;Ciclev10008963m;CgUng005020.1;orange1.1t00149.4;Ciclev10008960m;CgUng005020.4;CgUng005020.2;orange1.1t00149.1	AT5G20520.1	+	1&2&3	1&2&3	1&2&3	1&2&3	13	1	49.7	35.324	8.68	-0.00411392
1724	916	orange1.1t00149.3	Abhydrolase domain-containing protein 13	orange1.1t00149.3;Ciclev10008959m;CgUng005020.3	AT5G20520.1	++	-	-	2	1&2&3	13	1	49.7	35.397	8.36	0.00696203
1725	917	orange1.1t00222.4	Agmatinase, mitochondrial	orange1.1t00222.4;orange1.1t00222.3;orange1.1t00222.1;Ciclev10021006m;Ciclev10021002m;orange1.1t00222.8;orange1.1t00222.7;Ciclev10021451m;orange1.1t00222.6;orange1.1t00222.5;orange1.1t00222.2;Ciclev10021405m;Cg5g043470.2;Ciclev10021839m;Cg5g043470.4	AT4G08900.1	+++	1&2&3	1&2&3	1&2&3	-	20	1	78.5	36.987	5.89	-0.139528
1726	918	orange1.1t00226.2	Transketolase, chloroplastic	orange1.1t00226.2;orange1.1t00226.1;Ciclev10018991m;orange1.1t00226.3;orange1.1t00226.4	AT2G45290.2	+	1&2&3	2&3	1&2&3	-	21	1	31.3	80.707	6.26	-0.24385
1727	919	orange1.1t00227.1	3-3-phosphoshikimate 1-carboxyvinyltransferase, chloroplastic	orange1.1t00227.1;Ciclev10019734m;Cg5g043420.1;orange1.1t00227.2	AT2G45300.4	+	1&2&3	1&2&3	1&2&3	1&2&3	14	14	32.6	55.672	8.4	-0.0477842
1728	920	orange1.1t00235.2	Dihydroflavonol-4-reductase	orange1.1t00235.2;Ciclev10021516m;Cg5g043310.2;orange1.1t00235.1;Ciclev10021079m;Cg5g043310.1;Cs8g09850.1;Cg1g019580.1;Cs8g09900.1;Ciclev10028795m;CgUng003720.1	AT2G45400.2		1&3	-	-	-	2	2	7.7	31.607	5.21	-0.0761404
1729	921	orange1.1t00255.1	Fasciclin-like arabinogalactan protein 10	orange1.1t00255.1;Ciclev10020328m;Cg5g043130.1	AT3G60900.1		1&2&3	1&2&3	1&2&3	1&2&3	11	11	35.9	42.854	5.11	0.251435
1730	922	orange1.1t00315.2	Thioesterase superfamily protein	orange1.1t00315.2;Ciclev10022587m;Cg5g042590.1;Ciclev10022838m;orange1.1t00315.3;Cg5g042590.2;orange1.1t00315.1	AT3G61200.1		-	1	-	1&2	2	2	11.4	17.96	7.65	0.146988
1731	923	orange1.1t00331.1	Phosphomannomutase	orange1.1t00331.1;Cg5g042400.1;Ciclev10024269m	AT2G45790.1	++	1&2&3	1&2&3	1&2	3	4	4	16.9	28.159	6.19	-0.334677
1732	924	orange1.1t00333.3	5,10-methylenetetrahydrofolate dehydrogenase	orange1.1t00333.3;Cg5g042380.4;Cg5g042380.5;orange1.1t00333.1;Ciclev10020674m;Cg5g042380.1;orange1.1t00333.2;Ciclev10020642m;Cg5g042380.2;Cg5g042380.7;Cg5g042380.3;Cg5g042380.6	AT4G00620.1		2&3	1&2&3	1&2	1&2&3	9	8	41.9	32.196	6.71	-0.0234899
1733	925	orange1.1t00358.1	Acyl-coenzyme A thioesterase 8	orange1.1t00358.1;Ciclev10020242m;orange1.1t00358.2	AT1G01710.1		1&2&3	1&2&3	1&2&3	1&2&3	9	9	25.8	48.663	6.65	-0.162558
1734	926	orange1.1t00386.2	Cysteine synthase, mitochondrial	orange1.1t00386.2;Ciclev10020662m;orange1.1t00386.1	AT3G61440.1	++++++	1&2&3	1&2&3	1&2&3	1&2&3	26	4	76.7	40.28	8.36	-0.113405
1735	927	orange1.1t00421.2	3-methyl-2-oxobutanoate hydroxymethyltransferase	orange1.1t00421.2;Ciclev10020577m;Cg5g041470.1;orange1.1t00421.1;Cg5g041470.2	AT3G61530.2	+++++	1&2&3	1&2&3	1&2&3	1&2&3	8	8	25.3	41.155	8.83	-0.0416667
1736	928	orange1.1t00496.1	O-acyltransferase WSD1	orange1.1t00496.1;Ciclev10019739m;Cg5g040690.1	AT5G53390.1		1&2&3	-	-	-	4	4	10.6	58.707	8.59	-0.229923
1737	929	orange1.1t00503.5	Molybdopterin biosynthesis protein CNX3	orange1.1t00503.5;orange1.1t00503.4;orange1.1t00503.3;orange1.1t00503.2;orange1.1t00503.1	AT1G01290.2	++++++	-	-	2&3	-	5	1	25.5	24.837	7	-0.112987
1738	930	orange1.1t00566.5	Granule-bound starch synthase 1, chloroplastic/amyloplastic	orange1.1t00566.5;orange1.1t00566.6;orange1.1t00566.3;orange1.1t00566.1;Ciclev10019346m;orange1.1t00566.2;orange1.1t00566.8;orange1.1t00566.4;Ciclev10019815m;orange1.1t00566.7;orange1.1t00566.9;Cg5g000270.1;Cs5g01280.1;Ciclev10019349m	AT1G32900.1	++	-	1&2&3	1&2&3	1&2&3	16	1	32.4	64.546	8.23	-0.0638225
1739	931	orange1.1t00763.1	L-galactono-1,4-lactone dehydrogenase, mitochondrial	orange1.1t00763.1;Cg9g017240.2;Cg9g017240.1	AT3G47930.1	++++++	1&2&3	1&2&3	1&2&3	1&2&3	40	3	64.3	68.835	8.67	-0.500824
1740	932	orange1.1t01036.1	Acetylornithine deacetylase	orange1.1t01036.1;orange1.1t01036.6;orange1.1t01036.5;orange1.1t01036.3;Ciclev10031698m;Ciclev10031696m;orange1.1t01036.2;Ciclev10031569m;CgUng000590.2;CgUng000590.3;CgUng000590.1;orange1.1t01036.4	AT4G17830.1		1&2&3	2&3	1&2	2	5	5	17.4	38.08	6.72	-0.247246
1741	933	orange1.1t01400.1	Arogenate dehydrogenase 2, chloroplastic	orange1.1t01400.1;Ciclev10025846m;Cg1g020720.1	AT1G15710.1	+	-	-	1	1&2	3	3	6.4	42.817	6.28	-0.345067
1742	934	orange1.1t01622.1	Glutamate decarboxylase 1	orange1.1t01622.1;Ciclev10015017m;orange1.1t01622.2;Ciclev10015692m	AT2G02010.2		1&2&3	1&2&3	1	-	14	1	32.4	56.196	5.47	-0.295749
1743	935	orange1.1t01675.1	Calvin cycle protein CP12	orange1.1t01675.1;Ciclev10022841m;Cg5g038340.1	AT3G62410.1	+	-	2&3	-	2&3	2	2	32.3	14.393	5.27	-0.906923
1744	936	orange1.1t01755.2	S-adenosylmethionine synthase 1	orange1.1t01755.2;Ciclev10020504m;Cg5g039100.1;orange1.1t01755.1;Cs9g01410.1;Ciclev10005146m;Cs6g01310.2;Cs6g01310.1;Ciclev10011912m;Cg9g000390.1;Cg5g013920.1;Cs8g15750.1;Ciclev10028614m;Cg8g019420.1	AT4G01850.2		1&2&3	1&2&3	1	3	6	6	19.6	43.2	5.65	-0.333588
1745	937	orange1.1t01854.4	Cystathionine beta-lyase, chloroplastic	orange1.1t01854.4;orange1.1t01854.3;orange1.1t01854.1;Ciclev10020344m;Cg9g016450.2;orange1.1t01854.2;Ciclev10020055m;Cg9g016450.1;Ciclev10021308m;Cg9g016450.2.1;orange1.1t01854.5;Ciclev10021058m	AT3G57050.1		1&2&3	3	-	1&2&3	5	5	19.4	41.696	5.9	-0.0212435
1746	938	orange1.1t01884.1	UDP-glucuronate 4-epimerase 6	orange1.1t01884.1;Ciclev10004881m;Cg6g014180.1	AT3G23820.1		1&2	1	-	-	2	2	5.5	52.711	9.63	-0.322689
1747	939	orange1.1t01892.1	S-adenosyl-L-homocysteine hydrolase	orange1.1t01892.1;Cg6g014220.1;Cg2g021240.1;Ciclev10030363m;Cg7g018080.1;Cg6g014270.1;Ciclev10010493m;CgUng012930.1;CgUng016610.1;CgUng012260.1;CgUng011600.1;CgUng009770.1;CgUng006440.1;Cs2g08950.1;Cg1g022260.1;Cs7g26020.1;CgUng011220.1;CgUng013250.1;Cg5g010070.1;CgUng017610.1;CgUng005010.1;Cg3g010990.1;CgUng016320.1;Ciclev10023569m	AT4G13940.1		-	1&2&3	2	-	21	1	57.5	53.112	5.75	-0.12268
1748	940	orange1.1t02000.1	Phospho-2-dehydro-3-deoxyheptonate aldolase 2, chloroplastic	orange1.1t02000.1;Ciclev10028255m;Ciclev10028246m;CgUng004900.1;Ciclev10025885m	AT4G33510.1	++	1&2&3	1	1&2&3	1&2&3	11	5	22.1	55.78	9.15	-0.341633
1749	941	orange1.1t02011.2	Alpha/beta-Hydrolases superfamily protein	orange1.1t02011.2;Ciclev10016541m;Cg2g001750.1;orange1.1t02011.1	AT5G19630.1		1&2&3	1&2&3	1&2&3	2	3	3	10.4	24.397	6.96	0.11
1750	942	orange1.1t02015.1	2,4-dienoyl-CoA reductase, mitochondrial	orange1.1t02015.1;Cg2g001710.1;Ciclev10015082m;Cg2g001710.2	AT2G05990.2	+	1&2&3	2&3	1&2&3	1&2&3	6	6	23.7	41.282	8.75	0.0193878
1751	943	orange1.1t02049.1	Monofunctional C1-tetrahydrofolate synthase, mitochondrial	orange1.1t02049.1;Ciclev10014585m;Cg2g001350.1;Cg2g001360.1;orange1.1t02048.1;orange1.1t02049.3;orange1.1t02049.2;Ciclev10014598m	AT1G50480.1		1&2&3	1&2&3	-	2	4	4	7.7	67.516	6.55	0.0449686
1752	944	orange1.1t02121.3	Acyl-coenzyme A thioesterase 9, mitochondrial	orange1.1t02121.3;orange1.1t02121.1;Cg2g016770.1;orange1.1t02121.5;Cg2g016770.2;orange1.1t02121.4;orange1.1t02121.2	AT2G30720.1	+++	1&2&3	1&2&3	1&2&3	1&2&3	22	3	53.5	60.441	8.96	-0.419252
1753	945	orange1.1t02144.1	Cysteine synthase, chloroplastic/chromoplastic	orange1.1t02144.1;Cg2g017020.1;orange1.1t02144.3;Cg2g017020.2;Ciclev10020519m;Ciclev10021007m;orange1.1t02144.2;Ciclev10021284m	AT2G43750.2	+	1&2&3	-	1&2	1&2&3	8	8	26.6	41.353	8.29	0.0644501
1754	946	orange1.1t02234.1	Nudix hydrolase 23 domain-containing protein	orange1.1t02234.1;Ciclev10013558m;Cg6g012860.1;orange1.1t02234.2	AT2G42070.1	+++	1&2&3	1&2&3	-	1&2&3	3	3	9.4	33.186	8.97	-0.209365
1755	947	orange1.1t02279.1	Coproporphyrinogen-III oxidase, mitochondrial	orange1.1t02279.1;Ciclev10011903m;Cg6g012310.1	AT1G03475.1	+	1&2&3	1&2&3	1&2&3	1&2&3	8	8	26.3	44.708	7.63	-0.586835
1756	948	orange1.1t02345.2	Mitochondrial acidic protein MAM33	orange1.1t02345.2;orange1.1t02345.1;orange1.1t02345.3	AT2G41600.3	+	-	1&2&3	1&2&3	1&2&3	12	3	61.4	23.064	7.05	-0.336139
1757	949	orange1.1t02485.1	6,7-dimethyl-8-ribityllumazine synthase, chloroplastic	orange1.1t02485.1	AT2G44050.1	++	1&2&3	1&2&3	1&2&3	-	5	0	21.6	23.239	8.76	0.0426606
1758	950	orange1.1t02649.1	NAD-dependent dihydropyrimidine dehydrogenase subunit PreA	orange1.1t02649.1;Ciclev10020301m;Cg5g019050.1;Ciclev10021495m;orange1.1t02649.2;Ciclev10020510m;Cg5g019050.2;Ciclev10021470m;Cg5g019050.2.1;Cg5g019050.2.2	AT3G17810.1	++	2	3	-	1&2&3	11	11	31.5	46.005	6.29	-0.123697
1759	951	orange1.1t02729.1	Tyrosine sulfotransferase-like protein	orange1.1t02729.1;Ciclev10022846m	AT4G22000.1		1&2&3	1&2&3	1&2&3	1&2&3	3	3	28.7	15.286	9.96	-1.06357
1760	952	orange1.1t02810.1	SufE-like protein, chloroplastic	orange1.1t02810.1;Ciclev10023008m;Cg5g020400.1	AT1G55805.1	++++	2	1&2&3	1&2&3	1&2	2	2	36.9	11.261	9.1	-0.298058
1761	953	orange1.1t02825.2	Iron-sulfur cluster assembly enzyme ISCU, mitochondrial	orange1.1t02825.2;Cg5g020510.1;orange1.1t02825.3;orange1.1t02825.1;Ciclev10022886m	AT4G22220.1	+++++	1&2&3	1&2&3	1&2&3	1&2&3	8	2	60.3	18.526	8.67	-0.154598
1762	954	orange1.1t03057.1	Mitochondrial acidic protein MAM33	orange1.1t03057.1;Ciclev10012447m;Cg6g005340.1	AT5G02050.1	+++++	1&2&3	1&2&3	1&2&3	1&2&3	9	9	43.3	27.604	4.61	-0.498367
1763	955	orange1.1t03059.5	Delta-1-pyrroline-5-carboxylate synthase	orange1.1t03059.5;orange1.1t03059.4;orange1.1t03059.3;Ciclev10011181m;Ciclev10011180m;Cg6g005360.4;Cg6g005360.2;Cg6g005360.1;Ciclev10011178m;Cg6g005360.3;orange1.1t03059.1;Ciclev10011176m;orange1.1t03059.2;orange1.1t03059.7;Ciclev10011264m;Ciclev10011226m;orange1.1t03059.9;orange1.1t03059.10;orange1.1t03059.8;orange1.1t03059.6;Ciclev10030839m;Cg7g000580.1;Cs7g31990.1;Cs7g31990.2	AT2G39800.4	+	1&2&3	1&2&3	1&2&3	1&2&3	18	18	34.8	77.323	6.2	0.00853147
1764	956	orange1.1t03248.6	Succinate-semialdehyde dehydrogenase, mitochondrial	orange1.1t03248.6;orange1.1t03248.1;orange1.1t03248.5;orange1.1t03248.4;orange1.1t03248.3;Ciclev10004713m;Ciclev10004712m;orange1.1t03248.2;orange1.1t03248.7;Ciclev10004834m;orange1.1t03248.8;orange1.1t03248.9;orange1.1t03248.10	AT1G79440.1	+	1&2&3	1&2&3	1&2&3	1&2&3	41	7	77.8	52.85	6.51	0.0305051
1765	957	orange1.1t03281.1	Phosphoglycerate kinase, cytosolic	orange1.1t03281.1;Ciclev10005101m;orange1.1t03281.2	AT1G79550.2		1&2&3	1&2&3	1&2&3	1&2&3	21	2	65.8	42.333	5.91	0.078803
1766	958	orange1.1t03292.1	S-adenosyl-L-methionine-dependent methyltransferase, putative	orange1.1t03292.1;Cg9g012490.1;Ciclev10005247m	AT1G04900.1		1&2&3	1&2&3	1&2&3	1&2&3	13	13	32.9	51.119	8.43	-0.342058
1767	959	orange1.1t03395.2	Adenylosuccinate synthetase 2, chloroplastic	orange1.1t03395.2;orange1.1t03395.1;Ciclev10004844m;Cg9g022050.1;orange1.1t03395.3	AT3G57610.1	+	3	1	-	1&2&3	8	4	20	53.227	6.4	-0.0877301
1768	960	orange1.1t03470.1	Glycosyl hydrolase family 14 protein, expressed	orange1.1t03470.1;Cg9g010350.1	AT3G23920.1		1&3	1&2&3	-	-	9	2	24.8	64.526	5.86	-0.325862
1769	961	orange1.1t03572.3	Ferredoxin-dependent glutamate synthase	orange1.1t03572.3;orange1.1t03572.1;Ciclev10004137m;Cg9g016260.1;orange1.1t03572.7;orange1.1t03572.4;Ciclev10004141m;orange1.1t03572.2;orange1.1t03572.6;Ciclev10004150m;orange1.1t03572.5	AT5G04140.1	+	1&2&3	1&2&3	1&2	2&3	5	5	3.3	176.34	6.15	-0.126852
1770	962	orange1.1t03773.1	Linoleate 13S-lipoxygenase 2-1, chloroplastic	orange1.1t03773.1	AT3G45140.1	+	1&2	1	2&3	-	35	1	50.4	101.52	6	-0.397768
1771	963	orange1.1t03774.1	Lipoxygenase 2, chloroplastic	orange1.1t03774.1;Ciclev10014212m;Cg2g002000.1;Cg2g002030.1;Cg2g001970.1	AT3G45140.1		-	-	1&2&3	1&2&3	8	1	9.3	100.27	5.68	-0.37573
1772	964	orange1.1t03839.1	Probable lactoylglutathione lyase, chloroplast	orange1.1t03839.1;Cs4g16390.1;Ciclev10008732m;Cg1g012370.1;Ciclev10008482m;Cs4g19590.3;Cs4g19590.2;Cg4g003980.1;Cs4g19590.1;Cs4g16390.2	AT1G67280.1	++	1&2&3	1&2&3	1&2&3	1&2&3	13	12	38.2	39.325	6.48	-0.305618
1773	965	orange1.1t03956.1	Strictosidine synthase 1	orange1.1t03956.1;Cg9g016350.1;Ciclev10006948m	AT3G57030.1		1&2&3	1&2&3	-	1&2	6	6	21.8	41.999	7.61	-0.0834646
1774	966	orange1.1t04013.1	Acylphosphatase	orange1.1t04013.1;Ciclev10012549m;Ciclev10012650m	AT5G03370.1		-	1&2&3	1&2&3	-	3	1	20.2	28.535	10.66	-0.354941
1775	967	orange1.1t04328.1	Fructose-1,6-bisphosphatase, chloroplastic	orange1.1t04328.1;Ciclev10028540m;Cg9g018510.1	AT5G64380.1		1&3	1&2&3	1&2&3	1&2	3	3	9.2	44.918	6.73	-0.22155
1776	968	orange1.1t04376.1	Linoleate 13S-lipoxygenase 2-1, chloroplastic	orange1.1t04376.1;Ciclev10014199m	AT3G45140.1	+	-	-	1&2&3	1&2&3	20	2	27.7	102.27	5.88	-0.434889
1777	969	orange1.1t04488.3	Uridylyltransferase-related	orange1.1t04488.3;orange1.1t04488.2;orange1.1t04488.1;Ciclev10027515m;Cg2g026330.1;orange1.1t02844.1;Cs1g10480.1;Cg2g026240.1;orange1.1t02847.1	AT1G16880.1	+++++	2&3	2	2	1&2&3	3	3	12.5	26.98	4.94	-0.0483871
1778	970	orange1.1t04550.1	Homogentisate 1,2-dioxygenase	orange1.1t04550.1;Ciclev10008509m;Cg4g010480.1;Cg4g010480.2.1;Cg4g010480.2	AT5G54080.2		1&2&3	1&2&3	-	-	11	11	32	53.312	5.55	-0.305021
1779	971	orange1.1t04729.1	Secologanin synthase	orange1.1t04729.1;Cg5g015880.1;orange1.1t04730.1;Cg5g015870.1;Ciclev10022349m;Cg7g008080.1	AT3G14690.2	+	1&2&3	1&2&3	1&2&3	1&2&3	6	6	15.7	61.538	9.16	-0.192724
1780	972	orange1.1t04786.1	Multicopper oxidase LPR1	orange1.1t04786.1;Cg2g033920.1;orange1.1t04786.2;Ciclev10014737m	AT1G23010.1	+	1&2&3	-	-	-	2	2	5.4	66.198	8.74	-0.437824
1781	973	orange1.1t05358.1	Methylglutaconyl-CoA hydratase, mitochondrial	orange1.1t05358.1	AT4G16800.1	+	2	-	-	1&2&3	3	1	54	9.639	5.39	-0.256322
		Protein Fate
1782	1	Cg1g000400.1	Trafficking protein particle complex subunit 11	Cg1g000400.1;Ciclev10026942m;Cs1g26790.1;Cs1g26800.1;Ciclev10026343m;Ciclev10026342m;Ciclev10026338m;Ciclev10026337m;Cg4g015350.1;Cs5g18830.5;Cs3g18130.1;Ciclev10003364m;Ciclev10002164m;Cg3g014840.1;Cs5g18830.2;Ciclev10021580m;Cs5g18830.3;Cs3g27740.1;Ciclev10021520m;Cs5g18830.1	AT5G65950.1		-	1&3	1	-	5	5	3.5	167.21	6.18	-0.162467
1783	2	Cg1g000640.2	Syntaxin-binding protein 5	Cg1g000640.2;Ciclev10024783m;Cg1g000640.1;Cs1g26530.1	AT4G35560.1		1&2&3	1	-	-	2	2	2.8	110.09	7.52	-0.186506
1784	3	Cg1g001220.2.1	Aspartic proteinase-like protein 1	Cg1g001220.2.1;Cs1g25950.3;Ciclev10025823m;Cg1g001220.5;Cg1g001220.2.2;Cs1g25950.4;Cg1g001220.4;Cg1g001220.3;Cs1g25950.2;Cg1g001220.2;Cs1g25950.1;Ciclev10025374m;Cg1g001220.1	AT2G17760.1		1&2	1&2&3	2	-	1	1	3.7	38.051	6.14	-0.0456338
1785	4	Cg1g001370.3	Vacuolar protein sorting-associated protein 35A	Cg1g001370.3;Cg1g001370.2;Ciclev10025013m;Cs1g25800.1;Ciclev10024925m;Cg1g001370.1;Cg1g001370.2.1	AT2G17790.1		1&2&3	1&3	-	-	4	4	9.8	66.509	5.43	-0.228938
1786	5	Cg1g001570.2	26S proteasome non-ATPase regulatory subunit 4 homolog	Cg1g001570.2;Cs1g25620.1;Ciclev10025759m;Cg1g001570.1	AT4G38630.1		1&2&3	1&2&3	1&2&3	-	3	3	10.7	41.678	4.63	-0.335533
1787	6	Cg1g003250.1	Prolyl oligopeptidase family protein	Cg1g003250.1;Cs1g23280.2;Ciclev10024926m;Ciclev10025002m;Ciclev10025001m;Cs1g23280.1	AT5G66960.1	+++++	2&3	-	1&2&3	1&2&3	10	10	14.7	89.821	6.03	-0.385515
1788	7	Cg1g004250.3	Vacuolar sorting protein 39	Cg1g004250.3;Cs1g24100.2;Cs1g24100.3;Ciclev10024802m;Cs1g24100.1;Ciclev10024797m;Cg1g004250.1;Cs1g24100.4;Cg1g004250.2	AT4G36630.2		1&2&3	1&2	-	-	3	3	4.5	100.32	5.81	-0.152318
1789	8	Cg1g005200.8	Protein chaperone-like protein of por1, chloroplastic	Cg1g005200.8;Cg1g005200.7;Cg1g005200.6;Cg1g005200.4;Cg1g005200.3;Cg1g005200.2;Cs1g25010.4;Ciclev10026406m;Ciclev10026405m;Cs1g25010.3;Cs1g25010.2;Cs1g25010.1;Ciclev10026227m;Ciclev10026225m;Cg1g005200.9;Cg1g005200.5;Cg1g005200.10;Cg1g005200.1	AT3G51140.1		-	1	1&2&3	1	2	2	13.1	24.166	9.88	0.14554
1790	9	Cg1g009850.1	Chaperonin CPN60-like 2, mitochondrial	Cg1g009850.1	AT3G13860.1	++++++	1&2&3	1&2&3	1&2&3	1&2&3	36	0	68.3	60.938	6.27	-0.0621951
1791	10	Cg1g013370.1	26S protease regulatory subunit 7	Cg1g013370.1;orange1.1t02767.3;orange1.1t02767.2;orange1.1t02767.1;Cs1g16450.1;Ciclev10025681m;Ciclev10025680m;Ciclev10025679m;Cg1g021400.2;Cg1g021400.1;orange1.1t02767.5;Cs1g16450.2;orange1.1t02767.4;Cs1g16450.3;Ciclev10026164m;orange1.1t02770.1;Cg1g024380.1	AT1G53750.1	+++++	1&2&3	1&2&3	1&2&3	1&2&3	19	11	33.8	77.446	8.67	-0.358442
1792	11	Cg1g017540.1	26.5 kDa heat shock protein, mitochondrial	Cg1g017540.1	AT1G52560.1	++++	1&2&3	1&3	1&2&3	1&2&3	25	0	68.9	26.812	8.89	-0.791915
1793	12	Cg1g021770.2	DnaJ protein ERDJ2A	Cg1g021770.2;Cg1g021770.1;Cs2g08430.1	AT1G79940.3		1&2&3	1&2&3	1&2	1&2&3	8	2	11.4	76.467	5.56	-0.224012
1794	13	Cg1g022530.1	Protein TIC110, chloroplastic	Cg1g022530.1;Cs2g09190.1;Ciclev10000209m;Ciclev10000485m	AT1G06950.1	+	1&2&3	1&2&3	1&2&3	1&2&3	24	24	28	111.32	5.72	-0.311893
1795	14	Cg1g028720.2	Mitochondrial inner membrane protein Mitofilin	Cg1g028720.2;Cg1g028720.1	AT4G39690.1	+++++	1&2&3	1&2&3	1&2&3	1&2&3	33	17	56.9	70.491	5.15	-0.635748
1796	15	Cg2g000180.1	E3 ubiquitin-protein ligase RING1	Cg2g000180.1	AT1G55530.2		-	1&2&3	-	1&2&3	2	1	10.3	42.549	4.92	-0.995238
1797	16	Cg2g001770.1	Selenoprotein O	Cg2g001770.1	AT5G13030.1	++	-	-	-	1&2	29	1	44.8	71.787	5.71	-0.304044
1798	17	Cg2g010930.1	Mitochondrial import receptor subunit TOM20	Cg2g010930.1;Ciclev10017050m;Cg2g010930.2	AT3G27080.1	+	1&2&3	-	1&2&3	1&2&3	19	2	79.7	22.932	5.73	-0.437681
1799	18	Cg2g011430.2	COP9 signalosome complex subunit 3	Cg2g011430.2;Cs2g24820.1;Ciclev10015345m;Cg2g011430.1	AT5G14250.1		1&3	1	1	-	2	2	5.4	44.173	6.47	-0.188083
1800	19	Cg2g012670.1	Small heat shock protein, chloroplastic	Cg2g012670.1	AT4G27670.1		1&2&3	1&2&3	1&2&3	1&2&3	12	3	52.8	25.883	8.72	-0.674672
1801	20	Cg2g014450.3	Lipoyl synthase, mitochondrial	Cg2g014450.3;Cg2g014450.2;Cg2g014450.1	AT2G20860.3	+++++	1&2&3	1&2&3	1&2&3	1&2&3	8	2	26.7	41.454	8.84	-0.3792
1802	21	Cg2g018110.3	Putative syntaxin-131	Cg2g018110.3;Ciclev10016115m;Ciclev10016065m;Cg2g018110.2;Cs2g21740.1;Ciclev10016039m;Cg2g018110.1;Ciclev10016675m;Ciclev10016672m;Ciclev10016671m;Ciclev10016649m;Ciclev10016565m;Ciclev10016563m;Cs2g21740.2;Ciclev10016535m	AT3G03800.2		1&2&3	1&2&3	1&2	1&2&3	6	6	29	32.387	5.41	-0.55371
1803	22	Cg2g018640.1	Aspartic proteinase A1	Cg2g018640.1;Cs2g21140.1;Ciclev10017754m	AT1G11910.1		1&2&3	1&2&3	1&2&3	1&2&3	7	5	15.2	55.845	4.91	-0.0324903
1804	23	Cg2g020550.1	Subtilisin-like protease SBT5.3	Cg2g020550.1	AT5G48220.1	+	1&2&3	1&2&3	1&2	1&2&3	13	1	33.2	43.799	7.62	-0.192965
1805	24	Cg2g022710.1	Prolyl 3-hydroxylase 1	Cg2g022710.1	AT4G27270.1		-	-	-	1&2&3	9	1	53.2	21.646	6.21	-0.10197
1806	25	Cg2g030820.1	Signal peptidase complex subunit 3B	Cg2g030820.1	AT5G27430.1		1&3	2&3	-	-	2	1	12.6	19.031	7.91	-0.127545
1807	26	Cg2g033420.1	Metalloendoproteinase 1	Cg2g033420.1;Cs2g17010.1;Ciclev10014774m;Cs2g17010.2;Cs2g17010.3;Cs4g04080.1;Ciclev10010653m;Cg4g021130.1	AT2G01600.1	++	1&2&3	1&2&3	-	3	7	7	13.8	61.719	5.06	-0.323571
1808	27	Cg2g033660.1	10 kDa heat shock protein, mitochondrial	Cg2g033660.1;Ciclev10018326m;Cs2g16760.1;Cs2g16760.2	AT1G23100.1	++++	1&2&3	1&2&3	1&2&3	1&2&3	11	11	76.3	10.558	7.99	-0.365979
1809	28	Cg2g042450.2.1	Glyoxysomal processing protease, glyoxysomal	Cg2g042450.2.1;Cg2g042450.2;Cg2g042450.5;Ciclev10014582m;Cg2g042450.4;Cg2g042450.3;Cs2g05710.1;Cg2g042450.1	AT1G28320.1	+	1&3	1&2&3	1&2&3	2	2	2	4.1	56.783	6.12	-0.0781853
1810	29	Cg2g043730.3	Protein transport protein Sec61 subunit alpha	Cg2g043730.3;Cs5g14020.2;Cs5g14020.1;Ciclev10019973m;Cg7g007960.1;Ciclev10014773m;Cg2g043730.2;Cg2g043730.1;Cs2g04450.1;Cs5g14020.4;Cg7g007960.2;Cs5g14020.3	AT2G34250.3	++	1&2&3	2&3	1&3	1&2&3	2	2	4	52.012	9.04	0.498105
1811	30	Cg2g044580.5	Mitochondrial inner membrane protease subunit 1	Cg2g044580.5;Cg2g044580.4;Cg2g044580.2;Ciclev10018397m;Cg2g044580.7;Cg2g044580.6;Cg2g044580.3;Cg2g044580.1;Cs2g03660.1	AT1G53530.2	+	1&2&3	1&2&3	1&2&3	1&2&3	6	6	46.7	13.67	9.2	-0.162295
1812	31	Cg3g006530.1	E3 ubiquitin-protein ligase KEG	Cg3g006530.1;Ciclev10000023m;Cs1g16210.1;Ciclev10000061m	AT5G13530.1		1&2&3	1&2&3	1&2&3	-	7	7	4.8	177.65	5.73	-0.23798
1813	32	Cg3g009880.3	ATP-dependent Clp protease proteolytic subunit 4, chloroplastic	Cg3g009880.3;Cg3g009880.2;Cg3g009880.1;Ciclev10002215m;Cs3g10200.3;Cs3g10200.2;Cs3g10200.1	AT5G45390.1	+	1&2&3	1	1&2&3	1&2&3	4	4	22.2	32.123	6.22	-0.103413
1814	33	Cg3g012300.1	Vesicle-associated protein 2-2	Cg3g012300.1;Cs3g11950.8;Ciclev10001313m;Cs3g11950.1;Ciclev10001217m;Ciclev10001215m;Cs3g11950.5;Cs3g11950.2;Cs3g11950.9;Cs3g11950.10;Cs3g11950.6;Cs3g11950.4;Cs3g11950.3;Cs3g11950.7	AT3G05010.1		1&2&3	1&2&3	1&2&3	1&2&3	6	6	11.4	75.816	6.12	0.0284024
1815	34	Cg3g013770.1	E3 ubiquitin-protein ligase UPL1	Cg3g013770.1;Cs3g16990.2;Cs3g16990.1;Ciclev10000001m	AT1G55860.1		1&2&3	1&2	1&2&3	-	3	3	2.1	273.34	4.93	-0.383306
1816	35	Cg3g025430.2	U-box domain-containing protein 43	Cg3g025430.2;Cs3g27450.1;Ciclev10000306m;Cg3g025430.3;Cg3g025430.1;Cs8g15870.1	AT1G76390.2		-	2	1&3	1&2	3	3	5.6	71.868	5.36	0.220965
1817	36	Cg4g006790.1	Translation machinery-associated protein 22	Cg4g006790.1;Cs4g18410.1;Ciclev10009565m;Cg4g006790.2;Ciclev10009478m;Cs4g18410.2	AT5G11900.1		1&2&3	1&2	2	-	2	2	9.7	21.365	8.47	-0.38
1818	37	Cg4g008190.2	DnaJ homolog subfamily C GRV2	Cg4g008190.2;Ciclev10007224m;Cg4g008190.1;Cs4g17010.1;Cs4g17020.1	AT2G26890.1		1&2&3	1&2	1	2	10	10	5	277.21	5.91	-0.08654
1819	38	Cg4g009630.4	Probable ubiquitin-conjugating enzyme E	Cg4g009630.4;Cg4g009630.2;Cs1g07310.1;Ciclev10007824m;Ciclev10007822m;Ciclev10007821m;Cg4g009630.1	AT1G53025.1		1&2&3	1	-	-	3	2	5.7	64.729	5.24	-0.509343
1820	39	Cg4g012800.1	GrpE protein homolog	Cg4g012800.1;Cs4g09700.3;Cs4g09700.2;Cg4g012800.2;Cs4g09700.1;Ciclev10008751m;Ciclev10008685m;Ciclev10008894m	AT4G26780.1	+++++	1&2&3	1&2&3	1&2&3	1&2&3	18	18	52	39.705	6	-0.77514
1821	40	Cg4g013560.1	Mitochondrial import inner membrane translocase subunit TIM50	Cg4g013560.1;Cs4g08930.1;Ciclev10010292m	AT1G55900.1	++++	1&2&3	1&2&3	1&2&3	1&2&3	14	3	31.5	75.102	5.55	-0.0177941
1822	41	Cg4g014210.1	Heat shock cognate protein 80	Cg4g014210.1;Ciclev10007633m;Cs4g08220.2	AT5G56000.1		-	-	2&3	1&2&3	54	1	64.1	80.051	5.02	-0.603857
1823	42	Cg4g021400.1	Mitochondrial outer membrane import complex protein METAXIN	Cg4g021400.1;Cg4g021400.2	AT2G19080.1	+	-	-	1&2&3	1&2&3	9	4	25.5	36.968	5.46	-0.317231
1824	43	Cg5g002440.1	Beta-adaptin-like protein C	Cg5g002440.1;Ciclev10018786m;Cs5g03320.1;Cs5g03320.3;Cs5g03320.2;Cs4g05370.1	AT4G23460.1		1&2&3	1&2&3	1&3	1&2&3	20	20	26.7	100.13	4.92	-0.0762168
1825	44	Cg5g002520.1	Puromycin-sensitive aminopeptidase	Cg5g002520.1	AT1G63770.6	++++	1&2&3	1&2&3	1&2&3	1&2&3	41	2	51.4	110.78	7.03	-0.315494
1826	45	Cg5g007100.1	Putative vacuolar protein sorting-associated protein 13A	Cg5g007100.1	AT4G17140.3		1&2&3	1&2&3	1&2&3	1&2&3	83	0	24.3	489.18	5.57	-0.21215
1827	46	Cg5g007480.2	Bax inhibitor 1	Cg5g007480.2;Cs5g07900.1;Ciclev10021901m;Cg5g007480.1;Cg5g007480.3;Cs5g07900.2	AT5G47120.1		1&2&3	1&2&3	-	-	3	3	15.2	25.504	6.58	0.777489
1828	47	Cg5g008310.1	Small heat shock protein, chloroplastic	Cg5g008310.1;Cs5g08940.1;Ciclev10023715m	AT5G51440.1	++++++	1&2&3	-	-	1&2&3	12	12	57.7	22.552	8.85	-0.603483
1829	48	Cg5g008820.5	Hsc70-interacting protein	Cg5g008820.5;Cg5g008820.4;Cg5g008820.3;Cg5g008820.2;Cg5g008820.1	AT3G17880.2		1&2&3	-	-	2	10	0	36.4	41.531	4.96	-0.708179
1830	49	Cg5g017070.1	Mitochondrial-processing peptidase subunit alpha	Cg5g017070.1	AT1G51980.1	+++++	1	-	-	1&2&3	19	3	65.8	57.462	5.98	-0.0813462
1831	50	Cg5g023520.1	22.0 kDa heat shock protein	Cg5g023520.1;Cg4g004910.1;CgUng004280.1;CgUng004050.1;CgUng004290.1;Cg4g004920.1;orange1.1t04206.1;Cg4g006230.1;orange1.1t03636.1;Ciclev10003115m;Ciclev10003697m;Ciclev10003298m;CgUng004080.1;CgUng004250.1;Cg4g004840.1;Cg2g047300.1;CgUng004230.1;orange1.1t03877.1;Ciclev10003649m;orange1.1t03881.1;Ciclev10003244m	AT4G10250.1		1&2&3	1&2&3	1&2&3	1&2&3	11	1	48.8	23.236	5.9	-0.595074
1832	51	Cg5g029100.1	Importin beta-like SAD2	Cg5g029100.1;Cs5g24740.1;Ciclev10018777m;Ciclev10018740m	AT2G31660.1		1&2&3	1&2&3	1&2&3	2	21	21	26.3	110.69	4.8	-0.28926
1833	52	Cg5g030900.1	Chaperonin CPN60-2, mitochondrial	Cg5g030900.1;Ciclev10023620m	AT3G23990.1	+++++	1	1	1&2&3	-	11	3	13.3	104.22	5.64	-0.164762
1834	53	Cg5g030930.3	Chaperonin CPN60-1, mitochondrial	Cg5g030930.3;Cg5g030930.1;Cg5g030930.2;Cg5g030930.5;Cg5g030930.4;Cs5g26380.1;Cg5g030910.1;Cs5g26390.1;Cs5g26350.1;Ciclev10023553m	AT3G23990.1	++++++	1&2&3	-	1&2&3	1&2	14	14	37.9	57.438	7.54	-0.105385
1835	54	Cg5g031120.1	T-complex protein 1 subunit theta	Cg5g031120.1;Cs5g26590.1;Ciclev10019583m	AT3G03960.1		1&2&3	1&2&3	1&2&3	1&2	13	13	32.1	58.407	5.23	-0.0710332
1836	55	Cg5g033820.1	Dolichyl-diphosphooligosaccharide-protein glycosyltransferase subunit 2	Cg5g033820.1	AT4G21150.3	+++	1	1&2	-	1&2	15	1	25.5	89.441	6.32	0.0485785
1837	56	Cg5g033970.1	Mitochondrial import inner membrane translocase subunit TIM44-2	Cg5g033970.1;Cg5g033970.2	AT2G36070.1	++++++	1&2&3	1&2&3	1&2&3	1&2&3	35	5	59.5	53.817	8.96	-0.689873
1838	57	Cg5g038120.1	DnaJ protein ERDJ3B	Cg5g038120.1;Cg5g038120.2.1;Cg5g038120.3;Cg5g038120.2	AT3G62600.1		-	-	-	1&2&3	4	1	15.9	39.095	5.93	-0.595942
1839	58	Cg5g038350.1	Probable glutamyl endopeptidase, chloroplastic	Cg5g038350.1;Cg5g038350.2;Cg5g038350.3	AT2G47390.1	++++++	1&2&3	1&2&3	1&2&3	1&2&3	13	2	17.3	106.19	6.02	-0.397587
1840	59	Cg5g041460.1	Proline iminopeptidase	Cg5g041460.1;Cg5g041460.2;Cg5g041460.3	AT3G61540.1	+	1&2&3	1&2&3	1&2&3	1&2&3	28	3	66.7	57.652	8.49	-0.0690522
1841	60	Cg6g002640.1	Mitochondrial import inner membrane translocase subunit TIM14-1	Cg6g002640.1;Cg6g002640.2	AT2G35795.1	++	-	-	-	1&2	4	1	52.2	12.576	10.6	-0.376522
1842	61	Cg6g004820.1	ATP-dependent zinc metalloprotease FTSH 8, mitochondrial	Cg6g004820.1;Cg6g004820.2.2;Cg6g004820.2;Cg6g004820.2.1	AT1G07510.1	+++++	1&2&3	1&2&3	1&2&3	1&2&3	34	5	46.4	90.72	7.56	-0.391119
1843	62	Cg6g006990.1	DnaJ homolog subfamily B member 13	Cg6g006990.1;Cs6g08470.1;Ciclev10012139m;Ciclev10012498m;Cs5g04370.1;Ciclev10020899m;Cg5g003620.3;Cg5g003620.2;Cg5g003620.1	AT3G08910.1		2&3	1&2&3	1	-	4	2	16.8	37.436	9.31	-0.6
1844	63	Cg6g011640.1	Aspartic proteinase nepenthesin-2	Cg6g011640.1	AT5G56940.1	+++++	-	-	2&3	1&2&3	4	1	38.9	14.534	10.19	-0.544275
1845	64	Cg6g011910.10	OTU-like cysteine protease family protein	Cg6g011910.10;Cg6g011910.1;Cs6g11270.7;Ciclev10012942m;Cs6g11270.6;Cs6g11270.5;Cs6g11270.4;Cs6g11270.3;Cs6g11270.2;Cs6g11270.1;Ciclev10012675m;Ciclev10012671m;Cg6g011910.7;Cg6g011910.6;Cg6g011910.5;Cg6g011910.4;Cg6g011910.3;Cg6g011910.2;Cg6g011910.7.2;Cg6g011910.7.1;Cs6g11270.8;Cg6g011910.9;Cg6g011910.8	AT3G22260.6		1&2&3	1&2	2	-	3	3	22.9	17.918	5.96	-0.755414
1846	65	Cg6g014010.1	Syntaxin-121	Cg6g014010.1;Cs6g13590.1;Ciclev10012164m	AT3G11820.2		1&2&3	-	-	-	3	3	12.2	33.92	8.42	-0.680198
1847	66	Cg6g015130.1	Sorting nexin 1	Cg6g015130.1;Cs6g14260.1;Ciclev10013553m;Cg6g015130.2;Cg6g015130.3;Cg6g015130.4	AT5G06140.1	+++	1&2	-	-	-	3	3	9.5	45.997	7.66	-0.568329
1848	67	Cg6g023640.2	Peptidyl-prolyl cis-trans isomerase FKBP62	Cg6g023640.2;Cs6g20400.1;Ciclev10012224m;Cg6g023640.1;Cg6g023640.3	AT3G28480.1		2	1&2&3	-	-	2	2	9.8	28.759	5.81	0.0231373
1849	68	Cg7g001020.1	Probable signal peptidase complex subunit 2	Cg7g001020.1;Cs7g31540.1;Ciclev10032786m	AT2G39960.1		1&2&3	1&2&3	1&3	1&2&3	5	5	30.4	21.774	9.03	-0.0505155
1850	69	Cg7g002310.2	Sorting and assembly machinery component 50 homolog	Cg7g002310.2;Cg7g002310.1	AT5G05520.1	+	-	-	1&2&3	1&2&3	28	2	59.6	59.021	5.66	-0.392453
1851	70	Cg7g006610.1	Endoplasmic reticulum metallopeptidase 1	Cg7g006610.1	AT5G20660.1		1&2&3	1&2&3	1&2&3	1&2&3	9	2	11.6	100.35	6.47	0.131311
1852	71	Cg7g007030.1	Endoplasmic reticulum metallopeptidase 1	Cg7g007030.1	AT5G20660.1		-	-	1&2&3	-	4	1	5.9	101.05	6.76	0.145572
1853	72	Cg7g011590.1	Calnexin homolog 1	Cg7g011590.1	AT5G61790.1		1&2&3	1&2&3	1&2&3	1&2&3	27	2	50.9	61.025	4.72	-0.692751
1854	73	Cg7g013720.1	Sacsin	Cg7g013720.1;Cg7g013720.2	AT5G23200.1	+++	1&2&3	1&2&3	1&2&3	1&2&3	16	6	49.1	44.921	7.62	-0.473434
1855	74	Cg7g017170.1	Probable signal peptidase complex subunit 1	Cg7g017170.1	AT1G67440.2	+++++	-	-	-	1&2&3	20	1	49.9	55.376	7.28	-0.496524
1856	75	Cg8g004810.1	Presequence protease 2, chloroplastic/mitochondrial	Cg8g004810.1;Cg8g004810.2;Ciclev10027834m;Cs8g05720.1;Ciclev10029929m;Cg8g004880.1;Ciclev10030315m;Cs8g05640.1	AT1G49630.3	++++	1&2&3	1&2&3	1&2&3	1&2&3	84	0	79.1	121.4	5.43	-0.32671
1857	76	Cg8g010370.1	Peptidyl-prolyl cis-trans isomerase CYP19-3	Cg8g010370.1;Ciclev10022535m;Cs8g12840.1	AT3G56070.2		1&2&3	1&2&3	1&2&3	1&2&3	13	11	82.8	18.94	8.88	-0.321839
1858	77	Cg8g011960.2	Ubiquitin carboxyl-terminal hydrolase 13	Cg8g011960.2;Cs8g14070.2;Cs8g14070.1;Ciclev10027710m;Ciclev10027709m;Cg8g011960.1	AT3G11910.3		1&2&3	1&2&3	1	-	10	5	11	128.12	5.45	-0.635655
1859	78	Cg8g021540.1	E3 UFM1-protein ligase 1 homolog	Cg8g021540.1;Cs8g17760.5;Cs8g17760.3;Cs8g17760.4;Cs8g17760.2;Ciclev10027870m;Cs8g17760.1;Ciclev10027829m	AT3G46220.1		1&2&3	1&2&3	1	-	2	2	4	88.377	5.53	-0.298752
1860	79	Cg8g022260.1	17.6 kDa class I heat shock protein 3	Cg8g022260.1	AT1G53540.1		1&2&3	-	1&2&3	1&2&3	13	1	74.7	17.941	6.77	-0.71519
1861	80	Cg8g023420.1	18.2 kDa class I heat shock protein	Cg8g023420.1	AT1G07400.1		2	-	1&2&3	-	11	1	58.6	18.457	5.79	-0.611111
1862	81	Cg8g023450.1	17.5 kDa class I heat shock protein	Cg8g023450.1	AT1G07400.1		1&3	1&2&3	1&2&3	2	13	1	57.7	17.055	5.5	-0.597315
1863	82	Cg8g023500.1	Mitochondrial import inner membrane translocase subunit TIM10	Cg8g023500.1;Ciclev10029755m;Cs8g19600.1	AT2G29530.2	+	1&2&3	1&2&3	1&2&3	1&2&3	7	2	82.1	9.5328	5.36	-0.565476
1864	83	Cg9g001690.1	Importin subunit alpha-2	Cg9g001690.1;Cs9g02690.2;Cs9g02690.1;Cs3g15350.2;Cs9g01930.2;Cg9g000910.1;Cs9g01930.1;Cg3g011430.1;Cs6g06820.1;Cs6g06820.2;Cs6g06820.3;Cs3g11190.1;Cg3g011410.1;Cs3g11140.1;orange1.1t04094.1;Cg3g011560.1;Cs3g11020.1;Cg3g011490.1;Cg3g011530.1;Cs3g13060.1;Cg3g011570.1;Cg3g011540.1;Cg3g011450.1;Cs3g11210.1;orange1.1t04084.1	AT4G16143.2		1&2&3	1&2&3	1&2&3	1&2&3	13	6	34.2	58.664	5.07	-0.26015
1865	84	Cg9g005390.1	Heat shock 70 kDa protein 8	Cg9g005390.1	AT2G32120.2		1&2&3	1&2&3	-	3	8	1	13.5	90.52	5.17	0.0744861
1866	85	Cg9g006350.1	Transmembrane emp24 domain-containing protein p24beta3	Cg9g006350.1;Ciclev10005664m;Cs9g07700.1	AT3G22845.1	+	1&2&3	1&2&3	1&2&3	1&2&3	3	3	14.4	24.625	7.82	-0.249767
1867	86	Cg9g023970.1	Heat shock 22 kDa protein, mitochondrial	Cg9g023970.1	AT4G25200.1	+++++	1&2&3	1&2&3	1&2&3	1&2&3	14	6	52.7	23.29	5.65	-0.66715
1868	87	Cg9g026960.1	Tripeptidyl-peptidase 2	Cg9g026960.1	AT4G20850.1		1&2&3	1&2&3	1&2	1&2	15	1	12.8	144.24	5.64	-0.341997
1869	88	Cg9g027140.1	Short-chain dehydrogenase TIC 32, chloroplastic	Cg9g027140.1;Ciclev10006817m;Cg5g012790.1;orange1.1t01338.1;orange1.1t01342.1;Cs9g19470.1;Ciclev10006489m;Cs9g17650.1;Cg9g027140.2;Cs9g19450.1;Cg5g012710.1	AT4G23420.2	++++	-	-	-	1&2&3	2	1	13.1	35.62	9.13	-0.165854
1870	89	CgUng007020.1	Outer envelope protein 64, mitochondrial	CgUng007020.1;orange1.1t03371.1	AT5G09420.1	++	1&2&3	1&2&3	1&2&3	1&2&3	24	9	52.1	66.665	9.38	-0.151901
1871	90	Ciclev10000016m	E3 ubiquitin-protein ligase listerin	Ciclev10000016m;Ciclev10000015m;Cs2g09130.6;Cs2g09130.5;Cs2g09130.4;Cs2g09130.3;Cs2g09130.2;Cs2g09130.1;Cg1g022450.2;Cg1g022450.1	AT5G58410.2	++	1&2&3	-	-	-	2	2	0.9	200.94	5.66	0.0184049
1872	91	Ciclev10000024m	UDP-glucose:glycoprotein glucosyltransferases	Ciclev10000024m;Cg3g002720.1;Cs3g03840.1;Cg3g002720.2	AT1G71220.1		1&2&3	1&2&3	-	1&2&3	9	9	6	185.93	5.59	-0.223755
1873	92	Ciclev10000120m	lon protease 1	Ciclev10000120m	AT5G26860.1	+	1&2&3	1&2&3	1&2&3	1&2&3	61	8	62.4	115.33	5.73	-0.313135
1874	93	Ciclev10000149m	Exportin-7	Ciclev10000149m;Cg3g003080.1;Cs3g06410.2;Cs3g06410.1	AT5G06120.9	+	1&2&3	1&2&3	-	-	2	2	3.8	112.86	6.18	0.059799
1875	94	Ciclev10000502m	Mitochondrial HSO70 2	Ciclev10000502m;Cg3g001260.1	AT5G09590.1	++++++	1&2&3	1&2&3	1&2&3	1&2&3	38	0	56.8	72.63	5.89	-0.286982
1876	95	Ciclev10001054m	Granulin repeat cysteine protease family protein	Ciclev10001054m;Cs3g23180.2;Cs3g23180.1;Cg3g020990.1	AT1G47128.1		1&2&3	1&2&3	1&2&3	1&2&3	5	5	11.3	51.423	5.23	-0.423718
1877	96	Ciclev10001109m	DNAJ heat shock family protein	Ciclev10001109m;Cg3g014440.1;Cs3g17640.1;Ciclev10001008m;Cs3g17640.2	AT1G28210.1	++++++	1&2&3	1&2&3	1&2&3	1&2&3	9	9	24	50.223	8.75	-0.496476
1878	97	Ciclev10001124m	Clathrin adaptor complexes medium subunit family protein	Ciclev10001124m;Cs3g17320.1;Cg3g014100.1	AT4G24550.2	+	1&2	1&2	-	-	5	5	14.6	50.677	7.69	-0.122173
1879	98	Ciclev10001298m	Calreticulin 1a	Ciclev10001298m;Ciclev10001632m	AT1G56340.1		1&2&3	1&2&3	1&2&3	1&2&3	23	4	62.7	47.82	4.39	-1.05359
1880	99	Ciclev10002128m	20S proteasome alpha subunit F2	Ciclev10002128m;Cs3g25060.2;Cs3g25060.1;Ciclev10002110m;Cg3g023000.1	AT1G47250.1		1&2&3	1&2&3	1	1&2	7	7	33.1	29.73	5.16	-0.262182
1881	100	Ciclev10002309m	Chaperone DnaJ-domain superfamily protein	Ciclev10002309m;Ciclev10002543m;Ciclev10002380m	AT4G07990.1	+	-	3	1&2&3	-	6	1	22.8	28.819	9.55	-1.36183
1882	101	Ciclev10002346m	Cystatin B	Ciclev10002346m	AT3G12490.2		1&2&3	1&2&3	1&2&3	1&2&3	12	2	65.5	26.375	5.81	-0.337447
1883	102	Ciclev10002416m	E3 ubiquitin-protein ligase	Ciclev10002416m	AT1G78170.1		2	1&2&3	-	-	1	1	5.9	24.67	8.06	-0.796818
1884	103	Ciclev10002515m	Proteasome beta subunit C1	Ciclev10002515m;Cg3g016790.1;Ciclev10002609m;Cs3g19910.1	AT1G21720.1		1&2&3	1&2&3	2&3	3	5	5	44.1	22.782	5.29	-0.0823529
1885	104	Ciclev10002598m	RING finger protein 170	Ciclev10002598m;Cs3g22820.2;Cs3g22820.1;Cg3g020600.1	AT1G72175.1		1&3	2	-	-	2	2	11.2	20.922	8.04	0.33369
1886	105	Ciclev10002702m	Signal peptidase subunit	Ciclev10002702m;Cg3g010650.2;Cg3g010650.1;Cs3g10540.1;Cs3g13460.1;Ciclev10002705m	AT5G27430.1		1&2&3	1&2&3	3	1	2	1	10.2	19.109	8.69	-0.137126
1887	106	Ciclev10002870m	Proteinase inhibitor, propeptide	Ciclev10002870m;Cg3g019430.1;Cs3g22360.1;Ciclev10007132m;Cg9g017420.1	AT1G71950.1		1&2	3	-	-	3	3	27.7	13.052	6.05	-0.214286
1888	107	Ciclev10003341m	Heat shock protein 70 (Hsp 70) family protein	Ciclev10003341m;Cs3g14490.1;orange1.1t04898.1;Cs3g14480.1;Ciclev10003511m;Cg2g031700.1	AT5G28540.1		1	1&2	2	-	5	1	13.1	55.974	7.72	-0.347211
1889	108	Ciclev10003424m	ATP-dependent Clp protease proteolytic subunit 1	Ciclev10003424m	ATCG00670.1		-	-	-	1&2&3	2	2	32.4	8.4344	4.6	-0.163514
1890	109	Ciclev10003868m	Ubiquitin-activating enzyme E1	Ciclev10003868m;orange1.1t01146.1;Cg9g019010.2;Cg9g019010.1;Cg9g019010.3	AT5G37530.1	+	3	1&3	1&2&3	-	5	5	13.5	45.966	6.33	-0.0228916
1891	110	Ciclev10004239m	26S proteasome regulatory complex, non-ATPase subcomplex, Rpn2/Psmd1 subunit	Ciclev10004239m;orange1.1t03287.1;Cg9g012550.1;orange1.1t03287.3;orange1.1t03287.2	AT2G32730.1		1&2&3	1&2&3	1&2	2&3	16	16	22.6	109.41	5.18	-0.177767
1892	111	Ciclev10005480m	Cysteine proteinases superfamily protein	Ciclev10005480m;Ciclev10005351m	AT3G57810.4	++	1&2&3	1&2&3	1&2&3	-	9	1	34.4	33.849	8.18	-0.184244
1893	112	Ciclev10005532m	Rhomboid-like 2	Ciclev10005532m;Cg9g026460.2;Ciclev10005384m;Cg9g026460.1;Cs9g16970.1;Ciclev10005832m;Ciclev10005816m;Cg9g026460.2.2;Cg9g026460.2.1;Cg5g009880.2.2;Cg5g009880.2.1;Cg5g009880.2;Cs5g10430.1;Cg5g009880.1	AT1G63120.1		1&2&3	1&3	-	-	4	3	10.8	32.736	9.65	0.432323
1894	113	Ciclev10006291m	Translocase of outer membrane 22-V	Ciclev10006291m;Cg9g009550.1	AT5G43970.1	+++	1&2&3	1&2&3	1&2&3	1&2&3	5	5	58.3	11.215	9.75	-0.201942
1895	114	Ciclev10007276m	Trafficking protein particle complex II-specific subunit 120 homolog	Ciclev10007276m;Cs7g05950.1;Cg4g001780.1	AT5G11040.1		1	-	1&2	2	3	3	3.2	130.21	6.13	-0.0492037
1896	115	Ciclev10007417m	Aminopeptidase M1	Ciclev10007417m;Ciclev10007415m;Ciclev10007414m;Cg4g019250.1	AT4G33090.1		1&2&3	1&2&3	1	2	21	1	26.3	98.43	5.37	-0.177434
1897	116	Ciclev10007768m	Inter-alpha-trypsin inhibitor heavy chain-like protein	Ciclev10007768m;Cg4g017680.2;Cs4g07220.2;Ciclev10007546m;Cg4g017680.1;Cs4g07220.1;Cg4g017680.2.2;Cg4g017680.2.1	AT1G19110.1	+	1&2&3	1&2&3	-	-	3	3	7	67.872	6.36	-0.112235
1898	117	Ciclev10007834m	Cytosol aminopeptidase family protein	Ciclev10007834m	AT4G30920.1	+	-	1&2&3	1&2&3	-	28	1	56.4	60.836	7	0.107204
1899	118	Ciclev10008231m	Ubiquitin carboxyl-terminal hydrolase family protein	Ciclev10008231m;Cs4g06420.2;Cs4g06420.1;Cg4g018500.1	AT5G21970.2	+++	1&3	1&2&3	1&2&3	1&2&3	10	10	22.3	53.945	8.05	-0.570742
1900	119	Ciclev10008339m	E3 ubiquitin-protein ligase HERC2	Ciclev10008339m;Cs4g19400.2;Cs4g19400.1;Ciclev10008071m;Cg4g004170.1	AT5G11580.1	+	1&2&3	1&2&3	1&2&3	2	7	7	24	47.444	5.25	-0.221198
1901	120	Ciclev10008479m	Ubiquitin-associated (UBA)/TS-N domain-containing protein	Ciclev10008479m;Cg4g019970.2;Cs4g05000.1;Ciclev10007887m;Cg4g019970.1	AT2G12550.1		1&2	1&2&3	-	-	2	2	4.2	46.102	6.51	-0.41956
1902	121	Ciclev10008535m	Clathrin interactor EPSIN 1	Ciclev10008535m;Ciclev10008534m;Cs4g18900.6;Cs4g18900.3;Ciclev10008057m;Cs4g18900.7;Cs4g18900.4;Cs4g18900.5;Cs4g18900.2;Cs4g18900.1;Ciclev10007890m;Ciclev10007889m;Ciclev10007888m;Cg4g004700.1	AT5G11710.3	+	1&2&3	1&2&3	1&2	-	1	1	3.8	44.009	6.36	-0.65995
1903	122	Ciclev10008740m	COP9 signalosome 5A	Ciclev10008740m;Ciclev10008736m;Cs7g07310.1;Cg4g000520.1;Ciclev10008859m	AT1G22920.1		1&2&3	2	-	-	2	2	6.1	40.227	4.99	-0.426389
1904	123	Ciclev10009281m	Chaperonin 20	Ciclev10009281m;Ciclev10009278m;Cg4g017870.2;Cg4g017870.1;Ciclev10009416m;Ciclev10009765m	AT5G20720.4	+	1&2&3	1&2&3	1&2&3	1&2&3	9	2	47.6	26.462	8.89	-0.0781746
1905	124	Ciclev10009418m	Translocase inner membrane subunit 17-2	Ciclev10009418m;Cg4g004490.1;Cs4g19090.1	AT2G37410.2	+	1&2&3	1&2&3	1&2&3	1&2&3	4	3	19.4	22.934	5.04	-0.0869369
1906	125	Ciclev10009483m	Mitochondrial import inner membrane translocase subunit Tim17/Tim22/Tim23 family protein	Ciclev10009483m;Cg4g013110.1;Cs4g09390.1	AT4G26670.1	+	1&2&3	-	-	-	1	1	5.3	21.511	9.19	0.00240385
1907	126	Ciclev10009495m	OTU-like cysteine protease family protein	Ciclev10009495m;Ciclev10009488m;Ciclev10009486m;Cg4g012100.4;Cg4g012100.3;Cg4g012100.2;Cg4g012100.1;Cg4g012100.5;Cg4g012090.1;Cs4g10620.1;Cs4g11050.1;Cs4g11030.1	AT1G50670.3		1	2&3	-	-	2	2	11.6	23.325	5.31	-0.382609
1908	127	Ciclev10009756m	17.6 kDa class II heat shock protein	Ciclev10009756m;Cg4g019170.1	AT5G12020.1		-	-	1&2&3	1&2&3	6	2	51.9	17.809	5.55	-0.460625
1909	128	Ciclev10010146m	Insulinase (Peptidase family M16) protein	Ciclev10010146m;Cg5g017370.1;Cs4g13390.1;Cg5g017370.2	AT5G56730.1	+	1&2&3	1&2&3	1&2&3	1&2&3	22	22	24.3	113.13	6.49	-0.1989
1910	129	Ciclev10010944m	Ubiquitin-specific protease 12	Ciclev10010944m;Ciclev10010943m;Cs6g13160.2;Cs6g13160.3;Cs6g13160.1;Cs6g13160.5;Ciclev10011086m;Cg6g013580.1;Cs6g13160.4	AT5G06600.2		1&2&3	1&2&3	1&3	1&3	16	11	17.8	130.97	5.54	-0.63417
1911	130	Ciclev10011093m	Heat shock protein 70 (Hsp 70) family protein	Ciclev10011093m;Cs6g11260.1;Ciclev10011017m;Cg6g011900.1;Cs6g11260.2	AT4G16660.1		1&2&3	1&2&3	1	1&2&3	10	10	15.4	90.565	5.5	-0.374476
1912	131	Ciclev10011450m	TCP-1/cpn60 chaperonin family protein	Ciclev10011450m;Cg6g019690.1;Cs6g18810.2;Cs6g18810.3;Cs6g18810.1	AT3G02530.1	+	1&2&3	1&2&3	1&2&3	3	7	7	14.6	58.985	6.08	-0.162243
1913	132	Ciclev10011465m	MPPBETA Insulinase (Peptidase family M16) protein	Ciclev10011465m	AT3G02090.1	++++++	-	1&2&3	-	-	35	1	71.1	58.856	6.26	-0.293774
1914	133	Ciclev10011722m	E3 ubiquitin-protein ligase HERC2	Ciclev10011722m;Cg6g012280.1	AT5G60870.1	++++++	1&2&3	1&2&3	1&2&3	1&2&3	7	1	24	47.415	6.27	-0.124215
1915	134	Ciclev10012451m	DNAJ heat shock N-terminal domain-containing protein	Ciclev10012451m;Ciclev10012448m;Cg6g013850.3;Cg6g013850.2;Cg6g013850.1	AT5G06410.1	++++	1&2&3	1&2&3	1&2&3	1&2&3	11	2	39.2	31.92	7.53	-0.658974
1916	135	Ciclev10012700m	Vesicle transport v-SNARE family protein	Ciclev10012700m;Cg6g025250.1	AT3G29100.3		1&2&3	1&2&3	1&2	2&3	5	1	33	24.825	9.41	-0.366516
1917	136	Ciclev10012770m	Biotin/lipoate A/B protein ligase family	Ciclev10012770m;Ciclev10012765m;Cg6g025050.6;Cg6g025050.4;Cg6g025050.3;Ciclev10012474m;Cg6g025050.5;Cg6g025050.1;Cg6g025050.6.4;Cs6g21440.2;Cs6g21440.1;Cg6g025050.2;Cg6g025050.2.5;Cg6g025050.2.3;Cg6g025050.2.2;Cg6g025050.2.1	AT3G29010.3		2&3	1&2&3	1&2&3	1&2&3	6	6	35.9	23.743	5.73	-0.331579
1918	137	Ciclev10012933m	Peptidase S24/S26A/S26B/S26C family protein	Ciclev10012933m;Ciclev10012931m;Cg6g018170.1;Ciclev10013002m;Cs6g17310.1	AT3G08980.4	++	-	-	1&2	1&2&3	4	2	34.1	19.099	9.16	-0.214118
1919	138	Ciclev10013041m	Ubiquitin E2 variant 1D-4	Ciclev10013041m;Cg6g014820.1;Ciclev10012997m;Cg6g014820.2	AT3G52560.1		-	-	-	2&3	3	1	28.8	16.631	6.2	-0.586986
1920	139	Ciclev10013053m	HSP20-like chaperones superfamily protein	Ciclev10013053m;Cg6g018250.1;Cs6g17370.1	AT5G37670.1	++++	-	-	1&2	1&2&3	5	5	40.3	16.326	6.92	-0.4875
1921	140	Ciclev10014018m	Proteasome component ECM29	Ciclev10014018m;Ciclev10014048m;Cg2g005310.3;Cg2g005310.1;Cg2g005310.2;Cg2g005360.1;Ciclev10014041m;Ciclev10014037m;Cs2g29370.1;orange1.1t05042.1;Ciclev10014115m;orange1.1t05045.1	AT2G26780.2		1&3	3	-	-	4	4	2.6	200.69	6.04	0.0721916
1922	141	Ciclev10014210m	26S proteasome regulatory subunit S2 1A	Ciclev10014210m;Cg2g008040.1;Ciclev10014229m;Cs2g26660.1;Cs2g26660.2	AT2G20580.1		1&2&3	1&2&3	1&2&3	1&2&3	24	24	37	97.816	5.03	-0.0497194
1923	142	Ciclev10014401m	Prolyl oligopeptidase family protein	Ciclev10014401m;Ciclev10014380m	AT1G50380.2	++++	1&2&3	1&2&3	1&2&3	1&2&3	29	5	50.6	82.335	5.51	-0.320439
1924	143	Ciclev10014473m	Metalloprotease M41 FTSH	Ciclev10014473m;Ciclev10014471m;Cg2g009050.1;Cs2g15180.1;Cg6g024950.1;Cs6g21340.1;Cg2g009020.1;Ciclev10017239m;Cs2g15190.1	AT2G30950.4	+	1	2&3	3	1&2&3	9	6	18.6	74.555	6.34	-0.0939481
1925	144	Ciclev10014700m	DegP protease 10	Ciclev10014700m	AT5G36950.1	+++++	1&2&3	1&2&3	-	-	16	1	33.4	65.389	8.59	-0.147458
1926	145	Ciclev10014743m	Protein transport protein sec31	Ciclev10014743m	AT5G14540.1		3	1&2&3	-	-	4	2	7	62.118	5.93	-0.785714
1927	146	Ciclev10014835m	TCP-1/cpn60 chaperonin family protein	Ciclev10014835m;Cs2g26770.1;Ciclev10014780m;Cg2g007870.1;Ciclev10014771m;Cs2g26770.2;Ciclev10015495m	AT3G11830.1		1&2&3	1&2&3	1&2&3	2&3	9	9	21.5	58.598	6.39	-0.122407
1928	147	Ciclev10014941m	Aspartic proteinase A1	Ciclev10014941m	AT1G11910.1		1&2&3	1&2&3	1&2&3	1&2&3	10	3	23.7	55.759	5.63	-0.0706226
1929	148	Ciclev10015078m	Aminopeptidase	Ciclev10015078m;Ciclev10015077m;Ciclev10015075m;Ciclev10015074m;Cg2g009640.4;Cg2g009640.3;Cg2g009640.2;Cg2g009640.1;Cs2g14630.2;Cs2g14630.1;Ciclev10015777m;Cg2g009640.6;Cg2g009640.5	AT3G19340.1		1&2&3	1&2&3	1&2&3	1&2&3	9	9	25.7	56.15	5.76	-0.284886
1930	149	Ciclev10015130m	Mitochondrial HSO70 2	Ciclev10015130m;Cs2g22350.1;Cg2g014850.1	AT5G09590.1		1&3	1&2&3	1&2&3	-	4	4	11	51.91	8.71	-0.0600849
1931	150	Ciclev10015983m	Signal peptide peptidase	Ciclev10015983m;Ciclev10015833m;Cg2g004890.1	AT2G03120.1		1&2&3	1&2&3	1&2	1&2&3	4	1	14.2	35.131	8.98	0.589873
1932	151	Ciclev10016127m	Coatomer epsilon subunit	Ciclev10016127m;Cs2g10360.1;Cg2g038520.1;Cs2g10360.2	AT1G30630.1	+	1&2&3	1&2&3	-	3	7	7	37.3	32.332	5.07	-0.171233
1933	152	Ciclev10016269m	Syntaxin	Ciclev10016269m;Cs2g14830.2;Cs2g14830.1;Cg2g009400.1	AT5G46860.1	+	1&2&3	1&2&3	1&2	1&3	6	6	29.9	29.624	5.58	-0.325
1934	153	Ciclev10016364m	Gamma-soluble NSF attachment protein	Ciclev10016364m;Cs2g10420.1;Ciclev10016110m;Cg2g038430.1;Cs2g10420.2	AT4G20410.1	+	1&3	1	2	3	4	4	16.1	28.5	5.55	-0.480315
1935	154	Ciclev10016379m	20S proteasome beta subunit PBB2	Ciclev10016379m;Cs2g27000.1;Ciclev10016241m;Cg2g007680.1;Cs2g27000.2;Cs7g09690.2;Cs7g09690.1;Ciclev10032380m;Cg7g018220.1	AT5G40580.2	+++	1&2&3	1&2&3	1&2&3	-	2	2	7.6	27.081	6.75	-0.0756
1936	155	Ciclev10016988m	Syntaxin 7	Ciclev10016988m;CgUng000940.2;CgUng000940.1;Cs7g24200.1;CgUng000940.3;Ciclev10021929m;Ciclev10021919m;CgUng000940.4;CgUng000940.5;Cs5g25180.1;Ciclev10021522m	AT5G46860.1	++	1&2&3	1&2&3	1&2&3	3	2	1	14.4	18.519	9.39	-0.567665
1937	156	Ciclev10017047m	Glycine cleavage system H protein	Ciclev10017047m	AT2G35120.1	++++++	1&2&3	1&2&3	1&2&3	1&2&3	9	4	63.9	16.922	5.05	-0.263226
1938	157	Ciclev10017203m	Ubiquitin-conjugating enzyme 36	Ciclev10017203m;Cs2g15560.1;Ciclev10017059m;Cg2g008670.1;Cg2g008670.2;Cs2g15560.2	AT1G16890.2		1&3	-	-	-	3	1	22.5	13.664	5.64	-0.266667
1939	158	Ciclev10017287m	Cystatin B	Ciclev10017287m;Ciclev10017286m;Ciclev10017285m;Ciclev10017284m;Cs2g29230.4;Cs2g29230.3;Cs2g29230.2;Cs2g29230.1;Cg2g005510.1	AT3G12490.1		1&2&3	1&2&3	1&2&3	-	6	6	78	11.178	6.73	-0.433
1940	159	Ciclev10017644m	Peptidyl-prolyl cis-trans isomerase	Ciclev10017644m	AT5G19370.1	++++	1&2&3	1&2&3	1	-	10	4	46.9	25.152	8.99	-0.213393
1941	160	Ciclev10018764m	Exportin 1A	Ciclev10018764m;Cg5g029180.2;Cg5g029180.1;Cs5g24810.2;Cs5g24810.1;Ciclev10018960m	AT5G17020.2		1&2&3	1&2&3	2	1&2&3	10	10	11.2	105.53	5.78	0.00625
1942	161	Ciclev10018769m	Heat shock protein 101	Ciclev10018769m;Ciclev10018768m;Ciclev10018766m;Ciclev10018765m;Cg5g011170.1;Cs5g11720.5;Cs5g11720.2;Cs5g11720.4;orange1.1t04448.1;Cg5g011180.1	AT1G74310.1		2&3	1&2&3	1&2	1&2&3	57	1	61.9	101.28	5.82	-0.354555
1943	162	Ciclev10018808m	Peptidase M1 family protein	Ciclev10018808m	AT1G63770.6		-	2&3	2&3	-	37	2	51.5	98.66	5.72	-0.285486
1944	163	Ciclev10018825m	lon protease 2	Ciclev10018825m;Cs5g07380.1;Ciclev10018797m;Cg5g006990.1;Cs5g07380.2	AT5G47040.1		1&2	1&3	1&3	2	5	5	6.7	95.499	7.05	-0.229316
1945	164	Ciclev10018865m	Prolyl oligopeptidase family protein	Ciclev10018865m;Cs5g20950.2;Ciclev10019119m;Cs5g20950.3;Cs5g20950.1;Cs5g20950.5;Cs5g20950.4;Cs5g20950.7;Ciclev10019172m;Cs5g20950.6;Cs3g03340.1;Cg4g005730.1;Cs3g03340.2	AT2G47390.1		1&2&3	1&2&3	1	-	17	15	29.6	92.841	5.92	-0.319421
1946	165	Ciclev10019095m	Heat shock protein 90.1	Ciclev10019095m	AT5G52640.1		1&2&3	1&2&3	1&2&3	1&2&3	43	2	53.1	80.696	4.97	-0.621368
1947	166	Ciclev10019167m	ATP-dependent Clp protease	Ciclev10019167m;Cg5g023540.1;Cs5g18550.1;Cs5g18540.1	AT1G33360.1	+++++	1&2&3	1&2&3	1&2&3	1&2&3	17	12	27.4	72.062	8.68	-0.354815
1948	167	Ciclev10019488m	CLP protease regulatory subunit X	Ciclev10019488m;Cg5g018240.1;Ciclev10019480m;Cg5g018240.2;orange1.1t02727.1	AT5G53350.1	+++++	1&2&3	1&2&3	1&2&3	1&2&3	15	11	30	61.577	6.31	-0.211344
1949	168	Ciclev10019496m	Alg9-like mannosyltransferase family	Ciclev10019496m	AT1G16900.1	++	-	1&2&3	-	-	1	1	2.1	65.083	9	0.190368
1950	169	Ciclev10020194m	Homolog of yeast oxidase assembly 1 (OXA1)	Ciclev10020194m;Cg5g001360.1	AT5G62050.1	+++++	1&2	1&2&3	2	2	8	1	25.2	48.242	9.53	-0.0178899
1951	170	Ciclev10020245m	ATP-dependent caseinolytic (Clp) protease/crotonase family protein	Ciclev10020245m;Cs1g03600.1;Ciclev10020550m	AT3G60510.1		1&2&3	1&2&3	1&2&3	1&2&3	16	3	52	47.761	5.57	-0.234965
1952	171	Ciclev10020364m	ATP-dependent caseinolytic (Clp) protease/crotonase family protein	Ciclev10020364m;Ciclev10019636m	AT4G16800.1		1&2&3	1&2&3	1&2&3	1&2&3	10	4	34.8	45.072	9.29	-0.338647
1953	172	Ciclev10020617m	HSP70-interacting protein 1	Ciclev10020617m;Ciclev10020471m;Ciclev10021227m;Ciclev10020686m;Ciclev10021844m	AT3G17880.1		1&2&3	1&2&3	1	3	10	1	36.4	41.579	4.93	-0.72533
1954	173	Ciclev10020781m	Cysteine proteinases superfamily protein	Ciclev10020781m;Cs5g06570.1;Cg5g006110.1	AT5G50260.1		1&2&3	1&2&3	3	1	9	9	35.6	39.976	6.5	-0.498056
1955	174	Ciclev10020902m	E3 ubiquitin-protein ligase CIP8	Ciclev10020902m	AT3G19950.3		-	1&2&3	-	-	2	1	10.6	37.468	4.44	-0.628857
1956	175	Ciclev10021018m	UBX domain-containing protein	Ciclev10021018m;Cs5g01690.1;Ciclev10020047m;Cg5g000720.1	AT4G10790.1		1&3	1	1	-	1	1	3.8	36.69	4.92	-0.178107
1957	176	Ciclev10021331m	Protein-l-isoaspartate methyltransferase 1	Ciclev10021331m;Ciclev10022197m;Cs5g06460.1;Cg5g006020.1	AT3G48330.4	+++	2&3	3	1&3	-	7	7	33.7	33.144	7.21	-0.0735974
1958	177	Ciclev10021829m	Probable mitochondrial import inner membrane translocase subunit TIM21	Ciclev10021829m;Cg5g044160.3;Cs1g03450.1;Ciclev10021461m;Cg5g044160.1;Cs1g03450.2;Cg5g044160.2;Ciclev10022261m;Cg5g044160.5;Cg5g044160.4	AT4G00026.1	++	1&2&3	1&2&3	1&2&3	1&2&3	10	10	36.5	28.256	9.27	-0.448413
1959	178	Ciclev10021928m	Vesicle associated protein	Ciclev10021928m;orange1.1t00196.1;Cg5g043740.1	AT2G45140.1		1&2&3	1&2&3	1&2&3	1&2&3	8	6	33.3	26.965	8.21	-0.352675
1960	179	Ciclev10021970m	Double Clp-N motif protein	Ciclev10021970m;Cs5g09700.2;Cg5g009130.2;Cs5g09700.1;Cg5g009130.1	AT4G12060.1	+	-	-	-	2&3	2	2	13.4	26.045	9.37	-0.291213
1961	180	Ciclev10021997m	Peptidyl-prolyl cis-trans isomerase	Ciclev10021997m;Ciclev10021993m;orange1.1t01793.2;Ciclev10021694m;Cg5g039470.1;orange1.1t01793.1;Ciclev10021693m;Ciclev10021681m	AT3G62030.3	+	1&2	-	1&2	1&2	3	2	13.9	25.688	8.7	-0.108017
1962	181	Ciclev10022024m	Heat shock protein 21	Ciclev10022024m	AT4G27670.1	+	1&2&3	1&2&3	1&2&3	1&2&3	21	6	71.7	25.648	7.75	-0.56309
1963	182	Ciclev10022297m	Mitochondrial import inner membrane translocase subunit Tim17/Tim22/Tim23 family protein	Ciclev10022297m	AT5G63000.1	+	1&2&3	1&2&3	1&2&3	1&2&3	8	5	33.8	21.406	9.73	-0.0617647
1964	183	Ciclev10022300m	HSP20-like chaperones superfamily protein	Ciclev10022300m	AT4G10250.1		1&2&3	-	-	1	10	2	48.8	23.255	6.02	-0.548768
1965	184	Ciclev10022360m	Peptidase S24/S26A/S26B/S26C family protein	Ciclev10022360m;Cs5g29730.2;Cg5g033910.1;Ciclev10022539m;Cs5g29730.3;Cs5g29730.1;Cg5g033910.2	AT1G06200.1	+++++	1&2&3	1&2&3	1&2&3	1&2&3	12	12	49.5	21.983	8.77	-0.437245
1966	185	Ciclev10023083m	Heat shock factor binding protein	Ciclev10023083m;Cg5g037120.1	AT4G15802.1		1&2&3	1&2&3	2&3	-	1	1	14.6	9.7306	4.29	-0.875281
1967	186	Ciclev10023146m	Ubiquitin domain-containing protein	Ciclev10023146m;Ciclev10022935m;Ciclev10022973m;Cs5g14005.1	AT1G53400.1	+	1&2&3	1	-	1&2&3	3	3	39.2	8.8128	4.53	-0.288608
1968	187	Ciclev10023194m	Mitochondrial outer membrane translocase complex, subunit Tom7	Ciclev10023194m;Cg7g007930.1	AT5G41685.1	+++	1&2&3	1&2&3	1&2&3	1&2&3	3	2	34.7	8.0545	10	-0.186111
1969	188	Ciclev10023235m	Mitochondrial import receptor subunit TOM5 homolog	Ciclev10023235m;Ciclev10023244m	AT5G08040.1	+	1&2&3	1&2&3	1&2&3	1&2&3	4	4	64.8	6.053	6.71	0.251852
1970	189	Ciclev10024919m	Zincin-like metalloproteases family protein	Ciclev10024919m	AT5G65620.2	++	1&2&3	1&2&3	1&2&3	1&2&3	39	8	62	90.22	6.26	-0.356804
1971	190	Ciclev10025102m	Heat shock protein 70B	Ciclev10025102m;orange1.1t04990.1;orange1.1t04875.1	AT1G16030.1		1	1	1&2	-	28	6	47.1	71.727	5.35	-0.42622
1972	191	Ciclev10025114m	Heat shock protein 70B	Ciclev10025114m	AT1G16030.1		1&2&3	1&2&3	1&2&3	1&2&3	30	2	50.3	71.11	5.43	-0.404615
1973	192	Ciclev10025257m	Heat shock protein 60-3A	Ciclev10025257m	AT3G13860.1	++++++	1&2&3	1&2&3	1&2&3	2	35	3	67.2	60.859	6.19	-0.0665505
1974	193	Ciclev10025419m	Insulinase (Peptidase family M16) protein	Ciclev10025419m;Ciclev10025427m	AT1G51980.1	++++++	1&2&3	1&2&3	1&2&3	1&2&3	20	4	54.9	54.677	5.25	-0.00475248
1975	194	Ciclev10025587m	Ubiquitin-specific protease family C19-related protein	Ciclev10025587m;Cg5g012500.2;Cs1g10660.1;Ciclev10025488m;Ciclev10025486m;Cg5g012500.1;Ciclev10025461m	AT1G16860.1	++	1&3	1&2	1&2	1&2&3	5	5	17.5	48.279	9.57	-0.368736
1976	195	Ciclev10026377m	20S proteasome alpha subunit E1	Ciclev10026377m;Cs1g16580.1;Cg1g013220.1;Ciclev10009299m;Cg4g013780.1;Cs4g08670.1	AT3G14290.1		1&2&3	1&2&3	1&2&3	1&2&3	10	10	53.2	26.015	4.65	-0.234599
1977	196	Ciclev10026390m	HSP20-like chaperones superfamily protein	Ciclev10026390m	AT1G52560.1	+++++	1&2&3	1&2&3	1&2&3	1&2&3	25	5	68.9	26.743	8.89	-0.793191
1978	197	Ciclev10026531m	Proteasome alpha subunit D2	Ciclev10026531m;Cs1g25690.1;Ciclev10026339m;Cg1g001500.1;Cs8g02750.1;Ciclev10029139m;Cg8g001740.1;Cs8g02750.2	AT5G66140.1		1&2&3	1&2&3	-	-	5	5	35.7	21.918	9.19	-0.192965
1979	198	Ciclev10027174m	Putative coatomer subunit beta'-3	Ciclev10027174m;Cs1g14600.6;Cs1g14600.1;Cg1g015250.5;Cg1g015250.3;Cg1g015250.2;Cs1g14600.9;Cs1g14600.7;Cs1g14600.5;Cs1g14600.4;Cs1g14600.3;Cs1g14600.2;Cs1g14600.10;Cg1g015250.9;Cg1g015250.8;Cg1g015250.7;Cg1g015250.6;Cg1g015250.4;Cg1g015250.1;Cs1g14600.8;Cs1g14600.11;Cs1g14600.12;Cs1g14600.13	AT1G52360.3	+	1&2&3	1&2&3	1&2&3	1&2&3	20	20	27.4	105.06	5.03	-0.316254
1980	199	Ciclev10027717m	Ubiquitin-activating enzyme 1	Ciclev10027717m;Ciclev10027704m;Cs8g20660.1;Cg8g024610.1;Cs6g09050.3	AT2G30110.1		1&2&3	1&2&3	2	1&2	6	4	8.3	122.2	5.17	-0.245496
1981	200	Ciclev10027722m	Presequence protease 2	Ciclev10027722m	AT1G49630.3	++++	1&2&3	1&2&3	1&2&3	-	83	2	78.5	121.44	5.41	-0.327172
1982	201	Ciclev10027737m	Adaptor protein complex AP-2, alpha subunit	Ciclev10027737m;Cg8g018350.8;Cg8g018350.7;Cg8g018350.3.2;Cg8g018350.3.1;Cg8g018350.3;Cg8g018350.6;Cg8g018350.5;Cg8g018350.2;Cg8g018350.4;Cg8g018350.1	AT5G22780.2		1&2&3	1&2&3	1	1&2&3	17	2	19.9	113	5.97	-0.0802761
1983	202	Ciclev10027799m	Coatomer gamma-2 subunit, putative	Ciclev10027799m;Cs8g06490.2;Cg8g006760.1;Cs8g06490.1;Ciclev10027789m;Cs8g06490.3;Cg2g007650.1	AT4G34450.1		1&2&3	1&2&3	1&2&3	2&3	21	21	31.6	95.376	5.07	-0.062907
1984	203	Ciclev10027943m	Mitochondrial HSO70 2	Ciclev10027943m;Ciclev10028047m	AT5G09590.1	++++++	-	-	1&2&3	-	59	2	72.8	73.173	5.75	-0.344559
1985	204	Ciclev10027981m	Heat shock protein 70	Ciclev10027981m;Cs8g18260.1;Ciclev10033341m;Cs7g29020.1;Ciclev10030893m;Cs7g29040.1;Cg8g022140.1;Cg7g004590.1;Cs8g18240.1;Cg8g022110.1;Cg7g004500.1;Cg7g004490.1;Cg7g004470.1;Cg7g004460.1;Cg7g004440.1	AT3G12580.1		1&2&3	1&2&3	1&2&3	1&2&3	37	12	65	71.026	5.1	-0.436518
1986	205	Ciclev10028085m	Chaperonin-60alpha	Ciclev10028085m;Cg8g019780.1;Cs8g16040.1;Cs8g16040.3;Ciclev10028196m;Cs8g16040.2;Cs2g21420.1	AT2G28000.1	+	1&2&3	1&2&3	1&2&3	1&2&3	23	22	51.2	61.588	5.23	-0.0632302
1987	206	Ciclev10028606m	Translocon at the outer membrane of chloroplasts 64-V	Ciclev10028606m;Ciclev10029020m	AT5G09420.1	+++	1&2&3	1&2&3	1&2&3	1&3	16	1	57.7	43.295	9.9	-0.0106329
1988	207	Ciclev10029395m	Mitochondrial import inner membrane translocase subunit Tim17/Tim22/Tim23 family protein	Ciclev10029395m;Cg8g024620.2;Cs8g20670.1;Cg8g024620.1	AT3G10110.1	+	1&2&3	1&2&3	1&2&3	1&2&3	7	7	45	18.23	6.73	-0.0877193
1989	208	Ciclev10029445m	HSP20-like chaperones superfamily protein	Ciclev10029445m	AT1G07400.1		1&2&3	1&2&3	-	1&2&3	14	1	69.6	18.134	6.16	-0.512422
1990	209	Ciclev10029772m	Translocase of the outer mitochondrial membrane 6	Ciclev10029772m;Ciclev10029767m;Cg8g006000.2;Cg8g006000.1	AT1G49410.1	+++	1&2&3	1&2&3	1&2&3	1&2&3	5	5	51.9	6.4166	9.77	0.012963
[truncated: 1,368 more rows]
