# Supplementary material for: Isolation and comparative proteomic analysis of mitochondria from the pulp of ripening citrus fruit
Source: Hortic Res. 2021 Feb 1;8:31. doi: 10.1038/s41438-021-00470-w (PMC7848011; doi:10.1038/s41438-021-00470-w)
Supplement: Supplementary file 10 — Table S3. [file 41438_2021_470_MOESM10_ESM.xlsx]

## Sheet: Table S3
	Table S3. List of 2716 differentially abundant proteins based on label-free quantification between species (a) Representative protein accession number of the group; (b) Protein quantification with intensity-based absolute quantification (iBAQ)
	Protein ID(a)	LFQ intensity(b)																Satsuma vs Ponkan		Satsuma vs Orange		Satsuma vs Pummelo		Ponkan vs Orange		Ponkan vs Pummelo		Orange vs Pummelo
		Citrus unshiu				Citrus reticulata				Citrus sinensis				Citrus grandis
		replicate 1	replicate 2	replicate 3	average	replicate 1	replicate 2	replicate 3	average	replicate 1	replicate 2	replicate 3	average	replicate 1	replicate 2	replicate 3	average	fold change	t test	fold change	t test	fold change	t test	fold change	t test	fold change	t test	fold change	t test
1	Cg1g000400.1	0	0	0	0	32429000	0	15042000	23735500	11507000	0	0	0	0	0	0	0	0	0.166521	-	0.373901	-	-	∞	0.301936	∞	0.166521	-	0.373901
2	Cg1g000640.2	36304000	20238000	19768000	2.54367e+07	15148000	0	0	0	0	0	0	0	0	0	0	0	∞	0.0514772	∞	0.00944877	∞	0.00944877	-	0.373901	-	0.373901	-	-
3	Cg1g000720.2	696800000	509410000	561590000	5.89267e+08	541630000	533600000	465260000	5.13497e+08	190040000	0	0	0	304520000	441460000	309200000	3.51727e+08	1.14756	0.281141	∞	0.00338481	1.67535	0.0294983	∞	0.00267417	1.45993	0.0338122	0	0.0205744
4	Cg1g000780.1	689720000	381960000	523430000	5.31703e+08	466800000	449060000	574550000	4.96803e+08	554940000	439620000	363550000	4.52703e+08	4875600000	5004600000	3105300000	4328500000	1.07025	0.737701	1.17451	0.493316	0.122838	0.00358388	1.09741	0.552348	0.114775	0.00335977	0.104587	0.00324543
5	Cg1g000860.2	0	75792000	66469000	71130500	0	52586000	0	0	151060000	94496000	135140000	1.26899e+08	401210000	453640000	291520000	3.82123e+08	∞	0.369816	0.56053	0.0529182	0.186145	0.00330461	0	0.0108273	0	0.00200748	0.332088	0.00728473
6	Cg1g001070.1	6728100000	4266200000	4852300000	5282200000	3848100000	3448600000	3283300000	3.52667e+09	2704600000	1858200000	1998300000	2.18703e+09	2012500000	2057400000	2284500000	2.11813e+09	1.49779	0.0823627	2.41524	0.0170854	2.4938	0.0133238	1.61253	0.0125687	1.66499	0.00168398	1.03253	0.814588
7	Cg1g001130.5	93522000	95042000	87743000	9.21023e+07	156980000	206620000	119830000	1.61143e+08	75797000	69338000	74379000	7.31713e+07	0	0	0	0	0.571555	0.0521447	1.25872	0.0030837	∞	2.02978e-06	2.20227	0.0251539	∞	0.00304379	∞	3.07355e-06
8	Cg1g001140.1	0	20041000	0	0	16310000	0	10820000	13565000	62655000	0	0	0	0	38889000	0	0	0	0.788055	-	0.552417	-	0.6888	∞	0.60994	∞	0.790776	-	0.76338
9	Cg1g001220.2.1	21728000	32078000	0	26903000	22356000	29914000	31447000	2.79057e+07	0	21195000	0	0	0	0	0	0	0.964069	0.369172	∞	0.409102	∞	0.130621	∞	0.0518515	∞	0.000577226	-	0.373901
10	Cg1g001370.3	51713000	41362000	59097000	50724000	33153000	0	21826000	27489500	0	0	0	0	0	0	0	0	1.84521	0.042225	∞	0.000593098	∞	0.000593098	∞	0.132718	∞	0.132718	-	-
11	Cg1g001410.1	78296000	18546000	22536000	3.97927e+07	38887000	3723300	14466000	1.90254e+07	58385000	123790000	68297000	8.34907e+07	1208700000	1560900000	700090000	1.15656e+09	2.09155	0.396945	0.476612	0.194116	0.034406	0.0111916	0.227875	0.047809	0.01645	0.0104272	0.0721886	0.012842
12	Cg1g001450.1	0	0	0	0	0	0	0	0	75335000	0	71157000	73246000	70328000	74453000	79161000	7.46473e+07	-	-	0	0.11644	0	8.12923e-06	0	0.11644	0	8.12923e-06	0.981227	0.352804
13	Cg1g001570.2	87537000	23001000	37563000	49367000	67654000	46506000	39414000	5.11913e+07	31327000	31946000	16885000	2.67193e+07	0	0	0	0	0.964362	0.935872	1.84761	0.323972	∞	0.0649309	1.91589	0.0670794	∞	0.00380012	∞	0.00557875
14	Cg1g001580.1	0	0	0	0	99676000	166210000	117240000	1.27709e+08	0	0	0	0	0	0	0	0	0	0.00303417	-	-	-	-	∞	0.00303417	∞	0.00303417	-	-
15	Cg1g003000.1	28418000	23184000	49405000	33669000	0	0	0	0	128440000	76077000	102450000	1.02322e+08	108300000	206650000	188460000	1.67803e+08	∞	0.0136689	0.329048	0.0159575	0.200646	0.0127309	0	0.00248505	0	0.00514241	0.609775	0.124616
16	Cg1g003090.1	0	0	0	0	0	0	0	0	27926000	0	0	0	40779000	56635000	0	48707000	-	-	-	0.373901	0	0.126547	-	0.373901	0	0.126547	0	0.295579
17	Cg1g003250.1	0	55862000	51523000	53692500	0	0	0	0	50836000	59022000	49966000	5.32747e+07	71357000	62677000	57333000	63789000	∞	0.116766	1.00784	0.390564	0.84172	0.20282	0	5.05804e-05	0	9.8341e-05	0.83517	0.103414
18	Cg1g003880.1	63251000	59407000	53922000	58860000	0	0	21912000	0	90924000	77838000	69671000	7.94777e+07	114990000	127200000	51729000	97973000	∞	0.00270211	0.740585	0.0379589	0.600778	0.172012	0	0.00165846	0	0.0208297	0.81122	0.487206
19	Cg1g003940.1	23588000	20700000	16880000	2.03893e+07	48825000	78587000	0	63706000	65255000	34364000	131430000	7.70163e+07	372350000	575380000	119120000	3.55617e+08	0.320054	0.391202	0.26474	0.119718	0.0573351	0.0639958	0.827175	0.399466	0.179142	0.0795707	0.216571	0.108084
20	Cg1g004230.1	685940000	641670000	765180000	6.97597e+08	1582900000	1351300000	1145300000	1.35983e+09	1645500000	1851800000	1363200000	1.62017e+09	139550000	90513000	0	115031500	0.513002	0.00729423	0.430571	0.00322085	6.0644	0.000339807	0.839317	0.242123	11.8214	0.00064263	14.0845	0.00047003
21	Cg1g004250.3	87546000	44131000	27131000	52936000	29630000	16824000	0	23227000	0	0	0	0	0	0	0	0	2.27907	0.133395	∞	0.0422648	∞	0.0422648	∞	0.145421	∞	0.145421	-	-
22	Cg1g004360.1	71223000	91791000	62099000	7.50377e+07	60940000	41935000	51315000	5.13967e+07	0	42100000	56990000	49545000	101590000	92610000	108330000	1.00843e+08	1.45997	0.0844825	1.51454	0.0938147	0.744101	0.0594876	1.03737	0.363463	0.509668	0.00226977	0.491307	0.0184681
23	Cg1g004520.1	170530000	195890000	183730000	1.83383e+08	0	0	30543000	0	508780000	1428400000	1925400000	1.28753e+09	877560000	954260000	631220000	8.21013e+08	∞	0.000159308	0.142431	0.0563669	0.223362	0.00284903	0	0.0370296	0	0.00116351	1.56822	0.335239
24	Cg1g004850.2	83416000	108680000	109910000	1.00669e+08	176830000	144000000	0	160415000	157410000	124420000	157310000	146380000	410900000	417160000	358250000	3.95437e+08	0.627551	0.914648	0.687721	0.0307136	0.254576	0.000138035	1.09588	0.5159	0.405665	0.00736697	0.370173	0.000327113
25	Cg1g004890.1	168120000	134010000	109800000	137310000	106930000	87071000	93032000	9.56777e+07	235290000	267680000	259440000	2.54137e+08	0	0	0	0	1.43513	0.080736	0.5403	0.00391056	∞	0.00125268	0.376481	0.000153254	∞	8.36691e-05	∞	1.27096e-05
26	Cg1g005200.8	0	0	0	0	47678000	0	0	0	114460000	55141000	46897000	72166000	65870000	0	0	0	-	0.373901	0	0.0275	-	0.373901	0	0.101488	-	0.833934	∞	0.175922
27	Cg1g006680.1	0	0	0	0	0	0	0	0	6711100	0	0	0	152670000	117420000	101360000	1.23817e+08	-	-	-	0.373901	0	0.00122151	-	0.373901	0	0.00122151	0	0.00136411
28	Cg1g007060.2	0	0	0	0	0	0	0	0	44352000	30285000	34649000	3.64287e+07	95421000	100140000	41420000	7.89937e+07	-	-	0	0.000934897	0	0.0137652	0	0.000934897	0	0.0137652	0.461159	0.0919689
29	Cg1g010150.1	56228000	0	35860000	46044000	84227000	24945000	48179000	5.24503e+07	93417000	0	0	0	794910000	688360000	453510000	6.45593e+08	0.877859	0.412825	∞	0.990564	0.0713204	0.00384027	∞	0.581625	0.0812436	0.00440168	0	0.00433514
30	Cg1g010340.2	6489800	0	5842600	6166200	0	0	0	0	0	0	0	0	0	0	0	0	∞	0.117211	∞	0.117211	∞	0.117211	-	-	-	-	-	-
31	Cg1g010610.1	100300000	83319000	81022000	8.82137e+07	53698000	0	0	0	91803000	71361000	85227000	82797000	125300000	0	0	0	∞	0.0204812	1.06542	0.561204	∞	0.332905	0	0.0263838	-	0.627182	∞	0.385956
32	Cg1g011080.1	489470000	143330000	315950000	316250000	0	0	0	0	150540000	87491000	220620000	1.52884e+08	49785000	160460000	57892000	89379000	∞	0.0340216	2.06857	0.201739	3.5383	0.0992358	0	0.0164521	0	0.0660986	1.71051	0.292321
33	Cg1g011460.4.1	0	0	45570000	0	0	0	0	0	0	0	0	0	0	60245000	48048000	54146500	-	0.373901	-	0.373901	0	0.430206	-	-	0	0.121138	0	0.121138
34	Cg1g011610.2	688440000	730100000	795810000	7.38117e+08	103120000	127070000	103540000	1.11243e+08	49032000	29639000	57136000	45269000	0	0	0	0	6.63515	4.12453e-05	16.3051	2.79356e-05	∞	1.9057e-05	2.45738	0.00438196	∞	0.000148656	∞	0.00515922
35	Cg1g012140.3.1	33928000	0	33155000	33541500	33451000	0	0	0	36697000	0	0	0	0	25974000	0	0	∞	0.516959	∞	0.574135	∞	0.387455	-	0.951016	-	0.868442	-	0.823209
36	Cg1g012670.5.1	4265800	1673200	3913200	3.28407e+06	0	0	0	0	0	0	0	0	0	0	0	0	∞	0.0155369	∞	0.0155369	∞	0.0155369	-	-	-	-	-	-
37	Cg1g012720.2	756830000	1260900000	988530000	1.00209e+09	173920000	210270000	196240000	1.93477e+08	346900000	332000000	380680000	3.53193e+08	157830000	718100000	485450000	4.53793e+08	5.17937	0.00520283	2.83722	0.0113962	2.20824	0.065893	0.547793	0.00086698	0.426354	0.185181	0.778313	0.570845
38	Cg1g012850.1	778640000	985440000	561270000	7.75117e+08	0	0	0	0	0	0	0	0	244010000	627440000	462640000	4.44697e+08	∞	0.00318889	∞	0.00318889	1.74302	0.116282	-	-	0	0.0160701	0	0.0160701
39	Cg1g013430.1	0	0	0	0	0	0	0	0	0	0	0	0	63644000	162680000	133940000	120088000	-	-	-	-	0	0.015069	-	-	0	0.015069	0	0.015069
40	Cg1g014300.1	1948000000	2410100000	2501500000	2.28653e+09	4634300000	4508800000	3591800000	4.24497e+09	6728400000	6851800000	7622900000	7067700000	5097900000	4981900000	4711600000	4.93047e+09	0.538646	0.00614915	0.323519	0.000129049	0.463756	0.000212525	0.600615	0.00282528	0.860967	0.120151	1.43347	0.00211378
41	Cg1g014430.3	2002800000	2641400000	1644600000	2.09627e+09	448930000	523990000	615290000	5.29403e+08	993860000	869830000	997290000	953660000	1507600000	1370400000	2018800000	1.63227e+09	3.95968	0.00607454	2.19813	0.0178482	1.28427	0.257862	0.555128	0.00265663	0.324336	0.00557559	0.584255	0.0281839
42	Cg1g016330.1	1544000000	1640200000	1559000000	1.58107e+09	1560000000	1523700000	1738000000	1.60723e+09	1975400000	2225400000	2291400000	2.16407e+09	3152800000	2975400000	3363300000	3.16383e+09	0.983719	0.736923	0.7306	0.00443515	0.499731	0.000167231	0.742691	0.00886181	0.508002	0.000280543	0.684001	0.00248872
43	Cg1g016830.1	0	0	0	0	0	0	0	0	280400000	117240000	148630000	182090000	307650000	263240000	185640000	2.52177e+08	-	-	0	0.0219061	0	0.00210839	0	0.0219061	0	0.00210839	0.722073	0.317338
44	Cg1g017300.1	0	0	0	0	0	0	0	0	0	23510000	25778000	24644000	0	0	13416000	0	-	-	0	0.116958	-	0.373901	0	0.116958	-	0.373901	∞	0.27123
45	Cg1g017480.1	314150000	232350000	147350000	2.31283e+08	263140000	142970000	289740000	231950000	0	44365000	0	0	121060000	195240000	116550000	1.44283e+08	0.997126	0.992425	∞	0.0126678	1.60298	0.185614	∞	0.0102527	1.6076	0.166187	0	0.0117692
46	Cg1g017540.1	23699000000	28410000000	25045000000	25718000000	302990000	0	40130000	171560000	27647000000	28003000000	17848000000	2.44993e+10	1593000000	666490000	1098900000	1.11946e+09	149.907	5.32081e-05	1.04974	0.752662	22.9735	6.63264e-05	0.00700264	0.00184759	0.153252	0.0240401	21.8849	0.00218727
47	Cg1g019660.1	0	0	0	0	0	0	0	0	0	0	0	0	28163000	34332000	34460000	3.23183e+07	-	-	-	-	0	9.97833e-05	-	-	0	9.97833e-05	0	9.97833e-05
48	Cg1g020060.1	977870000	1041900000	1175100000	1.06496e+09	1144600000	1473700000	1343200000	1320500000	2280100000	2596800000	2396800000	2.42457e+09	2559300000	2293600000	2260800000	2.37123e+09	0.80648	0.0845057	0.439236	0.00023933	0.449115	0.000297632	0.544633	0.00115201	0.556883	0.00144837	1.02249	0.707315
49	Cg1g020110.1	46244000	64984000	29789000	4.70057e+07	8469700	9915800	12717000	10367500	21528000	13962000	48921000	28137000	0	1932300	2380400	2156350	4.53394	0.0232335	1.6706	0.268642	21.7987	0.0110711	0.368465	0.171859	4.80789	0.00348219	13.0484	0.0661722
50	Cg1g020730.2	9920600000	5437500000	8083600000	7813900000	6578000000	6384900000	5584200000	6.18237e+09	3125700000	1830600000	2036000000	2.33077e+09	1427500000	691760000	2210700000	1443320000	1.2639	0.289144	3.3525	0.0157811	5.41384	0.00973683	2.6525	0.00157548	4.28343	0.000888927	1.61486	0.209992
51	Cg1g022530.1	352460000	151980000	214590000	2.39677e+08	160850000	73593000	91765000	108736000	543600000	342570000	401610000	429260000	744970000	1081200000	623870000	816680000	2.20421	0.113848	0.558348	0.0871213	0.293477	0.0179825	0.25331	0.00799937	0.133144	0.00708095	0.525616	0.0603087
52	Cg1g022760.2	22729000	65752000	0	44240500	0	0	0	0	64480000	51241000	39588000	5.17697e+07	0	0	0	0	∞	0.200816	0.854564	0.339903	∞	0.200816	0	0.00197248	-	-	∞	0.00197248
53	Cg1g023740.4	0	0	6264600	0	0	19792000	8325700	14058850	0	31717000	0	0	171450000	87271000	67813000	1.08845e+08	0	0.298772	-	0.475149	0	0.0285787	∞	0.925349	0.129164	0.0369998	0	0.0427163
54	Cg1g024120.1	0	0	4674100	0	5234200	18011000	14940000	12728400	15925000	6171000	12209000	11435000	21012000	47002000	82374000	5.01293e+07	0	0.0547043	0	0.0381294	0	0.0529335	1.11311	0.800337	0.253911	0.108996	0.22811	0.0981249
55	Cg1g024130.1	47050000	25130000	0	36090000	0	0	0	0	59190000	48172000	64327000	5.72297e+07	28606000	23035000	0	25820500	∞	0.151428	0.630617	0.0826809	1.39773	0.693755	0	0.000275591	0	0.120725	2.21644	0.0159409
56	Cg1g024420.1	72999000	55256000	70372000	66209000	76988000	101990000	104840000	94606000	0	0	0	0	64673000	53842000	82239000	66918000	0.699839	0.0528827	∞	0.000278656	0.989405	0.946621	∞	0.000433332	1.41376	0.0842523	0	0.00127007
57	Cg1g026240.1	0	17504000	0	0	0	0	0	0	28286000	0	22632000	25459000	0	0	0	0	-	0.373901	0	0.34562	-	0.373901	0	0.120998	-	-	∞	0.120998
58	Cg1g027160.1	66419000	704550000	84370000	285113000	80453000	521990000	297080000	299841000	1322400000	1388900000	1424800000	1378700000	1819400000	2157200000	2166500000	2047700000	0.950881	0.955035	0.206798	0.00669587	0.139236	0.00179731	0.217481	0.00118365	0.146428	0.000517817	0.673292	0.00478212
59	Cg1g027840.2	0	0	39537000	0	65920000	128170000	32171000	7.54203e+07	21958000	16361000	26110000	2.14763e+07	79625000	349460000	62187000	1.63757e+08	0	0.115533	0	0.571455	0	0.184129	3.51179	0.128899	0.460562	0.414614	0.131147	0.200901
60	Cg1g028450.1	192690000	728070000	131570000	3.50777e+08	0	0	0	0	0	0	0	0	290480000	324620000	431800000	3.48967e+08	∞	0.137773	∞	0.137773	1.00519	0.99301	-	-	0	0.00120684	0	0.00120684
61	Cg1g028960.1	113630000	136960000	18188000	8.95927e+07	0	0	0	0	135970000	79238000	103390000	1.06199e+08	640840000	1007100000	587840000	745260000	∞	0.0692477	0.843627	0.698461	0.120217	0.00867684	0	0.00295542	0	0.00482148	0.1425	0.00857876
62	Cg1g029290.1	80771000	120220000	64858000	8.86163e+07	70682000	44613000	63244000	59513000	0	10698000	0	0	76283000	75402000	110590000	87425000	1.48902	0.184876	∞	0.00722544	1.01363	0.955635	∞	0.00279976	0.680732	0.115818	0	0.00229091
63	Cg1g029310.1	610000000	610830000	694810000	6.38547e+08	455910000	433150000	435330000	4.41463e+08	650030000	899340000	798070000	782480000	1182800000	1047200000	1125700000	1.11857e+09	1.44643	0.00246504	0.816055	0.137469	0.570862	0.00057733	0.564185	0.0093963	0.394669	7.1192e-05	0.699538	0.015098
64	Cg1g029430.1	237800000	231780000	265100000	2.44893e+08	262390000	239510000	229480000	2.43793e+08	0	0	0	0	0	57109000	0	0	1.00451	0.941728	∞	1.82125e-05	∞	0.00047453	∞	1.51169e-05	∞	0.000463229	-	0.373901
65	Cg1g029460.1	101620000	0	102870000	102245000	0	0	0	0	0	0	0	0	430950000	511290000	482640000	474960000	∞	0.116131	∞	0.116131	0.215271	0.000601739	-	-	0	3.54258e-05	0	3.54258e-05
66	Cg1g029580.7.2	9976500	11158000	8278100	9804200	0	5715400	0	0	8009700	0	0	0	3175600	4466600	0	3821100	∞	0.019155	∞	0.0632994	2.56581	0.00982947	-	0.827078	0	0.795774	0	0.969196
67	Cg2g000180.1	0	0	0	0	7477100	4178700	2154600	4.60347e+06	0	0	0	0	1382300	1439200	981910	1.2678e+06	0	0.0412298	-	-	0	0.000915441	∞	0.0412298	3.63106	0.0989382	0	0.000915441
68	Cg2g000240.2	0	0	0	0	0	0	0	0	0	0	0	0	44962000	45382000	60952000	50432000	-	-	-	-	0	0.000661999	-	-	0	0.000661999	0	0.000661999
69	Cg2g000380.1	27032000	0	10930000	18981000	68736000	113140000	90008000	90628000	0	0	0	0	38192000	29737000	42664000	3.68643e+07	0.209439	0.00657792	∞	0.182302	0.514888	0.0499689	∞	0.00211395	2.45842	0.0158507	0	0.000625765
70	Cg2g000890.2.1	159090000	154220000	128670000	1.47327e+08	143160000	102390000	113360000	1.19637e+08	105470000	112960000	76047000	98159000	0	0	0	0	1.23145	0.146699	1.5009	0.0286705	∞	9.81681e-05	1.2188	0.265165	∞	0.000602458	∞	0.000955474
71	Cg2g001770.1	0	0	0	0	0	0	0	0	0	0	0	0	23060000	30478000	0	26769000	-	-	-	-	0	0.123696	-	-	0	0.123696	0	0.123696
72	Cg2g002010.1	0	0	42547000	0	0	0	58230000	0	0	0	0	0	138820000	469330000	180770000	2.62973e+08	-	0.838489	-	0.373901	0	0.076585	-	0.373901	0	0.0825177	0	0.0645718
73	Cg2g002080.1	115750000	118610000	81697000	1.05352e+08	104780000	0	0	0	858510000	216970000	98284000	3.91255e+08	564470000	691710000	837310000	697830000	∞	0.128839	0.269268	0.293142	0.150971	0.00174908	0	0.209774	0	0.00153884	0.560673	0.285571
74	Cg2g002440.3	20569000	0	15411000	17990000	99797000	37797000	15029000	5.08743e+07	0	8163800	13357000	10760400	5894900000	6341900000	3205300000	5.14737e+09	0.353616	0.210146	1.67187	0.545183	0.00349499	0.00633	4.72792	0.163326	0.00988357	0.00651146	0.00209047	0.00630854
75	Cg2g004130.2	335070000	305030000	407280000	3.49127e+08	388200000	413400000	312050000	3.71217e+08	735520000	728600000	741460000	7.35193e+08	631550000	638540000	684730000	6.51607e+08	0.940493	0.6345	0.474877	0.000226301	0.535794	0.000946219	0.504924	0.00028944	0.569694	0.00127923	1.12828	0.00810131
76	Cg2g004140.4	3462000	0	5270800	4366400	2212600	4191400	5268900	3.89097e+06	17073000	0	0	0	396500000	1223100000	207360000	6.08987e+08	1.12219	0.612499	∞	0.661909	0.00716994	0.123905	∞	0.770306	0.00638925	0.12435	0	0.125223
77	Cg2g005130.1	102090000	273050000	141530000	1.72223e+08	308280000	473400000	699150000	493610000	751200000	732310000	568070000	683860000	540880000	450330000	497530000	4.96247e+08	0.348906	0.0612604	0.25184	0.0027673	0.347052	0.00501075	0.7218	0.20947	0.994687	0.982993	1.37806	0.0422828
78	Cg2g005180.2	0	0	0	0	12068000	43086000	0	27577000	0	0	0	0	0	23468000	10774000	17121000	0	0.225235	-	-	0	0.167676	∞	0.225235	1.61071	0.656131	0	0.167676
79	Cg2g005210.1	0	13898000	0	0	0	0	10988000	0	0	12655000	0	0	35843000	0	50879000	43361000	-	0.8775	-	0.950448	0	0.198943	-	0.925554	0	0.179361	0	0.190247
80	Cg2g006940.3	935700000	872780000	928650000	9.12377e+08	1189300000	1301900000	1416500000	1.30257e+09	5110700000	4337300000	5888200000	5.11207e+09	858750000	1195600000	924450000	9.92933e+08	0.700445	0.00470331	0.178475	0.000722274	0.91887	0.485724	0.254802	0.00108972	1.31184	0.0643852	5.14845	0.000856237
81	Cg2g007150.3	43783000	20344000	29987000	3.13713e+07	35007000	28653000	50107000	3.79223e+07	0	0	0	0	30930000	34482000	0	32706000	0.827252	0.520602	∞	0.00993794	0.959192	0.499185	∞	0.00397806	1.15949	0.272058	0	0.117288
82	Cg2g007460.1	0	0	28570000	0	0	0	35262000	0	62415000	62931000	49246000	5.81973e+07	46020000	77068000	55911000	5.96663e+07	-	0.889907	0	0.00984265	0	0.0191807	0	0.020975	0	0.0324168	0.97538	0.892383
83	Cg2g009190.1	280820000	65933000	87277000	1.44677e+08	0	0	0	0	93625000	73994000	43972000	7.05303e+07	78426000	84198000	88074000	83566000	∞	0.101719	2.05127	0.348349	1.73129	0.422168	0	0.00813064	0	7.5384e-06	0.844008	0.425511
84	Cg2g009310.1	37551000	46941000	65797000	5.00963e+07	0	0	0	0	0	35660000	0	0	0	0	0	0	∞	0.00380763	∞	0.0578803	∞	0.00380763	-	0.373901	-	-	-	0.373901
85	Cg2g009500.1	112130000	26740000	0	69435000	0	0	0	0	0	0	0	0	1130500000	294270000	436830000	6.20533e+08	∞	0.242837	∞	0.242837	0.111896	0.0921892	-	-	0	0.0741524	0	0.0741524
86	Cg2g009890.1	3467000000	3659500000	3853900000	3.66013e+09	0	0	0	0	6195900000	6207600000	8888400000	7097300000	11406000000	9533800000	9386700000	1.01088e+10	∞	5.17025e-06	0.515708	0.0189642	0.362073	0.000612952	0	0.00137215	0	9.97814e-05	0.702089	0.052904
87	Cg2g010090.1	0	0	457350000	0	0	265580000	0	0	149460000	562250000	129620000	2.80443e+08	0	0	502400000	0	-	0.735248	0	0.571026	-	0.950314	0	0.313259	-	0.698265	∞	0.633045
88	Cg2g010650.3	693300000	553210000	592190000	612900000	514900000	531570000	422230000	4.89567e+08	208110000	71620000	262270000	1.80667e+08	0	206600000	94386000	150493000	1.25192	0.0838119	3.39244	0.00357287	4.07261	0.00215141	2.70978	0.00951343	3.25309	0.00479046	1.2005	0.384567
89	Cg2g010930.1	313860000	373400000	300980000	3.29413e+08	0	0	0	0	739560000	643750000	670550000	684620000	401300000	1190000000	1113200000	901500000	∞	0.000122368	0.481162	0.000606126	0.365406	0.0857694	0	1.7909e-05	0	0.022952	0.759423	0.439135
90	Cg2g011330.1	153380000	98923000	142550000	1.31618e+08	68533000	72153000	76977000	7.25543e+07	164950000	143520000	132390000	1.46953e+08	205770000	164670000	177790000	1.82743e+08	1.81406	0.0246495	0.895643	0.468994	0.720232	0.0679818	0.493724	0.00165441	0.397029	0.000876424	0.804152	0.0812281
91	Cg2g011380.2	89851000	52407000	58737000	6.69983e+07	50133000	53247000	71159000	5.81797e+07	32446000	90009000	69169000	6.38747e+07	195730000	183330000	215090000	198050000	1.15158	0.543481	1.0489	0.885835	0.33829	0.000900283	0.910841	0.768235	0.293763	0.000247248	0.322518	0.00220475
92	Cg2g011430.2	34750000	0	27178000	30964000	36500000	0	0	0	31544000	0	0	0	0	0	0	0	∞	0.626491	∞	0.533851	∞	0.122029	-	0.92312	-	0.373901	-	0.373901
93	Cg2g011440.2	120910000	89247000	98438000	102865000	98920000	78319000	140180000	1.05806e+08	127410000	66775000	171120000	1.21768e+08	51831000	0	0	0	0.972201	0.892716	0.84476	0.58286	∞	0.0121473	0.868915	0.674569	∞	0.0242481	∞	0.0399719
94	Cg2g012000.1	21455000	578420000	108450000	2.36108e+08	0	0	0	0	76474000	0	47773000	62123500	454430000	525160000	819850000	5.99813e+08	∞	0.244023	3.80063	0.326852	0.393636	0.152263	0	0.136893	0	0.00584472	0.103571	0.0080787
95	Cg2g012310.1	262470000	176530000	233420000	224140000	260060000	255590000	143290000	2.19647e+08	105710000	107020000	28943000	8.05577e+07	37182000	74407000	93197000	68262000	1.02046	0.926542	2.78235	0.0164365	3.28353	0.00663719	2.72658	0.03928	3.2177	0.0219749	1.18012	0.708465
96	Cg2g012670.1	1005800000	1077500000	699620000	927640000	1221500000	576520000	753960000	850660000	4887900000	5135600000	5534100000	5.18587e+09	758600000	1102300000	628200000	829700000	1.09049	0.749012	0.178878	4.27873e-05	1.11804	0.620545	0.164034	8.68797e-05	1.02526	0.934261	6.25029	5.02023e-05
97	Cg2g013120.1	40158000	0	20933000	30545500	0	0	0	0	0	0	0	0	0	0	0	0	∞	0.15392	∞	0.15392	∞	0.15392	-	-	-	-	-	-
98	Cg2g013410.2	3204400000	2380300000	4084200000	3.22297e+09	0	0	0	0	3346700000	3232600000	3100400000	3.22657e+09	8601000000	7997200000	7332600000	7.97693e+09	∞	0.00280694	0.998884	0.994568	0.404036	0.00149293	0	1.41527e-06	0	2.6306e-05	0.404487	0.000219329
99	Cg2g013670.2	914880000	719680000	1339200000	9.91253e+08	2225200000	1613400000	2071200000	1.96993e+09	1881300000	1773900000	1608100000	1.75443e+09	898580000	870600000	967730000	9.12303e+08	0.503191	0.0195129	0.564999	0.018657	1.08654	0.691733	1.12283	0.342276	2.1593	0.00472136	1.92308	0.00057063
100	Cg2g014450.3	75446000	174470000	132570000	1.27495e+08	216160000	215180000	246280000	2.25873e+08	313180000	346220000	301970000	3.20457e+08	375250000	499650000	263040000	3.79313e+08	0.564455	0.0319812	0.397855	0.00364962	0.336121	0.0273363	0.704848	0.00484503	0.59548	0.0905302	0.844834	0.445447
101	Cg2g015860.1	105370000	75003000	50966000	77113000	98135000	78070000	71264000	8.24897e+07	96910000	69428000	138240000	101526000	504370000	680790000	481830000	5.55663e+08	0.93482	0.776289	0.759539	0.391745	0.138776	0.00179661	0.812498	0.427199	0.148453	0.00172411	0.182711	0.00233805
102	Cg2g016600.1	0	0	0	0	0	0	0	0	40226000	67238000	53373000	5.36123e+07	0	0	0	0	-	-	0	0.0023456	-	-	0	0.0023456	-	-	∞	0.0023456
103	Cg2g016610.1	0	9581000	0	0	37892000	46591000	57060000	47181000	37673000	49528000	45325000	4.41753e+07	182470000	117010000	139680000	1.46387e+08	0	0.00234164	0	0.000965443	0	0.00181558	1.06804	0.669597	0.322304	0.00767173	0.301772	0.00633693
104	Cg2g018010.1	85760000	121140000	86375000	9.77583e+07	0	0	0	0	77746000	119520000	76968000	9.14113e+07	303840000	239940000	214630000	2.52803e+08	∞	0.00111891	1.06943	0.745977	0.386697	0.00590343	0	0.00288456	0	0.000678583	0.361591	0.00579436
105	Cg2g018390.1	3368200000	3871900000	3761100000	3.66707e+09	1879400000	701660000	1043200000	1.20809e+09	2437100000	3281400000	3131300000	2.94993e+09	8843400000	11530000000	8089900000	9.48777e+09	3.03543	0.00298907	1.2431	0.0761937	0.386505	0.00527098	0.40953	0.0161848	0.127331	0.00167428	0.31092	0.00370627
106	Cg2g018600.1	768510000	427340000	669220000	621690000	441700000	433780000	372530000	4.16003e+08	55036000	164920000	128930000	1.16295e+08	716760000	935100000	972260000	8.74707e+08	1.49444	0.118187	5.34579	0.00895695	0.710741	0.121162	3.57713	0.00154754	0.475592	0.00515497	0.132954	0.000912866
107	Cg2g018640.1	55066000	19915000	33406000	36129000	141070000	201480000	124030000	1.55527e+08	198580000	125280000	117520000	1.47127e+08	281860000	83894000	91232000	1.52329e+08	0.232301	0.00960141	0.245564	0.0161883	0.237178	0.151223	1.05709	0.821701	1.02099	0.965219	0.96585	0.944134
108	Cg2g018720.1	0	0	0	0	0	0	0	0	0	0	0	0	42671000	31747000	21469000	3.19623e+07	-	-	-	-	0	0.00642142	-	-	0	0.00642142	0	0.00642142
109	Cg2g019190.1	0	0	0	0	0	0	0	0	0	0	0	0	150980000	171300000	126100000	149460000	-	-	-	-	0	0.000333704	-	-	0	0.000333704	0	0.000333704
110	Cg2g019330.1	0	0	0	0	165210000	106780000	90232000	1.20741e+08	57031000	0	105450000	81240500	86450000	147100000	84332000	1.05961e+08	0	0.00604971	0	0.150169	0	0.00674897	1.48621	0.154842	1.13949	0.655061	0.766704	0.231709
111	Cg2g019690.1	0	0	0	0	0	0	0	0	0	0	0	0	116690000	199090000	173490000	163090000	-	-	-	-	0	0.00258469	-	-	0	0.00258469	0	0.00258469
112	Cg2g020000.1	0	0	0	0	0	0	0	0	517930000	542940000	373870000	4.78247e+08	592460000	674620000	488910000	585330000	-	-	0	0.000816504	0	0.000403042	0	0.000816504	0	0.000403042	0.817055	0.227808
113	Cg2g020550.1	265370000	297640000	220040000	2.61017e+08	147260000	122340000	59156000	1.09585e+08	196350000	219920000	0	208135000	574360000	717830000	489940000	5.94043e+08	2.38186	0.0118539	1.25407	0.170445	0.43939	0.009021	0.526511	0.715273	0.184474	0.00247611	0.35037	0.00913718
114	Cg2g020860.1	0	0	0	0	0	0	0	0	0	0	0	0	700470000	1100600000	1048800000	9.49957e+08	-	-	-	-	0	0.00163976	-	-	0	0.00163976	0	0.00163976
115	Cg2g021560.2	0	0	0	0	0	0	0	0	0	0	0	0	19632000	21445000	16191000	1.90893e+07	-	-	-	-	0	0.00024396	-	-	0	0.00024396	0	0.00024396
116	Cg2g021890.1	0	0	0	0	0	0	0	0	0	0	0	0	49186000	52414000	48688000	50096000	-	-	-	-	0	1.76589e-06	-	-	0	1.76589e-06	0	1.76589e-06
117	Cg2g021920.3.3	104190000	68787000	61091000	7.80227e+07	50534000	59525000	0	55029500	36043000	0	0	0	0	0	0	0	1.41783	0.143895	∞	0.0210683	∞	0.00418247	∞	0.32642	∞	0.118764	-	0.373901
118	Cg2g022710.1	0	0	0	0	0	0	0	0	0	0	0	0	24865000	22117000	24568000	23850000	-	-	-	-	0	1.05654e-05	-	-	0	1.05654e-05	0	1.05654e-05
119	Cg2g022760.3	0	0	0	0	0	0	0	0	0	0	0	0	8680700	9246900	6405900	8.11117e+06	-	-	-	-	0	0.000730722	-	-	0	0.000730722	0	0.000730722
120	Cg2g022820.1	0	8725500	0	0	0	0	0	0	0	0	0	0	83468000	69269000	85654000	7.94637e+07	-	0.373901	-	0.373901	0	0.000203892	-	-	0	0.000101873	0	0.000101873
121	Cg2g022950.1	0	36875000	0	0	45994000	0	40950000	43472000	0	0	0	0	0	32248000	0	0	0	0.430602	-	0.373901	-	0.929291	∞	0.117454	∞	0.370806	-	0.373901
122	Cg2g023750.1	208230000	268340000	215620000	230730000	43339000	0	35938000	39638500	474480000	248960000	300750000	3.41397e+08	1504700000	2520400000	1336000000	1.78703e+09	5.82086	0.000914386	0.675841	0.192958	0.129113	0.0136757	0.116107	0.0105624	0.0221812	0.00892791	0.191041	0.0184065
123	Cg2g023930.1	0	16883000	0	0	0	0	0	0	0	0	0	0	3362300000	3014300000	2991300000	3.12263e+09	-	0.373901	-	0.373901	0	1.31157e-05	-	-	0	1.29651e-05	0	1.29651e-05
124	Cg2g024040.1	19559000	13056000	14931000	1.58487e+07	16098000	15438000	21836000	1.77907e+07	55806000	36599000	39137000	4.38473e+07	28466000	31316000	92931000	5.09043e+07	0.890842	0.526672	0.361451	0.0114605	0.311342	0.172255	0.405741	0.0148697	0.349492	0.192105	0.861367	0.763155
125	Cg2g025530.1	115460000	86324000	135750000	1.12511e+08	17709000	0	0	0	83028000	23299000	0	53163500	27844000	0	0	0	∞	0.00234764	2.11633	0.05431	∞	0.00378408	0	0.309827	-	0.774066	∞	0.377965
126	Cg2g027190.1	92040000	152260000	149120000	131140000	130920000	252630000	217130000	2.00227e+08	274280000	209840000	262180000	2.48767e+08	688520000	413070000	480300000	5.27297e+08	0.654958	0.168039	0.527161	0.0133928	0.248703	0.00966084	0.804877	0.303972	0.379723	0.0224342	0.471777	0.0308593
127	Cg2g027610.1	0	0	0	0	0	0	0	0	0	0	0	0	18797000	21380000	34729000	2.49687e+07	-	-	-	-	0	0.00719233	-	-	0	0.00719233	0	0.00719233
128	Cg2g027960.1	72293000	86092000	81751000	8.00453e+07	73245000	113450000	66572000	8.44223e+07	316610000	415000000	592640000	4.41417e+08	218620000	407500000	409100000	3.45073e+08	0.948154	0.787644	0.181337	0.0110885	0.231966	0.0138855	0.191253	0.0121666	0.24465	0.0159157	1.2792	0.400782
129	Cg2g028230.1	185300000	301310000	263840000	250150000	170550000	348760000	279620000	266310000	203920000	179990000	123740000	1.69217e+08	804850000	400010000	612510000	605790000	0.939319	0.807605	1.47828	0.123797	0.412932	0.0432593	1.57378	0.164035	0.439608	0.056737	0.279332	0.0215943
130	Cg2g028310.1	0	0	0	0	0	0	0	0	32774000	0	0	0	516220000	597260000	587420000	5.66967e+08	-	-	-	0.373901	0	2.43445e-05	-	0.373901	0	2.43445e-05	0	3.67192e-05
131	Cg2g028560.1	316820000	225850000	246010000	2.62893e+08	551640000	372620000	339710000	4.21323e+08	247240000	178800000	132260000	186100000	0	158230000	115860000	137045000	0.623971	0.0906959	1.41265	0.150905	1.9183	0.0350801	2.26396	0.0333431	3.07434	0.0152219	1.35795	0.177087
132	Cg2g029490.4	0	0	0	0	0	0	0	0	130410000	162660000	139100000	1.44057e+08	168600000	211710000	164220000	181510000	-	-	0	0.000116521	0	0.000278364	0	0.000116521	0	0.000278364	0.793657	0.105327
133	Cg2g029540.1	0	0	68794000	0	0	0	0	0	0	68049000	0	0	56159000	0	96161000	76160000	-	0.373901	-	0.994226	0	0.483665	-	0.373901	0	0.142792	0	0.478236
134	Cg2g030820.1	28968000	0	25808000	27388000	0	33816000	47830000	40823000	0	0	0	0	0	0	0	0	0.670896	0.624239	∞	0.117439	∞	0.117439	∞	0.127701	∞	0.127701	-	-
135	Cg2g031100.1	306470000	363910000	238090000	3.02823e+08	557560000	442190000	272050000	4.23933e+08	45857000	0	0	0	0	78772000	0	0	0.714318	0.252037	∞	0.00188313	∞	0.00351273	∞	0.00836149	∞	0.0102455	-	0.736277
136	Cg2g031240.1	47577000	0	33580000	40578500	191400000	163940000	84668000	1.46669e+08	138790000	0	47772000	93281000	0	0	0	0	0.276667	0.0267754	0.435014	0.460585	∞	0.127811	1.57234	0.178101	∞	0.0101551	∞	0.201321
137	Cg2g031270.1	40676000	53381000	39766000	4.46077e+07	54549000	61584000	61933000	5.93553e+07	82471000	46928000	64273000	6.45573e+07	104180000	108230000	93773000	102061000	0.751536	0.0422284	0.690978	0.148441	0.437069	0.000732089	0.91942	0.647481	0.581567	0.000978704	0.632537	0.0280393
138	Cg2g032960.3	73650000	25958000	68745000	5.61177e+07	0	29427000	20984000	25205500	77509000	43359000	0	60434000	162770000	177910000	124650000	155110000	2.22641	0.0878725	0.928578	0.590035	0.361793	0.0106893	0.417075	0.384509	0.162501	0.00157546	0.38962	0.0139027
139	Cg2g032980.2	537790000	525640000	543240000	5.35557e+08	527620000	607380000	633820000	5.89607e+08	949240000	867090000	923150000	913160000	1170800000	1023800000	1038100000	1.07757e+09	0.908329	0.169985	0.586487	0.000108275	0.497006	0.000325234	0.645677	0.00127876	0.547165	0.000998404	0.847428	0.0355418
140	Cg2g033260.1	0	0	0	0	46893000	0	47500000	47196500	46622000	62099000	50013000	5.29113e+07	0	0	0	0	0	0.116133	0	0.000353794	-	-	0.891992	0.26153	∞	0.116133	∞	0.000353794
141	Cg2g033420.1	256010000	55599000	80567000	1.30725e+08	31725000	32132000	57110000	4.03223e+07	0	0	0	0	0	0	11979000	0	3.24201	0.228316	∞	0.106845	∞	0.115346	∞	0.00862714	∞	0.0174219	-	0.373901
142	Cg2g033660.1	3248900000	30768000000	6775000000	13597300000	3712200000	5625800000	7817800000	5718600000	9568900000	14970000000	15440000000	13326300000	4751200000	6922100000	6538500000	6070600000	2.37773	0.417659	1.02034	0.977034	2.23986	0.434368	0.429121	0.026835	0.942016	0.80878	2.19522	0.022161
143	Cg2g034200.1	19636000	0	0	0	0	0	0	0	363150000	2055100000	48571000	8.22274e+08	3804900000	4060400000	4813600000	4226300000	-	0.373901	0	0.260625	0	0.00015385	0	0.257392	0	0.000152775	0.194561	0.00796418
144	Cg2g034350.1	1231100000	1393200000	1133900000	1.25273e+09	1259800000	1292100000	1528400000	1360100000	2482900000	2545800000	2424500000	2484400000	9218400000	8774200000	7573400000	8522000000	0.92106	0.397831	0.50424	0.000122067	0.147	0.000127232	0.547456	0.000253316	0.159599	0.00013647	0.291528	0.000254421
145	Cg2g034960.3	7703800	0	0	0	0	0	0	0	1701900000	1948400000	1656400000	1768900000	2939700000	3057400000	2815000000	2.93737e+09	-	0.373901	0	4.10676e-05	0	1.93807e-06	0	4.07669e-05	0	1.92613e-06	0.602206	0.00052069
146	Cg2g036870.2	0	0	0	0	0	0	0	0	0	0	0	0	205820000	321420000	166030000	231090000	-	-	-	-	0	0.00771312	-	-	0	0.00771312	0	0.00771312
147	Cg2g037440.1	456490000	583240000	456590000	4.98773e+08	374600000	546090000	562510000	494400000	1033200000	1182000000	977480000	1.06423e+09	1151000000	1200800000	1071100000	1.14097e+09	1.00885	0.955374	0.468672	0.00159424	0.43715	0.000345515	0.464563	0.00265127	0.433317	0.000805413	0.932741	0.345291
148	Cg2g037540.1	353410000	144000000	240040000	2.45817e+08	443360000	226260000	217720000	295780000	48402000	26041000	0	37221500	0	0	0	0	0.831079	0.628377	6.60416	0.0236299	∞	0.0153271	7.94648	0.0226381	∞	0.0160476	∞	0.150693
149	Cg2g037580.1	5647700	1487400	13690000	6941700	102590000	126760000	85788000	105046000	0	0	2023200	0	1352800000	1221900000	1293600000	1.28943e+09	0.0660825	0.00138897	∞	0.16061	0.00538353	4.60437e-06	∞	0.000934798	0.0814668	7.49457e-06	0	4.43894e-06
150	Cg2g037970.2	0	0	0	0	0	0	0	0	0	0	0	0	90178000	72247000	67832000	7.67523e+07	-	-	-	-	0	0.000357736	-	-	0	0.000357736	0	0.000357736
151	Cg2g039150.1	271620000	336060000	314510000	3.07397e+08	190060000	270810000	182860000	2.14577e+08	0	0	0	0	283840000	227260000	156940000	222680000	1.43257	0.0522872	∞	8.43118e-05	1.38044	0.109551	∞	0.00159959	0.96361	0.869519	0	0.00372788
152	Cg2g039340.3	31462000	25870000	36327000	3.12197e+07	30969000	21315000	23427000	25237000	0	0	0	0	0	0	0	0	1.23706	0.228221	∞	0.00049484	∞	0.00049484	∞	0.000998834	∞	0.000998834	-	-
153	Cg2g039810.1	0	0	0	0	0	0	0	0	0	0	0	0	12709000	57890000	0	35299500	-	-	-	-	0	0.251391	-	-	0	0.251391	0	0.251391
154	Cg2g039900.2	23960000	11206000	20422000	1.85293e+07	20393000	12937000	14636000	1.59887e+07	14867000	11973000	13038000	1.32927e+07	0	46923000	0	0	1.1589	0.596244	1.39395	0.249904	∞	0.866315	1.20282	0.325781	∞	0.983502	∞	0.888083
155	Cg2g040170.1	98758000	115370000	110600000	1.08243e+08	0	0	0	0	122630000	187380000	153200000	1.54403e+08	201420000	174600000	202240000	1.92753e+08	∞	2.56348e-05	0.701038	0.0754539	0.561561	0.00121832	0	0.00117408	0	2.911e-05	0.801041	0.138836
156	Cg2g040300.1	117650000	132070000	168790000	1.39503e+08	172840000	184230000	169960000	1.75677e+08	306480000	674770000	632550000	5.37933e+08	105890000	106310000	104350000	1.05517e+08	0.794091	0.0843724	0.259332	0.0274036	1.3221	0.0895309	0.326577	0.0358413	1.66492	9.0207e-05	5.09809	0.0205473
157	Cg2g040550.2	197160000	296250000	163150000	2.18853e+08	217850000	328570000	466480000	3.37633e+08	144250000	140500000	117810000	1.34187e+08	168180000	298000000	317330000	261170000	0.648198	0.222222	1.63096	0.106419	0.837973	0.529469	2.51615	0.0482941	1.29277	0.423287	0.513791	0.0557805
158	Cg2g040650.1	0	21270000	0	0	41601000	29796000	23193000	31530000	43395000	26856000	38607000	36286000	0	0	0	0	0	0.0516264	0	0.0276674	-	0.373901	0.86893	0.549689	∞	0.00424324	∞	0.00179235
159	Cg2g040800.2	0	0	0	0	114570000	104530000	105270000	1.08123e+08	58618000	0	0	0	0	0	0	0	0	4.75249e-06	-	0.373901	-	-	∞	0.0110499	∞	4.75249e-06	-	0.373901
160	Cg2g042150.1	414000000	364500000	492190000	4.23563e+08	456220000	603140000	521230000	5.26863e+08	690610000	1028500000	927950000	8.82353e+08	1717500000	1162500000	1362200000	1.41407e+09	0.803934	0.141318	0.480038	0.0127054	0.299536	0.00400609	0.597112	0.0308783	0.372587	0.00613639	0.623983	0.0494186
161	Cg2g042450.2.1	104240000	0	175410000	139825000	20198000	12613000	42403000	2.50713e+07	89319000	27557000	19125000	4.53337e+07	0	18949000	0	0	5.57709	0.257995	3.08435	0.437188	∞	0.165687	0.55304	0.443669	∞	0.161755	∞	0.165203
162	Cg2g042830.1	0	0	0	0	0	0	0	0	284740000	381630000	272710000	3.13027e+08	438830000	531290000	400890000	4.57003e+08	-	-	0	0.000815855	0	0.000295057	0	0.000815855	0	0.000295057	0.684955	0.0499776
163	Cg2g043730.3	41427000	24239000	57651000	4.11057e+07	0	92305000	69067000	80686000	59389000	0	54689000	57039000	40572000	40040000	32209000	37607000	0.509452	0.687876	0.720659	0.892348	1.09303	0.744525	1.41458	0.66374	2.1455	0.592352	1.51671	0.983679
164	Cg2g044410.1	0	0	0	0	43057000	28440000	38785000	3.67607e+07	0	0	32523000	0	0	0	0	0	0	0.00106409	-	0.373901	-	-	∞	0.0906439	∞	0.00106409	-	0.373901
165	Cg2g044580.5	324270000	251170000	384160000	3.19867e+08	176480000	116420000	170900000	154600000	422470000	429230000	340140000	397280000	274830000	289830000	296040000	286900000	2.069	0.0183525	0.805142	0.181695	1.11491	0.445175	0.389146	0.00214169	0.538864	0.00279208	1.38473	0.0196961
166	Cg2g046760.1	0	0	0	0	0	0	0	0	113120000	101330000	78543000	9.76643e+07	80118000	57615000	78643000	7.21253e+07	-	-	0	0.000651876	0	0.00057881	0	0.000651876	0	0.00057881	1.35409	0.110188
167	Cg2g047110.1	0	0	0	0	0	0	0	0	0	0	0	0	516550000	631030000	714930000	6.20837e+08	-	-	-	-	0	0.00041715	-	-	0	0.00041715	0	0.00041715
168	Cg2g047370.1	22081000	51525000	0	36803000	0	28030000	19799000	23914500	29864000	76061000	61561000	5.58287e+07	0	0	0	0	1.53894	0.641471	0.659213	0.196601	∞	0.175529	0.428355	0.0670167	∞	0.127761	∞	0.0149399
169	Cg3g000320.1	0	47293000	38295000	42794000	27038000	31700000	37052000	31930000	0	0	0	0	0	0	0	0	1.34024	0.82937	∞	0.120494	∞	0.120494	∞	0.000383172	∞	0.000383172	-	-
170	Cg3g001780.2	25412000	0	0	0	0	0	0	0	39947000	0	56381000	48164000	47201000	52091000	0	49646000	-	0.373901	0	0.276193	0	0.257039	0	0.127563	0	0.11708	0.970149	0.968589
171	Cg3g006130.1	8845000000	14461000000	9262000000	10856000000	7311100000	9999500000	9262000000	8.85753e+09	14008000000	14845000000	17363000000	1.54053e+10	5748900000	8064500000	5697700000	6503700000	1.22562	0.369163	0.704691	0.0927555	1.6692	0.0914614	0.574965	0.00706807	1.36192	0.103269	2.3687	0.00221406
172	Cg3g006530.1	281720000	135980000	260000000	225900000	276690000	207440000	247540000	243890000	282690000	113070000	190510000	1.95423e+08	0	0	0	0	0.926237	0.73536	1.15595	0.671963	∞	0.00761727	1.24801	0.412026	∞	0.000263352	∞	0.0163184
173	Cg3g009880.3	69879000	70170000	68990000	6.96797e+07	47275000	0	0	0	99959000	91282000	153150000	114797000	242520000	168260000	156690000	1.89157e+08	∞	0.0267581	0.606982	0.08003	0.36837	0.0113094	0	0.0165385	0	0.0051117	0.606888	0.088131
174	Cg3g010060.1	175690000	69105000	85597000	1.10131e+08	236570000	266210000	246920000	249900000	0	0	0	0	0	0	0	0	0.440699	0.0150779	∞	0.0292461	∞	0.0292461	∞	8.68352e-06	∞	8.68352e-06	-	-
175	Cg3g011640.1	310990000	142670000	101020000	1.84893e+08	62319000	72451000	99732000	7.81673e+07	202370000	259720000	233960000	2.32017e+08	26017000	59810000	21482000	3.57697e+07	2.36535	0.176729	0.796897	0.516435	5.169	0.084488	0.336904	0.00153517	2.1853	0.0616248	6.48641	0.000668269
176	Cg3g013480.1	237340000	184010000	219220000	2.13523e+08	76082000	155850000	144930000	1.25621e+08	0	111910000	0	0	0	62665000	0	0	1.69975	0.0406335	∞	0.0121011	∞	0.00179758	∞	0.120518	∞	0.0323677	-	0.720555
177	Cg3g013600.3	12732000000	17533000000	14256000000	1.48403e+10	21489000000	26595000000	27189000000	25091000000	18977000000	21438000000	21025000000	20480000000	41672000000	51352000000	77402000000	5.68087e+10	0.59146	0.0111484	0.724626	0.0247251	0.261234	0.0175501	1.22515	0.0785684	0.441676	0.0427707	0.360508	0.0273678
178	Cg3g013770.1	134150000	225740000	91085000	150325000	371090000	202380000	0	286735000	281720000	351670000	215890000	2.83093e+08	0	0	0	0	0.524265	0.739149	0.531009	0.0760291	∞	0.019333	1.01286	0.465957	∞	0.149337	∞	0.00195031
179	Cg3g013880.2	328550000	261950000	411140000	333880000	433890000	376300000	327130000	3.79107e+08	149640000	162300000	140790000	150910000	284500000	285570000	288940000	2.86337e+08	0.880702	0.441912	2.21244	0.0137326	1.16604	0.332584	2.51214	0.00192159	1.32399	0.0397761	0.527037	2.91861e-05
180	Cg3g014330.1	31311000	37566000	61519000	4.34653e+07	0	19027000	28579000	23803000	48297000	39994000	26629000	3.83067e+07	0	18020000	0	0	1.82604	0.0911716	1.13467	0.667973	∞	0.0270819	0.62138	0.0995836	∞	0.39365	∞	0.0207066
181	Cg3g014660.2	3444100000	12115000000	4966400000	6.84183e+09	5660600000	5387300000	5715200000	5587700000	4269500000	4959100000	3486700000	4.23843e+09	10847000000	11366000000	12763000000	1.16587e+10	1.22445	0.663584	1.61424	0.390582	0.586845	0.152833	1.31834	0.0367255	0.479274	0.000474152	0.363544	0.000481232
182	Cg3g014730.1	0	0	0	0	0	0	0	0	0	0	0	0	72163000	238060000	0	155111500	-	-	-	-	0	0.216199	-	-	0	0.216199	0	0.216199
183	Cg3g015410.1	80868000	65938000	58950000	6.85853e+07	0	0	0	0	0	0	0	0	0	0	37087000	0	∞	0.000446666	∞	0.000446666	∞	0.0157307	-	-	-	0.373901	-	0.373901
184	Cg3g018510.1	1868900000	2912700000	2179400000	2.32033e+09	327450000	255290000	478080000	3.53607e+08	864310000	429800000	304050000	532720000	1506800000	1873700000	1426300000	1.60227e+09	6.5619	0.00340665	4.35563	0.0071556	1.44816	0.101335	0.663776	0.380694	0.220692	0.00121287	0.332479	0.00807995
185	Cg3g018960.1	0	45647000	49904000	47775500	0	0	0	0	40167000	43654000	35997000	3.99393e+07	0	0	0	0	∞	0.116905	1.1962	0.642274	∞	0.116905	0	5.54474e-05	-	-	∞	5.54474e-05
186	Cg3g020630.1	46479000000	26467000000	32953000000	3.52997e+10	15647000000	11839000000	11628000000	13038000000	9096800000	7801800000	7571700000	8.15677e+09	17309000000	21726000000	17512000000	18849000000	2.70744	0.0210736	4.32765	0.0101099	1.87276	0.0534834	1.59843	0.0246074	0.691708	0.0403545	0.432743	0.00213072
187	Cg3g021130.1	6264300	4296400	6879900	5.81353e+06	3973500	0	0	0	0	0	0	0	0	0	0	0	∞	0.0431871	∞	0.00172379	∞	0.00172379	-	0.373901	-	0.373901	-	-
188	Cg3g022010.1	493810000	363230000	373810000	4.10283e+08	240410000	243710000	342060000	2.75393e+08	17709000	36786000	33174000	29223000	28275000	13368000	0	20821500	1.48981	0.0653659	14.0397	0.000839366	19.7048	0.000746493	9.42386	0.00190061	13.2264	0.00159467	1.4035	0.201424
189	Cg3g022940.1	388770000	381450000	346290000	372170000	189220000	139420000	205670000	1.78103e+08	190490000	131450000	75372000	1.32437e+08	0	39190000	53480000	46335000	2.08963	0.00123996	2.81016	0.00256782	8.03216	7.88814e-05	1.34481	0.303879	3.84382	0.00449441	2.85826	0.0511936
190	Cg3g023140.1	40924000	49490000	29133000	39849000	0	0	0	0	0	44384000	39685000	42034500	49148000	46147000	64155000	53150000	∞	0.00250751	0.948007	0.481725	0.749746	0.176537	0	0.117358	0	0.000673745	0.790865	0.172303
191	Cg3g023590.1	155290000	0	144400000	149845000	122040000	159470000	0	140755000	59682000	0	0	0	175640000	172560000	221810000	1.90003e+08	1.06458	0.934657	∞	0.211598	0.788644	0.161371	∞	0.228795	0.740803	0.130796	0	0.00261834
192	Cg3g024260.2	0	48275000	0	0	68248000	63557000	94917000	75574000	114220000	121610000	88336000	1.08055e+08	86474000	74893000	120880000	9.40823e+07	0	0.0341824	0	0.00838689	0	0.021242	0.699401	0.0817263	0.803275	0.335309	1.14852	0.459768
193	Cg3g024580.1	105120000	60688000	41815000	6.92077e+07	72265000	58748000	59492000	6.35017e+07	0	0	0	0	37201000	71082000	0	54141500	1.08986	0.78189	∞	0.0210515	1.27827	0.299621	∞	0.000132422	1.17288	0.261687	0	0.153507
194	Cg3g024600.1	0	20983000	0	0	0	0	0	0	0	0	0	0	21650000	21014000	26851000	2.31717e+07	-	0.373901	-	0.373901	0	0.0890042	-	-	0	0.000233172	0	0.000233172
195	Cg3g024850.2	0	0	0	0	0	0	0	0	0	0	0	0	0	42913000	55844000	49378500	-	-	-	-	0	0.122891	-	-	0	0.122891	0	0.122891
196	Cg3g024920.1	4376300000	6965500000	4092400000	5.14473e+09	3538300000	2514800000	3478300000	3.17713e+09	1620500000	2211000000	1620900000	1.81747e+09	1933700000	3347300000	2799700000	2.69357e+09	1.6193	0.113042	2.83072	0.0236165	1.91001	0.0708073	1.74811	0.024316	1.17953	0.411968	0.674744	0.127166
197	Cg3g025170.1	68172000	79488000	64050000	70570000	0	0	0	0	0	0	0	0	0	0	0	0	∞	0.000106682	∞	0.000106682	∞	0.000106682	-	-	-	-	-	-
198	Cg3g025200.1	373840000	112380000	180090000	2.22103e+08	23783000	51898000	7713400	2.77981e+07	300380000	394590000	411920000	3.68963e+08	3695100000	5177400000	1512200000	3.46157e+09	7.98987	0.0706666	0.601966	0.161626	0.0641627	0.0385894	0.0753412	0.000767318	0.00803051	0.0321109	0.106589	0.0439527
199	Cg3g025260.1	1821100000	2662100000	1505700000	1996300000	1644900000	1658100000	1238300000	1.51377e+09	1130300000	561190000	1011400000	9.00963e+08	475280000	579770000	225470000	426840000	1.31876	0.263925	2.21574	0.0470495	4.67693	0.0121549	1.68016	0.0504513	3.54645	0.00329831	2.11078	0.0794608
200	Cg3g025260.2	47895000000	64174000000	44897000000	52322000000	12917000000	10255000000	9033800000	1.07353e+10	13426000000	8646000000	11708000000	11260000000	44374000000	65395000000	65491000000	58420000000	4.87384	0.00241631	4.64671	0.00261543	0.895618	0.544926	0.953398	0.786054	0.18376	0.0025805	0.192742	0.00275258
201	Cg3g025260.3	66685000	167950000	64322000	9.96523e+07	0	0	0	0	0	0	0	0	47277000	75136000	104300000	75571000	∞	0.0433476	∞	0.0433476	1.31866	0.559863	-	-	0	0.0101032	0	0.0101032
202	Cg3g025430.2	0	0	0	0	0	29277000	0	0	19166000	0	6557700	12861850	11722000	7417700	0	9569850	-	0.373901	0	0.202027	0	0.135831	0	0.921314	0	0.760251	1.344	0.75562
203	Cg3g026170.2.1	40585000	30380000	40709000	3.72247e+07	0	33780000	28387000	31083500	0	0	0	0	0	0	0	0	1.19757	0.208695	∞	0.000405625	∞	0.000405625	∞	0.119101	∞	0.119101	-	-
204	Cg4g000900.1	0	0	0	0	0	0	0	0	0	190920000	0	0	691700000	578530000	1120000000	7.96743e+08	-	-	-	0.373901	0	0.00845044	-	0.373901	0	0.00845044	0	0.0142875
205	Cg4g000960.1	0	0	0	0	0	0	0	0	0	0	0	0	44492000	43586000	34914000	4.09973e+07	-	-	-	-	0	0.000177864	-	-	0	0.000177864	0	0.000177864
206	Cg4g001400.1	0	0	0	0	0	0	0	0	0	0	0	0	0	140400000	142820000	141610000	-	-	-	-	0	0.116146	-	-	0	0.116146	0	0.116146
207	Cg4g002560.1	0	0	0	0	0	0	0	0	0	0	0	0	89748000	89990000	88908000	8.95487e+07	-	-	-	-	0	1.07806e-09	-	-	0	1.07806e-09	0	1.07806e-09
208	Cg4g003720.1	0	0	0	0	474260000	344090000	352050000	3.90133e+08	247380000	196600000	160580000	201520000	0	67600000	0	0	0	0.000755922	0	0.00132139	-	0.373901	1.93595	0.0184084	∞	0.00153472	∞	0.00609837
209	Cg4g003780.4.1	0	0	0	0	0	0	0	0	0	0	0	0	52124000	52907000	30647000	45226000	-	-	-	-	0	0.00343915	-	-	0	0.00343915	0	0.00343915
210	Cg4g003900.1	0	0	0	0	0	0	0	0	0	0	0	0	125260000	83477000	85856000	9.81977e+07	-	-	-	-	0	0.00192363	-	-	0	0.00192363	0	0.00192363
211	Cg4g004130.1	0	55987000	74616000	65301500	0	60580000	71461000	66020500	0	0	0	0	123710000	92666000	218840000	145072000	0.989109	0.988614	∞	0.124146	0.450132	0.0826445	∞	0.118811	0.455088	0.083174	0	0.0187461
212	Cg4g004430.3	1904600000	2028200000	1639300000	1.85737e+09	588670000	597550000	652690000	612970000	753220000	964660000	1226500000	981460000	531300000	540940000	689120000	587120000	3.03011	0.000434554	1.89245	0.00801928	3.16352	0.000537634	0.624549	0.056175	1.04403	0.662054	1.67165	0.0541451
213	Cg4g004570.2	0	0	0	0	34012000	34298000	21750000	30020000	0	0	0	0	198910000	51089000	51204000	100401000	0	0.00191297	-	-	0	0.111144	∞	0.00191297	0.299001	0.227575	0	0.111144
214	Cg4g006670.1	0	0	0	0	0	0	0	0	0	164200000	0	0	1506100000	1086900000	3924000000	2.17233e+09	-	-	-	0.373901	0	0.0699194	-	0.373901	0	0.0699194	0	0.0751284
215	Cg4g006790.1	20274000	15977000	17064000	1.77717e+07	18226000	11342000	0	14784000	0	18108000	0	0	0	0	0	0	1.20209	0.221276	∞	0.130037	∞	0.000160836	∞	0.659541	∞	0.137214	-	0.373901
216	Cg4g007480.1	0	0	0	0	0	0	0	0	0	0	0	0	40651000	42508000	30483000	3.78807e+07	-	-	-	-	0	0.000533486	-	-	0	0.000533486	0	0.000533486
217	Cg4g007580.1	0	0	0	0	0	0	0	0	0	0	0	0	404120000	599960000	528860000	510980000	-	-	-	-	0	0.000870464	-	-	0	0.000870464	0	0.000870464
218	Cg4g008190.2	131370000	38037000	88405000	8.59373e+07	55846000	29847000	0	42846500	34580000	0	0	0	0	51281000	0	0	2.0057	0.141966	∞	0.06419	∞	0.0973285	∞	0.438649	∞	0.65109	-	0.800503
219	Cg4g008300.1	0	0	0	0	0	0	0	0	0	0	0	0	6015400000	4135300000	5037500000	5.06273e+09	-	-	-	-	0	0.000735973	-	-	0	0.000735973	0	0.000735973
220	Cg4g008950.1	0	0	0	0	0	0	0	0	0	0	0	0	50738000	71441000	24003000	4.87273e+07	-	-	-	-	0	0.0238263	-	-	0	0.0238263	0	0.0238263
221	Cg4g009630.4	43678000	20512000	17824000	27338000	15358000	0	0	0	0	0	0	0	0	0	0	0	∞	0.0832059	∞	0.0290744	∞	0.0290744	-	0.373901	-	0.373901	-	-
222	Cg4g010000.1	13063000	8445800	0	10754400	0	0	0	0	0	0	0	0	0	0	0	0	∞	0.134113	∞	0.134113	∞	0.134113	-	-	-	-	-	-
223	Cg4g010550.3	160470000	0	0	0	83480000	0	0	0	63990000	50925000	45678000	53531000	0	0	0	0	-	0.69228	0	0.999428	-	0.373901	0	0.415921	-	0.373901	∞	0.000600028
224	Cg4g010670.1	0	0	0	0	0	0	0	0	0	0	0	0	878310000	1220200000	978880000	1.0258e+09	-	-	-	-	0	0.000538301	-	-	0	0.000538301	0	0.000538301
225	Cg4g010780.1	0	0	0	0	0	0	0	0	0	0	0	0	35013000	38477000	28161000	3.38837e+07	-	-	-	-	0	0.00036453	-	-	0	0.00036453	0	0.00036453
226	Cg4g011930.3	235610000	10138000	25899000	90549000	15593000	19053000	13572000	1.60727e+07	21061000	0	0	0	0	0	0	0	5.63373	0.363484	∞	0.316414	∞	0.280766	∞	0.277083	∞	0.000552633	-	0.373901
227	Cg4g012210.1	549730000	565760000	712890000	609460000	0	0	0	0	0	3937800	0	0	360200000	512950000	439070000	4.37407e+08	∞	0.000301326	∞	0.000304254	1.39335	0.0649697	-	0.373901	0	0.000580237	0	0.000588029
228	Cg4g012220.1	80072000	0	48884000	64478000	159810000	0	0	0	0	0	0	0	133540000	108690000	137370000	1.26533e+08	∞	0.868195	∞	0.138841	0.509573	0.0286992	-	0.373901	0	0.246555	0	0.000147869
229	Cg4g012370.2	22600000	0	0	0	0	0	0	0	0	0	0	0	5946200000	5380300000	5622900000	5649800000	-	0.373901	-	0.373901	0	4.26765e-06	-	-	0	4.22717e-06	0	4.22717e-06
230	Cg4g012520.1	56675000	47078000	77477000	60410000	87574000	77727000	104260000	8.98537e+07	63975000	60129000	39730000	5.46113e+07	115490000	170480000	121050000	1.35673e+08	0.672315	0.0678939	1.10618	0.646397	0.445261	0.0186012	1.64533	0.0309559	0.662279	0.0746037	0.402521	0.0130511
231	Cg4g012620.1	161510000	182280000	102840000	1.48877e+08	169740000	145280000	107000000	1.40673e+08	196400000	202380000	203760000	2.00847e+08	260580000	385780000	253210000	2.99857e+08	1.05831	0.797955	0.741245	0.0952675	0.496493	0.0372338	0.700402	0.030763	0.469135	0.0271133	0.669809	0.0830646
232	Cg4g012650.1	0	349410000	0	0	0	0	33195000	0	0	0	0	0	318160000	244140000	257210000	273170000	-	0.418561	-	0.373901	0	0.257207	-	0.373901	0	0.000493909	0	0.000278574
233	Cg4g012690.2	0	0	0	0	0	0	0	0	0	0	38744000	0	331570000	240980000	803180000	4.58577e+08	-	-	-	0.373901	0	0.0581046	-	0.373901	0	0.0581046	0	0.0632891
234	Cg4g013020.1	427190000	189540000	367140000	3.27957e+08	533860000	498300000	384580000	4.72247e+08	324050000	314310000	201440000	2.79933e+08	2655100000	2111400000	2576800000	2.44777e+09	0.694461	0.162373	1.17155	0.587268	0.133982	0.000324714	1.687	0.0323901	0.19293	0.000355349	0.114363	0.000239744
235	Cg4g013070.1	0	0	0	0	0	0	0	0	0	0	0	0	16532000	23166000	19588000	19762000	-	-	-	-	0	0.000499565	-	-	0	0.000499565	0	0.000499565
236	Cg4g014210.1	0	0	0	0	0	0	0	0	0	28756000	30454000	29605000	110070000	226930000	165990000	1.67663e+08	-	-	0	0.116444	0	0.0076594	0	0.116444	0	0.0076594	0.176574	0.0136185
237	Cg4g014490.1	91317000	66544000	59890000	7.25837e+07	53426000	38729000	40306000	4.41537e+07	36525000	0	0	0	89359000	39283000	24225000	5.09557e+07	1.64389	0.0556328	∞	0.0175093	1.42445	0.379004	∞	0.0702073	0.866511	0.753607	0	0.169178
238	Cg4g014570.1	10001000000	13558000000	10317000000	11292000000	6853300000	7968500000	7002900000	7274900000	3099200000	2144600000	3125900000	2789900000	599260000	1875900000	1771300000	1.41549e+09	1.55219	0.0278357	4.04746	0.00197685	7.97747	0.00121901	2.60758	0.000705621	5.1395	0.00040393	1.97098	0.0577548
239	Cg4g015750.1	36037000	35089000	34359000	3.51617e+07	0	0	0	0	6350500	13082000	0	9716250	33367000	50222000	47638000	4.37423e+07	∞	2.18273e-07	3.61885	0.00166353	0.803836	0.178388	0	0.161494	0	0.00112654	0.222125	0.00448301
240	Cg4g016690.1	93284000	72604000	43227000	69705000	35134000	33361000	78209000	4.89013e+07	0	37734000	42255000	39994500	0	0	0	0	1.42542	0.370458	1.74286	0.0948969	∞	0.00864994	1.2227	0.325516	∞	0.0289685	∞	0.117386
241	Cg4g017080.2	471030000	528690000	531350000	5.10357e+08	240130000	252540000	269550000	2.54073e+08	623720000	595410000	443940000	5.54357e+08	1019500000	734870000	850540000	8.68303e+08	2.0087	0.000280988	0.920629	0.498464	0.587763	0.0135493	0.458321	0.00601067	0.292609	0.00178516	0.638437	0.034575
242	Cg4g017620.2	27461000	0	23900000	25680500	28937000	24293000	0	26615000	0	0	0	0	0	0	27865000	0	0.964888	0.962469	∞	0.118025	∞	0.570023	∞	0.119135	∞	0.548394	-	0.373901
243	Cg4g018530.2	62972000	87623000	63322000	7.13057e+07	67462000	0	63150000	65306000	0	0	0	0	48588000	44946000	46566000	46700000	1.09187	0.298881	∞	0.00094466	1.52689	0.0403049	∞	0.11655	1.39842	0.891813	0	1.54856e-06
244	Cg4g020140.1	145010000	143800000	113310000	134040000	101200000	164590000	240620000	1.68803e+08	104630000	244240000	208140000	185670000	382300000	399650000	283990000	3.55313e+08	0.79406	0.450511	0.721926	0.297125	0.377244	0.00411733	0.909158	0.785985	0.475083	0.0260338	0.522553	0.0371801
245	Cg4g020570.1	81147000	31351000	40464000	5.09873e+07	33547000	28084000	48606000	3.67457e+07	323580000	179670000	167850000	223700000	531750000	738560000	329340000	5.33217e+08	1.38757	0.436533	0.227927	0.0299467	0.0956222	0.0154986	0.164263	0.0207061	0.0689132	0.0137294	0.419529	0.0733625
246	Cg4g020620.1	700450000	1101600000	521140000	7.74397e+08	1200500000	954010000	1208800000	1.1211e+09	3047300000	3874800000	3229400000	3.38383e+09	1406300000	1789500000	1666400000	1.62073e+09	0.690745	0.143464	0.228852	0.00101307	0.477806	0.0146154	0.331312	0.00102652	0.691726	0.0236761	2.08784	0.00305289
247	Cg4g020850.5	0	0	0	0	0	0	0	0	153480000	66820000	83742000	1.01347e+08	59287000	88844000	0	74065500	-	-	0	0.0187537	0	0.131706	0	0.0187537	0	0.131706	1.36835	0.23517
248	Cg4g021120.1	0	0	0	0	0	0	0	0	123820000	219750000	313660000	2.19077e+08	327080000	627200000	513480000	4.89253e+08	-	-	0	0.0161634	0	0.00501561	0	0.0161634	0	0.00501561	0.447778	0.0589681
249	Cg4g021400.1	0	0	0	0	0	0	0	0	235890000	309440000	239930000	2.61753e+08	503390000	454520000	409490000	455800000	-	-	0	0.000393025	0	7.33941e-05	0	0.000393025	0	7.33941e-05	0.574272	0.00580157
250	Cg4g021430.2	933080000	1193000000	1002800000	1042960000	1107500000	1678200000	1512500000	1.43273e+09	1804200000	1743800000	1653100000	1733700000	2165500000	2411800000	2779600000	2452300000	0.727951	0.104778	0.60158	0.00149975	0.425299	0.00192927	0.826402	0.160772	0.584241	0.0143442	0.706969	0.0173834
251	Cg4g021470.2	0	0	4061500	0	0	0	0	0	0	0	0	0	14462000	21872000	15581000	17305000	-	0.373901	-	0.373901	0	0.00396729	-	-	0	0.00168783	0	0.00168783
252	Cg4g021540.1	0	0	71638000	0	125170000	199080000	136570000	1.53607e+08	137950000	119560000	171020000	1.42843e+08	109530000	163920000	176800000	1.50083e+08	0	0.017321	0	0.0135402	0	0.0161227	1.07535	0.715142	1.02348	0.914622	0.95176	0.790776
253	Cg4g021950.1	24829000	0	0	0	0	0	0	0	0	0	0	0	98658000	94636000	76773000	9.00223e+07	-	0.373901	-	0.373901	0	0.00155709	-	-	0	0.000180175	0	0.000180175
254	Cg4g023600.1	108230000	100810000	134690000	1.14577e+08	11787000	91698000	69118000	5.75343e+07	208610000	327260000	207390000	2.47753e+08	260510000	355830000	370120000	328820000	1.99145	0.0925071	0.462463	0.0315775	0.348448	0.00396267	0.232224	0.0147797	0.174972	0.0029127	0.753462	0.197946
255	Cg4g023910.2	0	0	0	0	0	264800000	0	0	0	234610000	225410000	230010000	0	189860000	0	0	-	0.373901	0	0.116276	-	0.373901	0	0.60757	-	0.829378	∞	0.41641
256	Cg4g024060.1	11400000	16709000	10101000	1.27367e+07	10083000	24147000	12996000	15742000	0	0	0	0	0	0	0	0	0.809088	0.560388	∞	0.00324191	∞	0.00324191	∞	0.0213338	∞	0.0213338	-	-
257	Cg4g024540.2	337740000	638840000	445900000	474160000	314630000	276720000	239920000	277090000	449100000	613500000	543540000	535380000	564630000	674620000	600270000	6.13173e+08	1.71121	0.0954212	0.885651	0.57393	0.773289	0.212596	0.517558	0.00781843	0.451895	0.000989205	0.87313	0.248237
258	Cg5g000050.1	134670000	113570000	91178000	1.13139e+08	164870000	122340000	121070000	1.36093e+08	0	0	34452000	0	77545000	62199000	53709000	6.44843e+07	0.831336	0.295747	∞	0.0039449	1.75452	0.0275997	∞	0.00248736	2.11049	0.0110134	0	0.0168949
259	Cg5g001290.1	6691200	6623700	0	6657450	20288000	24205000	19156000	2.12163e+07	19662000	7501100	16877000	1.468e+07	44156000	36151000	52802000	4.43697e+07	0.313789	0.00339142	0.453504	0.0756582	0.150045	0.00165656	1.44525	0.176197	0.478172	0.0101143	0.330857	0.00801851
260	Cg5g001710.1	0	51513000	26717000	39115000	0	0	0	0	0	0	22196000	0	0	0	0	0	∞	0.154443	∞	0.323778	∞	0.154443	-	0.373901	-	-	-	0.373901
261	Cg5g002010.1	198570000	159490000	161550000	1.73203e+08	357490000	338710000	297880000	331360000	0	0	0	0	0	0	0	0	0.522704	0.00188331	∞	0.00016725	∞	0.00016725	∞	4.68256e-05	∞	4.68256e-05	-	-
262	Cg5g002440.1	1014400000	592210000	382970000	6.63193e+08	412590000	326500000	324370000	3.54487e+08	177450000	0	63621000	120535500	73180000	145040000	4072600	7.40975e+07	1.87086	0.175852	5.50206	0.0390588	8.95028	0.0362655	2.94093	0.00996766	4.78405	0.00496916	1.62671	0.928956
263	Cg5g002520.1	1918200000	2012800000	2065200000	1.99873e+09	1865100000	2584800000	2474200000	2.30803e+09	2873400000	2575600000	3287600000	2912200000	5302400000	5140900000	5026000000	5.15643e+09	0.86599	0.246174	0.686331	0.012334	0.387619	4.11158e-06	0.792539	0.118196	0.447603	0.000277875	0.56477	0.000533884
264	Cg5g004040.1	45772000	87786000	76782000	7.01133e+07	85332000	71354000	86895000	8.11937e+07	153140000	72233000	103870000	1.09748e+08	174980000	198190000	123960000	165710000	0.863532	0.458305	0.638859	0.211721	0.423109	0.0194003	0.739821	0.300856	0.489974	0.0197632	0.662288	0.156896
265	Cg5g004920.1	1315800000	914190000	1390300000	1.20676e+09	1879200000	1278700000	1082600000	1413500000	542340000	596480000	666800000	6.01873e+08	388080000	1026700000	734540000	716440000	0.853741	0.503539	2.00501	0.016474	1.68439	0.106832	2.3485	0.0285869	1.97295	0.0825286	0.840089	0.575293
266	Cg5g006640.1	55547000	449430000	51773000	1.85583e+08	0	0	0	0	0	0	0	0	163860000	406190000	368340000	3.12797e+08	∞	0.232253	∞	0.232253	0.593303	0.44941	-	-	0	0.0141922	0	0.0141922
267	Cg5g007100.1	3118700000	2563800000	2761700000	2.81473e+09	2315400000	2599300000	2538400000	2.48437e+09	2680400000	3311600000	2889200000	2960400000	1026500000	1288900000	1507700000	1.27437e+09	1.13298	0.146799	0.950795	0.58654	2.20873	0.00196738	0.8392	0.0806789	1.94949	0.00178615	2.32304	0.00190377
268	Cg5g007480.2	329780000	171730000	136990000	2.12833e+08	124820000	97577000	46398000	8.95983e+07	0	0	0	0	0	0	0	0	2.37542	0.124821	∞	0.023014	∞	0.023014	∞	0.0175751	∞	0.0175751	-	-
269	Cg5g007910.1	5690700000	10888000000	6533200000	7.70397e+09	3694100000	2325200000	2516200000	2.84517e+09	1258200000	468080000	660530000	7.95603e+08	23186000	368220000	170490000	1.87299e+08	2.70774	0.0434275	9.68318	0.0132258	41.132	0.00960129	3.57611	0.0138576	15.1905	0.00377345	4.24778	0.0778712
270	Cg5g008310.1	1140900000	2054200000	1154200000	1.44977e+09	0	0	0	0	0	0	0	0	646240000	618230000	743630000	6.69367e+08	∞	0.00866887	∞	0.00866887	2.16588	0.0625139	-	-	0	6.10153e-05	0	6.10153e-05
271	Cg5g008580.3	40635000	33246000	43054000	3.89783e+07	0	0	41963000	0	46160000	39872000	46348000	4.41267e+07	75605000	364250000	108090000	1.82648e+08	∞	0.155349	0.883328	0.229885	0.213406	0.190812	0	0.100188	0	0.14183	0.241594	0.203847
272	Cg5g008620.1	76715000	0	24190000	50452500	69446000	98838000	0	84142000	260560000	134940000	163300000	1.86267e+08	1362100000	1399800000	620550000	1.12748e+09	0.599611	0.576925	0.270862	0.026104	0.0447479	0.0127007	0.451729	0.0534814	0.0746282	0.0137493	0.165206	0.021411
273	Cg5g008820.5	40836000	145420000	34525000	7.35937e+07	0	0	0	0	0	0	0	0	0	23674000	0	0	∞	0.110117	∞	0.110117	∞	0.148874	-	-	-	0.373901	-	0.373901
274	Cg5g008870.1	63598000	62195000	49329000	58374000	54529000	0	0	0	0	0	0	0	166900000	463240000	250280000	2.93473e+08	∞	0.0984661	∞	0.000211061	0.198907	0.0563259	-	0.373901	0	0.0378043	0	0.0292082
275	Cg5g008980.2	57956000	51597000	59670000	5.64077e+07	28056000	34628000	38592000	3.37587e+07	27727000	0	0	0	0	46136000	0	0	1.67091	0.0045113	∞	0.00786126	∞	0.0579103	∞	0.0655539	∞	0.306238	-	0.749561
276	Cg5g009320.1	267890000	93926000	49870000	1.37229e+08	15484000	17954000	0	16719000	25973000	36315000	0	31144000	0	0	0	0	8.20795	0.13211	4.40626	0.159191	∞	0.108229	0.536829	0.473822	∞	0.118282	∞	0.126965
277	Cg5g010090.2	11639000	12496000	4589000	9.57467e+06	5415900	8357800	5955000	6.57623e+06	9369100	21177000	0	15273050	64451000	29865000	43180000	45832000	1.45595	0.323211	0.626899	0.931301	0.208908	0.0250443	0.430578	0.591654	0.143486	0.0178113	0.33324	0.0390086
278	Cg5g010140.1	52000000	0	0	0	165800000	0	59959000	112879500	0	0	0	0	0	89802000	0	0	0	0.323455	-	0.373901	-	0.734087	∞	0.195476	∞	0.47085	-	0.373901
279	Cg5g011190.2	33554000	23653000	44207000	3.38047e+07	0	0	0	0	0	0	0	0	0	9390800	9181300	9286050	∞	0.00469353	∞	0.00469353	3.64037	0.014549	-	-	0	0.116167	0	0.116167
280	Cg5g011340.1	0	0	0	0	0	0	0	0	96951000	72858000	70564000	8.01243e+07	0	82299000	0	0	-	-	0	0.000686869	-	0.373901	0	0.000686869	-	0.373901	∞	0.140277
281	Cg5g011550.1	0	0	0	0	0	0	0	0	0	0	0	0	23992000	12467000	0	18229500	-	-	-	-	0	0.154245	-	-	0	0.154245	0	0.154245
282	Cg5g011660.1	0	0	0	0	0	0	0	0	0	0	0	0	204300000	235970000	202310000	2.14193e+08	-	-	-	-	0	3.96024e-05	-	-	0	3.96024e-05	0	3.96024e-05
283	Cg5g013430.3	127600000	131070000	150410000	136360000	67861000	89510000	75799000	7.77233e+07	217300000	236810000	277880000	2.43997e+08	476020000	425530000	477450000	4.59667e+08	1.75443	0.00350522	0.55886	0.00498367	0.29665	6.28e-05	0.318543	0.000928356	0.169086	3.05156e-05	0.530812	0.000948266
284	Cg5g014220.3	0	0	0	0	0	0	0	0	74960000	116450000	106380000	9.92633e+07	0	0	0	0	-	-	0	0.00135938	-	-	0	0.00135938	-	-	∞	0.00135938
285	Cg5g014300.1	0	0	0	0	0	0	0	0	94704000	178340000	94231000	122425000	218830000	196160000	182110000	1.99033e+08	-	-	0	0.011885	0	4.91122e-05	0	0.011885	0	4.91122e-05	0.615098	0.0626906
286	Cg5g014600.1	4874200000	4557900000	5729400000	5.05383e+09	3226700000	4263400000	3761700000	3750600000	6006400000	6260500000	5808700000	6025200000	10044000000	8777200000	8496100000	9.10577e+09	1.34747	0.0473327	0.838783	0.0600213	0.555015	0.00236697	0.622486	0.00223525	0.411893	0.000678959	0.661691	0.00336199
287	Cg5g015470.1	95377000	356790000	97117000	1.83095e+08	21949000	39433000	0	30691000	105900000	0	35346000	70623000	300270000	256230000	337660000	2.98053e+08	5.96574	0.13693	2.59256	0.214428	0.614302	0.270506	0.434575	0.466987	0.102972	0.000445939	0.236948	0.00300604
288	Cg5g015980.1	1083800	0	19970000	10526900	314980000	268260000	242110000	2.75117e+08	0	13261000	0	0	0	0	0	0	0.0382634	0.000273349	∞	0.757238	∞	0.339959	∞	0.000240388	∞	0.000207733	-	0.373901
289	Cg5g016180.1	0	0	0	0	0	0	0	0	0	0	0	0	8984200	1930000	0	5457100	-	-	-	-	0	0.253575	-	-	0	0.253575	0	0.253575
290	Cg5g016700.1	243140000	194280000	251530000	229650000	367870000	430150000	445600000	414540000	363440000	342240000	415510000	373730000	1479100000	1348300000	1313700000	1.38037e+09	0.553988	0.00339733	0.614481	0.00689504	0.166369	2.75049e-05	1.1092	0.274055	0.300312	6.48727e-05	0.270747	5.1932e-05
291	Cg5g016720.1	0	0	0	0	0	0	0	0	0	0	0	0	46257000	33589000	39497000	39781000	-	-	-	-	0	0.000406548	-	-	0	0.000406548	0	0.000406548
292	Cg5g017070.1	117570000	0	0	0	0	0	0	0	0	0	0	0	10362000000	9577200000	10825000000	1.02547e+10	-	0.373901	-	0.373901	0	9.83233e-06	-	-	0	9.464e-06	0	9.464e-06
293	Cg5g017210.1	37905000	39580000	0	38742500	63935000	61092000	34149000	5.30587e+07	0	0	0	0	120980000	48848000	39832000	6.98867e+07	0.730182	0.164677	∞	0.116302	0.554362	0.200143	∞	0.00502201	0.75921	0.572006	0	0.0529016
294	Cg5g017240.1	93652000	85238000	82464000	87118000	83420000	49890000	50902000	61404000	38655000	0	0	0	0	0	0	0	1.41877	0.0892882	∞	0.0050757	∞	1.32035e-05	∞	0.0458107	∞	0.00506982	-	0.373901
295	Cg5g017750.3	299880000	169990000	300430000	2.56767e+08	0	0	47999000	0	49587000	103420000	73417000	7.54747e+07	121420000	58520000	89986000	8.99753e+07	∞	0.00648769	3.40202	0.0170648	2.85375	0.0238816	0	0.0561748	0	0.0377795	0.838837	0.577121
296	Cg5g018680.1	0	0	20232000	0	25966000	16951000	0	21458500	25017000	54303000	0	39660000	49054000	0	34934000	41994000	0	0.49844	0	0.31306	0	0.256401	0.541062	0.524892	0.51099	0.451991	0.944421	0.945577
297	Cg5g020960.2	658480000	516230000	623340000	599350000	994310000	881680000	870770000	9.15587e+08	1015400000	1057200000	1038900000	1.03717e+09	1390900000	1122200000	1240400000	1.25117e+09	0.654608	0.00557288	0.577872	0.000596337	0.479033	0.00182971	0.882777	0.0422252	0.731786	0.0183318	0.82896	0.0530108
298	Cg5g021490.1	5829800	4090600	3397800	4439400	10189000	19767000	10853000	13603000	5610900	5549300	5120900	5.42703e+06	20742000	7444600	13312000	1.38329e+07	0.326354	0.0445939	0.818016	0.252696	0.320931	0.074402	2.50653	0.0573158	0.983383	0.96507	0.392329	0.0944244
299	Cg5g021830.2	0	0	0	0	0	0	0	0	0	0	0	0	39284000	68962000	75527000	6.12577e+07	-	-	-	-	0	0.00534771	-	-	0	0.00534771	0	0.00534771
300	Cg5g022140.1	0	0	0	0	0	0	0	0	0	0	0	0	37753000	0	28879000	33316000	-	-	-	-	0	0.123123	-	-	0	0.123123	0	0.123123
301	Cg5g022150.1	0	22985000	0	0	0	0	0	0	0	0	0	0	185720000	544640000	454840000	3.95067e+08	-	0.373901	-	0.373901	0	0.023095	-	-	0	0.0215119	0	0.0215119
302	Cg5g022760.1	0	0	0	0	0	0	0	0	0	0	0	0	339500000	468580000	489510000	432530000	-	-	-	-	0	0.000768575	-	-	0	0.000768575	0	0.000768575
303	Cg5g023270.2	70150000	31040000	20040000	40410000	0	0	27991000	0	33805000	0	0	0	0	0	0	0	∞	0.156442	∞	0.198447	∞	0.0565298	-	0.901009	-	0.373901	-	0.373901
304	Cg5g023520.1	623600000	732470000	478240000	6.11437e+08	725060000	407100000	434540000	5.22233e+08	570080000	459410000	489280000	5.06257e+08	108270000	163020000	152230000	1.41173e+08	1.17081	0.516721	1.20776	0.262515	4.33111	0.00338725	1.03156	0.888488	3.69923	0.0209022	3.58606	0.000595268
305	Cg5g024790.1	41881000	0	21363000	31622000	25359000	0	15569000	20464000	25427000	30767000	0	28097000	0	10712000	0	0	1.54525	0.627293	1.12546	0.885894	∞	0.237176	0.728334	0.693938	∞	0.28675	∞	0.209239
306	Cg5g025310.1	23830000	22212000	0	23021000	0	0	0	0	0	0	0	0	0	0	0	0	∞	0.116607	∞	0.116607	∞	0.116607	-	-	-	-	-	-
307	Cg5g026110.2	10350000	0	0	0	0	0	0	0	11086000	0	10207000	10646500	833310000	942740000	525520000	767190000	-	0.373901	0	0.502547	0	0.00362623	0	0.116794	0	0.00356162	0.0138773	0.00369092
308	Cg5g028570.3	83425000	101100000	83778000	8.94343e+07	241800000	102750000	181800000	175450000	216670000	434500000	341440000	330870000	605180000	504980000	681630000	5.97263e+08	0.509743	0.102014	0.270301	0.018944	0.14974	0.000592428	0.530269	0.106473	0.293757	0.00292338	0.553977	0.0305144
309	Cg5g028640.1	115280000	150380000	102570000	1.22743e+08	34162000	48240000	87848000	56750000	81738000	190080000	150360000	140726000	75686000	38376000	74547000	6.28697e+07	2.16288	0.0373665	0.872215	0.631873	1.95235	0.0335353	0.403266	0.0771499	0.902661	0.777117	2.23838	0.0834518
310	Cg5g029060.1	0	0	0	0	22932000	39526000	26548000	2.96687e+07	0	0	9072900	0	0	0	0	0	0	0.00415716	-	0.373901	-	-	∞	0.0105418	∞	0.00415716	-	0.373901
311	Cg5g029100.1	628080000	180660000	299350000	3.69363e+08	230210000	59088000	161500000	150266000	249680000	171240000	64069000	161663000	0	34090000	0	0	2.45806	0.199632	2.28477	0.223262	∞	0.0560586	0.929501	0.883893	∞	0.0527886	∞	0.0522476
312	Cg5g029250.1	142790000	114580000	111090000	122820000	121470000	115240000	76656000	1.04455e+08	17974000	0	43620000	30797000	0	0	0	0	1.17581	0.34675	3.98805	0.00318318	∞	0.000255963	3.39174	0.0112986	∞	0.00173165	∞	0.180088
313	Cg5g030050.1	24009000	18916000	26045000	22990000	0	0	0	0	25218000	0	23527000	24372500	0	0	0	0	∞	0.000410382	0.943276	0.467707	∞	0.000410382	0	0.116595	-	-	∞	0.116595
314	Cg5g030900.1	203400000	0	0	0	139000000	0	0	0	319810000	349620000	333850000	3.34427e+08	0	0	0	0	-	0.806686	0	0.0175235	-	0.373901	0	0.00362513	-	0.373901	∞	2.62477e-06
315	Cg5g030930.3	35129000	20751000	31719000	2.91997e+07	0	0	0	0	410980000	528780000	339050000	426270000	32036000	31094000	0	31565000	∞	0.0025367	0.0685004	0.00201584	0.925065	0.513302	0	0.00152451	0	0.116205	13.5045	0.00197379
316	Cg5g031120.1	498240000	239590000	392750000	376860000	246500000	150590000	190700000	195930000	203440000	77272000	33536000	1.04749e+08	60566000	123000000	0	91783000	1.92344	0.0867193	3.59773	0.0399803	4.10599	0.0190951	1.87047	0.191231	2.13471	0.0404403	1.14127	0.521619
317	Cg5g033690.1	0	0	37199000	0	30630000	23759000	0	27194500	31252000	0	19434000	25343000	0	44892000	0	0	0	0.730154	0	0.784679	-	0.901393	1.07306	0.928944	∞	0.866058	∞	0.917528
318	Cg5g033820.1	30958000	0	0	0	41769000	37992000	0	39880500	0	0	0	0	14553000	19875000	0	17214000	0	0.389352	-	0.373901	0	0.927286	∞	0.117008	2.31675	0.359167	0	0.125534
319	Cg5g034590.2	0	0	0	0	0	0	0	0	0	62500000	0	0	110120000	144490000	85209000	113273000	-	-	-	0.373901	0	0.0027442	-	0.373901	0	0.0027442	0	0.0267107
320	Cg5g034640.1	36921000	0	41464000	39192500	0	0	0	0	35196000	24119000	25731000	2.83487e+07	104070000	110730000	73046000	9.59487e+07	∞	0.117451	1.38252	0.878025	0.408474	0.0163544	0	0.00120242	0	0.00117033	0.295457	0.00505731
321	Cg5g034980.1	74224000	51065000	77497000	6.75953e+07	0	0	0	0	0	0	0	0	0	0	0	0	∞	0.00124778	∞	0.00124778	∞	0.00124778	-	-	-	-	-	-
322	Cg5g035150.3	0	0	14905000	0	0	0	0	0	0	12373000	12655000	12514000	0	21279000	0	0	-	0.373901	0	0.630447	-	0.818264	0	0.116167	-	0.373901	∞	0.886649
323	Cg5g035170.2	249140000	203290000	308930000	2.53787e+08	268550000	156470000	155940000	1.93653e+08	238020000	268920000	316390000	2.74443e+08	430360000	481460000	387310000	4.33043e+08	1.31052	0.281521	0.924732	0.61687	0.586054	0.011886	0.705622	0.139132	0.447192	0.00664566	0.633755	0.0110903
324	Cg5g035570.1	0	0	0	0	0	0	0	0	0	0	0	0	94788000	101970000	100140000	98966000	-	-	-	-	0	1.3441e-06	-	-	0	1.3441e-06	0	1.3441e-06
325	Cg5g035780.1	125740000	0	77419000	101579500	0	0	0	0	0	0	0	0	48601000	71627000	46880000	5.57027e+07	∞	0.138113	∞	0.138113	1.8236	0.764543	-	-	0	0.00221298	0	0.00221298
326	Cg5g035860.1	90564000	76949000	0	83756500	0	0	0	0	0	0	0	0	52559000	22725000	45800000	4.03613e+07	∞	0.118737	∞	0.118737	2.07517	0.628763	-	-	0	0.0110834	0	0.0110834
327	Cg5g036380.2	40269000	0	0	0	30822000	0	0	0	30952000	56447000	40362000	42587000	63861000	64483000	0	64172000	-	0.861282	0	0.130223	0	0.309656	0	0.0635109	0	0.242597	0.663638	0.993565
328	Cg5g036520.4.4	47778000	58913000	51475000	52722000	0	0	37282000	0	29796000	0	59629000	44712500	40866000	41216000	42504000	4.15287e+07	∞	0.0350019	1.17913	0.261068	1.26953	0.0277941	0	0.45894	0	0.0793921	1.07667	0.533482
329	Cg5g036820.1	49787000	69436000	48106000	5.57763e+07	0	0	16601000	0	124160000	0	74710000	99435000	42974000	59192000	57827000	53331000	∞	0.00466076	0.560933	0.788918	1.04585	0.790116	0	0.171425	0	0.00324792	1.86449	0.740219
330	Cg5g036980.1	2494400000	2361000000	2309600000	2.38833e+09	1551700000	1338100000	1769200000	1553000000	2066100000	1378400000	1441100000	1.62853e+09	722860000	954180000	911240000	862760000	1.53788	0.00357128	1.46655	0.0283836	2.76825	7.06623e-05	0.953619	0.779606	1.80004	0.00854282	1.88759	0.0294118
331	Cg5g037810.1	38919000	50873000	68995000	52929000	0	0	0	0	0	0	0	0	108450000	72905000	130670000	1.04008e+08	∞	0.00375706	∞	0.00375706	0.508892	0.0544188	-	-	0	0.00347745	0	0.00347745
332	Cg5g037830.1	0	81531000	49629000	65580000	0	70304000	0	0	89516000	7416100	139720000	7.8884e+07	200650000	504550000	253610000	3.19603e+08	∞	0.575803	0.831347	0.480698	0.205192	0.0462336	0	0.286484	0	0.0374573	0.246819	0.0763948
333	Cg5g037940.1	0	28787000	0	0	0	0	0	0	0	0	0	0	62412000	51417000	52080000	55303000	-	0.373901	-	0.373901	0	0.0111093	-	-	0	0.000100204	0	0.000100204
334	Cg5g038080.1	1451900000	1458000000	1203900000	1.37127e+09	2866800000	2673100000	2173900000	2.57127e+09	1155100000	996410000	1203000000	1118170000	1201500000	1312300000	1179300000	1.23103e+09	0.533304	0.00573891	1.22635	0.0724625	1.11392	0.207112	2.29953	0.00252727	2.08871	0.00311811	0.908318	0.205657
335	Cg5g038120.1	0	0	0	0	0	0	0	0	0	0	0	0	26045000	28045000	31344000	28478000	-	-	-	-	0	5.09659e-05	-	-	0	5.09659e-05	0	5.09659e-05
336	Cg5g038350.1	162620000	167120000	141970000	1.57237e+08	112190000	109810000	163130000	1.28377e+08	260950000	327900000	364980000	3.17943e+08	133020000	137620000	100560000	1.23733e+08	1.22481	0.204091	0.494543	0.00690335	1.27077	0.0749004	0.403772	0.00566484	1.03753	0.835364	2.56959	0.00398455
337	Cg5g038450.5	1460900000	2650600000	1491600000	1867700000	1407900000	1589900000	2734300000	1910700000	725530000	1544400000	1352700000	1.20754e+09	5658300000	3563600000	6800000000	5.34063e+09	0.977495	0.943553	1.54669	0.227141	0.349715	0.0276068	1.5823	0.219312	0.357767	0.029511	0.226105	0.0134775
338	Cg5g040000.1	0	0	0	0	0	0	32073000	0	90885000	43032000	68779000	6.75653e+07	320000000	324970000	134930000	2.59967e+08	-	0.373901	0	0.00812322	0	0.0141778	0	0.0312576	0	0.0171148	0.2599	0.039779
339	Cg5g040020.1	0	0	0	0	0	0	0	0	0	0	0	0	59904000	100930000	43569000	6.81343e+07	-	-	-	-	0	0.016221	-	-	0	0.016221	0	0.016221
340	Cg5g040290.3	0	0	0	0	0	0	0	0	0	0	0	0	167600000	411240000	275660000	2.84833e+08	-	-	-	-	0	0.0155884	-	-	0	0.0155884	0	0.0155884
341	Cg5g040480.2	17323000	38731000	19462000	25172000	18406000	39786000	34211000	30801000	40464000	23762000	35774000	3.33333e+07	0	0	0	0	0.817246	0.579446	0.75516	0.387844	∞	0.0208783	0.92403	0.770389	∞	0.00858304	∞	0.00257885
342	Cg5g040560.1	868500000	873000000	1068100000	9.36533e+08	0	0	0	0	1031400000	1105800000	1208200000	1.11513e+09	1809100000	1468400000	1889000000	1.72217e+09	∞	0.000141483	0.83984	0.098926	0.543811	0.00559288	0	2.63968e-05	0	0.000181821	0.647518	0.0119281
343	Cg5g040630.1	0	0	0	0	0	0	0	0	0	0	0	0	0	83616000	59166000	71391000	-	-	-	-	0	0.127647	-	-	0	0.127647	0	0.127647
344	Cg5g040680.1	21816000	0	23854000	22835000	0	12328000	0	0	0	0	0	0	0	21334000	0	0	∞	0.269141	∞	0.116908	∞	0.48028	-	0.373901	-	0.733242	-	0.373901
345	Cg5g040830.1	0	0	0	0	104800000	0	0	0	0	0	0	0	186020000	154830000	137080000	159310000	-	0.373901	-	-	0	0.00036987	-	0.373901	0	0.0300775	0	0.00036987
346	Cg5g041390.1	0	0	0	0	0	0	0	0	0	0	0	0	51534000	29141000	28601000	3.64253e+07	-	-	-	-	0	0.00851835	-	-	0	0.00851835	0	0.00851835
347	Cg5g041460.1	2857700000	2985100000	3653900000	3.16557e+09	6283500000	5179900000	5694700000	5.71937e+09	6356700000	7433200000	7314400000	7.03477e+09	8179100000	8677500000	8649300000	8.50197e+09	0.553482	0.0031826	0.449989	0.000777244	0.372333	5.49996e-05	0.813014	0.047887	0.672711	0.00146859	0.827428	0.0176881
348	Cg5g041840.1	5892500000	8058300000	8540000000	7.49693e+09	3032000000	7683300000	11493000000	7.40277e+09	5842100000	7739000000	6568700000	6716600000	32743000000	23717000000	35953000000	3.08043e+10	1.01272	0.972617	1.11618	0.472139	0.243373	0.00341808	1.10216	0.797955	0.240316	0.00603467	0.218041	0.00288555
349	Cg5g042370.1	65656000	0	24418000	45037000	0	32800000	0	0	38666000	0	0	0	97874000	238910000	82149000	1.39644e+08	∞	0.435614	∞	0.499236	0.322512	0.109322	-	0.913473	0	0.0651827	0	0.0695228
350	Cg5g042450.1	128680000	80165000	58015000	8.89533e+07	519810000	0	0	0	148170000	39412000	0	93791000	122680000	0	0	0	∞	0.654257	0.948421	0.61812	∞	0.35426	0	0.569303	-	0.498443	∞	0.737876
351	Cg5g042480.1	1364300	0	0	0	0	0	0	0	0	0	2507100	0	10328000000	8634200000	10076000000	9679400000	-	0.373901	-	0.709337	0	5.19555e-05	-	0.373901	0	5.19457e-05	0	5.19637e-05
352	Cg5g042490.1	1296800000	1677300000	1879800000	1.61797e+09	1490800000	2148200000	2455000000	2.03133e+09	2870700000	4517400000	3039100000	3.47573e+09	2510000000	2112000000	2664600000	2.42887e+09	0.796505	0.280816	0.465504	0.0278913	0.666141	0.0268387	0.584433	0.0723026	0.83633	0.292975	1.43101	0.128893
353	Cg5g043050.1	746220000	444420000	593420000	5.94687e+08	689030000	730570000	535950000	651850000	295530000	298810000	287250000	2.93863e+08	386760000	474540000	486310000	4.49203e+08	0.912306	0.616129	2.02368	0.0260518	1.32387	0.191302	2.21821	0.00379101	1.45112	0.038979	0.654188	0.00794766
354	Cg5g043200.2	23539000	14120000	9103900	1.55876e+07	14741000	0	17545000	16143000	0	0	0	0	12013000	10704000	0	11358500	0.965597	0.522456	∞	0.0211297	1.37233	0.231742	∞	0.119108	1.42123	0.656049	0	0.117436
355	Cg5g043400.1	0	0	0	0	0	0	0	0	0	0	0	0	55228000	0	69443000	62335500	-	-	-	-	0	0.121262	-	-	0	0.121262	0	0.121262
356	Cg5g043430.1	1006100000	1022500000	1032400000	1.02033e+09	286510000	401190000	598360000	4.28687e+08	856690000	914550000	722350000	8.31197e+08	3355100000	4131200000	3812400000	3.76623e+09	2.38014	0.00293346	1.22755	0.0301419	0.270916	0.000260402	0.515746	0.0199839	0.113824	0.000162652	0.220697	0.000225967
357	Cg5g043470.1	4765300000	26659000000	6038700000	1.24877e+10	4382200000	5593200000	6743600000	5573000000	5898500000	7570900000	6356700000	6608700000	14681000000	19926000000	22951000000	19186000000	2.24074	0.386936	1.88958	0.454948	0.650874	0.422003	0.843282	0.287465	0.290472	0.00560555	0.344454	0.0069896
358	Cg5g043490.1	0	0	0	0	0	0	0	0	0	0	0	0	0	25168000	45919000	35543500	-	-	-	-	0	0.148843	-	-	0	0.148843	0	0.148843
359	Cg5g043870.1	0	0	0	0	0	109770000	0	0	0	0	0	0	231390000	227350000	283410000	2.47383e+08	-	0.373901	-	-	0	0.000164217	-	0.373901	0	0.00666824	0	0.000164217
360	Cg5g043990.1	0	0	0	0	0	0	0	0	69019000	84675000	74518000	7.60707e+07	474010000	486920000	322670000	4.27867e+08	-	-	0	7.73486e-05	0	0.00125433	0	7.73486e-05	0	0.00125433	0.177791	0.00266021
361	Cg5g044460.2	530710000	594860000	707300000	6.10957e+08	206840000	374140000	381740000	3.20907e+08	1089900000	1038800000	1247300000	1.12533e+09	562470000	468320000	445950000	4.92247e+08	1.90385	0.0196145	0.542912	0.00318519	1.24116	0.131493	0.285166	0.000689678	0.651922	0.0636346	2.28612	0.00093201
362	Cg5g044500.1	199980000	402980000	124810000	242590000	135420000	0	82430000	108925000	104510000	0	0	0	0	126470000	130690000	128580000	2.22713	0.138216	∞	0.0823814	1.88669	0.168667	∞	0.512257	0.847138	0.832987	0	0.409151
363	Cg5g044600.1	0	55342000	0	0	0	0	0	0	57266000	68022000	0	62644000	78470000	72261000	68932000	73221000	-	0.373901	0	0.452375	0	0.0425716	0	0.11904	0	1.26146e-05	0.855547	0.213667
364	Cg5g044800.1	3948700	0	0	0	0	0	0	0	0	0	0	0	2396700000	2203300000	2164300000	2.25477e+09	-	0.373901	-	0.373901	0	6.1648e-06	-	-	0	6.14635e-06	0	6.14635e-06
365	Cg6g000870.1	0	0	17109000	0	0	0	0	0	0	0	21601000	0	20122000	38839000	29323000	29428000	-	0.373901	-	0.878411	0	0.0391677	-	0.373901	0	0.00552029	0	0.0690127
366	Cg6g001660.1	345780000	221240000	232690000	266570000	169850000	225980000	270170000	222000000	600410000	407430000	415820000	4.74553e+08	391500000	703040000	498100000	530880000	1.20077	0.416355	0.561728	0.0491631	0.502129	0.0568884	0.467808	0.0219243	0.418174	0.032268	0.893899	0.638561
367	Cg6g001830.1	122210000	76909000	76518000	91879000	0	0	0	0	115830000	90636000	165670000	1.24045e+08	134450000	226770000	315960000	2.25727e+08	∞	0.00374734	0.740689	0.295633	0.407037	0.0701696	0	0.00490739	0	0.0125683	0.549538	0.148188
368	Cg6g002640.1	0	0	0	0	0	0	0	0	0	0	0	0	133880000	121260000	0	127570000	-	-	-	-	0	0.117089	-	-	0	0.117089	0	0.117089
369	Cg6g004430.1	153670000	179210000	201360000	178080000	246320000	314290000	200570000	2.53727e+08	289480000	431000000	270140000	3.30207e+08	419780000	452540000	341940000	4.04753e+08	0.701858	0.102103	0.539299	0.0443291	0.439972	0.00311193	0.768387	0.274948	0.626867	0.0315494	0.815822	0.2846
370	Cg6g004480.1	51067000	34985000	30134000	3.87287e+07	0	0	0	0	30205000	40431000	36472000	3.57027e+07	51868000	34140000	41656000	4.25547e+07	∞	0.00360588	1.08476	0.687469	0.910092	0.663171	0	0.000277056	0	0.00115944	0.838984	0.312751
371	Cg6g004820.1	910460000	839130000	905860000	885150000	634460000	549670000	555210000	579780000	1229800000	1511600000	1345300000	1.36223e+09	1341700000	1169400000	1398100000	1.30307e+09	1.5267	0.00103597	0.649779	0.00494564	0.679282	0.00450492	0.42561	0.000818459	0.444935	0.000615193	1.04541	0.609317
372	Cg6g005850.2	0	40865000	27165000	34015000	41263000	78120000	48107000	55830000	0	0	0	0	0	0	0	0	0.60926	0.114922	∞	0.131991	∞	0.131991	∞	0.00785868	∞	0.00785868	-	-
373	Cg6g006050.1	143160000	69452000	78285000	9.69657e+07	0	30777000	0	0	0	0	0	0	0	0	27909000	0	∞	0.0269413	∞	0.0139993	∞	0.0248459	-	0.373901	-	0.948278	-	0.373901
374	Cg6g006130.2	0	0	29194000	0	0	0	0	0	75423000	63253000	36515000	58397000	191350000	524800000	144980000	2.87043e+08	-	0.373901	0	0.0319193	0	0.0819911	0	0.00707141	0	0.074402	0.203443	0.12986
375	Cg6g006990.1	0	24980000	25710000	25345000	46958000	39887000	38784000	4.18763e+07	51760000	0	0	0	0	0	0	0	0.605234	0.0474015	∞	0.986077	∞	0.116199	∞	0.23089	∞	8.18402e-05	-	0.373901
376	Cg6g007830.1	993870000	780890000	1062200000	9.45653e+08	1114000000	1507300000	1220000000	1.28043e+09	2204400000	2273900000	2294900000	2.25773e+09	2187700000	2326400000	2104900000	2.20633e+09	0.738542	0.0819114	0.418851	0.000123298	0.428609	0.000292018	0.567132	0.00126175	0.580344	0.0023068	1.0233	0.504443
377	Cg6g008010.1	0	0	24486000	0	0	4843800	6437000	5640400	8185800	0	6489200	7337500	1306600000	2528800000	2891000000	2.24213e+09	0	0.6275	0	0.721078	0	0.00958862	0.768709	0.738196	0.00251564	0.00951865	0.00327255	0.00953559
378	Cg6g008760.1	0	0	0	0	0	0	0	0	52995000	37583000	0	45289000	36112000	63899000	22800000	40937000	-	-	0	0.127503	0	0.0277533	0	0.127503	0	0.0277533	1.10631	0.617163
379	Cg6g009260.1	0	0	0	0	0	0	0	0	400420000	604190000	303090000	435900000	898770000	536110000	410010000	6.14963e+08	-	-	0	0.00796553	0	0.0137205	0	0.00796553	0	0.0137205	0.708823	0.354793
380	Cg6g009280.1	1274600000	1162400000	1522900000	1.31997e+09	8241700000	9581500000	7891700000	8.57163e+09	4261300000	4096500000	4554600000	4.30413e+09	5531500000	5535400000	7655400000	6.24077e+09	0.153992	0.000160233	0.306674	6.3514e-05	0.211507	0.00233945	1.99149	0.00131116	1.37349	0.0561483	0.68968	0.0546483
381	Cg6g009730.1	0	0	0	0	0	0	0	0	610530000	757880000	889490000	7.52633e+08	830530000	413110000	654980000	6.32873e+08	-	-	0	0.000731258	0	0.006383	0	0.000731258	0	0.006383	1.18923	0.456337
382	Cg6g010060.2	0	0	3696200	0	0	0	0	0	0	0	7655500	0	174840000	31145000	0	102992500	-	0.373901	-	0.665631	0	0.278795	-	0.373901	0	0.271278	0	0.287304
383	Cg6g010650.3	522100000	457110000	383460000	4.54223e+08	414440000	310550000	524350000	4.16447e+08	896440000	748950000	863580000	8.36323e+08	1373100000	1480700000	954720000	1.26951e+09	1.09071	0.634722	0.543119	0.00312141	0.357795	0.00786952	0.497949	0.00529639	0.328038	0.00769133	0.658778	0.0599813
384	Cg6g011380.3	31920000	19895000	0	25907500	17893000	13324000	0	15608500	584250000	623370000	857710000	6.88443e+08	1639700000	1520800000	1100600000	1.42037e+09	1.65983	0.557553	0.037632	0.00144739	0.01824	0.00101977	0.0226722	0.00137187	0.0109891	0.000996762	0.484694	0.016572
385	Cg6g011640.1	0	0	0	0	0	0	0	0	0	59173000	34867000	47020000	117830000	69019000	94941000	93930000	-	-	0	0.141979	0	0.00263745	0	0.141979	0	0.00263745	0.500586	0.0479908
386	Cg6g011910.10	37025000	24523000	22763000	2.81037e+07	22619000	38850000	0	30734500	0	17112000	0	0	0	0	0	0	0.914401	0.564164	∞	0.0367228	∞	0.00332198	∞	0.306619	∞	0.143075	-	0.373901
387	Cg6g011990.1	0	0	0	0	0	0	0	0	0	636900	0	0	13379000	4972000	5106900	7819300	-	-	-	0.373901	0	0.0481906	-	0.373901	0	0.0481906	0	0.0525368
388	Cg6g012000.3	0	0	0	0	0	0	0	0	231270000	160570000	116000000	169280000	154280000	158680000	173200000	1.62053e+08	-	-	0	0.00726062	0	9.21227e-06	0	0.00726062	0	9.21227e-06	1.04459	0.842265
389	Cg6g012020.1	8935900000	10996000000	11914000000	10615300000	0	0	0	0	10724000000	8008200000	8401500000	9.04457e+09	14997000000	19612000000	17314000000	1.73077e+10	∞	0.000271472	1.17367	0.268041	0.613329	0.013798	0	0.000436387	0	0.000202565	0.522576	0.00636842
390	Cg6g012460.1	217640000	249180000	178780000	215200000	140230000	0	115570000	127900000	0	0	0	0	0	0	0	0	1.68256	0.0530144	∞	0.000453268	∞	0.000453268	∞	0.1198	∞	0.1198	-	-
391	Cg6g013230.2	0	0	0	0	0	0	0	0	139650000	0	0	0	223660000	179750000	289800000	231070000	-	-	-	0.373901	0	0.00194705	-	0.373901	0	0.00194705	0	0.0308748
392	Cg6g013340.1	0	0	0	0	0	0	0	0	214170000	373820000	485190000	3.57727e+08	0	0	0	0	-	-	0	0.0104305	-	-	0	0.0104305	-	-	∞	0.0104305
393	Cg6g013680.1	32855000	26203000	39965000	3.30077e+07	0	0	0	0	0	0	0	0	0	0	0	0	∞	0.00114694	∞	0.00114694	∞	0.00114694	-	-	-	-	-	-
394	Cg6g013840.1	48892000	62935000	151140000	8.76557e+07	101820000	71826000	167390000	1.13679e+08	104790000	93872000	73926000	9.08627e+07	38785000	45163000	0	41974000	0.771083	0.574842	0.964705	0.927804	2.08833	0.163159	1.2511	0.484215	2.70831	0.0531911	2.16474	0.0199041
395	Cg6g014010.1	31072000	31083000	24285000	2.88133e+07	0	0	0	0	0	0	0	0	0	0	0	0	∞	0.000219656	∞	0.000219656	∞	0.000219656	-	-	-	-	-	-
396	Cg6g015130.1	28365000	29644000	0	29004500	0	0	0	0	0	0	0	0	0	0	0	0	∞	0.11631	∞	0.11631	∞	0.11631	-	-	-	-	-	-
397	Cg6g015300.1	63053000	46055000	72382000	6.04967e+07	38650000	12014000	17736000	22800000	62601000	77884000	89126000	76537000	0	0	0	0	2.65336	0.0279743	0.790424	0.214579	∞	0.0014227	0.297895	0.00856204	∞	0.0480012	∞	0.000571434
398	Cg6g015750.1	720920000	692830000	658700000	6.90817e+08	1765600000	1594700000	1082600000	1.48097e+09	942790000	843140000	635830000	8.07253e+08	1077900000	1290700000	1062000000	1.14353e+09	0.466463	0.0185246	0.855762	0.27516	0.604107	0.00396548	1.83457	0.039766	1.29508	0.196644	0.705929	0.0448972
399	Cg6g016220.1	33824000	28289000	19632000	2.72483e+07	30383000	0	18541000	24462000	69326000	0	0	0	0	35596000	59165000	47380500	1.1139	0.324999	∞	0.868591	0.575096	0.81828	∞	0.797037	0.516288	0.473639	0	0.783145
400	Cg6g017920.1	5972300000	5198400000	6085700000	5.75213e+09	7968900000	10439000000	9623700000	9.34387e+09	9494500000	8799900000	10756000000	9.68347e+09	23301000000	22004000000	18459000000	2.12547e+10	0.615605	0.00991951	0.594016	0.00349635	0.270629	0.000461825	0.96493	0.732145	0.439615	0.00181969	0.455592	0.00174709
401	Cg6g018030.1	176830000	134540000	101060000	1.37477e+08	145990000	120650000	111160000	1.25933e+08	134470000	0	30870000	82670000	0	33114000	0	0	1.09166	0.659054	1.66296	0.149199	∞	0.00673762	1.52333	0.166837	∞	0.00162646	∞	0.354614
402	Cg6g018270.1	0	0	0	0	0	47040000	0	0	93175000	149820000	135670000	1.26222e+08	131720000	85833000	102190000	106581000	-	0.373901	0	0.00176455	0	0.00136382	0	0.00879743	0	0.0116604	1.18428	0.416193
403	Cg6g018340.1	428240000	160890000	489080000	3.59403e+08	645830000	497500000	703950000	615760000	1066600000	1319600000	1114700000	1.16697e+09	695600000	573370000	509190000	592720000	0.583674	0.0956593	0.307981	0.00315246	0.606363	0.111621	0.527659	0.00509186	1.03887	0.793305	1.96883	0.00376397
404	Cg6g018480.1	0	0	0	0	0	0	0	0	0	3989600	0	0	0	7228100	5882700	6555400	-	-	-	0.373901	0	0.120288	-	0.373901	0	0.120288	0	0.305122
405	Cg6g018720.1	0	14301000	15310000	14805500	20103000	0	12664000	16383500	0	0	0	0	0	0	0	0	0.903684	0.897574	∞	0.116578	∞	0.116578	∞	0.1362	∞	0.1362	-	-
406	Cg6g019490.1	378280000	233240000	248770000	2.86763e+08	352010000	383390000	441300000	3.92233e+08	190220000	203300000	123880000	1.72467e+08	120630000	138320000	182730000	1.47227e+08	0.731104	0.116921	1.66272	0.0934618	1.94777	0.0480169	2.27426	0.00360448	2.66415	0.00156716	1.17144	0.457866
407	Cg6g019580.1	0	0	0	0	0	0	0	0	34869000	0	0	0	81633000	72348000	51037000	6.83393e+07	-	-	-	0.373901	0	0.0016526	-	0.373901	0	0.0016526	0	0.0183169
408	Cg6g020050.1	221350000	119230000	173960000	1.71513e+08	168420000	203000000	182070000	1.84497e+08	159230000	110720000	178400000	149450000	393800000	335410000	309920000	3.46377e+08	0.929628	0.698414	1.14763	0.570255	0.495164	0.0105391	1.2345	0.194493	0.532648	0.00378131	0.431467	0.00352495
409	Cg6g023230.1	85319000	34380000	34781000	5.14933e+07	35948000	61367000	32577000	4.32973e+07	25270000	46870000	69838000	47326000	0	13370000	0	0	1.1893	0.691441	1.08806	0.854096	∞	0.0546999	0.914874	0.810763	∞	0.0184977	∞	0.0345778
410	Cg6g023640.2	0	22106000	0	0	22149000	35850000	15355000	2.44513e+07	0	0	0	0	0	0	0	0	0	0.147188	-	0.373901	-	0.373901	∞	0.0153901	∞	0.0153901	-	-
411	Cg6g024480.1	0	0	0	0	0	0	0	0	24819000	39795000	31157000	3.19237e+07	0	0	0	0	-	-	0	0.00181977	-	-	0	0.00181977	-	-	∞	0.00181977
412	Cg6g025160.3	0	0	0	0	0	0	0	0	0	0	0	0	36956000	64151000	0	50553500	-	-	-	-	0	0.144058	-	-	0	0.144058	0	0.144058
413	Cg6g025630.2	750940000	453000000	623120000	609020000	430940000	103560000	285120000	2.73207e+08	957400000	535250000	715840000	7.36163e+08	4668400000	5500400000	3238600000	4.46913e+09	2.22915	0.058729	0.827289	0.443462	0.136273	0.00440816	0.371122	0.040207	0.0611319	0.00326645	0.164722	0.00513192
414	Cg7g000760.1	8447600	0	6474700	7461150	0	2317900	1683200	2000550	9715500	3502700	13223000	8.81373e+06	2626700000	2976700000	1884700000	2.49603e+09	3.72955	0.240519	0.846537	0.371617	0.0029892	0.00150263	0.226981	0.0628152	0.000801492	0.00149417	0.0035311	0.00151149
415	Cg7g001020.1	215910000	133710000	165970000	1.71863e+08	134990000	193120000	175050000	167720000	61363000	0	66410000	63886500	106430000	137910000	102590000	1.15643e+08	1.0247	0.894883	2.69014	0.015693	1.48615	0.100254	2.62528	0.0102833	1.45032	0.0639493	0.552444	0.0387334
416	Cg7g002310.2	0	0	0	0	0	0	0	0	354540000	338750000	306020000	3.33103e+08	442380000	490240000	432180000	4.54933e+08	-	-	0	2.00651e-05	0	1.42244e-05	0	2.00651e-05	0	1.42244e-05	0.732203	0.00600632
417	Cg7g002430.2	136650000	85142000	89539000	103777000	84033000	0	0	0	0	0	0	0	132720000	203200000	106290000	1.47403e+08	∞	0.0801544	∞	0.00325389	0.704034	0.260224	-	0.373901	0	0.0413374	0	0.00699995
418	Cg7g002680.1	0	0	0	0	8187200	0	0	0	24728000	0	42067000	33397500	144870000	103410000	40939000	9.64063e+07	-	0.373901	0	0.142197	0	0.0331645	0	0.193328	0	0.0366205	0.346424	0.0851856
419	Cg7g002820.1	0	0	0	0	0	0	0	0	86656000	191140000	217870000	165222000	117160000	121690000	154210000	131020000	-	-	0	0.0145284	0	0.000358295	0	0.0145284	0	0.000358295	1.26104	0.458164
420	Cg7g003070.1	277260000	404350000	291980000	324530000	221770000	188360000	208480000	2.06203e+08	405230000	367200000	508850000	4.27093e+08	504530000	375110000	538640000	472760000	1.57383	0.0456762	0.759857	0.153518	0.686458	0.0813766	0.482806	0.00704863	0.436169	0.00628535	0.903404	0.523256
421	Cg7g003680.1	0	0	0	0	0	0	0	0	0	0	0	0	5943000	4791000	0	5367000	-	-	-	-	0	0.120678	-	-	0	0.120678	0	0.120678
422	Cg7g003870.2	37413000	34392000	23215000	3.16733e+07	44392000	22806000	29195000	32131000	0	26173000	0	0	0	0	0	0	0.985756	0.955582	∞	0.0778757	∞	0.00183899	∞	0.0965601	∞	0.00739078	-	0.373901
423	Cg7g003950.1	0	0	0	0	0	0	0	0	78103000	83756000	54293000	7.20507e+07	87680000	98844000	59491000	82005000	-	-	0	0.0013358	0	0.00218809	0	0.0013358	0	0.00218809	0.878613	0.537678
424	Cg7g004530.1	0	0	0	0	107470000	73190000	79897000	8.68523e+07	281290000	450340000	379900000	370510000	484700000	507250000	451610000	4.81187e+08	0	0.00116114	0	0.00164281	0	7.571e-06	0.234413	0.00480965	0.180496	3.36337e-05	0.769992	0.0986355
425	Cg7g004820.1	33533000	0	0	0	2243500000	1931500000	2282100000	2.15237e+09	1344000000	1301700000	2461000000	1.70223e+09	2230500000	2787800000	2793600000	2.60397e+09	0	4.34187e-05	0	0.0112195	0	0.000157117	1.26444	0.318579	0.826572	0.106163	0.653708	0.100026
426	Cg7g004910.1	0	0	0	0	36836000	27630000	30642000	3.17027e+07	0	0	33698000	0	100300000	76863000	59610000	7.89243e+07	0	0.000305312	-	0.373901	0	0.00259147	∞	0.151168	0.401684	0.0174966	0	0.0141838
427	Cg7g005400.1	0	0	0	0	0	0	0	0	153450000	0	71765000	112607500	0	80765000	0	0	-	-	0	0.165603	-	0.373901	0	0.165603	-	0.373901	∞	0.405746
428	Cg7g006540.1	19139000	0	24205000	21672000	1961100	20063000	29649000	1.72244e+07	284490000	177170000	155330000	2.05663e+08	590760000	4972800000	848680000	2.13741e+09	1.25822	0.812587	0.105376	0.00923293	0.0101394	0.209134	0.0837503	0.009834	0.00805851	0.209619	0.0962207	0.24538
429	Cg7g006610.1	110170000	73607000	76216000	8.66643e+07	122510000	56344000	72217000	8.36903e+07	78961000	73237000	49860000	6.73527e+07	28359000	54936000	30064000	3.77863e+07	1.03554	0.904025	1.28672	0.260923	2.29354	0.0284822	1.24257	0.495998	2.21483	0.102029	1.78246	0.0751428
430	Cg7g006630.2	193470000	149150000	119400000	1.54007e+08	147980000	53160000	91595000	9.75783e+07	433480000	228760000	201510000	2.87917e+08	757180000	821480000	489720000	689460000	1.57829	0.181679	0.5349	0.154118	0.223373	0.00671291	0.338912	0.071702	0.141529	0.00491608	0.417597	0.0326836
431	Cg7g006720.1	92823000	53922000	68340000	71695000	129600000	89432000	103610000	1.07547e+08	222670000	330770000	320600000	2.91347e+08	235140000	152470000	157810000	1.81807e+08	0.666637	0.0933695	0.246081	0.00375845	0.394347	0.0192063	0.369139	0.00724473	0.591548	0.0636858	1.60251	0.0659019
432	Cg7g007030.1	0	0	0	0	0	0	0	0	11523000	10444000	6351200	9439400	0	0	0	0	-	-	0	0.00390038	-	-	0	0.00390038	-	-	∞	0.00390038
433	Cg7g007560.1	29351000	40066000	21246000	30221000	0	20560000	34203000	27381500	9417900	0	10083000	9750450	1288100000	929870000	1242300000	1.15342e+09	1.1037	0.350703	3.09945	0.0201854	0.0262011	0.000569156	2.80823	0.324022	0.0237393	0.000552045	0.00845349	0.00052337
434	Cg7g007720.1	0	25196000	0	0	0	37016000	46912000	41964000	48708000	73957000	78200000	66955000	188140000	138320000	137310000	154590000	0	0.302698	0	0.00931411	0	0.0014634	0.626749	0.0834319	0.271454	0.00454287	0.433113	0.0101884
435	Cg7g009070.1	61068000	45481000	85609000	6.40527e+07	58124000	62280000	60188000	6.01973e+07	94199000	77943000	78403000	83515000	99088000	168800000	137730000	135206000	1.06404	0.759109	0.76696	0.204279	0.473741	0.0378978	0.720797	0.0130783	0.445227	0.0205923	0.617687	0.0683553
436	Cg7g009800.3	0	0	0	0	0	0	219780000	0	114020000	226740000	166360000	169040000	93938000	135730000	124960000	1.18209e+08	-	0.373901	0	0.00655868	0	0.000703358	0	0.298209	0	0.577956	1.43001	0.218912
437	Cg7g010110.1	6351300	10725000	9707900	8.92807e+06	0	0	0	0	59652000	17053000	21228000	3.26443e+07	364290000	591980000	259800000	4.05357e+08	∞	0.0025025	0.273495	0.156644	0.0220252	0.0155769	0	0.073727	0	0.0144525	0.0805324	0.0196924
438	Cg7g010280.1	6461800000	7241200000	8653500000	7.45217e+09	9360400000	12292000000	11085000000	1.09125e+10	13488000000	15151000000	16783000000	1.51407e+10	9714000000	10302000000	9990000000	10002000000	0.682904	0.0314375	0.492195	0.00257967	0.745068	0.0184148	0.720739	0.0295604	1.09103	0.353138	1.51376	0.0060129
439	Cg7g010620.1	66632000	187990000	63524000	1.06049e+08	0	45963000	65067000	55515000	277760000	335900000	237000000	2.83553e+08	321940000	762160000	274720000	452940000	1.91027	0.202192	0.373999	0.0238405	0.234134	0.0967881	0.195783	0.00204808	0.122566	0.0564319	0.626028	0.343632
440	Cg7g011020.2	0	0	0	0	0	0	0	0	0	0	0	0	70370000	58095000	60343000	62936000	-	-	-	-	0	7.56953e-05	-	-	0	7.56953e-05	0	7.56953e-05
441	Cg7g011990.1	17146000	3637500	10661000	10481500	18691000	4188900	5145800	9341900	0	0	0	0	0	1765400	2602400	2183900	1.12199	0.86077	∞	0.05482	4.79944	0.0856886	∞	0.116784	4.27762	0.171865	0	0.130513
442	Cg7g013280.1	0	0	0	0	0	0	0	0	0	0	0	0	23689000	14142000	31182000	2.30043e+07	-	-	-	-	0	0.00955157	-	-	0	0.00955157	0	0.00955157
443	Cg7g013400.1	594950000	354000000	500340000	4.83097e+08	695160000	662360000	527970000	6.28497e+08	377770000	148880000	21963000	182871000	251460000	272880000	271170000	265170000	0.768654	0.169095	2.64173	0.0749909	1.82184	0.0364162	3.43683	0.0184316	2.37017	0.00214552	0.689637	0.474357
444	Cg7g013670.1	0	0	0	0	0	0	0	0	0	0	0	0	81361000	98350000	125470000	101727000	-	-	-	-	0	0.00137559	-	-	0	0.00137559	0	0.00137559
445	Cg7g013910.1	28163000	58797000	3538200	3.01661e+07	11739000	33397000	60783000	3.53063e+07	675930000	984080000	458380000	706130000	136920000	52710000	81820000	9.04833e+07	0.85441	0.821767	0.0427203	0.0116165	0.333388	0.10961	0.0499998	0.0118772	0.390197	0.124742	7.80398	0.0163332
446	Cg7g014100.1	0	0	0	0	0	0	0	0	271370000	346110000	433140000	3.50207e+08	504610000	567020000	474870000	515500000	-	-	0	0.00169767	0	4.53435e-05	0	0.00169767	0	4.53435e-05	0.679353	0.0377431
447	Cg7g014530.1	15976000	0	0	0	0	0	0	0	135250000	115860000	106700000	119270000	380560000	444110000	385760000	4.03477e+08	-	0.373901	0	0.000333059	0	4.60739e-05	0	0.000143949	0	3.83417e-05	0.295606	0.000208644
448	Cg7g014800.1	0	0	0	0	0	0	0	0	0	0	0	0	52273000	107650000	32818000	64247000	-	-	-	-	0	0.0456492	-	-	0	0.0456492	0	0.0456492
449	Cg7g015650.1	0	0	0	0	0	0	0	0	22150000	0	25005000	23577500	60140000	63184000	22672000	4.86653e+07	-	-	0	0.117573	0	0.0201926	0	0.117573	0	0.0201926	0.484482	0.0966219
450	Cg7g016170.1	70801000	0	0	0	66143000	0	33324000	49733500	49641000	0	0	0	26333000	42725000	44614000	3.78907e+07	0	0.768677	-	0.818722	0	0.588132	∞	0.546861	1.31255	0.82411	0	0.290439
451	Cg7g016410.1	2114900000	2425100000	1547400000	2.02913e+09	1858600000	2780000000	2717400000	2452000000	3469300000	3803600000	3104400000	3459100000	4122300000	4221300000	4648800000	4330800000	0.827542	0.342422	0.586607	0.0119158	0.468535	0.00162206	0.708855	0.0486796	0.566177	0.00514522	0.798721	0.0280152
452	Cg7g016480.1	0	0	0	0	0	0	0	0	28462000	17112000	29458000	2.50107e+07	49226000	56404000	58673000	5.47677e+07	-	-	0	0.00321393	0	4.30469e-05	0	0.00321393	0	4.30469e-05	0.456668	0.00365108
453	Cg7g016590.1	331680000	306730000	397590000	3.45333e+08	731490000	674630000	779820000	7.28647e+08	728000000	890370000	829780000	816050000	185060000	175620000	149880000	1.70187e+08	0.473938	0.000710321	0.423177	0.0009936	2.02914	0.00382394	0.892895	0.195424	4.28146	6.45947e-05	4.79503	0.000184192
454	Cg7g017020.2	0	0	0	0	288210000	169900000	273700000	2.43937e+08	0	0	0	0	433430000	390570000	409210000	411070000	0	0.0028124	-	-	0	4.94988e-06	∞	0.0028124	0.593419	0.0130911	0	4.94988e-06
455	Cg7g017030.1	293870000	229730000	220140000	2.47913e+08	494910000	229530000	279100000	3.34513e+08	116710000	78623000	166120000	1.20484e+08	124780000	127760000	337960000	1.96833e+08	0.741116	0.364322	2.05764	0.020582	1.25951	0.529393	2.77641	0.0661427	1.69948	0.27056	0.612113	0.366113
456	Cg7g017170.1	0	0	0	0	0	0	0	0	0	0	0	0	71942000	42699000	58838000	5.78263e+07	-	-	-	-	0	0.00239314	-	-	0	0.00239314	0	0.00239314
457	Cg7g017380.3	0	0	0	0	406520000	739080000	672150000	6.05917e+08	659350000	609850000	565760000	6.11653e+08	699160000	557590000	800460000	6.85737e+08	0	0.00396301	0	2.25953e-05	0	0.000623213	0.990621	0.959084	0.8836	0.553552	0.891965	0.381694
458	Cg7g017480.1	87766000	31041000	76429000	6.50787e+07	189200000	275340000	180490000	215010000	43100000	105560000	93796000	8.08187e+07	1043200000	978960000	992800000	1.00499e+09	0.302677	0.0126605	0.805243	0.575296	0.0647558	3.55105e-06	2.6604	0.0200215	0.213943	2.5572e-05	0.0804177	4.57815e-06
459	Cg7g017610.1	0	0	0	0	0	0	0	0	69341000	32225000	33173000	44913000	0	28948000	30882000	29915000	-	-	0	0.0212739	0	0.116532	0	0.0212739	0	0.116532	1.50135	0.188727
460	Cg7g017790.1	41724000	0	21776000	31750000	0	59719000	41302000	50510500	44825000	0	0	0	0	0	0	0	0.628582	0.589891	∞	0.76195	∞	0.153793	∞	0.463448	∞	0.129165	-	0.373901
461	Cg7g018710.3	378100000	335830000	293420000	3.35783e+08	386040000	305220000	261360000	317540000	171220000	74082000	161560000	1.35621e+08	0	329290000	95097000	212193500	1.05745	0.699324	2.4759	0.00707718	1.58244	0.126278	2.34138	0.0190495	1.49646	0.167076	0.639137	0.957329
462	Cg7g018790.1	46839000	48236000	0	47537500	37173000	51871000	0	44522000	0	0	36728000	0	0	40685000	44126000	42405500	1.06773	0.931969	∞	0.386501	1.12102	0.879958	∞	0.426071	1.04991	0.949542	0	0.440299
463	Cg7g018880.1	49413000	46935000	37028000	4.44587e+07	0	0	0	0	28353000	38552000	33630000	3.35117e+07	72445000	76338000	65079000	7.12873e+07	∞	0.000300089	1.32666	0.0844839	0.623655	0.00591379	0	0.000340058	0	2.72067e-05	0.470093	0.00103231
464	Cg7g018910.3	61218000	27092000	96600000	6.16367e+07	44446000	9481800	20126000	24684600	632920000	280280000	561110000	4.91437e+08	1743300000	1926700000	1306100000	1658700000	2.49697	0.177034	0.125421	0.0171473	0.0371596	0.000993522	0.0502295	0.0124655	0.0148819	0.000895125	0.296278	0.00541801
465	Cg7g019030.1	92440000	118390000	78910000	96580000	125570000	108990000	118020000	1.17527e+08	0	0	64214000	0	0	182820000	0	0	0.821771	0.170048	∞	0.0366164	∞	0.596363	∞	0.0118545	∞	0.406993	-	0.573556
466	Cg7g019220.2	82055000	50904000	56836000	63265000	14248000	14117000	9025600	1.24635e+07	25219000	39615000	38195000	34343000	0	21888000	21799000	21843500	5.07601	0.00635991	1.84215	0.0524052	2.89628	0.0154052	0.362913	0.011057	0.570583	0.79298	1.57223	0.0829829
467	Cg7g019320.3	270740000	225370000	184200000	226770000	10894000	0	12185000	11539500	0	0	14054000	0	0	0	0	0	19.6516	0.000976895	∞	0.000946724	∞	0.000817756	∞	0.64632	∞	0.11736	-	0.373901
468	Cg7g019540.1	17964000000	17677000000	21926000000	19189000000	29659000000	33023000000	32365000000	3.16823e+10	11304000000	14474000000	14120000000	1.32993e+10	39325000000	35495000000	40089000000	38303000000	0.605669	0.00188475	1.44285	0.0256478	0.500979	0.000637497	2.38225	0.000215265	0.82715	0.0195564	0.347214	0.000136109
469	Cg7g020430.1	0	0	0	0	0	0	0	0	23436000	13503000	0	18469500	4450400	1988200	0	3219300	-	-	0	0.144044	0	0.17076	0	0.144044	0	0.17076	5.73712	0.215302
470	Cg7g020520.1	0	173380000	146540000	159960000	143430000	219180000	188900000	1.83837e+08	393090000	284090000	212110000	296430000	974940000	1037400000	874420000	9.62253e+08	0.87012	0.255393	0.539621	0.0653333	0.166235	0.000284238	0.620169	0.11957	0.191048	0.000118935	0.308058	0.000714907
471	Cg7g020680.1	1002300000	2937300000	2244800000	2.06147e+09	2105100000	2755000000	3231500000	2697200000	3495700000	4657300000	4872500000	4.34183e+09	3608400000	3104100000	3436700000	3.38307e+09	0.764299	0.385695	0.474792	0.0324515	0.609349	0.0867969	0.621212	0.0377648	0.797265	0.128231	1.2834	0.101477
472	Cg7g021450.1	0	0	0	0	0	0	0	0	114030000	79795000	46732000	8.01857e+07	60905000	60169000	63707000	6.15937e+07	-	-	0	0.0145261	0	5.61433e-07	0	0.0145261	0	5.61433e-07	1.30185	0.393439
473	Cg7g021470.1	139520000	59455000	112880000	1.03952e+08	79024000	102450000	145740000	1.09071e+08	109680000	183180000	162220000	1.51693e+08	179160000	239130000	288470000	2.35587e+08	0.953061	0.875221	0.685275	0.21144	0.441246	0.0288274	0.719025	0.219728	0.462978	0.0271579	0.643896	0.0944168
474	Cg7g021830.1	42798000	35481000	67620000	48633000	84258000	0	0	0	0	0	0	0	0	0	0	0	∞	0.527404	∞	0.00748782	∞	0.00748782	-	0.373901	-	0.373901	-	-
475	Cg7g022070.2	0	0	0	0	57517000	0	0	0	24266000	0	21861000	23063500	0	0	0	0	-	0.373901	0	0.117197	-	-	0	0.863186	-	0.373901	∞	0.117197
476	Cg7g022120.7	0	0	0	0	0	0	0	0	94378000	302540000	312680000	2.36533e+08	222500000	474160000	488130000	394930000	-	-	0	0.0292416	0	0.0102162	0	0.0292416	0	0.0102162	0.598923	0.229662
477	Cg7g022660.3.4	51843000	48999000	0	50421000	0	0	0	0	0	0	0	0	0	0	0	0	∞	0.116433	∞	0.116433	∞	0.116433	-	-	-	-	-	-
478	Cg7g023270.1	142450000	0	85771000	114110500	0	0	0	0	6347300000	5136400000	5589900000	5691200000	7945100000	7523600000	7758000000	7.74223e+09	∞	0.140047	0.0200503	9.40074e-05	0.0147387	4.76748e-07	0	8.67728e-05	0	3.68498e-07	0.735085	0.00536669
479	Cg7g023590.1	699510000	747980000	629870000	6.92453e+08	913660000	1058400000	813920000	928660000	1312000000	1681800000	1668500000	1554100000	1645400000	1528000000	1328500000	1.50063e+09	0.745648	0.0400638	0.445565	0.00238292	0.461441	0.00120916	0.597555	0.011199	0.618845	0.00801018	1.03563	0.743403
480	Cg7g023850.1	69059000	40605000	71130000	6.02647e+07	0	0	0	0	0	0	0	0	31900000	55969000	63744000	5.05377e+07	∞	0.00361142	∞	0.00361142	1.19247	0.518134	-	-	0	0.006202	0	0.006202
481	Cg8g000080.1	288420000	236240000	300790000	275150000	374380000	357560000	333040000	3.54993e+08	370560000	556560000	450750000	459290000	1033900000	862510000	996410000	9.64273e+08	0.775085	0.0260325	0.599077	0.0326161	0.285344	0.000244503	0.772918	0.131755	0.368146	0.000336283	0.476307	0.00252014
482	Cg8g000450.2.1	476760000	150660000	401030000	3.42817e+08	114320000	201950000	122630000	146300000	69032000	0	10875000	39953500	0	26647000	17663000	22155000	2.34324	0.127445	8.58039	0.0349974	15.4736	0.029411	3.66176	0.0272941	6.60348	0.0105384	1.80336	0.63045
483	Cg8g002300.1	0	0	0	0	26292000	0	22976000	24634000	0	0	0	0	0	0	0	0	0	0.117915	-	-	-	-	∞	0.117915	∞	0.117915	-	-
484	Cg8g003790.1	103050000	50694000	28300000	6.06813e+07	0	20975000	0	0	83294000	0	27857000	55575500	0	42073000	0	0	∞	0.0818871	1.09187	0.513672	∞	0.149727	0	0.303148	-	0.676827	∞	0.460227
485	Cg8g004660.1	84160000	112850000	84174000	93728000	0	0	0	0	146260000	157530000	160860000	1.54883e+08	293830000	259080000	314280000	2.89063e+08	∞	0.000606939	0.605152	0.00437673	0.324247	0.000478077	0	3.9491e-06	0	5.67345e-05	0.535811	0.00130426
486	Cg8g004750.1	249880000	238030000	176450000	2.21453e+08	81574000	98229000	65679000	8.18273e+07	84563000	74153000	90591000	8.31023e+07	51773000	132180000	90070000	91341000	2.70635	0.00477124	2.66483	0.00400893	2.42447	0.016108	0.984657	0.909658	0.895845	0.723403	0.909803	0.745761
487	Cg8g004810.1	15062000000	15773000000	15445000000	1.54267e+10	21086000000	23885000000	23464000000	2.28117e+10	36675000000	41586000000	43972000000	4.07443e+10	29021000000	26982000000	24892000000	26965000000	0.676262	0.00117794	0.378621	0.000301876	0.5721	0.00067438	0.559873	0.00150382	0.845973	0.0481714	1.51101	0.00496314
488	Cg8g004900.1	79787000	73209000	65924000	7.29733e+07	0	0	0	0	0	0	0	0	0	0	0	0	∞	5.32903e-05	∞	5.32903e-05	∞	5.32903e-05	-	-	-	-	-	-
489	Cg8g004940.1	0	0	0	0	0	29500000	0	0	0	0	0	0	40060000	124300000	69299000	7.78863e+07	-	0.373901	-	-	0	0.0343802	-	0.373901	0	0.0626174	0	0.0343802
490	Cg8g005920.1	330050000	229370000	327160000	2.95527e+08	206140000	423290000	434030000	3.54487e+08	229930000	129490000	163330000	174250000	638660000	465450000	513880000	539330000	0.833675	0.508367	1.69599	0.0521402	0.547951	0.0164338	2.03436	0.0870485	0.657272	0.110368	0.323086	0.00356196
491	Cg8g006150.2.1	11044000	0	0	0	0	0	0	0	0	0	0	0	0	48848000	27639000	38243500	-	0.373901	-	0.373901	0	0.209781	-	-	0	0.145754	0	0.145754
492	Cg8g006910.1	874740000	653550000	654410000	7.27567e+08	1183800000	1191200000	944740000	1106580000	741560000	649840000	606310000	6.65903e+08	336110000	554610000	429140000	4.39953e+08	0.657491	0.0257104	1.0926	0.502117	1.65374	0.0414345	1.66177	0.00813763	2.51522	0.00291157	1.51358	0.0391521
493	Cg8g007130.1	215670000	182610000	173190000	190490000	345500000	269190000	215550000	2.76747e+08	56654000	67016000	0	61835000	128760000	74912000	231210000	1.44961e+08	0.688319	0.0963546	3.08062	0.00366425	1.31408	0.393129	4.47557	0.0054416	1.90912	0.0905781	0.426564	0.108414
494	Cg8g007800.2	0	0	0	0	0	0	0	0	0	33047000	44352000	38699500	321510000	278090000	158660000	2.52753e+08	-	-	0	0.124532	0	0.00655513	0	0.124532	0	0.00655513	0.153112	0.0108515
495	Cg8g008950.1	0	0	0	0	0	0	0	0	87547000	42591000	0	65069000	63700000	66125000	57220000	6.23483e+07	-	-	0	0.161257	0	1.95809e-05	0	0.161257	0	1.95809e-05	1.04364	0.496923
496	Cg8g010370.1	429160000	5779100000	820500000	2342920000	498350000	502190000	947080000	6.49207e+08	1209500000	1782500000	1259900000	1417300000	2133500000	2198800000	1971100000	2.10113e+09	3.6089	0.382561	1.65309	0.621277	1.11507	0.895191	0.458059	0.0312747	0.308979	0.000890513	0.674541	0.0248582
497	Cg8g011960.2	42751000	47934000	27510000	3.93983e+07	36274000	26763000	24184000	2.90737e+07	108150000	0	0	0	0	0	0	0	1.35512	0.2221	∞	0.931445	∞	0.0030126	∞	0.856714	∞	0.00138319	-	0.373901
498	Cg8g014290.2	0	0	0	0	0	0	0	0	0	0	0	0	110980000	102560000	108990000	107510000	-	-	-	-	0	1.86474e-06	-	-	0	1.86474e-06	0	1.86474e-06
499	Cg8g017320.1	160430000	202140000	178710000	1.80427e+08	0	0	0	0	0	165710000	141020000	153365000	212550000	158990000	202510000	191350000	∞	0.000116708	1.17645	0.214259	0.942914	0.620615	0	0.118687	0	0.000311254	0.801489	0.175328
500	Cg8g017340.2	174700000	116580000	238920000	1.76733e+08	222660000	239720000	178910000	2.13763e+08	517650000	464650000	394900000	4.59067e+08	312620000	306430000	238650000	285900000	0.826771	0.403773	0.384984	0.00488547	0.618165	0.0622263	0.465648	0.00354764	0.747686	0.0728409	1.60569	0.0154274
501	Cg8g017870.1	47912000	93927000	59944000	67261000	38843000	25468000	0	32155500	29847000	0	0	0	67271000	173100000	79979000	1.06783e+08	2.09174	0.0624306	∞	0.0279823	0.629883	0.33503	∞	0.489841	0.301128	0.0726834	0	0.0497376
502	Cg8g020390.1	45959000	0	0	0	0	0	0	0	25984000	0	59877000	42930500	233800000	246840000	146700000	2.09113e+08	-	0.373901	0	0.596129	0	0.00518332	0	0.174084	0	0.00265106	0.205298	0.00734281
503	Cg8g020410.1	2868200000	1959400000	2241000000	2356200000	1422100000	1384900000	1444500000	1.41717e+09	4424300000	4806400000	4221000000	4483900000	6762500000	7811700000	5139800000	6.57133e+09	1.66261	0.0251508	0.52548	0.00261746	0.358557	0.0068578	0.316057	5.87837e-05	0.215659	0.00268505	0.682342	0.0586369
504	Cg8g020840.1	23395000	0	0	0	37431000	26558000	0	31994500	83319000	11812000	45080000	46737000	181110000	602820000	69354000	284428000	0	0.375428	0	0.152613	0	0.164145	0.684565	0.339729	0.112487	0.181407	0.164319	0.220237
505	Cg8g020920.5	72382000	80266000	33586000	62078000	168900000	145020000	132300000	148740000	99060000	114970000	106680000	1.06903e+08	245540000	701810000	477300000	4.74883e+08	0.417359	0.00852068	0.580693	0.0415287	0.130723	0.0356868	1.39135	0.0230669	0.313214	0.0691042	0.225115	0.049213
506	Cg8g021170.1	768930000	870950000	1021900000	887260000	820130000	821480000	757830000	7.99813e+08	830600000	969960000	1014000000	9.38187e+08	3680500000	3449800000	4016000000	3.71543e+09	1.10933	0.316329	0.945718	0.609179	0.238804	9.59617e-05	0.85251	0.079359	0.215268	6.12869e-05	0.252511	8.89031e-05
507	Cg8g021180.1	347220000	305110000	267660000	3.06663e+08	0	0	0	0	58593000	107170000	35671000	6.71447e+07	544320000	539030000	595000000	559450000	∞	0.000182317	4.5672	0.00154496	0.548151	0.00096571	0	0.0333594	0	6.16302e-06	0.120019	5.81731e-05
508	Cg8g021260.1	241870000	241830000	353650000	2.79117e+08	441030000	564770000	316300000	440700000	457790000	415950000	698500000	524080000	788450000	820740000	695500000	768230000	0.633348	0.116245	0.532584	0.062489	0.363324	0.000760526	0.840902	0.503529	0.573656	0.0155306	0.682192	0.0632461
509	Cg8g021540.1	53017000	62212000	36139000	50456000	18440000	31405000	14675000	2.15067e+07	7134800	0	0	0	0	0	0	0	2.34606	0.0342076	∞	0.0038536	∞	0.00271731	∞	0.0268459	∞	0.0132173	-	0.373901
510	Cg8g021630.1	5890900	9956800	8199700	8015800	18748000	16997000	8757000	14834000	0	32214000	13335000	22774500	202940000	156420000	136340000	1.65233e+08	0.540367	0.107518	0.351964	0.489088	0.048512	0.00135158	0.651343	0.973406	0.0897761	0.00166242	0.137832	0.00234535
511	Cg8g022260.1	36451000	544290000	286590000	2.8911e+08	0	0	0	0	839760000	484790000	315870000	5.46807e+08	89876000	45069000	68337000	6.77607e+07	∞	0.119891	0.528725	0.292753	4.26664	0.207024	0	0.0239714	0	0.00635157	8.06968	0.0364967
512	Cg8g022360.1	0	53592000	95566000	74579000	144180000	103720000	78692000	108864000	159850000	224540000	210230000	1.98207e+08	234640000	156880000	158290000	183270000	0.685066	0.153152	0.376269	0.011882	0.406935	0.0240521	0.549245	0.0309411	0.594009	0.0806654	1.0815	0.668019
513	Cg8g022390.2.2	38938000	0	67288000	53113000	32925000	0	0	0	0	0	0	0	186880000	0	0	0	∞	0.336291	∞	0.143639	∞	0.701553	-	0.373901	-	0.462697	-	0.373901
514	Cg8g022470.1	318710000	315150000	275720000	3.03193e+08	0	0	0	0	0	0	0	0	0	0	0	0	∞	2.5217e-05	∞	2.5217e-05	∞	2.5217e-05	-	-	-	-	-	-
515	Cg8g023320.1	119140000	138140000	163680000	140320000	56249000	44916000	30731000	4.39653e+07	46278000	72227000	58982000	5.91623e+07	84812000	94949000	214440000	1.314e+08	3.19161	0.0029206	2.37178	0.00554568	1.06788	0.84781	0.74313	0.221979	0.334591	0.107428	0.450245	0.162804
516	Cg8g023360.1	0	0	0	0	0	0	0	0	22921000	0	0	0	33075000	38148000	59101000	4.34413e+07	-	-	-	0.373901	0	0.00549336	-	0.373901	0	0.00549336	0	0.0315665
517	Cg8g023420.1	0	35129000	0	0	0	0	0	0	54262000	30891000	35940000	4.03643e+07	0	0	0	0	-	0.373901	0	0.104536	-	0.373901	0	0.00472652	-	-	∞	0.00472652
518	Cg8g023450.1	737200000	0	988290000	862745000	671080000	713480000	833850000	739470000	823640000	915020000	824530000	8.54397e+08	0	123990000	0	0	1.16671	0.613666	1.00977	0.401969	∞	0.149203	0.865488	0.115857	∞	0.000398892	∞	9.22908e-05
519	Cg8g023580.1	0	0	0	0	0	0	0	0	0	0	0	0	216590000	200920000	129720000	182410000	-	-	-	-	0	0.00241122	-	-	0	0.00241122	0	0.00241122
520	Cg8g023710.2	120210000	53631000	0	86920500	81575000	52056000	62177000	6.52693e+07	72366000	0	0	0	0	53537000	0	0	1.33172	0.848051	∞	0.468877	∞	0.362838	∞	0.183664	∞	0.0751049	-	0.844535
521	Cg8g024190.1	23636000	0	0	0	0	43007000	25869000	34438000	0	0	0	0	45792000	64475000	0	55133500	0	0.365153	-	0.373901	0	0.23567	∞	0.140136	0.624629	0.578877	0	0.127408
522	Cg9g000890.1	140660000	75116000	113290000	1.09689e+08	154440000	159460000	138960000	1.50953e+08	54412000	45923000	31640000	4.39917e+07	0	0	63121000	0	0.72664	0.107836	2.4934	0.0309947	∞	0.0353042	3.43141	0.000295478	∞	0.00406546	∞	0.35699
523	Cg9g001150.1	1630600000	1693300000	1460900000	1.59493e+09	2403200000	1963700000	1633500000	2.00013e+09	1084700000	761010000	817690000	887800000	464080000	1301300000	735180000	833520000	0.797414	0.157691	1.7965	0.00434875	1.91349	0.0410737	2.25291	0.0103865	2.39962	0.0246939	1.06512	0.848303
524	Cg9g001360.1	0	0	0	0	0	0	0	0	89170000	82411000	93010000	88197000	93297000	171310000	167520000	1.44042e+08	-	-	0	9.06058e-06	0	0.00476683	0	9.06058e-06	0	0.00476683	0.612299	0.0944508
525	Cg9g001520.1	536310000	468640000	443450000	482800000	417260000	258200000	305430000	3.26963e+08	318310000	263800000	223430000	2.68513e+08	171280000	348040000	155740000	225020000	1.47662	0.0464655	1.79805	0.00536917	2.14559	0.0189036	1.21768	0.344601	1.45304	0.25943	1.19329	0.554569
526	Cg9g001550.1	0	0	0	0	270010000	211480000	202340000	2.27943e+08	110780000	0	0	0	0	0	0	0	0	0.000424037	-	0.373901	-	-	∞	0.0109376	∞	0.000424037	-	0.373901
527	Cg9g001690.1	835170000	601450000	499790000	645470000	670900000	387940000	425580000	4.94807e+08	308430000	156290000	158870000	2.07863e+08	85277000	274770000	231940000	197329000	1.30449	0.321061	3.10526	0.0170753	3.27103	0.0174226	2.38044	0.0481299	2.50752	0.0480389	1.05338	0.896852
528	Cg9g002120.1	28275000	0	27239000	27757000	0	0	0	0	0	0	34600000	0	32895000	74217000	44750000	5.06207e+07	∞	0.116255	∞	0.661924	0.548333	0.105079	-	0.373901	0	0.0146041	0	0.0811627
529	Cg9g002590.1	1526400000	2753000000	2016200000	2.09853e+09	894020000	1235300000	915000000	1.01477e+09	889700000	1528100000	1314300000	1.24403e+09	1075600000	847410000	1215900000	1.0463e+09	2.06798	0.0439384	1.68688	0.1012	2.00566	0.0475215	0.815712	0.351698	0.969865	0.847799	1.18898	0.412092
530	Cg9g002610.1	0	0	0	0	0	0	0	0	636880000	971500000	1069100000	8.92493e+08	1376000000	1098300000	1309500000	1.26127e+09	-	-	0	0.00241732	0	0.000113102	0	0.00241732	0	0.000113102	0.707617	0.0765132
531	Cg9g002910.1	28046000	15445000	0	21745500	66044000	65360000	58852000	6.34187e+07	129120000	133710000	231360000	164730000	165090000	132720000	94446000	130752000	0.342888	0.00438117	0.132007	0.0118912	0.166311	0.0061208	0.384986	0.0387252	0.48503	0.0305772	1.25987	0.433836
532	Cg9g002960.1	0	0	0	0	0	0	0	0	137300000	159940000	174870000	157370000	191400000	174890000	207280000	191190000	-	-	0	0.000134821	0	3.37899e-05	0	0.000134821	0	3.37899e-05	0.823108	0.0783201
533	Cg9g003130.8	376890000	518910000	448410000	448070000	637480000	741770000	649680000	676310000	1467400000	1356600000	1577700000	1.46723e+09	1809700000	1503600000	1628000000	1647100000	0.662522	0.0122439	0.305384	0.000177556	0.272036	0.00025499	0.460942	0.000386349	0.410607	0.000512134	0.890798	0.175563
534	Cg9g003270.1	272060000	313440000	291040000	292180000	350280000	369400000	349530000	3.56403e+08	517420000	704460000	583150000	6.01677e+08	605310000	429960000	724210000	5.86493e+08	0.819802	0.00918468	0.48561	0.00526031	0.498181	0.0270135	0.59235	0.0112815	0.607685	0.0549684	1.02589	0.888342
535	Cg9g003450.1	0	0	0	0	0	0	0	0	9404400	0	22850000	16127200	0	0	0	0	-	-	0	0.180226	-	-	0	0.180226	-	-	∞	0.180226
536	Cg9g003470.1	0	0	0	0	19976000	67695000	22116000	3.65957e+07	41741000	0	12882000	27311500	0	0	0	0	0	0.078377	0	0.21412	-	-	1.33994	0.406932	∞	0.078377	∞	0.21412
537	Cg9g003650.4.2	0	0	0	0	0	0	60284000	0	76588000	45604000	0	61096000	57738000	99397000	64810000	7.39817e+07	-	0.373901	0	0.141035	0	0.00454085	0	0.529033	0	0.086856	0.825826	0.265353
538	Cg9g003920.1	0	0	47381000	0	0	0	0	0	0	51698000	0	0	126520000	98743000	91419000	1.05561e+08	-	0.373901	-	0.953866	0	0.00926166	-	0.373901	0	0.000590279	0	0.0121045
539	Cg9g004310.1	0	49922000	0	0	0	0	0	0	0	0	0	0	52246000	65264000	88059000	68523000	-	0.373901	-	0.373901	0	0.057628	-	-	0	0.00281336	0	0.00281336
540	Cg9g004850.1	0	0	0	0	0	0	0	0	0	0	0	0	48556000	89492000	43647000	60565000	-	-	-	-	0	0.0140598	-	-	0	0.0140598	0	0.0140598
541	Cg9g004910.1	1664800000	3370500000	2369100000	2.46813e+09	3004300000	3709700000	3616200000	3443400000	4429300000	4541800000	5570400000	4.84717e+09	6924900000	5935600000	6050100000	6.30353e+09	0.716772	0.146379	0.509191	0.0179013	0.391548	0.00280351	0.710394	0.0298824	0.546265	0.00171552	0.76896	0.0383852
542	Cg9g004960.1	62723000	38528000	46645000	4.92987e+07	34694000	37537000	23369000	3.18667e+07	12851000	0	0	0	10955000	0	18489000	14722000	1.54703	0.104302	∞	0.00560451	3.34864	0.0114014	∞	0.0105776	2.16456	0.0329524	0	0.465742
543	Cg9g005090.1	234330000	128950000	161460000	1.74913e+08	0	0	0	0	109800000	55831000	44389000	7.00067e+07	0	0	0	0	∞	0.0049465	2.49852	0.0475083	∞	0.0049465	0	0.0255601	-	-	∞	0.0255601
544	Cg9g005180.1	0	0	45464000	0	23465000	60260000	0	41862500	76085000	0	0	0	0	0	0	0	0	0.611426	-	0.747138	-	0.373901	∞	0.938144	∞	0.186729	-	0.373901
545	Cg9g005390.1	77216000	79112000	60174000	7.21673e+07	54317000	59714000	72621000	6.22173e+07	0	0	0	0	0	0	19031000	0	1.15992	0.28706	∞	0.000277806	∞	0.00166916	∞	0.000331139	∞	0.00259473	-	0.373901
546	Cg9g005710.1	0	8013600	0	0	0	0	0	0	18167000	0	0	0	28786000	29949000	0	29367500	-	0.373901	-	0.636037	0	0.171184	-	0.373901	0	0.116272	0	0.305422
547	Cg9g006500.1	6287600	5045700	5840800	5724700	6605000	5010000	5622200	5.74573e+06	33621000	50733000	36570000	40308000	77601000	708640000	48571000	2.78271e+08	0.996339	0.973255	0.142024	0.00283698	0.0205724	0.274352	0.142546	0.00285922	0.020648	0.274384	0.144852	0.331274
548	Cg9g009910.1	8336900	0	0	0	7404000	7651100	15374000	1.0143e+07	32850000	10373000	9402900	1.7542e+07	0	8622100	7993600	8307850	0	0.12591	0	0.144225	0	0.521012	0.578215	0.412353	1.2209	0.293855	2.11149	0.214628
549	Cg9g011620.2	906740000	919070000	1258900000	1.02824e+09	1460300000	1657900000	1623600000	1580600000	1086000000	1433200000	1291600000	1.27027e+09	2254800000	2197300000	2416000000	2.28937e+09	0.650536	0.0133414	0.809465	0.18932	0.449136	0.000683425	1.24431	0.0579105	0.690409	0.00137285	0.554855	0.00106029
550	Cg9g014030.1	0	0	0	0	0	0	0	0	79203000	116000000	113570000	1.02924e+08	0	0	0	0	-	-	0	0.000977053	-	-	0	0.000977053	-	-	∞	0.000977053
551	Cg9g014040.1	0	0	0	0	0	0	0	0	0	0	0	0	40429000	279550000	15103000	111694000	-	-	-	-	0	0.255548	-	-	0	0.255548	0	0.255548
552	Cg9g016060.2	20041000	25607000	24750000	23466000	0	7900800	8352000	8126400	0	5571600	0	0	0	0	0	0	2.88763	0.00495839	∞	0.00104443	∞	0.000171111	∞	0.339646	∞	0.116423	-	0.373901
553	Cg9g018050.1	0	0	0	0	12575000	0	0	0	0	66848000	0	0	44847000	69239000	123160000	79082000	-	0.373901	-	0.373901	0	0.0268279	-	0.469619	0	0.033374	0	0.15175
554	Cg9g019610.1	0	33568000	40936000	37252000	74816000	62215000	53877000	63636000	0	0	0	0	0	0	0	0	0.585392	0.0501637	∞	0.119992	∞	0.119992	∞	0.000472813	∞	0.000472813	-	-
555	Cg9g020030.1	355410000	168730000	228340000	2.50827e+08	171060000	138510000	164410000	1.57993e+08	91175000	30086000	36859000	5.27067e+07	0	66733000	34038000	50385500	1.58758	0.172341	4.75892	0.0273887	4.97815	0.0203917	2.9976	0.00837358	3.13569	0.00456466	1.04607	0.522276
556	Cg9g020070.2	1670400000	1637700000	2045900000	1.78467e+09	1552600000	1233500000	1328900000	1.37167e+09	1612500000	1715700000	1604400000	1644200000	3184700000	2877700000	2863700000	2.97537e+09	1.30109	0.0628524	1.08543	0.359303	0.599814	0.00207807	0.834246	0.0543739	0.461008	0.000341891	0.552604	0.00027421
557	Cg9g020940.1	561510000	407060000	360390000	4.42987e+08	460110000	127560000	277930000	2.88533e+08	252980000	0	0	0	0	159920000	0	0	1.5353	0.246038	∞	0.0260426	∞	0.00852051	∞	0.185551	∞	0.0991205	-	0.771378
558	Cg9g023400.3	38151000	22491000	58858000	3.98333e+07	28407000	13635000	0	21021000	0	0	0	0	0	0	0	0	1.89493	0.125218	∞	0.0193996	∞	0.0193996	∞	0.162729	∞	0.162729	-	-
559	Cg9g023970.1	8031600000	8996600000	9677500000	8901900000	7158300000	5894100000	5070600000	6041000000	11247000000	15606000000	16820000000	1.45577e+10	4855100000	6977400000	7615100000	6.48253e+09	1.47358	0.0207638	0.611492	0.0323737	1.37321	0.0655745	0.41497	0.00905276	0.931889	0.690741	2.24568	0.0128432
560	Cg9g024290.7.5	0	0	2120500	0	0	0	0	0	0	4389800	0	0	14436000	9274900	11239000	1.165e+07	-	0.373901	-	0.665798	0	0.0027537	-	0.373901	0	0.00149641	0	0.00831171
561	Cg9g024460.1	11200000000	13757000000	11753000000	1.22367e+10	8235300000	11860000000	12762000000	1.09524e+10	5184500000	5607400000	4606800000	5132900000	16856000000	12962000000	16593000000	1.54703e+10	1.11726	0.463632	2.38397	0.0010191	0.790976	0.0937869	2.13377	0.0146423	0.707964	0.0729511	0.33179	0.00131347
562	Cg9g025230.1	16833000	0	0	0	21762000	24379000	28365000	2.48353e+07	0	14023000	17162000	15592500	0	0	56061000	0	0	0.0316229	0	0.568147	-	0.539448	1.59277	0.0618441	∞	0.759858	∞	0.691334
563	Cg9g025450.2	2876300000	1837900000	2461500000	2391900000	241060000	230140000	256560000	2.42587e+08	94791000	49831000	68939000	71187000	155430000	158530000	136420000	1.50127e+08	9.85998	0.00205673	33.6002	0.00154342	15.9325	0.00175474	3.40774	0.000344795	1.61588	0.000858923	0.47418	0.0058745
564	Cg9g026020.1	301880000	215210000	343320000	2.86803e+08	200530000	258940000	257180000	2.38883e+08	544470000	476150000	530720000	5.17113e+08	1493300000	1698900000	975150000	1.38912e+09	1.2006	0.320955	0.554624	0.00592319	0.206465	0.00726963	0.461955	0.000603647	0.171968	0.0060024	0.372261	0.0157227
565	Cg9g026730.1	0	0	0	0	0	0	0	0	0	0	0	0	859070000	808120000	899290000	8.55493e+08	-	-	-	-	0	5.38993e-06	-	-	0	5.38993e-06	0	5.38993e-06
566	Cg9g027000.2.3	0	0	0	0	0	0	0	0	0	0	0	0	18251000	49709000	0	33980000	-	-	-	-	0	0.193682	-	-	0	0.193682	0	0.193682
567	Cg9g027140.1	0	0	0	0	0	0	0	0	0	0	0	0	44097000	50477000	69208000	54594000	-	-	-	-	0	0.00192658	-	-	0	0.00192658	0	0.00192658
568	Cg9g027350.1	335900000	372550000	332960000	3.47137e+08	332980000	355190000	401830000	3.63333e+08	851160000	899880000	1293800000	1.01495e+09	485540000	526020000	480130000	497230000	0.955422	0.536017	0.342025	0.00899771	0.698141	0.00146915	0.357983	0.0100162	0.730715	0.0057997	2.0412	0.0212997
569	Cg9g027640.1	194110000	149740000	137130000	1.60327e+08	0	0	0	0	0	0	0	0	0	0	0	0	∞	0.000750488	∞	0.000750488	∞	0.000750488	-	-	-	-	-	-
570	Cg9g027890.1	184420000	79873000	81558000	1.15284e+08	106080000	71126000	70860000	8.26887e+07	67432000	45411000	0	56421500	0	0	0	0	1.39419	0.422279	2.04326	0.123204	∞	0.0289802	1.46555	0.122083	∞	0.00211198	∞	0.131039
571	Cg9g028230.5	0	95221000	133130000	114175500	1060200000	84382000	50348000	398310000	144770000	80448000	85944000	1.03721e+08	0	0	0	0	0.28665	0.388641	1.1008	0.569741	∞	0.126962	3.84022	0.424695	∞	0.295302	∞	0.0072901
572	Cg9g028640.1	0	0	0	0	0	0	0	0	0	0	0	0	652220000	590820000	993670000	745570000	-	-	-	-	0	0.00400385	-	-	0	0.00400385	0	0.00400385
573	Cg9g028650.1	0	0	0	0	33577000	40140000	40256000	37991000	0	40146000	44265000	42205500	0	0	0	0	0	6.6854e-05	0	0.117063	-	-	0.900143	0.528386	∞	6.6854e-05	∞	0.117063
574	Cg9g028900.1	78277000	50005000	21746000	5.00093e+07	108280000	0	0	0	0	46478000	29002000	37740000	95185000	149400000	64494000	1.03026e+08	∞	0.743076	1.3251	0.30646	0.485403	0.148861	0	0.790803	0	0.201236	0.366314	0.0512016
575	Cg9g029050.1	0	0	0	0	0	0	0	0	0	0	0	0	88342000	46159000	0	67250500	-	-	-	-	0	0.153675	-	-	0	0.153675	0	0.153675
576	Cg9g029100.1	0	0	0	0	0	0	0	0	0	0	0	0	0	41209000	24910000	33059500	-	-	-	-	0	0.139703	-	-	0	0.139703	0	0.139703
577	Cg9g029110.2	238550000	235510000	171500000	2.15187e+08	60681000	30670000	108520000	6.66237e+07	571040000	692600000	875160000	7.12933e+08	2290200000	2740800000	1909400000	2.31347e+09	3.22988	0.00918924	0.301833	0.00544428	0.0930148	0.000962561	0.0934501	0.0020966	0.0287982	0.000740938	0.308167	0.0033384
578	Cg9g029430.1	3254600000	3308000000	4705000000	3.75587e+09	0	0	0	0	2890300000	4623700000	3882000000	3.79867e+09	9374400000	9411800000	9603400000	9463200000	∞	0.00138199	0.988733	0.953587	0.396892	0.000286733	0	0.00163641	0	1.89266e-08	0.401415	0.000365624
579	Cg9g029510.1	0	0	0	0	0	0	0	0	0	0	0	0	724630000	568360000	698180000	6.63723e+08	-	-	-	-	0	0.000162341	-	-	0	0.000162341	0	0.000162341
580	Cg9g029570.1	0	0	0	0	0	0	0	0	0	0	0	0	159010000	148570000	223730000	1.77103e+08	-	-	-	-	0	0.00166225	-	-	0	0.00166225	0	0.00166225
581	Cg9g029670.1	501360000	477260000	283920000	4.20847e+08	418970000	483000000	349730000	4.17233e+08	145850000	107530000	124100000	1.25827e+08	86675000	274810000	213500000	1.91662e+08	1.00866	0.965644	3.34465	0.0133441	2.19578	0.0604112	3.31594	0.00189553	2.17693	0.0287223	0.656504	0.308655
582	CgUng000710.1	5908200000	5228600000	5468200000	5535000000	6224700000	7783700000	7384400000	7.13093e+09	10963000000	10486000000	12160000000	11203000000	10574000000	9205200000	10081000000	9953400000	0.776196	0.0348228	0.494064	0.000453221	0.556091	0.00058783	0.63652	0.00397444	0.716432	0.0101385	1.12555	0.122111
583	CgUng000970.2	85011000	82026000	84938000	8.39917e+07	73161000	73467000	68985000	71871000	96979000	0	0	0	0	0	0	0	1.16864	0.00227261	∞	0.185393	∞	1.12494e-07	∞	0.288769	∞	9.79671e-07	-	0.373901
584	CgUng001360.1	0	0	0	0	0	0	0	0	0	0	0	0	116880000	102960000	55075000	9.16383e+07	-	-	-	-	0	0.00806882	-	-	0	0.00806882	0	0.00806882
585	CgUng001440.1	261740000	213090000	165510000	2.13447e+08	52579000	0	0	0	82018000	0	51312000	66665000	0	498440000	213670000	356055000	∞	0.00396729	3.20178	0.00995723	0.599477	0.87863	0	0.415421	0	0.20516	0.187232	0.257819
586	CgUng002000.1	2260600000	2545900000	2224100000	2.34353e+09	2179200000	2429100000	2157100000	2.25513e+09	1641600000	2208100000	1803600000	1.88443e+09	4223700000	3741500000	3773300000	3.91283e+09	1.0392	0.545493	1.24363	0.0799933	0.598935	0.00108066	1.19672	0.122366	0.576343	0.000747357	0.481603	0.000903028
587	CgUng002680.1	29170000	24832000	21889000	25297000	0	0	0	0	21872000	0	0	0	0	0	25649000	0	∞	0.000279817	∞	0.0766525	∞	0.13001	-	0.373901	-	0.373901	-	0.916182
588	CgUng002850.1	0	39174000	30016000	34595000	29143000	25286000	0	27214500	0	0	0	0	31030000	45902000	0	38466000	1.2712	0.758576	∞	0.123038	0.899366	0.892734	∞	0.11811	0.707495	0.669674	0	0.130764
589	CgUng002970.2	787970000	813900000	794540000	7.98803e+08	736970000	689380000	935410000	7.87253e+08	1110900000	1348500000	1281700000	1.24703e+09	2157200000	1944700000	2023800000	2041900000	1.01467	0.886183	0.640563	0.00324866	0.391206	3.76879e-05	0.631301	0.0112575	0.385549	0.000210932	0.610722	0.00107483
590	CgUng003370.1	1514800000	1306600000	1295300000	1.37223e+09	1534400000	960560000	1042300000	1.17909e+09	406360000	525490000	417030000	4.49627e+08	1092500000	1843500000	1445400000	1.46047e+09	1.16381	0.373354	3.05194	0.000336782	0.939586	0.718891	2.62237	0.0163808	0.807336	0.373903	0.307865	0.0101088
591	CgUng004800.1	49044000	29876000	38922000	3.92807e+07	0	0	12174000	0	37960000	0	35252000	36606000	46972000	83712000	40538000	57074000	∞	0.00683206	1.07307	0.329852	0.688241	0.288283	0	0.189411	0	0.0195328	0.641378	0.146667
592	CgUng005510.1	270620000	247350000	416270000	3.11413e+08	0	0	0	0	0	0	0	0	480290000	372550000	397570000	4.16803e+08	∞	0.00415035	∞	0.00415035	0.747147	0.164797	-	-	0	0.000214496	0	0.000214496
593	CgUng006850.1	28018000	0	0	0	0	0	0	0	53587000	0	29981000	41784000	0	0	0	0	-	0.373901	0	0.364157	-	0.373901	0	0.146835	-	-	∞	0.146835
594	CgUng007020.1	939820000	948220000	1122800000	1.00361e+09	1393500000	1254300000	1328600000	1.32547e+09	2115100000	2452400000	2594900000	2.38747e+09	1084300000	1015400000	1015500000	1038400000	0.757177	0.0110379	0.420367	0.000854337	0.9665	0.615129	0.555177	0.00198904	1.27645	0.00344204	2.29918	0.000725005
595	CgUng009130.1	35404000	33684000	44138000	37742000	25831000	0	35155000	30493000	0	0	0	0	0	96457000	0	0	1.23773	0.188629	∞	0.000309073	∞	0.871071	∞	0.12533	∞	0.744322	-	0.373901
596	CgUng009240.1	45201000	0	81045000	63123000	33681000	18405000	27834000	26640000	91752000	48242000	27881000	5.59583e+07	99526000	111080000	85340000	9.86487e+07	2.36948	0.552873	1.12804	0.668514	0.639877	0.0829945	0.476069	0.204418	0.270049	0.00114886	0.567249	0.102758
597	CgUng010190.1	3410800000	2807400000	4240300000	3.48617e+09	4254300000	5301500000	4872700000	4809500000	8437700000	8697300000	10825000000	9320000000	6929900000	5291700000	5766900000	5.99617e+09	0.72485	0.0619046	0.374052	0.00249531	0.581399	0.0171998	0.516041	0.00521011	0.802096	0.107433	1.55433	0.0209045
598	CgUng010970.1	486360000	439690000	514320000	4.80123e+08	289120000	454010000	342380000	3.61837e+08	391910000	432510000	404690000	4.09703e+08	831750000	642370000	767400000	7.47173e+08	1.32691	0.0904241	1.17188	0.0471611	0.642586	0.0110516	0.883167	0.392956	0.484274	0.00643187	0.548338	0.00404393
599	CgUng012430.1	1071000000	897840000	1157100000	1041980000	861460000	1313600000	1641900000	1272320000	2069300000	2208800000	2231600000	2169900000	1053000000	1088600000	976220000	1.03927e+09	0.818961	0.389267	0.480197	0.000249589	1.0026	0.975587	0.58635	0.0179736	1.22424	0.365733	2.0879	4.85995e-05
600	CgUng013590.1	4159300	0	10027000	7093150	7470800	73168000	12552000	31063600	81630000	76458000	157930000	1.05339e+08	68623000	69590000	122960000	8.70577e+07	0.228343	0.284007	0.0673362	0.019154	0.0814765	0.010604	0.294891	0.0925697	0.356816	0.113375	1.20999	0.59698
601	Ciclev10000016m	931020	1355500	1954300	1.41361e+06	0	0	0	0	0	0	0	0	0	0	0	0	∞	0.00888892	∞	0.00888892	∞	0.00888892	-	-	-	-	-	-
602	Ciclev10000024m	50778000	38992000	31054000	4.02747e+07	26553000	26844000	37822000	3.04063e+07	0	0	0	0	73001000	114340000	97043000	9.47947e+07	1.32455	0.221755	∞	0.00215849	0.424862	0.0148079	∞	0.00120595	0.32076	0.00683019	0	0.00138305
603	Ciclev10000034m	59516000	34022000	57339000	5.02923e+07	69596000	47512000	36567000	51225000	28258000	35131000	28683000	3.06907e+07	0	0	0	0	0.981793	0.944922	1.63868	0.0813313	∞	0.00351696	1.66907	0.108372	∞	0.00619751	∞	0.000159687
604	Ciclev10000109m	269600000	173880000	184740000	2.09407e+08	0	0	0	0	0	0	0	0	0	0	0	0	∞	0.00228811	∞	0.00228811	∞	0.00228811	-	-	-	-	-	-
605	Ciclev10000149m	44823000	37070000	38251000	40048000	34648000	18509000	27649000	2.69353e+07	0	0	0	0	0	0	0	0	1.48682	0.0672159	∞	7.70383e-05	∞	7.70383e-05	∞	0.00449386	∞	0.00449386	-	-
606	Ciclev10000154m	149030000	172820000	152990000	158280000	208990000	142740000	213690000	1.88473e+08	131550000	53558000	58525000	81211000	39461000	84740000	37198000	5.37997e+07	0.839801	0.277827	1.949	0.0426194	2.94203	0.00366653	2.32079	0.0345491	3.50324	0.00821495	1.50951	0.406623
607	Ciclev10000175m	0	7437800	6878100	7157950	0	0	0	0	4374400	0	0	0	0	0	0	0	∞	0.116724	∞	0.302275	∞	0.116724	-	0.373901	-	-	-	0.373901
608	Ciclev10000199m	0	0	0	0	21681000	14972000	0	18326500	0	0	0	0	0	0	0	0	0	0.129269	-	-	-	-	∞	0.129269	∞	0.129269	-	-
609	Ciclev10000222m	164660000	77142000	195510000	1.45771e+08	70924000	94920000	33253000	6.63657e+07	30056000	37142000	0	33599000	0	0	0	0	2.19648	0.116334	4.33854	0.0295611	∞	0.0147096	1.97523	0.107393	∞	0.0208745	∞	0.120521
610	Ciclev10000230m	92199000	29740000	67564000	6.31677e+07	40118000	44516000	32524000	3.90527e+07	0	0	0	0	0	0	0	0	1.6175	0.262329	∞	0.025406	∞	0.025406	∞	0.000368248	∞	0.000368248	-	-
611	Ciclev10000395m	55651000	0	59177000	57414000	76655000	0	0	0	0	0	0	0	0	58924000	0	0	∞	0.710701	∞	0.116491	∞	0.534367	-	0.373901	-	0.863414	-	0.373901
612	Ciclev10000434m	136940000	42488000	27845000	69091000	108740000	123080000	113510000	115110000	36742000	158900000	81681000	92441000	0	0	0	0	0.600217	0.252497	0.747406	0.661139	∞	0.113371	1.24523	0.562245	∞	1.0703e-05	∞	0.0605935
613	Ciclev10000510m	5936600000	4917500000	4735000000	5.19637e+09	3532900000	2474300000	2860200000	2955800000	2715100000	1474300000	1423300000	1870900000	1094900000	1905900000	1337200000	1446000000	1.75802	0.00989829	2.77747	0.00413977	3.59361	0.00108025	1.57988	0.106941	2.04412	0.0182351	1.29385	0.43128
614	Ciclev10000537m	23524000	16582000	0	20053000	18120000	0	0	0	0	0	0	0	0	0	0	0	∞	0.471601	∞	0.127895	∞	0.127895	-	0.373901	-	0.373901	-	-
615	Ciclev10000603m	0	0	0	0	0	0	0	0	0	11003000	19493000	15248000	0	0	0	0	-	-	0	0.145984	-	-	0	0.145984	-	-	∞	0.145984
616	Ciclev10000651m	27425000	0	0	0	0	0	0	0	37546000	29904000	0	33725000	100200000	249460000	71839000	1.405e+08	-	0.373901	0	0.414161	0	0.0783286	0	0.121197	0	0.0632867	0.240036	0.103969
617	Ciclev10000682m	2553200000	1514800000	1636100000	1.90137e+09	814410000	578390000	488700000	6.27167e+08	368710000	206600000	224850000	266720000	0	0	0	0	3.03168	0.0203496	7.1287	0.00789008	∞	0.00439322	2.3514	0.0304513	∞	0.00296273	∞	0.00650442
618	Ciclev10000722m	35526000	19913000	0	27719500	0	0	19063000	0	0	0	0	0	0	0	0	0	∞	0.372498	∞	0.146656	∞	0.146656	-	0.373901	-	0.373901	-	-
619	Ciclev10000790m	259350000	238880000	296350000	264860000	481490000	524660000	522990000	5.09713e+08	313300000	289300000	296160000	2.99587e+08	0	0	0	0	0.519625	0.000368161	0.884085	0.130112	∞	9.49583e-05	1.70139	0.000185753	∞	3.51524e-06	∞	1.92514e-06
620	Ciclev10000799m	0	0	0	0	32454000	17584000	0	25019000	0	0	0	0	0	0	0	0	0	0.149988	-	-	-	-	∞	0.149988	∞	0.149988	-	-
621	Ciclev10000804m	497650000	188490000	635300000	440480000	483210000	247830000	177840000	302960000	100880000	82278000	0	91579000	57361000	53654000	68884000	5.99663e+07	1.45392	0.441668	4.80984	0.0490069	7.34545	0.0450814	3.30818	0.0679894	5.05217	0.0583297	1.52717	0.974003
622	Ciclev10000875m	492440000	645610000	648220000	5.95423e+08	1534500000	1609900000	1574600000	1573000000	1591600000	1864300000	1585600000	1680500000	0	0	0	0	0.378527	6.28368e-05	0.354313	0.0005014	∞	0.000319616	0.936031	0.318647	∞	2.20281e-07	∞	5.26448e-05
623	Ciclev10000877m	0	0	0	0	0	0	0	0	63582000	0	0	0	117100000	122330000	104900000	1.14777e+08	-	-	-	0.373901	0	2.42567e-05	-	0.373901	0	2.42567e-05	0	0.0127459
624	Ciclev10000918m	267980000	253490000	286450000	2.69307e+08	137460000	120250000	101850000	1.19853e+08	27684000	21905000	0	24794500	100140000	88666000	106200000	9.83353e+07	2.24697	0.000439122	10.8615	3.79532e-05	2.73866	9.42512e-05	4.83387	0.00147856	1.21882	0.134541	0.252142	0.00115929
625	Ciclev10000951m	6120100000	8355700000	4408200000	6.29467e+09	3979500000	3780100000	3492800000	3750800000	2551600000	1838300000	2250500000	2.21347e+09	328580000	800620000	574530000	567910000	1.67822	0.0917258	2.8438	0.0245842	11.0839	0.00762145	1.69454	0.00356795	6.60457	8.46477e-05	3.89757	0.00266228
626	Ciclev10000955m	144000000	89527000	170880000	1.34802e+08	208120000	199600000	179160000	1.95627e+08	250560000	336960000	278090000	2.88537e+08	420420000	341460000	256530000	339470000	0.68908	0.0749922	0.467193	0.0117119	0.397096	0.0181535	0.677996	0.0259386	0.576271	0.0403063	0.849962	0.396964
627	Ciclev10001075m	0	0	0	0	74553000	56694000	98729000	7.66587e+07	85248000	88677000	112500000	95475000	0	0	0	0	0	0.00325634	0	0.000369414	-	-	0.802919	0.275049	∞	0.00325634	∞	0.000369414
628	Ciclev10001109m	59873000	59687000	87995000	69185000	192660000	137830000	110280000	1.46923e+08	133420000	241430000	184260000	186370000	247980000	228020000	269030000	2.48343e+08	0.470892	0.0402233	0.371224	0.0228324	0.278586	0.000290513	0.788342	0.374378	0.591614	0.0197232	0.750453	0.13684
629	Ciclev10001124m	77811000	77378000	0	77594500	67637000	66124000	0	66880500	0	0	0	0	0	0	0	0	1.1602	0.844545	∞	0.11612	∞	0.11612	∞	0.116167	∞	0.116167	-	-
630	Ciclev10001202m	67661000	183650000	84377000	111896000	130670000	168820000	170080000	1.56523e+08	97511000	110030000	101800000	1.03114e+08	0	0	0	0	0.714884	0.310227	1.08517	0.821139	∞	0.0365373	1.51797	0.0164979	∞	0.000267276	∞	9.58001e-06
631	Ciclev10001267m	29604000	14877000	30132000	24871000	43699000	0	0	0	11631000	0	0	0	0	19226000	0	0	∞	0.540058	∞	0.0294216	∞	0.0855904	-	0.517378	-	0.635229	-	0.752358
632	Ciclev10001298m	1823400000	2692100000	1824800000	2.11343e+09	3062600000	3417200000	3001700000	3160500000	731430000	1077600000	738450000	849160000	2162500000	1727500000	1791800000	1.89393e+09	0.668702	0.0298516	2.48885	0.0152947	1.1159	0.529854	3.72191	0.000180341	1.66875	0.00250487	0.448358	0.0041456
633	Ciclev10001316m	1250100000	1197800000	1286500000	1244800000	1439900000	1396800000	1262200000	1366300000	1067400000	619170000	547460000	7.44677e+08	433900000	615250000	438900000	4.96017e+08	0.911074	0.110197	1.6716	0.0385371	2.50959	0.00032333	1.83476	0.0221658	2.75454	0.00040781	1.50131	0.224583
634	Ciclev10001328m	4213000	7799300	6541800	6184700	27872000	118340000	91913000	79375000	16147000	0	0	0	0	0	0	0	0.0779175	0.0528215	∞	0.890752	∞	0.00416215	∞	0.0540229	∞	0.0417453	-	0.373901
635	Ciclev10001334m	84026000	28726000	70034000	6.09287e+07	44976000	53037000	65939000	5.46507e+07	39130000	50983000	0	45056500	0	0	0	0	1.11488	0.740555	1.35227	0.244253	∞	0.0213845	1.21294	0.211607	∞	0.000861452	∞	0.122953
636	Ciclev10001355m	174690000	117990000	121310000	1.37997e+08	190440000	208040000	215550000	2.04677e+08	130930000	88404000	112820000	110718000	0	0	0	0	0.674218	0.0281992	1.24638	0.285027	∞	0.00168121	1.84863	0.00284469	∞	1.03901e-05	∞	0.00084888
637	Ciclev10001370m	2174700000	1216300000	1276700000	1555900000	927530000	435360000	580860000	6.47917e+08	378480000	128060000	62438000	1.89659e+08	96136000	309270000	230110000	2.11839e+08	2.40139	0.0569439	8.20366	0.0135839	7.34474	0.013133	3.41621	0.0587721	3.05854	0.0514709	0.895301	0.856012
638	Ciclev10001374m	1345900000	813520000	595860000	9.18427e+08	109400000	24611000	76060000	7.00237e+07	73419000	15247000	0	44333000	0	58798000	25225000	42011500	13.1159	0.0193502	20.7165	0.0165397	21.8613	0.01633	1.57949	0.291031	1.66677	0.233575	1.05526	0.958739
639	Ciclev10001393m	56020000	102710000	73449000	77393000	0	0	0	0	84280000	0	0	0	56569000	112070000	58476000	75705000	∞	0.0047371	∞	0.189475	1.0223	0.944356	-	0.373901	0	0.0141256	0	0.227934
640	Ciclev10001405m	1134800000	544100000	693270000	7.90723e+08	1092300000	930960000	949710000	990990000	207860000	54285000	80899000	114348000	0	0	0	0	0.797913	0.338801	6.91506	0.0211179	∞	0.0111719	8.66644	0.00022835	∞	4.11729e-05	∞	0.0732948
641	Ciclev10001452m	1457500000	1984000000	2218200000	1.88657e+09	2372200000	1711700000	2753600000	2.27917e+09	3460800000	4370600000	4296500000	4.04263e+09	0	0	0	0	0.827744	0.358144	0.466668	0.00425065	∞	0.00110562	0.563783	0.013883	∞	0.00170051	∞	0.000157154
642	Ciclev10001454m	1575000000	858740000	953030000	1.12892e+09	974490000	945960000	764370000	894940000	500630000	447260000	397140000	4.48343e+08	632470000	777700000	545430000	6.51867e+08	1.26145	0.37417	2.51799	0.0398436	1.73183	0.111861	1.9961	0.00348368	1.37289	0.0617361	0.687784	0.0514459
643	Ciclev10001501m	4199400000	2038800000	2611000000	2.94973e+09	1229000000	1515900000	1592300000	1.44573e+09	3525900000	1150500000	1223200000	1.96653e+09	70769000	533990000	378170000	327643000	2.0403	0.0835103	1.49997	0.386692	9.00289	0.0165382	0.735168	0.544679	4.41253	0.00310349	6.00206	0.107235
644	Ciclev10001546m	1890500	0	1181400	1535950	0	9146500	2387700	5767100	0	0	0	0	0	0	0	0	0.26633	0.369804	∞	0.136864	∞	0.136864	∞	0.233083	∞	0.233083	-	-
645	Ciclev10001611m	637970000	655410000	477410000	5.90263e+08	423330000	176930000	387060000	3.29107e+08	425680000	190100000	159210000	258330000	0	0	0	0	1.79353	0.0520979	2.28492	0.0307263	∞	0.000479273	1.27398	0.5681	∞	0.0127973	∞	0.0372959
646	Ciclev10001716m	19554000	0	14068000	16811000	32406000	44896000	26477000	34593000	0	0	0	0	0	0	0	0	0.485965	0.0424926	∞	0.126597	∞	0.126597	∞	0.00310992	∞	0.00310992	-	-
647	Ciclev10001785m	0	0	26903000	0	36568000	30668000	0	33618000	0	0	0	0	0	0	0	0	0	0.404923	-	0.373901	-	0.373901	∞	0.11917	∞	0.11917	-	-
648	Ciclev10001822m	18877000	20725000	0	19801000	1597100	2336200	2103000	2012100	1711800	0	0	0	0	0	0	0	9.84096	0.166542	∞	0.130196	∞	0.116982	∞	0.0776869	∞	0.000767823	-	0.373901
649	Ciclev10001861m	0	0	0	0	31227000	33967000	29555000	31583000	0	0	0	0	0	0	0	0	0	1.6313e-05	-	-	-	-	∞	1.6313e-05	∞	1.6313e-05	-	-
650	Ciclev10001888m	0	0	0	0	450640000	263760000	326970000	3.47123e+08	0	0	0	0	0	0	0	0	0	0.00319726	-	-	-	-	∞	0.00319726	∞	0.00319726	-	-
651	Ciclev10001997m	168580000	129080000	142370000	1.46677e+08	327830000	320870000	331480000	3.26727e+08	313350000	396970000	291940000	3.34087e+08	184220000	174310000	142430000	1.66987e+08	0.448928	0.000115501	0.439038	0.00533111	0.878374	0.3015	0.97797	0.830382	1.9566	0.000250873	2.00068	0.00832299
652	Ciclev10002015m	112980000	499760000	157440000	2.56727e+08	64615000	80009000	82268000	7.56307e+07	0	0	0	0	0	0	0	0	3.39448	0.212841	∞	0.103536	∞	0.103536	∞	0.00016748	∞	0.00016748	-	-
653	Ciclev10002128m	107280000	91955000	41551000	80262000	88633000	52412000	76974000	72673000	41759000	0	0	0	92232000	83182000	0	87707000	1.10443	0.753299	∞	0.05212	0.915115	0.571867	∞	0.0285861	0.828588	0.672909	0	0.24214
654	Ciclev10002200m	88231000	73316000	0	80773500	0	59675000	82558000	71116500	0	0	0	0	37576000	57502000	0	47539000	1.13579	0.869374	∞	0.119496	1.6991	0.527489	∞	0.126309	1.49596	0.626102	0	0.133285
655	Ciclev10002211m	0	0	0	0	1358900	2062800	0	1710850	0	0	0	0	0	0	0	0	0	0.13267	-	-	-	-	∞	0.13267	∞	0.13267	-	-
656	Ciclev10002255m	101910000	52058000	80578000	78182000	102490000	77823000	104050000	9.47877e+07	42541000	0	0	0	0	0	0	0	0.824812	0.377714	∞	0.0341091	∞	0.00563959	∞	0.00818133	∞	0.000367071	-	0.373901
657	Ciclev10002265m	6439200	0	0	0	20649000	30071000	11254000	20658000	9555800	11921000	8532700	1.00032e+07	0	0	0	0	0	0.0338766	0	0.0294882	-	0.373901	2.06515	0.12598	∞	0.0190541	∞	0.000568671
658	Ciclev10002309m	0	0	0	0	0	0	82310000	0	32113000	90088000	72129000	6.47767e+07	0	0	0	0	-	0.373901	0	0.0194293	-	-	0	0.312635	-	0.373901	∞	0.0194293
659	Ciclev10002349m	308250000	1349900000	299370000	6.52507e+08	387470000	228350000	561990000	3.92603e+08	265250000	316530000	185090000	2.55623e+08	0	0	0	0	1.662	0.512227	2.55261	0.32113	∞	0.134641	1.53587	0.256878	∞	0.0151623	∞	0.00260599
660	Ciclev10002353m	32197000	0	17464000	24830500	0	0	7474200	0	5628700	0	0	0	0	0	0	0	∞	0.218135	∞	0.196967	∞	0.149878	-	0.853256	-	0.373901	-	0.373901
661	Ciclev10002375m	0	0	21387000	0	38531000	0	26973000	32752000	0	0	0	0	0	0	0	0	0	0.335949	-	0.373901	-	0.373901	∞	0.12835	∞	0.12835	-	-
662	Ciclev10002406m	49962000	36306000	42944000	4.30707e+07	60359000	61639000	36265000	5.27543e+07	50589000	0	48977000	49783000	0	0	0	0	0.816438	0.349414	0.865168	0.593531	∞	0.00039875	1.05969	0.350782	∞	0.00307483	∞	0.116221
663	Ciclev10002416m	0	781220000	0	0	442260000	527760000	462930000	477650000	0	0	0	0	0	0	0	0	0	0.453104	-	0.373901	-	0.373901	∞	4.97548e-05	∞	4.97548e-05	-	-
664	Ciclev10002510m	362870000	354420000	417160000	378150000	385350000	434090000	401770000	407070000	480410000	619650000	594280000	564780000	904310000	775890000	818720000	8.32973e+08	0.928956	0.300121	0.669553	0.0166588	0.453976	0.000434426	0.720759	0.0250478	0.488695	0.000456822	0.678029	0.00931931
665	Ciclev10002515m	229560000	61163000	153330000	1.48018e+08	59424000	33078000	36044000	4.28487e+07	0	5484500	18253000	11868750	0	0	45905000	0	3.45443	0.100292	12.4712	0.0459189	∞	0.0600094	3.61021	0.0245092	∞	0.189018	∞	0.672507
666	Ciclev10002573m	674410000	3053900000	1310000000	1.67944e+09	4521200000	3957700000	3060300000	3846400000	1081400000	1467800000	1026600000	1.19193e+09	0	0	0	0	0.436626	0.0591339	1.409	0.538016	∞	0.0775723	3.22703	0.00404744	∞	0.000828783	∞	0.00101129
667	Ciclev10002598m	24475000	0	11596000	18035500	0	11452000	0	0	0	0	0	0	0	0	0	0	∞	0.364762	∞	0.164161	∞	0.164161	-	0.373901	-	0.373901	-	-
668	Ciclev10002644m	300140000	610230000	530540000	4.80303e+08	382070000	615860000	722960000	573630000	142710000	0	45975000	94342500	0	0	0	0	0.837305	0.533178	5.09106	0.0149686	∞	0.00667002	6.08029	0.0094322	∞	0.00468334	∞	0.209112
669	Ciclev10002668m	26320000	0	34311000	30315500	28441000	0	0	0	0	0	0	0	0	0	18489000	0	∞	0.487513	∞	0.12298	∞	0.308798	-	0.373901	-	0.783827	-	0.373901
670	Ciclev10002702m	57056000	53765000	54342000	5.50543e+07	89258000	76928000	67628000	77938000	0	0	60267000	0	53859000	0	0	0	0.706386	0.0226377	∞	0.157149	∞	0.108049	∞	0.0514233	∞	0.0343589	-	0.940617
671	Ciclev10002758m	238580000	461870000	483430000	3.94627e+08	426600000	506080000	594270000	5.08983e+08	778630000	1032100000	996180000	9.35637e+08	0	0	0	0	0.775323	0.281925	0.421773	0.00828489	∞	0.00727292	0.543997	0.0100561	∞	0.000463249	∞	0.000293656
672	Ciclev10002776m	524660000	261800000	331460000	372640000	2945100000	2303000000	1823800000	2357300000	1868700000	3309800000	1716200000	2.29823e+09	0	0	0	0	0.158079	0.00403209	0.162142	0.0199795	∞	0.00904081	1.0257	0.926646	∞	0.00191442	∞	0.0106032
673	Ciclev10002826m	434900000	551200000	566410000	5.17503e+08	920740000	1154000000	1145400000	1073380000	889270000	1351300000	1508300000	1.24962e+09	0	0	0	0	0.482125	0.00307004	0.414127	0.0183705	∞	0.00023862	0.858963	0.429807	∞	0.000148627	∞	0.00254498
674	Ciclev10002870m	25892000	37300000	0	31596000	0	0	27530000	0	0	0	0	0	0	0	0	0	∞	0.454075	∞	0.128915	∞	0.128915	-	0.373901	-	0.373901	-	-
675	Ciclev10002889m	122580000	135360000	141540000	133160000	89660000	218640000	168890000	1.59063e+08	213040000	345760000	308740000	289180000	299530000	314380000	401660000	3.38523e+08	0.837151	0.532554	0.460474	0.0174383	0.393355	0.0031521	0.55005	0.0754985	0.469874	0.0218875	0.854239	0.386208
676	Ciclev10002910m	984550000	881860000	909310000	925240000	675780000	640590000	638770000	6.51713e+08	1920800000	2120100000	1973700000	2.00487e+09	832350000	786880000	752430000	7.90553e+08	1.4197	0.00115317	0.461497	8.69861e-05	1.17037	0.0248161	0.325066	2.4147e-05	0.824376	0.00599965	2.53603	4.52872e-05
677	Ciclev10002916m	161560000	164380000	179940000	1.68627e+08	428270000	290430000	346360000	355020000	492150000	455960000	470150000	4.72753e+08	220360000	237390000	199260000	2.19003e+08	0.474978	0.00995516	0.356691	1.42937e-05	0.769973	0.0154019	0.750962	0.0466464	1.62107	0.0306117	2.15866	7.6353e-05
678	Ciclev10003044m	0	0	0	0	42969000	165140000	57089000	8.83993e+07	7399100	0	0	0	0	0	0	0	0	0.0837689	-	0.373901	-	-	∞	0.0903606	∞	0.0837689	-	0.373901
679	Ciclev10003135m	343300000	340700000	199450000	2.94483e+08	369650000	377160000	160030000	302280000	487120000	590200000	556240000	544520000	68763000	396200000	148370000	2.04444e+08	0.974207	0.93178	0.540813	0.0113761	1.44041	0.456916	0.555131	0.0351284	1.47854	0.466133	2.66341	0.0300228
680	Ciclev10003341m	14044000	0	0	0	26625000	13546000	0	20085500	0	12589000	0	0	0	0	0	0	0	0.387995	-	0.942212	-	0.373901	∞	0.35302	∞	0.156456	-	0.373901
681	Ciclev10003424m	0	0	0	0	0	0	0	0	0	0	0	0	136030000	167640000	95441000	133037000	-	-	-	-	0	0.00312059	-	-	0	0.00312059	0	0.00312059
682	Ciclev10003518m	32776000	0	0	0	37300000	23104000	33808000	31404000	0	0	0	0	0	0	0	0	0	0.155782	-	0.373901	-	0.373901	∞	0.00182165	∞	0.00182165	-	-
683	Ciclev10003533m	174390000	241770000	182450000	1.99537e+08	0	100060000	0	0	0	0	0	0	0	0	0	0	∞	0.013669	∞	0.000716005	∞	0.000716005	-	0.373901	-	0.373901	-	-
684	Ciclev10003566m	3013300000	2196800000	2325700000	2.51193e+09	2376400000	1573100000	1738100000	1.89587e+09	1874300000	1184000000	932970000	1.33042e+09	721990000	1316000000	867070000	9.68353e+08	1.32495	0.15539	1.88807	0.0355352	2.59403	0.00761449	1.42501	0.204213	1.95783	0.0377138	1.3739	0.338578
685	Ciclev10003615m	1279600000	837580000	893820000	1.00367e+09	2253800000	1328300000	1379200000	1.65377e+09	644230000	404940000	183940000	4.11037e+08	351170000	482270000	393900000	4.09113e+08	0.606897	0.120946	2.44179	0.036843	2.45327	0.0145693	4.0234	0.0193785	4.04232	0.014734	1.0047	0.989578
686	Ciclev10003776m	24183000	0	34646000	29414500	0	69581000	71369000	70475000	0	104140000	51240000	77690000	0	0	0	0	0.417375	0.345835	0.378614	0.368297	∞	0.128544	0.907131	0.905768	∞	0.116181	∞	0.16003
687	Ciclev10003868m	0	0	19229000	0	67553000	0	102840000	85196500	171260000	154430000	193890000	1.73193e+08	0	0	0	0	0	0.177671	0	0.00021968	-	0.373901	0.491916	0.0226042	∞	0.132888	∞	0.000110666
688	Ciclev10004046m	0	0	57986000	0	230300000	192900000	250250000	2.24483e+08	117120000	77826000	100810000	9.85853e+07	0	0	0	0	0	0.00131819	0	0.0241844	-	0.373901	2.27705	0.00344347	∞	0.000181771	∞	0.00098269
689	Ciclev10004105m	157230000	138150000	149310000	148230000	295410000	191450000	186240000	2.24367e+08	44456000	0	67291000	55873500	0	0	0	0	0.66066	0.101801	2.65296	0.00565754	∞	1.15516e-05	4.01562	0.0100277	∞	0.00322427	∞	0.132454
690	Ciclev10004239m	519570000	174180000	237450000	310400000	302130000	257090000	319320000	2.92847e+08	152610000	30456000	0	91533000	0	13411000	27970000	20690500	1.05994	0.87852	3.39113	0.0979146	15.0021	0.0495291	3.19936	0.00988631	14.1537	0.000160257	4.42391	0.374775
691	Ciclev10004291m	7515400000	4852900000	5859300000	6.07587e+09	7245100000	3687100000	2709100000	4547100000	391280000	232180000	307940000	3.10467e+08	49633000	18719000	3494300	2.39488e+07	1.33621	0.388527	19.5701	0.00176535	253.703	0.00146054	14.646	0.0372106	189.868	0.0304519	12.9638	0.0039291
692	Ciclev10004369m	270830000	413330000	118290000	2.67483e+08	23065000	20549000	55370000	3.29947e+07	0	0	0	0	9183900	0	0	0	8.10687	0.0524918	∞	0.0348494	∞	0.0361506	∞	0.0422625	∞	0.0616096	-	0.373901
693	Ciclev10004394m	0	0	0	0	0	0	0	0	0	0	0	0	70115000	59770000	58201000	6.26953e+07	-	-	-	-	0	7.40049e-05	-	-	0	7.40049e-05	0	7.40049e-05
694	Ciclev10004404m	27745000	7888200	22360000	1.93311e+07	0	2952400	184730000	93841200	118860000	20844000	229210000	1.22971e+08	0	207560000	0	0	0.205998	0.520075	0.1572	0.161733	∞	0.512478	0.763114	0.520012	∞	0.946217	∞	0.589028
695	Ciclev10004427m	294650000	112180000	83983000	1.63604e+08	18554000	0	0	0	35198000	70273000	30744000	45405000	11863000	0	0	0	∞	0.0765038	3.60322	0.153407	∞	0.0732652	0	0.0482099	-	0.776407	∞	0.0341331
696	Ciclev10004429m	3416300000	3195200000	3223300000	3.27827e+09	2997100000	3545200000	2756300000	3.09953e+09	1682700000	1493300000	1609300000	1595100000	892300000	2335800000	1778400000	1.66883e+09	1.05766	0.503723	2.05521	4.54432e-05	1.96441	0.0194684	1.94316	0.00329738	1.85731	0.0409037	0.955817	0.870357
697	Ciclev10004438m	0	68932000	48319000	58625500	0	0	0	0	24184000	32049000	29321000	28518000	0	0	0	0	∞	0.128262	2.05574	0.63437	∞	0.128262	0	0.000245562	-	-	∞	0.000245562
698	Ciclev10004524m	72722000	56814000	51998000	6.05113e+07	96900000	75748000	99329000	90659000	69261000	82698000	59922000	70627000	0	0	0	0	0.667461	0.0366287	0.856773	0.328853	∞	0.000641459	1.28363	0.115391	∞	0.000267032	∞	0.000434703
699	Ciclev10004595m	41173000	166630000	22783000	76862000	0	0	0	0	0	0	0	0	0	0	29563000	0	∞	0.164238	∞	0.164238	∞	0.221043	-	-	-	0.373901	-	0.373901
700	Ciclev10004603m	1899700000	1622900000	2220700000	1.91443e+09	1188400000	1089300000	959780000	1079160000	1620400000	2200000000	1817000000	1.87913e+09	0	0	0	0	1.774	0.0106943	1.01879	0.891293	∞	0.000376898	0.574286	0.0118645	∞	8.28321e-05	∞	0.000382413
701	Ciclev10004615m	68498000	33426000	0	50962000	24746000	28237000	30987000	27990000	62514000	50115000	56613000	56414000	0	0	0	0	1.82072	0.778146	0.903357	0.326731	∞	0.160924	0.496153	0.002092	∞	0.000101137	∞	9.48165e-05
702	Ciclev10004652m	610930000	482590000	498100000	530540000	420850000	453640000	525820000	466770000	949610000	962250000	1114600000	1008820000	634030000	532030000	444290000	5.36783e+08	1.13662	0.278995	0.525902	0.00200055	0.988369	0.931389	0.462689	0.0009096	0.869569	0.328621	1.87938	0.00346356
703	Ciclev10004702m	34544000	13088000	42334000	2.99887e+07	56146000	0	62640000	59393000	312200000	276390000	274860000	2.87817e+08	45871000	149140000	38808000	7.79397e+07	0.504919	0.68119	0.104194	6.73895e-05	0.384768	0.261584	0.206357	0.000441884	0.762038	0.400827	3.69281	0.00509395
704	Ciclev10004754m	43591000	89230000	90355000	74392000	65807000	72146000	104610000	8.08543e+07	22792000	103900000	0	63346000	0	0	0	0	0.920074	0.757422	1.17438	0.41125	∞	0.00846485	1.27639	0.316178	∞	0.00254248	∞	0.251471
705	Ciclev10004761m	528470000	365820000	445000000	446430000	187860000	162950000	261150000	2.03987e+08	0	0	0	0	0	0	0	0	2.18853	0.0119401	∞	0.000683312	∞	0.000683312	∞	0.00228696	∞	0.00228696	-	-
706	Ciclev10004848m	227810000	83022000	155450000	1.55427e+08	0	0	62243000	0	96847000	0	0	0	0	0	37396000	0	∞	0.0447323	∞	0.0800976	∞	0.0305654	-	0.77871	-	0.749436	-	0.597529
707	Ciclev10004852m	4570400000	3783700000	3732800000	4.02897e+09	4069500000	3204000000	3418600000	3.56403e+09	2497900000	1375000000	1179100000	1684000000	504510000	1088900000	899240000	8.30883e+08	1.13045	0.28367	2.3925	0.00888055	4.84902	0.000571117	2.11641	0.0180587	4.28945	0.000935963	2.02676	0.127986
708	Ciclev10004871m	0	0	0	0	359270000	415500000	488340000	4.21037e+08	48294000	0	108410000	78352000	0	0	0	0	0	0.000353289	0	0.171084	-	-	5.37366	0.0016399	∞	0.000353289	∞	0.171084
709	Ciclev10004872m	0	0	0	0	539660000	773230000	671380000	6.61423e+08	21354000	41007000	215790000	92717000	0	39210000	0	0	0	0.000611786	0	0.207917	-	0.373901	7.13379	0.00342382	∞	0.000709294	∞	0.275862
710	Ciclev10004902m	896200000	443160000	529400000	622920000	549960000	403810000	471530000	475100000	476660000	88921000	151580000	2.39054e+08	85491000	275350000	238040000	199627000	1.31113	0.366126	2.60577	0.104822	3.12042	0.0482293	1.98742	0.137486	2.37994	0.0185162	1.1975	0.782389
711	Ciclev10004935m	1919600000	1148700000	1139100000	1.40247e+09	543520000	690270000	526330000	5.86707e+08	905020000	350570000	358850000	5.38147e+08	0	0	0	0	2.39041	0.0364754	2.6061	0.0526514	∞	0.00560326	1.09024	0.811542	∞	0.000352118	∞	0.042667
712	Ciclev10004983m	629190000	220760000	258700000	369550000	309670000	169470000	176770000	2.18637e+08	130860000	0	0	0	46983000	89582000	0	68282500	1.69025	0.335641	∞	0.0766283	5.41207	0.0712457	∞	0.0500955	3.20194	0.0298246	0	0.971885
713	Ciclev10005123m	590810000	475660000	480370000	5.15613e+08	287090000	359250000	480680000	3.75673e+08	339150000	650890000	589440000	5.26493e+08	778360000	812290000	950100000	8.46917e+08	1.3725	0.108212	0.979335	0.92057	0.608812	0.00684535	0.713539	0.245136	0.443578	0.00363168	0.621659	0.0422241
714	Ciclev10005132m	77338000	55389000	78471000	7.03993e+07	54509000	53194000	42132000	49945000	7765400	4891300	6620200	6.42563e+06	0	0	0	0	1.40954	0.0732956	10.956	0.00106791	∞	0.000722265	7.77277	0.000410198	∞	0.000219698	∞	0.00153666
715	Ciclev10005272m	484220000	463740000	705500000	5.51153e+08	663730000	804320000	868850000	7.78967e+08	1534700000	1614800000	1466400000	1.53863e+09	1830100000	1433500000	1179500000	1.48103e+09	0.707544	0.0812997	0.35821	0.000366976	0.372141	0.0104444	0.506272	0.000513092	0.525962	0.0241814	1.03889	0.781432
716	Ciclev10005394m	456150000	506570000	482970000	4.81897e+08	767840000	808310000	887260000	8.21137e+08	959370000	377190000	358430000	5.64997e+08	78271000	243850000	300260000	2.0746e+08	0.586865	0.000867846	0.852919	0.69598	2.32284	0.0158037	1.45335	0.270234	3.95804	0.00123246	2.7234	0.161072
717	Ciclev10005480m	151270000	164180000	150770000	1.55407e+08	101090000	101320000	129210000	110540000	62773000	79838000	96380000	7.96637e+07	0	0	0	0	1.40589	0.0121626	1.95078	0.00206429	∞	3.79704e-06	1.38758	0.083554	∞	0.000291207	∞	0.00119886
718	Ciclev10005516m	31776000	13055000	0	22415500	0	0	0	0	0	0	0	0	0	0	0	0	∞	0.180433	∞	0.180433	∞	0.180433	-	-	-	-	-	-
719	Ciclev10005532m	68794000	22607000	31660000	4.10203e+07	69232000	0	13708000	41470000	0	0	0	0	0	0	0	0	0.989157	0.627018	∞	0.043988	∞	0.043988	∞	0.261534	∞	0.261534	-	-
720	Ciclev10005559m	1252000000	989770000	1251700000	1164490000	1451600000	1012800000	866120000	1.11017e+09	590570000	580740000	720780000	6.30697e+08	122220000	555920000	259780000	312640000	1.04893	0.795806	1.84636	0.00558487	3.7247	0.00533478	1.76023	0.0575489	3.55096	0.0214532	2.01733	0.0790225
721	Ciclev10005563m	0	0	0	0	59441000	83047000	70532000	7.10067e+07	74675000	56609000	76333000	6.92057e+07	0	0	0	0	0	0.000480283	0	0.000394227	-	-	1.02602	0.855801	∞	0.000480283	∞	0.000394227
722	Ciclev10005576m	34775000	0	0	0	65293000	0	20278000	42785500	24274000	0	0	0	0	0	0	0	0	0.493745	-	0.816625	-	0.373901	∞	0.384068	∞	0.213387	-	0.373901
723	Ciclev10005581m	2155300000	1725300000	2260300000	2.04697e+09	1036100000	1058900000	1075200000	1.05673e+09	1689000000	1244000000	1381300000	1438100000	2330300000	2270400000	2758300000	2453000000	1.93707	0.0037985	1.42338	0.0441384	0.834475	0.144741	0.734812	0.0446505	0.430792	0.000821135	0.586262	0.00739701
724	Ciclev10005587m	39818000	33331000	32918000	3.53557e+07	120120000	71893000	59533000	8.38487e+07	139290000	187990000	139480000	1.55587e+08	0	0	0	0	0.42166	0.0597553	0.227241	0.00182363	∞	9.32061e-05	0.538919	0.0433013	∞	0.0105255	∞	0.000657278
725	Ciclev10005595m	48982000	29027000	43422000	40477000	31609000	37961000	37516000	3.56953e+07	41855000	28815000	33731000	3.48003e+07	0	0	0	0	1.13396	0.489367	1.16312	0.46628	∞	0.00243284	1.02572	0.84593	∞	6.35161e-05	∞	0.000790899
726	Ciclev10005598m	1861900000	667790000	1010000000	1.1799e+09	932150000	784730000	810110000	842330000	751220000	623510000	694670000	689800000	105580000	292450000	140090000	1.79373e+08	1.40075	0.399022	1.71049	0.241678	6.57788	0.0497139	1.22112	0.0599059	4.69596	0.000826094	3.84561	0.00171104
727	Ciclev10005645m	0	0	0	0	81602000	157710000	139630000	126314000	0	0	0	0	0	0	0	0	0	0.00532058	-	-	-	-	∞	0.00532058	∞	0.00532058	-	-
728	Ciclev10005778m	27484000	32308000	21445000	27079000	0	0	0	0	0	0	0	0	0	0	0	0	∞	0.000996906	∞	0.000996906	∞	0.000996906	-	-	-	-	-	-
729	Ciclev10005808m	261600000	115520000	196030000	191050000	119770000	53176000	78431000	8.37923e+07	0	0	52436000	0	0	0	0	0	2.28004	0.0822886	∞	0.019158	∞	0.0106369	∞	0.0640618	∞	0.0124773	-	0.373901
730	Ciclev10005899m	2820400000	2379400000	2285600000	2.49513e+09	947260000	999230000	1020500000	9.88997e+08	1053300000	757740000	717110000	8.42717e+08	1373100000	1916900000	1828600000	1706200000	2.52289	0.000823708	2.96082	0.00108348	1.46239	0.0286571	1.17358	0.247611	0.579649	0.01346	0.493914	0.0122676
731	Ciclev10005931m	1022900000	911080000	852310000	9.28763e+08	271930000	184130000	157670000	2.04577e+08	126810000	62996000	49272000	7.96927e+07	0	29157000	0	0	4.53993	0.000284455	11.6543	0.000106054	∞	5.56077e-05	2.56707	0.0409763	∞	0.00557332	∞	0.0533646
732	Ciclev10005965m	15169000	0	0	0	0	0	0	0	0	0	0	0	67351000	55366000	82470000	6.83957e+07	-	0.373901	-	0.373901	0	0.0024588	-	-	0	0.000951785	0	0.000951785
733	Ciclev10006162m	933630000	615690000	847830000	799050000	1055700000	653440000	523590000	7.44243e+08	483110000	301850000	328530000	3.71163e+08	265530000	454770000	421870000	3.80723e+08	1.07364	0.783153	2.15283	0.0179606	2.09877	0.0199002	2.00516	0.0930111	1.95481	0.0999477	0.97489	0.911996
734	Ciclev10006168m	0	0	0	0	93003000	68154000	51104000	7.07537e+07	0	0	0	0	0	0	0	0	0	0.00435009	-	-	-	-	∞	0.00435009	∞	0.00435009	-	-
735	Ciclev10006172m	1720100000	2092900000	1931300000	1.91477e+09	2981500000	3415100000	3218100000	3204900000	5868100000	5505400000	5638500000	5.67067e+09	3446900000	3949600000	4049500000	3.81533e+09	0.59745	0.00145787	0.337662	1.56026e-05	0.501861	0.000911302	0.565172	0.000114333	0.840005	0.0531528	1.48628	0.000981843
736	Ciclev10006361m	202770000	228200000	287510000	2.39493e+08	329870000	287070000	311130000	3.09357e+08	961030000	1620300000	1072000000	1.21778e+09	667200000	610150000	523540000	6.00297e+08	0.774166	0.067085	0.196664	0.00887704	0.398958	0.00177474	0.254034	0.0112528	0.51534	0.00261252	2.02862	0.0412168
737	Ciclev10006433m	30053000	0	0	0	0	23326000	25657000	24491500	0	0	0	0	0	0	0	0	0	0.651339	-	0.373901	-	0.373901	∞	0.117017	∞	0.117017	-	-
738	Ciclev10006498m	82225000	32473000	0	57349000	29616000	27705000	20548000	2.59563e+07	0	0	0	0	0	0	0	0	2.20944	0.636875	∞	0.185067	∞	0.185067	∞	0.000712335	∞	0.000712335	-	-
739	Ciclev10006919m	62218000	143470000	109250000	1.04979e+08	254910000	216640000	255160000	2.42237e+08	975490000	863980000	886060000	908510000	355170000	219170000	369650000	3.14663e+08	0.433375	0.00688352	0.115551	4.16854e-05	0.333624	0.0171548	0.266631	5.24851e-05	0.769828	0.21808	2.88724	0.000541477
740	Ciclev10007037m	0	0	0	0	12382000	16698000	20977000	1.66857e+07	0	0	0	0	0	0	0	0	0	0.00254653	-	-	-	-	∞	0.00254653	∞	0.00254653	-	-
741	Ciclev10007276m	50657000	0	0	0	0	0	0	0	47040000	42327000	0	44683500	0	27106000	0	0	-	0.373901	0	0.597915	-	0.702871	0	0.117222	-	0.373901	∞	0.300657
742	Ciclev10007417m	1046000000	308480000	464730000	6.06403e+08	350170000	387010000	318300000	3.51827e+08	151660000	0	0	0	0	39714000	0	0	1.72359	0.321582	∞	0.0730228	∞	0.0576406	∞	0.00516644	∞	0.000143212	-	0.514643
743	Ciclev10007523m	0	0	0	0	0	0	0	0	7270300	1613800	0	4442050	0	0	0	0	-	-	0	0.250273	-	-	0	0.250273	-	-	∞	0.250273
744	Ciclev10007590m	8775600000	8539100000	8069200000	8461300000	8106100000	8215200000	7491700000	7.93767e+09	3624700000	2503600000	3162700000	3097000000	947750000	3570600000	2086300000	2201550000	1.06597	0.162511	2.7321	0.000155288	3.84334	0.00135464	2.56302	0.000256233	3.60549	0.00192916	1.40674	0.339347
745	Ciclev10007611m	0	0	0	0	0	0	0	0	0	0	0	0	56441000	66735000	58895000	6.06903e+07	-	-	-	-	0	4.03609e-05	-	-	0	4.03609e-05	0	4.03609e-05
746	Ciclev10007675m	5936800	0	0	0	17103000	22191000	0	19647000	0	23751000	33930000	28840500	0	0	0	0	0	0.187252	0	0.167569	-	0.373901	0.68123	0.638786	∞	0.122743	∞	0.128353
747	Ciclev10007695m	410330000	226240000	256360000	2.97643e+08	346910000	301300000	337160000	3.28457e+08	90303000	47343000	10916000	4.95207e+07	0	73418000	0	0	0.906188	0.627226	6.01049	0.0156355	∞	0.0116633	6.63272	0.000481849	∞	0.000415847	∞	0.496748
748	Ciclev10007759m	0	0	0	0	16519000	9687700	12886000	13030900	16734000	9437300	0	13085650	0	0	0	0	0	0.00272541	0	0.146068	-	-	0.995816	0.456498	∞	0.00272541	∞	0.146068
749	Ciclev10007768m	92284000	61966000	91754000	8.20013e+07	86412000	71760000	83235000	80469000	0	0	0	0	0	0	0	0	1.01904	0.895591	∞	0.00121369	∞	0.00121369	∞	5.49903e-05	∞	5.49903e-05	-	-
750	Ciclev10007782m	26539000	0	0	0	26606000	25282000	0	25944000	0	0	0	0	0	0	0	0	0	0.532292	-	0.373901	-	0.373901	∞	0.116375	∞	0.116375	-	-
751	Ciclev10007806m	28843000	25591000	19838000	2.47573e+07	0	0	0	0	37833000	0	0	0	0	0	0	0	∞	0.000712701	∞	0.399153	∞	0.000712701	-	0.373901	-	-	-	0.373901
752	Ciclev10007834m	0	0	0	0	137510000	243730000	251200000	2.10813e+08	57655000	30910000	38482000	42349000	0	0	0	0	0	0.0045588	0	0.00600206	-	-	4.978	0.0109539	∞	0.0045588	∞	0.00600206
753	Ciclev10008079m	63578000	182880000	19016000	8.84913e+07	18923000	0	0	0	6602400	11672000	0	9137200	111890000	227650000	160100000	1.66547e+08	∞	0.170983	9.68473	0.168154	0.531331	0.258633	0	0.977344	0	0.00937148	0.0548627	0.00893542
754	Ciclev10008107m	123760000	52419000	77101000	8.44267e+07	147010000	196090000	178610000	1.73903e+08	182290000	215400000	185250000	1.94313e+08	475880000	364460000	377370000	4.05903e+08	0.48548	0.02431	0.434487	0.00939179	0.207997	0.00142023	0.894963	0.316345	0.428435	0.00364405	0.478718	0.00451017
755	Ciclev10008139m	93925000	107370000	104190000	1.01828e+08	80127000	90149000	149610000	1.06629e+08	78664000	124400000	107200000	1.03421e+08	0	0	0	0	0.954981	0.838393	0.984597	0.91453	∞	1.49578e-05	1.03101	0.905822	∞	0.00794493	∞	0.00149042
756	Ciclev10008154m	822700000	744780000	638560000	7.35347e+08	1299400000	1142700000	866220000	1.10277e+09	278990000	282150000	129560000	2.30233e+08	352540000	518770000	488610000	4.53307e+08	0.666816	0.0555855	3.19392	0.00233251	1.62218	0.01884	4.78981	0.00305582	2.43273	0.00893307	0.507898	0.0359141
757	Ciclev10008227m	609510000	533890000	401520000	5.14973e+08	117850000	284670000	289850000	230790000	659700000	522450000	308350000	4.96833e+08	1259100000	1258200000	860270000	1.12586e+09	2.23135	0.0266636	1.03651	0.886162	0.457406	0.0138858	0.464522	0.0849967	0.204991	0.00343685	0.441294	0.0198881
758	Ciclev10008231m	66299000	0	115100000	90699500	58951000	44776000	27319000	43682000	309780000	286690000	267840000	2.88103e+08	243860000	191460000	265650000	2.33657e+08	2.07636	0.652849	0.314816	0.00303628	0.388174	0.0123154	0.151619	8.72605e-05	0.18695	0.00134395	1.23302	0.0962252
759	Ciclev10008274m	5126300000	5721600000	4940800000	5262900000	11860000000	10121000000	10134000000	10705000000	3237100000	2962800000	2606600000	2935500000	503850000	1314700000	898690000	9.05747e+08	0.49163	0.000950295	1.79285	0.00144977	5.81057	0.000194819	3.64674	0.000212876	11.819	9.55314e-05	3.24097	0.00239315
760	Ciclev10008312m	0	0	0	0	0	0	27367000	0	0	0	0	0	47258000	33743000	0	40500500	-	0.373901	-	-	0	0.12707	-	0.373901	0	0.346052	0	0.12707
761	Ciclev10008313m	45798000	36961000	0	41379500	45074000	63703000	55033000	5.46033e+07	42006000	19819000	41207000	34344000	0	0	0	0	0.75782	0.146539	1.20485	0.690842	∞	0.120632	1.58989	0.0885722	∞	0.00053142	∞	0.00912719
762	Ciclev10008339m	189680000	69049000	87698000	1.15476e+08	107950000	73040000	62766000	81252000	73313000	109480000	84943000	8.92453e+07	0	13771000	0	0	1.4212	0.439463	1.29391	0.537843	∞	0.0425689	0.910434	0.668739	∞	0.00602697	∞	0.00187821
763	Ciclev10008354m	0	49477000	0	0	28773000	39053000	0	33913000	65748000	54756000	60629000	6.03777e+07	47563000	47010000	0	47286500	0	0.777289	0	0.0592358	0	0.545959	0.561681	0.0355767	0.717181	0.673143	1.27685	0.147195
764	Ciclev10008479m	31991000	30811000	0	31401000	33167000	13572000	19526000	2.20883e+07	0	0	0	0	0	0	0	0	1.42161	0.927821	∞	0.116257	∞	0.116257	∞	0.0189658	∞	0.0189658	-	-
765	Ciclev10008535m	2345500	3129100	3156600	2.87707e+06	11672000	7643000	8726800	9.34727e+06	8667900	4623900	0	6645900	0	0	0	0	0.307798	0.00630334	0.432909	0.570662	∞	0.000413907	1.40647	0.151507	∞	0.00148247	∞	0.151553
766	Ciclev10008556m	30022000	0	0	0	0	0	0	0	0	40840000	35584000	38212000	19840000	20666000	15555000	18687000	-	0.373901	0	0.395587	0	0.439919	0	0.117994	0	0.000295491	2.04484	0.627232
767	Ciclev10008621m	379090000	210080000	259350000	282840000	135080000	162620000	137510000	145070000	235900000	97869000	106820000	146863000	45636000	91027000	93624000	7.67623e+07	1.94968	0.0538665	1.92588	0.112792	3.68462	0.0172208	0.987791	0.970425	1.88986	0.0188279	1.91322	0.211966
768	Ciclev10008740m	4266300	3212600	3050300	3.50973e+06	0	3180900	0	0	0	0	0	0	0	0	0	0	∞	0.0953905	∞	0.000772939	∞	0.000772939	-	0.373901	-	0.373901	-	-
769	Ciclev10008763m	0	0	0	0	0	0	0	0	0	0	21085000	0	26583000	0	30704000	28643500	-	-	-	0.373901	0	0.118171	-	0.373901	0	0.118171	0	0.368457
770	Ciclev10008784m	242950000	194580000	142400000	193310000	59094000	0	79489000	69291500	158200000	61287000	120950000	113479000	53970000	85746000	118380000	86032000	2.78981	0.0173005	1.70349	0.119956	2.24695	0.0358173	0.610611	0.142658	0.805415	0.257977	1.31903	0.462316
771	Ciclev10008892m	0	0	0	0	0	0	0	0	489230000	627740000	503020000	5.39997e+08	354180000	370690000	449930000	391600000	-	-	0	0.000254343	0	0.000187417	0	0.000254343	0	0.000187417	1.37895	0.0489358
772	Ciclev10008913m	0	42116000	45006000	43561000	0	48920000	38923000	43921500	44286000	0	0	0	0	0	0	0	0.991792	0.99135	∞	0.528697	∞	0.116554	∞	0.527177	∞	0.121243	-	0.373901
773	Ciclev10009013m	0	0	0	0	0	0	0	0	47375000	186050000	118950000	1.17458e+08	511590000	292500000	459200000	4.21097e+08	-	-	0	0.0426604	0	0.00310538	0	0.0426604	0	0.00310538	0.278934	0.0170876
774	Ciclev10009281m	184840000	296620000	194310000	2.25257e+08	130220000	198040000	48159000	125473000	356640000	318940000	293850000	3.23143e+08	1195700000	1409000000	1295500000	1.30007e+09	1.79526	0.150464	0.69708	0.0714533	0.173265	0.000112581	0.388289	0.0136496	0.0965127	9.8766e-05	0.248559	0.000109168
775	Ciclev10009348m	0	0	0	0	0	0	0	0	0	0	0	0	31849000	36583000	36616000	35016000	-	-	-	-	0	2.47566e-05	-	-	0	2.47566e-05	0	2.47566e-05
776	Ciclev10009367m	0	0	0	0	0	36054000	47517000	41785500	0	0	0	0	0	0	0	0	0	0.123546	-	-	-	-	∞	0.123546	∞	0.123546	-	-
777	Ciclev10009377m	0	36297000	34717000	35507000	37556000	49282000	37386000	41408000	0	0	0	0	0	0	0	0	0.857491	0.228357	∞	0.116313	∞	0.116313	∞	0.00046225	∞	0.00046225	-	-
778	Ciclev10009483m	25044000	15224000	11010000	1.70927e+07	0	0	0	0	0	0	0	0	0	0	0	0	∞	0.014718	∞	0.014718	∞	0.014718	-	-	-	-	-	-
779	Ciclev10009495m	45938000	0	0	0	0	30992000	50530000	40761000	0	0	0	0	0	0	0	0	0	0.60623	-	0.373901	-	0.373901	∞	0.138443	∞	0.138443	-	-
780	Ciclev10009664m	0	0	0	0	140070000	114580000	96620000	117090000	0	0	0	0	0	0	0	0	0	0.000747288	-	-	-	-	∞	0.000747288	∞	0.000747288	-	-
781	Ciclev10009756m	0	0	0	0	0	0	0	0	135450000	95409000	56505000	95788000	15664000	25964000	23821000	2.18163e+07	-	-	0	0.0136625	0	0.00224834	0	0.0136625	0	0.00224834	4.39066	0.0324211
782	Ciclev10009802m	0	34651000	32865000	33758000	29814000	23300000	33170000	2.87613e+07	54833000	51078000	50885000	5.22653e+07	0	0	0	0	1.17373	0.6192	0.645897	0.0584974	∞	0.116395	0.550295	0.00176485	∞	0.000578283	∞	2.18382e-06
783	Ciclev10009911m	105340000	2794800000	360420000	1.08685e+09	113580000	98014000	262070000	157888000	290830000	461750000	387610000	3.80063e+08	794310000	636550000	648810000	6.93223e+08	6.8837	0.340208	2.85966	0.456632	1.56783	0.670441	0.415425	0.0367077	0.227759	0.00182218	0.548255	0.0114953
784	Ciclev10009920m	0	0	0	0	316120000	561400000	627130000	501550000	0	0	0	0	0	0	0	0	0	0.00608824	-	-	-	-	∞	0.00608824	∞	0.00608824	-	-
785	Ciclev10009973m	83618000	80349000	99275000	8.77473e+07	104460000	93393000	77536000	9.17963e+07	155510000	165800000	177550000	1.66287e+08	217990000	216220000	193240000	209150000	0.955891	0.699386	0.527687	0.000812138	0.419543	0.000252166	0.552037	0.00178724	0.438902	0.00046278	0.795059	0.0136801
786	Ciclev10009984m	0	0	0	0	0	0	0	0	79939000	0	51546000	65742500	51086000	110270000	210580000	1.23979e+08	-	-	0	0.134324	0	0.056192	0	0.134324	0	0.056192	0.530273	0.198768
787	Ciclev10009998m	1893900000	2343600000	2588200000	2.27523e+09	2084400000	1685500000	1884500000	1884800000	3343000000	3950300000	3058000000	3.45043e+09	5849200000	6070800000	5891300000	5937100000	1.20715	0.17006	0.659405	0.0241404	0.383223	6.88923e-05	0.54625	0.00550291	0.317461	7.05954e-06	0.581165	0.000791761
788	Ciclev10010012m	5751500	7194600	8145900	7.03067e+06	10143000	20861000	12556000	14520000	27453000	142870000	53044000	7.44557e+07	101070000	161590000	171060000	1.44573e+08	0.484206	0.0870757	0.0944276	0.126355	0.0486305	0.00330063	0.195015	0.163331	0.100433	0.00421079	0.515003	0.16475
789	Ciclev10010074m	55079000	1353200000	322130000	576803000	59292000	125220000	144820000	1.09777e+08	214180000	414920000	339170000	3.22757e+08	690200000	644150000	551050000	6.28467e+08	5.2543	0.304271	1.78711	0.559945	0.917794	0.902957	0.340124	0.0291499	0.174675	0.000430246	0.513562	0.0128414
790	Ciclev10010079m	0	0	0	0	0	0	0	0	0	57407000	72797000	65102000	107440000	82365000	121050000	1.03618e+08	-	-	0	0.121644	0	0.000793292	0	0.121644	0	0.000793292	0.628287	0.0727403
791	Ciclev10010336m	0	0	0	0	0	0	0	0	0	169120000	0	0	70771000	112720000	0	91745500	-	-	-	0.373901	0	0.136476	-	0.373901	0	0.136476	0	0.945015
792	Ciclev10010686m	0	0	0	0	45032000	23760000	24148000	30980000	0	0	0	0	0	0	0	0	0	0.0116117	-	-	-	-	∞	0.0116117	∞	0.0116117	-	-
793	Ciclev10010727m	26567000	19362000	0	22964500	0	0	0	0	0	0	0	0	0	0	0	0	∞	0.125812	∞	0.125812	∞	0.125812	-	-	-	-	-	-
794	Ciclev10010857m	0	0	0	0	122910000	133940000	116160000	1.24337e+08	0	0	0	0	0	0	0	0	0	1.78947e-05	-	-	-	-	∞	1.78947e-05	∞	1.78947e-05	-	-
795	Ciclev10010885m	34815000	0	28956000	31885500	33450000	25121000	20462000	2.63443e+07	0	0	0	0	14190000	0	0	0	1.21034	0.678842	∞	0.119463	∞	0.232484	∞	0.00227037	∞	0.0235268	-	0.373901
796	Ciclev10010901m	0	0	0	0	97878000	39289000	45809000	60992000	0	0	0	0	178410000	189030000	118150000	1.61863e+08	0	0.0302165	-	-	0	0.00183999	∞	0.0302165	0.376812	0.024905	0	0.00183999
797	Ciclev10010903m	128420000	104250000	37265000	8.99783e+07	164660000	210120000	220900000	198560000	65753000	129060000	35460000	7.67577e+07	0	0	0	0	0.453154	0.0281369	1.17224	0.750308	∞	0.029928	2.58684	0.0200194	∞	0.000324009	∞	0.0496334
798	Ciclev10010944m	350760000	190120000	167870000	236250000	296560000	109450000	116960000	1.74323e+08	122470000	0	124460000	123465000	49045000	0	49711000	49378000	1.35524	0.501993	1.9135	0.0953698	4.78452	0.0274435	1.41193	0.280034	3.53038	0.0893418	2.50041	0.327619
799	Ciclev10010975m	0	0	0	0	0	0	0	0	0	0	8280800	0	95175000	137070000	70569000	100938000	-	-	-	0.373901	0	0.00651744	-	0.373901	0	0.00651744	0	0.00745265
800	Ciclev10011000m	0	0	0	0	77380000	60752000	41295000	59809000	47790000	30471000	40062000	39441000	119310000	138520000	121690000	1.26507e+08	0	0.0045767	0	0.00140642	0	3.08275e-05	1.51642	0.153096	0.472774	0.00521256	0.31177	0.000376151
801	Ciclev10011063m	24018000	0	34929000	29473500	17167000	0	0	0	97150000	93197000	85463000	9.19367e+07	386660000	177700000	88681000	2.1768e+08	∞	0.303222	0.320585	0.00265744	0.135398	0.0898826	0	0.000206958	0	0.0747528	0.422347	0.227876
802	Ciclev10011093m	104990000	82010000	73808000	86936000	176010000	137640000	121980000	145210000	63028000	0	0	0	87679000	56000000	77627000	7.37687e+07	0.598692	0.0348887	∞	0.0455708	1.17849	0.375216	∞	0.00932402	1.96845	0.0183564	0	0.0834481
803	Ciclev10011103m	242120000	81160000	109320000	144200000	86103000	93441000	104510000	9.46847e+07	56525000	20052000	85369000	53982000	23203000	0	0	0	1.52295	0.377376	2.67126	0.164584	∞	0.0531594	1.754	0.106946	∞	0.000760755	∞	0.0862159
804	Ciclev10011107m	0	0	0	0	0	0	0	0	0	0	0	0	126860000	122220000	85808000	1.11629e+08	-	-	-	-	0	0.00100454	-	-	0	0.00100454	0	0.00100454
805	Ciclev10011231m	29433000	115070000	117160000	87221000	203100000	227010000	222950000	2.17687e+08	275710000	167630000	149730000	197690000	527480000	477710000	649800000	5.51663e+08	0.400672	0.0119333	0.441201	0.0864286	0.158105	0.00138345	1.10115	0.64369	0.394601	0.0029485	0.358353	0.00537591
806	Ciclev10011236m	0	0	0	0	0	0	0	0	0	0	0	0	215770000	264180000	0	239975000	-	-	-	-	0	0.120147	-	-	0	0.120147	0	0.120147
807	Ciclev10011296m	0	0	0	0	45960000	80895000	72510000	66455000	123460000	166440000	168200000	152700000	0	0	0	0	0	0.00322306	0	0.000475901	-	-	0.4352	0.00874381	∞	0.00322306	∞	0.000475901
808	Ciclev10011352m	125660000	56706000	54756000	7.90407e+07	0	85183000	35415000	60299000	63314000	36606000	0	49960000	0	0	0	0	1.31081	0.316672	1.58208	0.198095	∞	0.0275323	1.20695	0.833762	∞	0.179047	∞	0.143721
809	Ciclev10011373m	465440000	462400000	450840000	459560000	730810000	792650000	955190000	8.26217e+08	2627300000	3145700000	2722000000	2.83167e+09	2630600000	2247500000	2300300000	2392800000	0.556222	0.0054428	0.162293	0.000118862	0.19206	8.67007e-05	0.291778	0.00031537	0.345293	0.000336431	1.18341	0.0925867
810	Ciclev10011450m	284150000	94666000	111590000	1.63469e+08	60138000	62787000	85020000	69315000	105710000	64123000	56163000	75332000	0	0	14317000	0	2.35834	0.197879	2.16998	0.231032	∞	0.0592131	0.920127	0.74509	∞	0.00219243	∞	0.0118158
811	Ciclev10011465m	0	0	0	0	2290500000	3422000000	3248500000	2987000000	0	0	0	0	0	0	0	0	0	0.0010554	-	-	-	-	∞	0.0010554	∞	0.0010554	-	-
812	Ciclev10011472m	1066100000	652940000	973530000	8.97523e+08	1193600000	1029500000	848900000	1024000000	724320000	191710000	324760000	4.13597e+08	155180000	587530000	417320000	3.86677e+08	0.876488	0.473301	2.17004	0.0758429	2.32112	0.0450517	2.47584	0.0317129	2.64821	0.016485	1.06962	0.901161
813	Ciclev10011521m	53939000	48579000	41029000	47849000	0	0	0	0	0	0	0	0	0	0	0	0	∞	0.000216156	∞	0.000216156	∞	0.000216156	-	-	-	-	-	-
814	Ciclev10011544m	160170000	88850000	119810000	1.22943e+08	0	0	0	0	0	0	0	0	54193000	0	0	0	∞	0.00399281	∞	0.00399281	∞	0.0187319	-	-	-	0.373901	-	0.373901
815	Ciclev10011597m	1454200000	888680000	657090000	999990000	1358800000	693310000	852180000	9.68097e+08	642410000	309000000	304780000	418730000	39938000	228610000	26898000	98482000	1.03294	0.923093	2.38815	0.0906147	10.154	0.0213645	2.31198	0.0750558	9.83019	0.0145915	4.25184	0.0686571
816	Ciclev10011600m	62016000	0	20747000	41381500	21573000	16294000	12146000	16671000	0	0	0	0	0	0	0	0	2.48224	0.585476	∞	0.20468	∞	0.20468	∞	0.00362905	∞	0.00362905	-	-
817	Ciclev10011609m	0	0	0	0	0	0	0	0	0	0	0	0	162020000	238610000	96949000	1.6586e+08	-	-	-	-	0	0.0154581	-	-	0	0.0154581	0	0.0154581
818	Ciclev10011657m	757450000	431600000	362760000	517270000	500250000	180030000	291940000	3.24073e+08	210200000	76022000	87169000	1.24464e+08	103980000	122530000	55008000	9.38393e+07	1.59615	0.277121	4.15599	0.0382949	5.51229	0.0264877	2.60376	0.125222	3.45349	0.0744208	1.32635	0.554005
819	Ciclev10011714m	0	0	3961700	0	0	4269300	5116500	4692900	20879000000	22899000000	20106000000	2.12947e+10	433040000	1621500000	274830000	7.76457e+08	0	0.430026	0	1.38855e-05	0	0.142229	0.000220379	1.38903e-05	0.00604399	0.142934	27.4254	2.5498e-05
820	Ciclev10011719m	357750000	231080000	289140000	2.92657e+08	0	0	0	0	0	0	0	0	37992000	68489000	46473000	5.09847e+07	∞	0.00132757	∞	0.00132757	5.74009	0.00304857	-	-	0	0.00495993	0	0.00495993
821	Ciclev10011764m	1428200000	1236000000	1194400000	1286200000	2369400000	1696700000	1880300000	1.98213e+09	1417300000	928970000	674890000	1.00705e+09	251750000	845000000	551860000	5.49537e+08	0.648897	0.0309927	1.27719	0.290609	2.34052	0.0166055	1.96825	0.0301725	3.60692	0.00558375	1.83255	0.174067
822	Ciclev10011787m	0	0	0	0	75595000	88245000	80506000	8.14487e+07	0	0	0	0	64139000	0	53262000	58700500	0	2.47213e-05	-	-	0	0.11952	∞	2.47213e-05	1.38753	0.10373	0	0.11952
823	Ciclev10011824m	0	0	0	0	0	0	21371000	0	0	0	0	0	49209000	65816000	33802000	49609000	-	0.373901	-	-	0	0.00582005	-	0.373901	0	0.0219553	0	0.00582005
824	Ciclev10011926m	69102000	40856000	197000000	1.02319e+08	738820000	1372600000	1324100000	1.14517e+09	867220000	1185000000	1183200000	1.07847e+09	1570400000	2005300000	2907300000	2161000000	0.0893483	0.00757668	0.0948742	0.00109304	0.0473481	0.0065587	1.06185	0.785708	0.529928	0.0836985	0.499062	0.056645
825	Ciclev10011934m	321800000	390290000	374150000	362080000	0	0	0	0	0	0	0	0	0	0	0	0	∞	6.23845e-05	∞	6.23845e-05	∞	6.23845e-05	-	-	-	-	-	-
826	Ciclev10011966m	0	0	0	0	65659000	115220000	95456000	9.21117e+07	0	0	0	0	113730000	99036000	104100000	105622000	0	0.00307038	-	-	0	1.64453e-05	∞	0.00307038	0.872088	0.419679	0	1.64453e-05
827	Ciclev10012025m	0	24175000	0	0	0	0	28228000	0	75959000	53906000	75060000	6.83083e+07	728900000	537330000	228430000	498220000	-	0.918412	0	0.00507882	0	0.0283846	0	0.007653	0	0.0286789	0.137105	0.0421688
828	Ciclev10012049m	1559900000	1767200000	1467100000	1.59807e+09	3095100000	2996700000	1970100000	2687300000	1620300000	889300000	1207700000	1239100000	498940000	1105000000	1187200000	930380000	0.594674	0.0423932	1.2897	0.192751	1.71765	0.0464958	2.16875	0.025583	2.88839	0.0138962	1.33182	0.366026
829	Ciclev10012166m	661100000	500550000	324850000	495500000	45359000	64604000	151450000	8.71377e+07	382840000	172300000	39535000	198225000	0	48886000	35829000	42357500	5.6864	0.0163126	2.49968	0.099834	11.698	0.00891445	0.43959	0.350298	2.0572	0.174844	4.67981	0.167691
830	Ciclev10012187m	59232000	30798000	0	45015000	20178000	0	12481000	16329500	0	0	0	0	0	21551000	0	0	2.75667	0.349961	∞	0.154181	∞	0.285929	∞	0.137723	∞	0.710363	-	0.373901
831	Ciclev10012392m	311020000	231360000	228650000	257010000	58182000	89352000	18598000	5.53773e+07	0	25954000	21948000	23951000	767140000	610550000	400410000	592700000	4.64107	0.00400746	10.7307	0.00102767	0.433626	0.0375765	2.31211	0.147786	0.0934323	0.0076722	0.04041	0.00564345
832	Ciclev10012404m	0	0	0	0	390220000	277760000	330050000	3.32677e+08	0	0	0	0	0	0	0	0	0	0.000512847	-	-	-	-	∞	0.000512847	∞	0.000512847	-	-
833	Ciclev10012408m	839230000	820060000	666090000	7.75127e+08	510270000	604510000	417960000	5.10913e+08	194580000	0	81217000	137898500	0	216220000	31303000	123761500	1.51714	0.0263208	5.62099	0.000967069	6.26307	0.00134366	3.705	0.00580129	4.12821	0.00769051	1.11423	0.919822
834	Ciclev10012438m	4558400000	6456600000	5380800000	5.46527e+09	22678000000	42933000000	34918000000	3.35097e+10	3678600000	8497900000	3953500000	5.37667e+09	12313000000	10692000000	13560000000	1.21883e+10	0.163095	0.00902872	1.01648	0.959908	0.448401	0.00250835	6.23242	0.00990224	2.74932	0.0230673	0.441132	0.0183109
835	Ciclev10012459m	219720000	285570000	241590000	248960000	176530000	386310000	361350000	3.08063e+08	543900000	397290000	448870000	4.63353e+08	1738600000	1272000000	938320000	1.31631e+09	0.808146	0.439571	0.537301	0.0104042	0.189135	0.0101596	0.664856	0.120324	0.234036	0.0139417	0.35201	0.0224783
836	Ciclev10012462m	36218000	0	0	0	0	0	31998000	0	91812000	80640000	83788000	8.54133e+07	164040000	283770000	59266000	1.69025e+08	-	0.934614	0	0.00424133	0	0.0760615	0	0.002596	0	0.073609	0.505329	0.267367
837	Ciclev10012501m	936540000	1040700000	942450000	973230000	1221000000	1095700000	1143000000	1.15323e+09	2553600000	2900300000	2680400000	2.71143e+09	929570000	898280000	849430000	8.92427e+08	0.843914	0.0223999	0.358936	8.32908e-05	1.09054	0.120358	0.425322	0.000132519	1.29224	0.00384061	3.03827	6.25707e-05
838	Ciclev10012522m	12904000	0	0	0	41141000	65582000	102420000	6.97143e+07	101380000	85625000	84278000	9.04277e+07	0	0	127730000	0	0	0.0233719	0	0.000247094	-	0.421651	0.77094	0.328689	∞	0.58812	∞	0.327452
839	Ciclev10012575m	130880000	90189000	86482000	102517000	101510000	92298000	74621000	8.94763e+07	149070000	64251000	78510000	97277000	16123000	0	12421000	14272000	1.14574	0.467578	1.05387	0.869094	7.18309	0.00347066	0.91981	0.78988	6.26936	0.000994959	6.81593	0.0302001
840	Ciclev10012631m	86627000	66624000	56309000	6.98533e+07	73721000	49795000	50125000	5.78803e+07	0	0	0	0	0	0	0	0	1.20686	0.371785	∞	0.00142338	∞	0.00142338	∞	0.00186535	∞	0.00186535	-	-
841	Ciclev10012666m	1213800000	1195700000	1031700000	1.14707e+09	934220000	1231100000	1165600000	1.11031e+09	1913400000	2198400000	2294800000	2.13553e+09	3251100000	3199700000	2243100000	2.89797e+09	1.03311	0.748637	0.537134	0.00152806	0.395818	0.00625293	0.51992	0.002148	0.383133	0.00625813	0.736907	0.0930676
842	Ciclev10012808m	197970000	75897000	80349000	118072000	205600000	177310000	153220000	178710000	0	0	0	0	52330000	31257000	89362000	5.76497e+07	0.660691	0.228964	∞	0.0418011	2.0481	0.236515	∞	0.000294594	3.09993	0.00599997	0	0.0274149
843	Ciclev10012933m	0	0	0	0	0	0	0	0	40216000	42846000	0	41531000	27158000	33811000	37439000	3.28027e+07	-	-	0	0.116515	0	0.000402721	0	0.116515	0	0.000402721	1.26609	0.736668
844	Ciclev10013041m	0	0	0	0	0	0	0	0	0	0	0	0	0	34608000	23365000	28986500	-	-	-	-	0	0.130857	-	-	0	0.130857	0	0.130857
845	Ciclev10013053m	0	0	0	0	0	0	0	0	41737000	16465000	0	29101000	69414000	90778000	155750000	105314000	-	-	0	0.185197	0	0.0153918	0	0.185197	0	0.0153918	0.276326	0.040027
846	Ciclev10013101m	0	0	0	0	47783000	46829000	28738000	4.11167e+07	81930000	48024000	49968000	59974000	129750000	126840000	132190000	1.29593e+08	0	0.00267509	0	0.00548476	0	1.21533e-07	0.685575	0.209363	0.317275	0.000157287	0.462786	0.00329891
847	Ciclev10013116m	57286000	83640000	101610000	8.08453e+07	127500000	119730000	160930000	1.36053e+08	403480000	333810000	276860000	338050000	404140000	223310000	260730000	296060000	0.594218	0.0376423	0.239152	0.0026891	0.273071	0.019056	0.402465	0.00644938	0.459546	0.047346	1.14183	0.560146
848	Ciclev10013169m	0	0	0	0	0	29476000	29820000	29648000	0	0	0	0	0	0	0	0	0	0.11613	-	-	-	-	∞	0.11613	∞	0.11613	-	-
849	Ciclev10013188m	0	0	0	0	280220000	238380000	290260000	269620000	393770000	297740000	179410000	2.90307e+08	172830000	165100000	237890000	191940000	0	7.06777e-05	0	0.00942682	0	0.00114264	0.928742	0.762697	1.40471	0.0502209	1.51249	0.211214
850	Ciclev10013208m	134720000	125240000	129220000	1.29727e+08	115390000	126550000	150800000	1.30913e+08	169310000	127130000	138760000	1.45067e+08	289500000	310580000	267910000	289330000	0.990935	0.917856	0.894256	0.299329	0.448369	0.000225143	0.902436	0.43562	0.452471	0.000606245	0.501388	0.00120824
851	Ciclev10013682m	0	0	0	0	11059000	25636000	0	18347500	0	0	0	0	0	0	0	0	0	0.174768	-	-	-	-	∞	0.174768	∞	0.174768	-	-
852	Ciclev10013690m	152210000	128270000	83425000	1.21302e+08	95819000	114260000	60225000	9.01013e+07	60308000	46575000	44564000	5.04823e+07	62315000	85004000	129760000	9.23597e+07	1.34628	0.2907	2.40285	0.026986	1.31336	0.363769	1.78481	0.0755812	0.975548	0.933371	0.546584	0.109619
853	Ciclev10013692m	111200000	109850000	242610000	1.54553e+08	115130000	82149000	49589000	8.22893e+07	0	0	0	0	28147000	81282000	73708000	6.10457e+07	1.87817	0.206064	∞	0.0246679	2.53177	0.117817	∞	0.0121639	1.348	0.446121	0	0.0212267
854	Ciclev10013712m	0	0	0	0	0	0	0	0	65021000	0	0	0	61136000	75279000	75849000	7.07547e+07	-	-	-	0.373901	0	0.000124512	-	0.373901	0	0.000124512	0	0.0915536
855	Ciclev10013737m	180330000	326130000	247500000	251320000	98122000	113440000	121410000	1.10991e+08	138930000	225470000	158030000	1.74143e+08	30383000	68633000	66996000	5.53373e+07	2.26433	0.0302799	1.44318	0.194983	4.5416	0.0111612	0.637352	0.0804008	2.00571	0.0173941	3.14694	0.0150087
856	Ciclev10014007m	383760000	139280000	205880000	2.42973e+08	719890000	855470000	486310000	6.87223e+08	236850000	653060000	269870000	3.86593e+08	35695000	40363000	87013000	54357000	0.353558	0.0269668	0.628499	0.398809	4.46995	0.0652172	1.77764	0.154769	12.6428	0.00438507	7.11212	0.0690368
857	Ciclev10014018m	7027400	0	2909700	4968550	0	0	2189000	0	0	0	0	0	0	0	0	0	∞	0.298867	∞	0.179525	∞	0.179525	-	0.373901	-	0.373901	-	-
858	Ciclev10014204m	3049900000	2282300000	2912400000	2748200000	130750000	34526000	21478000	6.22513e+07	1280800000	717130000	764730000	9.20887e+08	2444900000	3221500000	1687200000	2451200000	44.1468	0.000355956	2.9843	0.00355568	1.12117	0.585929	0.0675993	0.00949638	0.0253963	0.00577896	0.375688	0.0329138
859	Ciclev10014210m	842640000	694480000	592140000	7.09753e+08	828290000	629700000	529790000	6.62593e+08	386320000	221860000	197870000	2.68683e+08	25779000	100160000	113960000	7.99663e+07	1.07117	0.700186	2.6416	0.00928675	8.87565	0.00125964	2.46608	0.0204467	8.2859	0.00316988	3.35996	0.0444629
860	Ciclev10014265m	56156000	74432000	44847000	5.84783e+07	36559000	72095000	78103000	6.22523e+07	67005000	22633000	131430000	7.36893e+07	200300000	185370000	229950000	2.05207e+08	0.939376	0.820366	0.793579	0.666373	0.284973	0.000726638	0.844794	0.754462	0.303364	0.00148882	0.359098	0.0183612
861	Ciclev10014287m	243070000	0	70140000	156605000	118080000	0	25150000	71615000	23859000	0	0	0	0	15939000	28958000	22448500	2.18676	0.521139	∞	0.255095	6.97619	0.286089	∞	0.340184	3.19019	0.42427	0	0.576476
862	Ciclev10014367m	52347000	42184000	0	47265500	0	33802000	45448000	39625000	33001000	0	0	0	0	0	0	0	1.19282	0.820596	∞	0.350874	∞	0.120694	∞	0.428464	∞	0.124635	-	0.373901
863	Ciclev10014377m	966510000	734510000	902450000	8.67823e+08	561340000	520230000	555250000	5.45607e+08	520600000	612360000	581580000	5.71513e+08	341280000	310380000	348330000	333330000	1.59057	0.0101821	1.51847	0.0162505	2.6035	0.00159285	0.95467	0.434432	1.63684	0.000254374	1.71456	0.00125758
864	Ciclev10014406m	0	0	0	0	0	0	0	0	0	0	0	0	0	65192000	26785000	45988500	-	-	-	-	0	0.180427	-	-	0	0.180427	0	0.180427
865	Ciclev10014407m	354870000	272190000	112210000	2.46423e+08	66995000	69463000	78361000	7.16063e+07	29326000	15939000	0	22632500	0	0	18631000	0	3.44136	0.0703268	10.888	0.0321216	∞	0.0283086	3.16387	0.00349266	∞	0.000774099	∞	0.445749
866	Ciclev10014473m	49509000	0	0	0	0	61683000	72540000	67111500	0	0	66363000	0	54909000	288710000	20609000	1.21409e+08	0	0.369887	-	0.848633	0	0.288734	∞	0.513872	0.552771	0.428979	0	0.317892
867	Ciclev10014502m	644710000	1024200000	406440000	6.91783e+08	187680000	204850000	202820000	198450000	81131000	0	40605000	60868000	0	19762000	1054700	10408350	3.48593	0.0518335	11.3653	0.0229629	66.4643	0.0190243	3.26033	0.00278145	19.0664	2.19142e-05	5.848	0.238217
868	Ciclev10014571m	0	0	0	0	155500000	117350000	115060000	1.29303e+08	0	0	0	0	129090000	132310000	102690000	1.21363e+08	0	0.000593707	-	-	0	0.000206075	∞	0.000593707	1.06542	0.648253	0	0.000206075
869	Ciclev10014626m	0	36226000	20000000	28113000	27669000	41224000	29796000	3.28963e+07	0	0	0	0	0	0	0	0	0.854594	0.278234	∞	0.148129	∞	0.148129	∞	0.00144628	∞	0.00144628	-	-
870	Ciclev10014667m	476420000	536730000	366280000	459810000	41102000	331020000	275000000	2.15707e+08	347580000	365790000	398510000	3.70627e+08	793560000	602600000	571420000	655860000	2.13164	0.0746233	1.24063	0.161964	0.701079	0.0835989	0.582007	0.160406	0.328892	0.0174673	0.5651	0.0159114
871	Ciclev10014668m	919300000	906220000	724040000	8.49853e+08	1445100000	1795500000	1367000000	1.53587e+09	877830000	1094500000	991400000	987910000	0	0	0	0	0.553338	0.00932956	0.860254	0.195021	∞	0.000174957	1.55466	0.0198321	∞	0.00030964	∞	9.40294e-05
872	Ciclev10014694m	241440000	132450000	260980000	2.11623e+08	193170000	129600000	161510000	1.61427e+08	41087000	102010000	0	71548500	0	0	0	0	1.31096	0.31757	2.95776	0.0301119	∞	0.00611868	2.25619	0.0309962	∞	0.000921257	∞	0.182755
873	Ciclev10014700m	30757000	27611000	35646000	31338000	64424000	84119000	46410000	6.49843e+07	0	0	0	0	0	0	0	0	0.482239	0.0391233	∞	0.000179071	∞	0.000179071	∞	0.00395996	∞	0.00395996	-	-
874	Ciclev10014703m	89129000	49517000	65230000	6.79587e+07	86165000	76728000	93342000	8.54117e+07	51980000	38934000	0	45457000	0	0	0	0	0.79566	0.23454	1.49501	0.124258	∞	0.00412584	1.87896	0.027966	∞	5.91327e-05	∞	0.124242
875	Ciclev10014721m	1653300000	1051300000	1251500000	1318700000	1109300000	1202300000	1146200000	1152600000	1252100000	558400000	387220000	7.32573e+08	69583000	222700000	0	146141500	1.14411	0.406094	1.80009	0.139269	9.02345	0.00294401	1.57336	0.189206	7.88688	0.000120153	5.01277	0.0801663
876	Ciclev10014743m	0	0	25963000	0	29110000	17891000	18272000	2.17577e+07	0	0	0	0	0	0	0	0	0	0.235915	-	0.373901	-	0.373901	∞	0.00408838	∞	0.00408838	-	-
877	Ciclev10014760m	238620000	205920000	334420000	2.59653e+08	184530000	97663000	117760000	1.33318e+08	143710000	43920000	82725000	9.01183e+07	72741000	51941000	0	62341000	1.94763	0.05363	2.88125	0.0246246	4.16505	0.00785518	1.47936	0.331773	2.13852	0.0542444	1.44557	0.251037
878	Ciclev10014821m	446430000	458840000	463180000	456150000	293660000	263820000	327630000	2.95037e+08	658970000	729820000	750500000	7.13097e+08	439670000	498790000	403160000	4.47207e+08	1.54608	0.00108267	0.639675	0.000800924	1.02	0.767873	0.41374	0.000231218	0.659732	0.0103786	1.59456	0.00248941
879	Ciclev10014825m	92595000	126630000	120940000	1.13388e+08	94528000	0	0	0	0	0	0	0	0	0	0	0	∞	0.0693414	∞	0.000421039	∞	0.000421039	-	0.373901	-	0.373901	-	-
880	Ciclev10014835m	260620000	90436000	196170000	1.82409e+08	184730000	164570000	178400000	175900000	148290000	85979000	52306000	95525000	0	59534000	53428000	56481000	1.037	0.902642	1.90954	0.202256	3.22956	0.0526253	1.8414	0.0489772	3.11432	0.00222334	1.69128	0.162833
881	Ciclev10014858m	0	0	0	0	44411000	231160000	0	137785500	0	0	0	0	619180000	551910000	477390000	5.49493e+08	0	0.264379	-	-	0	0.000178389	∞	0.264379	0.25075	0.00501142	0	0.000178389
882	Ciclev10014876m	43266000	0	41440000	42353000	130900000	174270000	146890000	1.50687e+08	137730000	178890000	230470000	1.82363e+08	89066000	0	0	0	0.281067	0.00296659	0.232245	0.00706439	∞	0.966861	0.826299	0.345784	∞	0.0199678	∞	0.0188512
883	Ciclev10014941m	632790000	337180000	393400000	4.54457e+08	167690000	90484000	218340000	158838000	102150000	102700000	97970000	100940000	48768000	59416000	81576000	6.32533e+07	2.86113	0.0392486	4.50225	0.0175406	7.18471	0.0127251	1.57359	0.194631	2.51114	0.0675843	1.59581	0.0182365
884	Ciclev10015023m	935860000	933390000	1079200000	9.82817e+08	1123400000	1127600000	970970000	1073990000	746230000	1000600000	950000000	8.98943e+08	354140000	216380000	236390000	268970000	0.915108	0.265864	1.0933	0.411049	3.654	0.000380744	1.19472	0.133765	3.99297	0.000276573	3.34217	0.00208737
885	Ciclev10015032m	401950000	564460000	507050000	4.91153e+08	1061800000	1202100000	1030500000	1.09813e+09	1146000000	1105100000	1190000000	1.14703e+09	1150900000	1063600000	1068400000	1094300000	0.447262	0.0010304	0.428194	0.000254702	0.448829	0.000403462	0.957368	0.447932	1.0035	0.952036	1.04819	0.23204
886	Ciclev10015047m	268260000	309420000	242120000	2.73267e+08	178950000	142960000	119860000	1.47257e+08	0	0	0	0	0	0	0	0	1.85572	0.00843195	∞	0.000153134	∞	0.000153134	∞	0.00102034	∞	0.00102034	-	-
887	Ciclev10015078m	494170000	487240000	422440000	467950000	570410000	397960000	379110000	449160000	196050000	97976000	77507000	1.23844e+08	88684000	76940000	58129000	7.45843e+07	1.04183	0.78693	3.77853	0.00133752	6.27411	8.82111e-05	3.62681	0.0101769	6.02218	0.0036781	1.66046	0.260863
888	Ciclev10015085m	150520000	122850000	120840000	1.31403e+08	215970000	128370000	116810000	1.53717e+08	82863000	0	0	0	52023000	99182000	89430000	8.02117e+07	0.854841	0.532914	∞	0.023797	1.63821	0.041386	∞	0.0391488	1.91639	0.0997726	0	0.166483
889	Ciclev10015090m	1011200000	951250000	1029800000	9.97417e+08	713230000	938120000	977910000	876420000	670090000	784580000	845270000	7.66647e+08	80344000	52162000	33246000	5.52507e+07	1.13806	0.23102	1.30101	0.0151002	18.0526	4.24677e-06	1.14319	0.321429	15.8626	0.000600302	13.8758	0.000180195
890	Ciclev10015130m	53619000	0	47870000	50744500	46771000	75065000	49623000	57153000	79015000	155190000	124600000	1.19602e+08	0	0	0	0	0.887871	0.291889	0.424279	0.0371565	∞	0.117391	0.477861	0.0591638	∞	0.0031424	∞	0.00567645
891	Ciclev10015181m	23559000	18109000	24666000	2.21113e+07	0	0	0	0	0	0	0	0	0	0	0	0	∞	0.000400645	∞	0.000400645	∞	0.000400645	-	-	-	-	-	-
892	Ciclev10015188m	61772000	0	98110000	79941000	73329000	91728000	128060000	9.77057e+07	191040000	243390000	219470000	2.17967e+08	318070000	201570000	164010000	2.27883e+08	0.818182	0.247693	0.366758	0.00705984	0.350798	0.0328059	0.44826	0.0055183	0.428753	0.056864	0.956484	0.848842
893	Ciclev10015201m	134870000	116780000	112890000	1.21513e+08	0	0	0	0	0	0	0	0	0	0	0	0	∞	5.6703e-05	∞	5.6703e-05	∞	5.6703e-05	-	-	-	-	-	-
894	Ciclev10015245m	243200000	258650000	574610000	358820000	185520000	450330000	288200000	3.08017e+08	164250000	201980000	257520000	2.07917e+08	4258600	0	0	0	1.16494	0.721264	1.72579	0.246764	∞	0.0296719	1.48144	0.287728	∞	0.0164451	∞	0.00159808
895	Ciclev10015279m	24870000	0	0	0	0	0	0	0	0	0	0	0	32921000	24078000	24593000	2.71973e+07	-	0.373901	-	0.373901	0	0.09737	-	-	0	0.000687836	0	0.000687836
896	Ciclev10015347m	20758000000	27344000000	25233000000	24445000000	39335000000	53421000000	51672000000	4.81427e+10	43103000000	54993000000	55130000000	5.10753e+10	53278000000	50762000000	52648000000	5.22293e+10	0.507762	0.00806163	0.478607	0.00386869	0.468032	0.000182836	0.942582	0.648542	0.921755	0.41485	0.977905	0.790206
897	Ciclev10015373m	0	36939000	36092000	36515500	0	0	0	0	0	0	6371900	0	0	0	0	0	∞	0.11617	∞	0.146583	∞	0.11617	-	0.373901	-	-	-	0.373901
898	Ciclev10015386m	444610000	134810000	152260000	2.43893e+08	0	0	43096000	0	43651000	0	0	0	0	0	0	0	∞	0.0865637	∞	0.0867946	∞	0.0722014	-	0.993214	-	0.373901	-	0.373901
899	Ciclev10015403m	1305100000	1388800000	1159500000	1.28447e+09	666330000	781600000	560410000	6.69447e+08	339080000	215050000	228740000	2.60957e+08	0	131700000	0	0	1.9187	0.00266324	4.92215	0.000191359	∞	0.000101418	2.56536	0.00551196	∞	0.00127997	∞	0.0211023
900	Ciclev10015433m	32970000	24914000	29343000	2.90757e+07	11473000	42599000	51604000	3.52253e+07	0	0	0	0	0	0	0	0	0.825419	0.645393	∞	0.000236949	∞	0.000236949	∞	0.0442307	∞	0.0442307	-	-
901	Ciclev10015497m	1386600000	1717400000	1746400000	1616800000	4595900000	4654500000	4027500000	4.42597e+09	3269400000	3899700000	2975000000	3.38137e+09	2371300000	2578400000	2077100000	2.34227e+09	0.365299	0.000261794	0.47815	0.00398314	0.690272	0.0174314	1.30893	0.036616	1.88961	0.00108556	1.44363	0.0282602
902	Ciclev10015577m	339490000	130590000	140700000	2.03593e+08	0	0	16446000	0	38618000	10436000	0	24527000	0	0	0	0	∞	0.0439628	8.30078	0.0532965	∞	0.0401975	0	0.442643	-	0.373901	∞	0.229254
903	Ciclev10015628m	70827000	68059000	97207000	7.86977e+07	0	0	0	0	0	0	0	0	88275000	84350000	106790000	9.31383e+07	∞	0.0010639	∞	0.0010639	0.844955	0.280519	-	-	0	0.000176221	0	0.000176221
904	Ciclev10015647m	2564300	7209400	4102900	4.62553e+06	0	0	0	0	0	0	0	0	0	0	0	0	∞	0.0276365	∞	0.0276365	∞	0.0276365	-	-	-	-	-	-
905	Ciclev10015664m	18902000000	27439000000	18883000000	2.17413e+10	11226000000	12363000000	11772000000	11787000000	5663200000	3168500000	4409200000	4.41363e+09	104540000	375080000	256430000	245350000	1.84452	0.0255557	4.92595	0.00413687	88.6135	0.001655	2.67059	0.000738879	48.0416	4.363e-06	17.9891	0.00452372
906	Ciclev10015774m	3855100000	3639900000	3979600000	3.82487e+09	1751000000	1809700000	1976300000	1.84567e+09	1465800000	1735300000	1612600000	1.60457e+09	1297100000	1193800000	1335100000	1.27533e+09	2.07235	7.91125e-05	2.38374	6.11995e-05	2.99911	1.8971e-05	1.15026	0.079436	1.4472	0.00200831	1.25815	0.020551
907	Ciclev10015804m	0	135250000	151320000	143285000	75125000	137320000	115820000	1.09422e+08	0	0	0	0	0	0	0	0	1.30948	0.799989	∞	0.117366	∞	0.117366	∞	0.00388254	∞	0.00388254	-	-
908	Ciclev10015838m	955920000	873330000	574050000	801100000	883270000	819690000	485730000	7.29563e+08	256520000	202290000	341560000	266790000	21791000	117020000	0	69405500	1.09805	0.694325	3.00274	0.0121734	11.5423	0.00340977	2.7346	0.0234641	10.5116	0.00600232	3.84393	0.0152056
909	Ciclev10015875m	0	0	0	0	79146000	121830000	79437000	93471000	195160000	164890000	153280000	171110000	0	0	0	0	0	0.00274322	0	0.000164103	-	-	0.546263	0.0147361	∞	0.00274322	∞	0.000164103
910	Ciclev10015901m	4951800000	5282700000	4978900000	5.07113e+09	1213500000	849880000	1325900000	1129760000	2324700000	2826300000	3404700000	2851900000	320210000	503010000	426230000	4.16483e+08	4.48868	2.49389e-05	1.77816	0.00253408	12.1761	2.51582e-06	0.396143	0.00742011	2.71262	0.00960091	6.84757	0.00153451
911	Ciclev10015997m	0	0	0	0	15564000	39627000	16621000	2.39373e+07	0	0	0	0	0	0	0	0	0	0.0380638	-	-	-	-	∞	0.0380638	∞	0.0380638	-	-
912	Ciclev10016009m	262390000	184240000	79454000	1.75361e+08	47056000	34561000	42861000	4.14927e+07	26865000	0	0	0	13564000	0	0	0	4.22632	0.0653563	∞	0.0363574	∞	0.0325266	∞	0.028255	∞	0.00315491	-	0.681357
913	Ciclev10016100m	397080000	395200000	283480000	3.58587e+08	78306000	157110000	137950000	1.24455e+08	0	0	0	0	0	0	0	0	2.88125	0.00621104	∞	0.000672107	∞	0.000672107	∞	0.00631862	∞	0.00631862	-	-
914	Ciclev10016127m	193860000	136660000	105220000	1.45247e+08	185870000	37736000	119790000	1.14465e+08	0	0	0	0	0	0	66759000	0	1.26891	0.572099	∞	0.00499838	∞	0.0227938	∞	0.0557137	∞	0.128751	-	0.373901
915	Ciclev10016144m	60490000	81526000	0	71008000	0	0	0	0	0	0	0	0	0	0	44641000	0	∞	0.12477	∞	0.12477	∞	0.319959	-	-	-	0.373901	-	0.373901
916	Ciclev10016184m	1185300000	1420300000	1906000000	1.50387e+09	1508500000	1331100000	1328500000	1.38937e+09	3116000000	3109200000	3520700000	3.24863e+09	2677700000	2116200000	2529900000	2.44127e+09	1.08241	0.630836	0.462923	0.00228635	0.616019	0.025744	0.427677	0.000234235	0.569117	0.00412877	1.33072	0.0202229
917	Ciclev10016214m	106050000	113990000	91380000	1.03807e+08	97903000	58824000	0	78363500	0	0	0	0	0	0	0	0	1.32468	0.152312	∞	9.67559e-05	∞	9.67559e-05	∞	0.140234	∞	0.140234	-	-
918	Ciclev10016269m	288530000	229750000	234120000	250800000	636900000	267130000	294370000	3.99467e+08	122290000	40826000	0	81558000	44383000	0	74417000	59400000	0.627837	0.28473	3.07511	0.00842252	4.22222	0.00182069	4.89795	0.0499939	6.72503	0.0409019	1.37303	0.742474
919	Ciclev10016364m	69340000	0	36753000	53046500	36452000	0	0	0	0	39350000	0	0	0	0	31619000	0	∞	0.377815	∞	0.40536	∞	0.334305	-	0.959504	-	0.925039	-	0.885694
920	Ciclev10016366m	23511000000	26250000000	29421000000	26394000000	20844000000	23006000000	24354000000	2.27347e+10	19214000000	20664000000	24002000000	2.12933e+10	12696000000	11814000000	14321000000	1.29437e+10	1.16096	0.139815	1.23954	0.0830921	2.03914	0.00193525	1.06769	0.455883	1.75643	0.00147249	1.64508	0.00638244
921	Ciclev10016379m	94467000	98916000	80228000	9.12037e+07	135680000	82402000	66257000	9.47797e+07	79060000	53923000	53124000	6.20357e+07	0	0	0	0	0.96227	0.877204	1.47018	0.0460981	∞	8.53188e-05	1.52783	0.221585	∞	0.0106681	∞	0.00188673
922	Ciclev10016445m	160760000	236430000	232970000	2.10053e+08	96585000	117380000	74479000	96148000	283660000	225850000	293620000	267710000	0	0	0	0	2.18469	0.0145331	0.78463	0.15051	∞	0.00104324	0.35915	0.00218577	∞	0.00148451	∞	0.000223352
923	Ciclev10016549m	151960000	1010000000	306310000	4.89423e+08	0	0	88075000	0	0	0	0	0	0	0	0	0	∞	0.158402	∞	0.137454	∞	0.137454	-	0.373901	-	0.373901	-	-
924	Ciclev10016633m	85038000	137990000	49098000	9.07087e+07	49605000	33071000	39972000	4.08827e+07	0	0	0	0	0	0	0	0	2.21876	0.130612	∞	0.0245937	∞	0.0245937	∞	0.00103802	∞	0.00103802	-	-
925	Ciclev10016641m	267930000	171640000	213480000	2.17683e+08	320830000	363000000	206850000	2.96893e+08	210240000	123480000	91465000	1.41728e+08	118540000	115370000	152850000	128920000	0.733204	0.21863	1.53592	0.167595	1.68851	0.0430387	2.09481	0.0571102	2.30293	0.0251684	1.09935	0.749588
926	Ciclev10016653m	98423000	86170000	79611000	88068000	0	0	0	0	0	0	0	0	0	0	0	0	∞	8.97684e-05	∞	8.97684e-05	∞	8.97684e-05	-	-	-	-	-	-
927	Ciclev10016658m	0	0	0	0	0	60602000	32048000	46325000	0	0	0	0	0	0	0	0	0	0.152439	-	-	-	-	∞	0.152439	∞	0.152439	-	-
928	Ciclev10016700m	54749000	41033000	66858000	5.42133e+07	29071000	15817000	17197000	20695000	0	0	0	0	0	0	0	0	2.61963	0.0173392	∞	0.00190424	∞	0.00190424	∞	0.00793341	∞	0.00793341	-	-
929	Ciclev10016704m	0	0	0	0	0	0	0	0	0	0	0	0	43377000	49352000	0	46364500	-	-	-	-	0	0.117765	-	-	0	0.117765	0	0.117765
930	Ciclev10016815m	22882000	55974000	35777000	38211000	0	0	36919000	0	54531000	76407000	61538000	6.41587e+07	65112000	71106000	82365000	72861000	∞	0.172707	0.59557	0.0887456	0.524437	0.0333573	0	0.0202616	0	0.0104074	0.880563	0.348184
931	Ciclev10016829m	74890000	783210000	198060000	3.52053e+08	67127000	205800000	117800000	1.30242e+08	0	0	0	0	80551000	278770000	166840000	175387000	2.70306	0.374682	∞	0.182406	2.00729	0.477885	∞	0.0324371	0.7426	0.555396	0	0.0377847
932	Ciclev10016837m	0	62366000	25232000	43799000	0	0	0	0	0	0	0	0	0	0	0	0	∞	0.182231	∞	0.182231	∞	0.182231	-	-	-	-	-	-
933	Ciclev10016852m	0	0	0	0	0	0	0	0	0	0	0	0	5341500	5753600	0	5547550	-	-	-	-	0	0.116665	-	-	0	0.116665	0	0.116665
934	Ciclev10016856m	915680000	1135800000	999540000	1.01701e+09	418210000	409110000	342850000	3.90057e+08	676800000	583530000	487780000	5.82703e+08	98010000	107020000	106030000	1.03687e+08	2.60733	0.00078641	1.74532	0.00671052	9.80846	0.000141818	0.669392	0.0317594	3.76188	0.000278956	5.61985	0.000933411
935	Ciclev10016976m	0	38937000	35762000	37349500	48906000	51481000	0	50193500	0	0	0	0	0	0	0	0	0.74411	0.702865	∞	0.116835	∞	0.116835	∞	0.116378	∞	0.116378	-	-
936	Ciclev10016988m	29128000	28518000	907400	19517800	2229100	4787100	25411000	1.08091e+07	5429700	4277800	3161600	4289700	0	0	723750	0	1.80569	0.503216	4.54992	0.177976	∞	0.107167	2.51977	0.426199	∞	0.223464	∞	0.00438991
937	Ciclev10016997m	0	166290000	214730000	190510000	0	54140000	18158000	36149000	226550000	259150000	232840000	2.39513e+08	3573800000	3315900000	3367800000	3.41917e+09	5.27013	0.199047	0.795405	0.162408	0.0557183	5.52154e-06	0.150927	0.000329894	0.0105725	1.87494e-06	0.0700502	2.32162e-06
938	Ciclev10017047m	5311300000	25643000000	10572000000	13842100000	9136000000	14187000000	15868000000	1.30637e+10	6071200000	9617500000	5257600000	6982100000	21784000000	18241000000	23884000000	21303000000	1.05959	0.909336	1.98251	0.333198	0.649772	0.302622	1.87102	0.0662533	0.613231	0.0342232	0.327752	0.0025132
939	Ciclev10017049m	0	0	0	0	61036000	0	0	0	34163000	0	25192000	29677500	0	52235000	45129000	48682000	-	0.373901	0	0.125123	0	0.118231	0	0.981547	0	0.666859	0.60962	0.547176
940	Ciclev10017069m	335390000	73477000	82350000	163739000	43412000	35701000	40455000	39856000	21463000	0	20888000	21175500	0	0	0	0	4.10826	0.222683	7.73247	0.157446	∞	0.129197	1.88218	0.0254912	∞	5.92517e-05	∞	0.11619
941	Ciclev10017193m	120190000	223380000	177570000	1.73713e+08	161440000	146270000	148220000	1.51977e+08	0	0	0	0	0	0	0	0	1.14303	0.511863	∞	0.0043415	∞	0.0043415	∞	5.76058e-06	∞	5.76058e-06	-	-
942	Ciclev10017203m	33628000	0	24501000	29064500	0	0	0	0	0	0	0	0	0	0	0	0	∞	0.125829	∞	0.125829	∞	0.125829	-	-	-	-	-	-
943	Ciclev10017287m	80629000	164240000	85342000	1.1007e+08	174280000	138230000	248930000	1.87147e+08	98262000	88300000	105190000	9.72507e+07	0	0	0	0	0.58815	0.14326	1.13182	0.665998	∞	0.015364	1.92437	0.0526001	∞	0.00456093	∞	3.80811e-05
944	Ciclev10017318m	0	25814000	8038000	16926000	22913000	24110000	24009000	2.36773e+07	61800000	68047000	52751000	60866000	0	0	0	0	0.714861	0.179916	0.278086	0.00493321	∞	0.213084	0.389008	0.00112743	∞	4.11258e-07	∞	0.000164063
945	Ciclev10017362m	33318000	3693500	14394000	1.71352e+07	0	0	0	0	0	0	0	0	0	0	0	0	∞	0.119015	∞	0.119015	∞	0.119015	-	-	-	-	-	-
946	Ciclev10017389m	247490000	437660000	265300000	3.16817e+08	568740000	634600000	723690000	6.42343e+08	619430000	742450000	828110000	7.29997e+08	596190000	843920000	650590000	696900000	0.49322	0.0125029	0.433997	0.00851624	0.454609	0.0170247	0.879926	0.309597	0.921715	0.566984	1.04749	0.748961
947	Ciclev10017510m	711970000	256510000	789410000	5.85963e+08	1277800000	1602900000	1509300000	1.46333e+09	2104000000	1969600000	1729400000	1.93433e+09	879440000	991400000	820210000	8.97017e+08	0.400431	0.0103149	0.302928	0.0024805	0.653236	0.147731	0.756505	0.0321526	1.63133	0.00651065	2.15641	0.00100134
948	Ciclev10017644m	64879000	178940000	87611000	1.10477e+08	192470000	160490000	307440000	2.20133e+08	47414000	0	0	0	0	0	0	0	0.501863	0.124843	∞	0.0686707	∞	0.0338705	∞	0.0124806	∞	0.00785237	-	0.373901
949	Ciclev10017936m	693190000	699610000	691720000	694840000	670200000	725050000	595380000	6.63543e+08	1038500000	1029700000	1015100000	1.02777e+09	1379300000	1376100000	1296100000	1350500000	1.04717	0.452662	0.676068	1.33842e-06	0.514506	1.78878e-05	0.645617	0.000675313	0.491332	0.000121175	0.761027	0.000326165
950	Ciclev10018261m	22013000	33485000	23817000	2.64383e+07	58088000	46741000	64635000	56488000	0	0	25858000	0	0	0	29224000	0	0.468035	0.00896567	∞	0.128651	∞	0.182725	∞	0.00897978	∞	0.0133862	-	0.935405
951	Ciclev10018286m	58450000	84124000	67093000	69889000	108270000	160270000	179810000	149450000	92752000	69486000	0	81119000	71520000	47166000	56807000	5.84977e+07	0.467641	0.024585	0.861561	0.613008	1.19473	0.332653	1.84236	0.0531456	2.5548	0.0155564	1.3867	0.885291
952	Ciclev10018298m	59104000	102200000	165700000	1.09001e+08	55863000	43890000	49934000	4.98957e+07	0	0	0	0	32102000	20810000	21647000	24853000	2.18459	0.130634	∞	0.0244317	4.38584	0.05412	∞	0.000133847	2.00763	0.00752024	0	0.00238796
953	Ciclev10018424m	21368000	0	22908000	22138000	0	0	0	0	0	0	0	0	0	0	0	0	∞	0.116597	∞	0.116597	∞	0.116597	-	-	-	-	-	-
954	Ciclev10018437m	167700000	24945000	49521000	80722000	31166000	14449000	33957000	26524000	0	0	0	0	3838900	0	20583000	12210950	3.04336	0.290018	∞	0.140911	6.61062	0.178329	∞	0.0121132	2.17215	0.104294	0	0.267126
955	Ciclev10018457m	165200000	133560000	41828000	1.13529e+08	125450000	107810000	69726000	1.00995e+08	8462100	0	0	0	37505000	5549300	0	21527150	1.1241	0.772328	∞	0.0405861	5.27377	0.0628864	∞	0.00416841	4.69153	0.012696	0	0.391829
956	Ciclev10018576m	85821000	44007000	64216000	6.46813e+07	66148000	39464000	33559000	4.63903e+07	22334000	0	0	0	0	17411000	0	0	1.39428	0.308543	∞	0.0156638	∞	0.0117336	∞	0.0355628	∞	0.0248105	-	0.870433
957	Ciclev10018620m	20244000	39546000	21218000	2.70027e+07	14841000	15914000	18027000	1.62607e+07	0	0	0	0	0	0	0	0	1.66061	0.165833	∞	0.0126338	∞	0.0126338	∞	6.44174e-05	∞	6.44174e-05	-	-
958	Ciclev10018754m	3101800000	1909600000	2874200000	2.62853e+09	1119600000	958980000	841070000	9.73217e+08	657570000	490100000	473650000	540440000	614140000	1425500000	990510000	1010050000	2.70087	0.0114819	4.86369	0.00485962	2.60238	0.0203336	1.80079	0.012304	0.963533	0.889087	0.535063	0.123928
959	Ciclev10018764m	383640000	65765000	56516000	1.6864e+08	11374000	7911700	6595400	8.62703e+06	0	18470000	0	0	12645000	2869900	3353500	6.28947e+06	19.5479	0.210993	∞	0.205911	26.8131	0.205772	∞	0.715788	1.37166	0.539172	0	0.985628
960	Ciclev10018808m	0	0	0	0	0	34762000	36890000	35826000	0	31046000	38912000	34979000	0	0	0	0	0	0.116467	0	0.121121	-	-	1.02421	0.97488	∞	0.116467	∞	0.121121
961	Ciclev10018820m	63061000	27688000	11658000	3.41357e+07	9022300	0	5714300	7368300	0	0	0	0	0	6469700	0	0	4.63277	0.130817	∞	0.0878399	∞	0.105419	∞	0.13576	∞	0.463758	-	0.373901
962	Ciclev10018825m	40644000	15856000	0	28250000	37089000	0	14524000	25806500	12631000	0	13112000	12871500	0	20939000	0	0	1.09469	0.92385	2.19477	0.460894	∞	0.436733	2.00493	0.49898	∞	0.470787	∞	0.854586
963	Ciclev10018836m	1922500000	1943900000	2829700000	2.23203e+09	2456400000	2351400000	2131300000	2.31303e+09	3742700000	4089000000	4615700000	4.14913e+09	1965400000	1443400000	1746700000	1718500000	0.964981	0.809089	0.537952	0.00810715	1.29883	0.200097	0.557474	0.00248604	1.34596	0.029397	2.41439	0.00119092
964	Ciclev10018865m	291700000	198600000	210550000	2.33617e+08	233850000	223350000	154320000	203840000	160990000	0	0	0	0	0	0	0	1.14608	0.481792	∞	0.0422	∞	0.00133146	∞	0.0641358	∞	0.00122111	-	0.373901
965	Ciclev10018889m	84151000	50593000	0	67372000	49962000	70807000	0	60384500	69555000	0	0	0	0	0	0	0	1.11572	0.892108	∞	0.554182	∞	0.140178	∞	0.614321	∞	0.127829	-	0.373901
966	Ciclev10018983m	92160000	99385000	116900000	102815000	237070000	195460000	238900000	223810000	384730000	269590000	346930000	333750000	491520000	400370000	402880000	431590000	0.459385	0.00162872	0.30806	0.0026394	0.238224	0.000439625	0.670592	0.0402249	0.518571	0.00331029	0.773303	0.0965958
967	Ciclev10018995m	1023900000	863340000	883670000	9.23637e+08	901140000	1093700000	865400000	9.53413e+08	1912700000	2103900000	1898100000	1.97157e+09	1571300000	1488000000	1330300000	1463200000	0.968768	0.749464	0.468479	0.000230081	0.631244	0.00341493	0.483582	0.000467031	0.651595	0.00701832	1.34743	0.00631311
968	Ciclev10019002m	960770000	908740000	953900000	9.41137e+08	2090500000	1497300000	1284700000	1.62417e+09	0	0	0	0	0	0	0	0	0.579458	0.0475179	∞	5.41346e-07	∞	5.41346e-07	∞	0.00253059	∞	0.00253059	-	-
969	Ciclev10019095m	9004500000	5194400000	5375800000	6524900000	5276400000	2767300000	2999700000	3.68113e+09	2707800000	1531000000	1618600000	1.95247e+09	122330000	770950000	445660000	4.46313e+08	1.77252	0.126426	3.34188	0.0243523	14.6195	0.0083777	1.88538	0.122627	8.24787	0.0170308	4.37465	0.0234467
970	Ciclev10019352m	2107400000	1164600000	1558300000	1610100000	918210000	864010000	852590000	878270000	690190000	525340000	427620000	5.47717e+08	749180000	977220000	639040000	788480000	1.83326	0.0558326	2.93966	0.0200903	2.04203	0.0476446	1.60351	0.0140179	1.11388	0.426821	0.694649	0.12783
971	Ciclev10019417m	31130000	0	34151000	32640500	70411000	43980000	0	57195500	0	0	0	0	0	0	0	0	0.570683	0.520308	∞	0.116968	∞	0.116968	∞	0.136903	∞	0.136903	-	-
972	Ciclev10019488m	402070000	338060000	367860000	369330000	473880000	518820000	552090000	514930000	773770000	1012200000	884330000	890100000	606240000	564330000	423860000	5.31477e+08	0.717243	0.0076083	0.414931	0.00187137	0.694913	0.0494387	0.578508	0.00663694	0.968867	0.795141	1.67477	0.0152997
973	Ciclev10019496m	0	0	0	0	9678600	19442000	10730000	1.32835e+07	0	0	0	0	0	0	0	0	0	0.0127148	-	-	-	-	∞	0.0127148	∞	0.0127148	-	-
974	Ciclev10019547m	129150000	114330000	142370000	1.28617e+08	95934000	71743000	58480000	7.53857e+07	0	0	0	0	0	88402000	0	0	1.70612	0.0174661	∞	9.18883e-05	∞	0.0315419	∞	0.00234443	∞	0.217952	-	0.373901
975	Ciclev10019562m	4222900000	3863100000	4082800000	4.05627e+09	3371900000	4453000000	5910400000	4.57843e+09	1368000000	2079400000	2038900000	1.82877e+09	11001000	23400000	0	17200500	0.885951	0.520885	2.21803	0.000922765	235.823	2.705e-06	2.50356	0.0234333	266.18	0.00342295	106.321	0.0014058
976	Ciclev10019590m	22712000	15958000	16974000	18548000	0	0	10968000	0	13975000	0	17496000	15735500	17082000	0	0	0	∞	0.0242082	1.17874	0.233164	∞	0.101605	0	0.350658	-	0.778283	∞	0.572252
977	Ciclev10019638m	100880000	115040000	152400000	1.22773e+08	0	178640000	158620000	168630000	0	0	0	0	0	0	0	0	0.728063	0.868254	∞	0.00133057	∞	0.00133057	∞	0.117516	∞	0.117516	-	-
978	Ciclev10019655m	223200000	330330000	205890000	253140000	348310000	445630000	514530000	4.36157e+08	336530000	330080000	362320000	3.42977e+08	0	0	0	0	0.580388	0.0418174	0.738068	0.0888333	∞	0.00288245	1.27168	0.131231	∞	0.00082755	∞	4.05811e-06
979	Ciclev10019701m	1855800000	1741800000	2226700000	1.94143e+09	3530600000	3414000000	3515400000	3.48667e+09	4864300000	4623000000	5065300000	4.85087e+09	3452200000	3096000000	3208200000	3.25213e+09	0.556816	0.000512459	0.400224	0.000116014	0.596972	0.00189931	0.718772	0.000509233	1.07212	0.102886	1.4916	0.000643031
980	Ciclev10019730m	62128000	0	37271000	49699500	0	0	0	0	0	0	0	0	0	0	0	0	∞	0.140371	∞	0.140371	∞	0.140371	-	-	-	-	-	-
981	Ciclev10019764m	18806000	0	0	0	0	0	0	0	213430000	196660000	201580000	203890000	409200000	455420000	253040000	3.72553e+08	-	0.373901	0	1.59713e-05	0	0.00400046	0	2.12178e-06	0	0.00368793	0.547277	0.0516065
982	Ciclev10019766m	279890000	168270000	216530000	2.21563e+08	749610000	537850000	529570000	6.05677e+08	454440000	496400000	470990000	4.73943e+08	662960000	266930000	287270000	405720000	0.365811	0.00823942	0.467489	0.00186713	0.546099	0.237653	1.27795	0.145601	1.49284	0.246759	1.16815	0.625744
983	Ciclev10019800m	1873200000	3489800000	1401800000	2.25493e+09	601590000	591820000	753430000	6.48947e+08	623190000	101950000	21293000	248811000	0	148500000	42810000	95655000	3.47476	0.0645647	9.06284	0.0383818	23.5736	0.0258829	2.60819	0.11043	6.78424	0.00102743	2.60113	0.393581
984	Ciclev10019809m	773010000	749920000	957700000	8.26877e+08	814830000	1019200000	875030000	903020000	1265500000	1521500000	1342400000	1.37647e+09	1889900000	1599300000	1576200000	1.68847e+09	0.915679	0.442551	0.600724	0.00541456	0.48972	0.00202204	0.656042	0.00818422	0.534817	0.00262476	0.815217	0.0688557
985	Ciclev10019826m	1592300000	1324900000	1087000000	1.33473e+09	1234600000	1083200000	995030000	1.10428e+09	572070000	250860000	181040000	3.34657e+08	0	18042000	0	0	1.20869	0.227581	3.98837	0.0061466	∞	0.000810039	3.29973	0.00523551	∞	9.7563e-05	∞	0.0526562
986	Ciclev10019831m	3019800000	1660900000	2485100000	2388600000	2634400000	2008700000	2372300000	2.33847e+09	1572700000	968430000	892040000	1144390000	1097200000	1937600000	1540300000	1.52503e+09	1.02144	0.913779	2.08723	0.0506157	1.56626	0.136106	2.04342	0.0132491	1.53339	0.0549791	0.750403	0.3058
987	Ciclev10019850m	353120000	484420000	513610000	4.50383e+08	716450000	647200000	517090000	6.26913e+08	666710000	633340000	1109800000	8.03283e+08	0	0	0	0	0.718414	0.0822276	0.560678	0.0939141	∞	0.000800198	0.780439	0.343518	∞	0.000427893	∞	0.00637913
988	Ciclev10019912m	51779000	37981000	18131000	3.59637e+07	120620000	42477000	51927000	7.16747e+07	29048000	0	0	0	0	0	0	0	0.501763	0.248911	∞	0.12859	∞	0.0211538	∞	0.0791272	∞	0.043646	-	0.373901
989	Ciclev10019939m	0	0	0	0	50683000	41635000	44902000	45740000	0	0	0	0	0	0	0	0	0	6.5654e-05	-	-	-	-	∞	6.5654e-05	∞	6.5654e-05	-	-
990	Ciclev10020014m	0	0	22462000	0	0	0	0	0	0	0	0	0	0	26196000	27507000	26851500	-	0.373901	-	0.373901	0	0.422836	-	-	0	0.116354	0	0.116354
991	Ciclev10020154m	269930000	124620000	130480000	175010000	59121000	90716000	92800000	80879000	36387000	0	20285000	28336000	25570000	43050000	0	34310000	2.16385	0.125537	6.17624	0.0326045	5.10085	0.0362909	2.85428	0.0149564	2.3573	0.0249405	0.825882	0.819453
992	Ciclev10020158m	3727400000	2687300000	3011000000	3141900000	3862400000	2688600000	2334100000	2961700000	2098800000	1273800000	1227600000	1533400000	1409900000	1848700000	1646300000	1.63497e+09	1.06084	0.761578	2.04898	0.0182994	1.92169	0.0105529	1.93146	0.0577648	1.81147	0.0503178	0.937878	0.759708
993	Ciclev10020194m	12640000	18830000	0	15735000	14564000	24096000	16866000	1.85087e+07	0	35950000	0	0	0	55758000	0	0	0.850142	0.2682	∞	0.915392	∞	0.697789	∞	0.624457	∞	0.996916	-	0.780136
994	Ciclev10020208m	68608000	34895000	66720000	56741000	0	0	0	0	0	0	39256000	0	0	0	0	0	∞	0.00656925	∞	0.0626469	∞	0.00656925	-	0.373901	-	-	-	0.373901
995	Ciclev10020245m	1119900000	941950000	1215300000	1.09238e+09	776980000	1050400000	1064200000	963860000	946100000	1401600000	1176500000	1.17473e+09	3020100000	2746700000	2845300000	2870700000	1.13334	0.355532	0.929899	0.621105	0.380529	9.57906e-05	0.820493	0.261336	0.335758	0.000101164	0.409215	0.000385314
996	Ciclev10020325m	6063800	5292400	17297000	9.55107e+06	21511000	25603000	43898000	3.03373e+07	27854000	4737000	16093000	16228000	0	0	0	0	0.314829	0.0581247	0.588555	0.435846	∞	0.0695403	1.86944	0.215061	∞	0.0116194	∞	0.0718525
997	Ciclev10020366m	69906000	93998000	101550000	8.84847e+07	267210000	202270000	170900000	213460000	196170000	315060000	195700000	2.35643e+08	0	0	0	0	0.414526	0.0139551	0.375503	0.0226895	∞	0.00075205	0.905861	0.672965	∞	0.00166817	∞	0.00404222
998	Ciclev10020378m	48228000	41567000	42252000	4.40157e+07	56266000	60607000	62425000	59766000	51809000	37140000	33885000	4.09447e+07	97514000	69621000	83083000	83406000	0.736467	0.00488121	1.075	0.63046	0.527728	0.00910051	1.45968	0.0316512	0.716567	0.0458098	0.490908	0.0121507
999	Ciclev10020390m	0	0	0	0	39607000	48896000	48732000	45745000	220380000	126540000	110290000	1.52403e+08	0	0	0	0	0	0.000118045	0	0.0113175	-	-	0.300157	0.036353	∞	0.000118045	∞	0.0113175
1000	Ciclev10020421m	641520000	826440000	717320000	7.28427e+08	1114300000	1624600000	1593800000	1.44423e+09	1026900000	1169500000	1294800000	1.16373e+09	1945400000	1400800000	1776200000	1.70747e+09	0.504369	0.0146028	0.62594	0.00986529	0.426613	0.00447472	1.24103	0.198979	0.845834	0.317406	0.681556	0.0382151
1001	Ciclev10020516m	0	31623000	37262000	34442500	0	36533000	7845600	22189300	0	0	0	0	24159000	30483000	22669000	2.57703e+07	1.55221	0.637662	∞	0.118775	1.33652	0.824148	∞	0.253606	0.86104	0.388562	0	0.000423137
1002	Ciclev10020556m	1992900000	2719300000	2225400000	2.31253e+09	2984200000	3556700000	3582400000	3.37443e+09	4713800000	6105600000	5570500000	5463300000	3771900000	3346700000	4276800000	3.79847e+09	0.68531	0.0215042	0.423285	0.00234791	0.608807	0.0124158	0.617655	0.00971365	0.888367	0.270938	1.43829	0.0267088
1003	Ciclev10020617m	427950000	546250000	220890000	3.98363e+08	61913000	37751000	83916000	6.11933e+07	53088000	0	0	0	0	0	76957000	0	6.50991	0.0246324	∞	0.0170167	∞	0.0193587	∞	0.121103	∞	0.286301	-	0.811077
1004	Ciclev10020618m	281590000	230670000	185610000	2.32623e+08	476230000	382150000	420530000	4.26303e+08	144720000	149890000	102200000	132270000	0	0	11211000	0	0.545676	0.0076151	1.7587	0.0335878	∞	0.00121532	3.22298	0.000707815	∞	0.000105644	∞	0.00117299
1005	Ciclev10020703m	86186000	93129000	0	89657500	54692000	53738000	0	54215000	0	0	0	0	0	0	0	0	1.65374	0.536445	∞	0.116712	∞	0.116712	∞	0.116147	∞	0.116147	-	-
1006	Ciclev10020723m	568340000	297760000	397010000	4.21037e+08	887130000	531900000	656230000	6.91753e+08	26061000	10755000	57239000	3.13517e+07	0	90590000	0	0	0.608651	0.107031	13.4295	0.00828685	∞	0.00988245	22.0643	0.00326078	∞	0.00364328	∞	0.973875
1007	Ciclev10020781m	113820000	1326200000	259100000	5.66373e+08	310170000	53942000	180960000	1.81691e+08	0	0	42652000	0	132210000	0	0	0	3.11724	0.379037	∞	0.222339	∞	0.24616	∞	0.0902658	∞	0.185205	-	0.554248
1008	Ciclev10020788m	54478000	39477000	41093000	45016000	58300000	61100000	50923000	5.67743e+07	0	0	0	0	51085000	59740000	65686000	58837000	0.792894	0.10546	∞	0.000693874	0.765097	0.0958212	∞	4.80952e-05	0.964943	0.712575	0	0.000156223
1009	Ciclev10020832m	502660000	921280000	964460000	7.96133e+08	258660000	434080000	343320000	3.45353e+08	227360000	632640000	276120000	3.78707e+08	372540000	240440000	306330000	3.06437e+08	2.30527	0.044358	2.10224	0.0989551	2.59804	0.0323082	0.911928	0.820166	1.127	0.572522	1.23584	0.616537
1010	Ciclev10020843m	65482000	50150000	0	57816000	53355000	60734000	63065000	5.90513e+07	0	0	25953000	0	0	0	0	0	0.97908	0.362914	∞	0.238287	∞	0.123062	∞	0.00526318	∞	3.56118e-05	-	0.373901
1011	Ciclev10020845m	133040000	105010000	181070000	1.39707e+08	146700000	165980000	141300000	1.51327e+08	188540000	234720000	257550000	2.26937e+08	306390000	370240000	225390000	3.00673e+08	0.923212	0.646048	0.61562	0.0441498	0.464646	0.0274387	0.666823	0.0250177	0.503293	0.0247223	0.754762	0.188501
1012	Ciclev10020878m	0	0	0	0	0	0	0	0	26074000	0	30758000	28416000	21484000	61060000	30833000	3.77923e+07	-	-	0	0.118811	0	0.0340383	0	0.118811	0	0.0340383	0.751899	0.285524
1013	Ciclev10020902m	0	0	0	0	13189000	6808800	6269800	8.75587e+06	0	0	0	0	0	0	0	0	0	0.0169527	-	-	-	-	∞	0.0169527	∞	0.0169527	-	-
1014	Ciclev10020907m	690000000	201930000	356050000	4.15993e+08	180400000	162410000	239160000	193990000	193910000	16409000	80029000	9.67827e+07	67288000	101590000	62094000	7.69907e+07	2.14441	0.202753	4.29822	0.105456	5.40317	0.0789654	2.00439	0.162504	2.51966	0.0112275	1.25707	0.729598
1015	Ciclev10020942m	194560000	257130000	265130000	238940000	293410000	334330000	276390000	3.01377e+08	99417000	58462000	53010000	7.02963e+07	0	0	0	0	0.792828	0.0909452	3.39904	0.00320812	∞	0.000430679	4.28723	0.000514337	∞	6.22038e-05	∞	0.00864832
1016	Ciclev10021018m	30731000	0	17641000	24186000	20842000	0	0	0	33880000	0	0	0	0	0	0	0	∞	0.462057	∞	0.753823	∞	0.144389	-	0.759521	-	0.373901	-	0.373901
1017	Ciclev10021034m	58484000	0	29167000	43825500	0	0	0	0	0	0	0	0	0	20249000	0	0	∞	0.158577	∞	0.158577	∞	0.284187	-	-	-	0.373901	-	0.373901
1018	Ciclev10021037m	7241100000	4767800000	6335000000	6.11463e+09	5180400000	4472300000	5226500000	4.95973e+09	5138300000	2502100000	2399700000	3346700000	1302000000	2312200000	2084300000	1899500000	1.23286	0.204462	1.82706	0.0740017	3.21908	0.00579641	1.48198	0.157491	2.61107	0.00144367	1.76188	0.201208
1019	Ciclev10021064m	44453000	18253000	27885000	30197000	22164000	41235000	35686000	3.30283e+07	28907000	26034000	26330000	2.70903e+07	167980000	110500000	213190000	163890000	0.914276	0.780941	1.11468	0.707434	0.184252	0.0120893	1.21919	0.35908	0.201527	0.0123878	0.165296	0.0100186
1020	Ciclev10021072m	342010000	164610000	457370000	321330000	25922000	0	22400000	24161000	113400000	46069000	41514000	6.69943e+07	120410000	192820000	157770000	157000000	13.2995	0.0234039	4.79638	0.0449341	2.04669	0.134151	0.360642	0.107577	0.153892	0.00327851	0.426715	0.0450463
1021	Ciclev10021232m	91532000	69652000	109810000	9.03313e+07	0	46043000	0	0	0	0	0	0	65041000	117750000	103960000	9.55837e+07	∞	0.0175915	∞	0.00147058	0.94505	0.801881	-	0.373901	0	0.0218719	0	0.00375103
1022	Ciclev10021273m	0	0	0	0	0	40846000	47241000	44043500	0	58731000	80276000	69503500	85349000	85542000	78191000	8.30273e+07	0	0.118209	0	0.125583	0	4.29754e-06	0.633688	0.579501	0.53047	0.0231823	0.837116	0.202698
1023	Ciclev10021331m	0	312650000	6618800	159634400	0	0	20717000	0	21856000	0	19150000	20503000	0	0	0	0	∞	0.39017	7.7859	0.420243	∞	0.360416	0	0.525966	-	0.373901	∞	0.117846
1024	Ciclev10021628m	27202000	18014000	22245000	22487000	0	0	0	0	370710000	285740000	337190000	3.31213e+08	0	0	0	0	∞	0.0010652	0.0678928	0.00024143	∞	0.0010652	0	0.000179173	-	-	∞	0.000179173
1025	Ciclev10021676m	599880000	1447100000	944910000	9.97297e+08	480020000	752560000	714990000	649190000	395620000	771880000	681990000	6.16497e+08	342840000	244840000	255130000	2.80937e+08	1.53622	0.252147	1.61768	0.232492	3.5499	0.0445901	1.05303	0.829114	2.31081	0.0153864	2.19443	0.0462705
1026	Ciclev10021799m	0	0	0	0	683270000	1072200000	854120000	8.69863e+08	30577000	0	3183800	16880400	0	0	1169600	0	0	0.00150921	0	0.31074	-	0.373901	51.531	0.00160789	∞	0.00151181	∞	0.326004
1027	Ciclev10021801m	350720000	295010000	418020000	3.54583e+08	360540000	409730000	319260000	3.63177e+08	130580000	179880000	67188000	1.25883e+08	0	0	0	0	0.976338	0.855135	2.81678	0.00904072	∞	0.000568418	2.88504	0.00475317	∞	0.000155841	∞	0.0181545
1028	Ciclev10021824m	2424000000	5197400000	2795600000	3.47233e+09	4695600000	4129400000	4027800000	4.28427e+09	10548000000	9287200000	10718000000	10184400000	5337300000	7014000000	5994100000	6.11513e+09	0.810485	0.414979	0.340946	0.00237256	0.567826	0.0568896	0.42067	0.000287855	0.700601	0.0259773	1.66544	0.0036025
1029	Ciclev10021831m	717620000	410180000	621050000	582950000	231670000	24713000	125780000	1.27388e+08	39634000	46924000	37548000	4.13687e+07	0	0	0	0	4.57619	0.013783	14.0916	0.00397034	∞	0.00302203	3.07933	0.223802	∞	0.0999765	∞	0.000129579
1030	Ciclev10021928m	280050000	232990000	179510000	230850000	224420000	225000000	256180000	235200000	101750000	92809000	104980000	9.98463e+07	284780000	344790000	286930000	305500000	0.981505	0.894783	2.31205	0.0110267	0.755646	0.100357	2.35562	0.000260068	0.769885	0.0343368	0.326829	0.000503389
1031	Ciclev10021970m	0	0	0	0	0	0	0	0	0	0	0	0	0	40716000	24311000	32513500	-	-	-	-	0	0.140789	-	-	0	0.140789	0	0.140789
1032	Ciclev10021997m	21248000	25488000	0	23368000	0	0	0	0	12343000	11434000	0	11888500	74107000	25143000	0	49625000	∞	0.11938	1.9656	0.434934	0.470892	0.491526	0	0.116698	0	0.203022	0.239567	0.318862
1033	Ciclev10022024m	1800000000	1379300000	1158700000	1446000000	1162400000	708330000	1341500000	1.07074e+09	3272800000	3105900000	3661200000	3.34663e+09	1774600000	2145700000	1558700000	1.82633e+09	1.35046	0.231521	0.432076	0.00160352	0.79175	0.209365	0.319946	0.000809218	0.58628	0.0413024	1.83243	0.00306235
1034	Ciclev10022130m	104370000	199470000	183270000	162370000	220830000	201900000	137770000	1.86833e+08	275260000	289640000	206510000	2.57137e+08	0	0	0	0	0.869063	0.561238	0.631454	0.0719793	∞	0.00523285	0.726592	0.121881	∞	0.00174844	∞	0.000556757
1035	Ciclev10022137m	103700000	88107000	42669000	7.81587e+07	54472000	60706000	68095000	61091000	22297000	0	0	0	0	0	21782000	0	1.27938	0.413611	∞	0.0231755	∞	0.022759	∞	0.00309714	∞	0.00286154	-	0.987609
1036	Ciclev10022164m	1905500000	1196000000	1152500000	1418000000	530060000	374990000	458590000	4.54547e+08	518580000	306040000	251030000	358550000	186880000	275900000	213400000	2.25393e+08	3.11959	0.0178034	3.95482	0.01465	6.29122	0.00829154	1.26774	0.360625	2.01668	0.0116319	1.59077	0.195364
1037	Ciclev10022175m	0	0	0	0	171380000	0	0	0	135720000	148080000	114730000	1.32843e+08	116530000	132200000	153600000	134110000	-	0.373901	0	0.000166955	0	0.000236902	0	0.261413	0	0.255982	0.990555	0.934576
1038	Ciclev10022260m	98198000	314100000	95932000	169410000	68670000	59396000	26182000	51416000	14433000	0	0	0	0	0	0	0	3.29489	0.183632	∞	0.0857193	∞	0.0792395	∞	0.027644	∞	0.016314	-	0.373901
1039	Ciclev10022297m	293480000	234290000	249320000	259030000	246440000	264550000	252470000	2.54487e+08	396770000	755950000	641430000	598050000	206160000	161860000	125240000	164420000	1.01785	0.818508	0.433124	0.0343048	1.57542	0.0322538	0.425527	0.0316981	1.54778	0.0198798	3.63733	0.0161676
1040	Ciclev10022300m	606560000	714010000	271220000	5.30597e+08	0	0	0	0	0	0	0	0	60722000	0	0	0	∞	0.0164135	∞	0.0164135	∞	0.0193695	-	-	-	0.373901	-	0.373901
1041	Ciclev10022313m	60888000	0	28388000	44638000	0	30229000	0	0	19917000	0	0	0	0	33832000	28901000	31366500	∞	0.386568	∞	0.286199	1.42311	0.688456	-	0.789893	0	0.498969	0	0.316135
1042	Ciclev10022372m	44432000	0	0	0	0	0	16556000	0	16882000	0	0	0	0	19944000	15286000	17615000	-	0.588188	-	0.593249	0	0.85721	-	0.98966	0	0.488545	0	0.499325
1043	Ciclev10022455m	231060000	164510000	262850000	2.19473e+08	371580000	259710000	320420000	3.17237e+08	403790000	534020000	466390000	4.68067e+08	430690000	402330000	322790000	385270000	0.691828	0.0874697	0.468893	0.00635431	0.569661	0.0187565	0.67776	0.0383512	0.823414	0.21079	1.21491	0.170168
1044	Ciclev10022472m	77558000	57860000	43452000	5.96233e+07	42467000	0	0	0	0	0	0	0	0	0	0	0	∞	0.0579763	∞	0.00380818	∞	0.00380818	-	0.373901	-	0.373901	-	-
1045	Ciclev10022502m	169650000	188700000	125410000	1.61253e+08	206750000	557970000	449690000	4.04803e+08	433290000	326020000	520940000	426750000	0	0	0	0	0.39835	0.082207	0.377864	0.0110773	∞	0.00100378	0.948573	0.861682	∞	0.0175677	∞	0.00163139
1046	Ciclev10022536m	0	0	0	0	21693000	34148000	0	27920500	0	0	0	0	0	0	0	0	0	0.135516	-	-	-	-	∞	0.135516	∞	0.135516	-	-
1047	Ciclev10022594m	54786000	58604000	41159000	5.15163e+07	0	25701000	0	0	55163000	39203000	0	47183000	51712000	34188000	44301000	4.34003e+07	∞	0.0130057	1.09184	0.308829	1.187	0.330682	0	0.283514	0	0.0249509	1.08716	0.52464
1048	Ciclev10022613m	22845000	0	0	0	19455000	15917000	17260000	17544000	20017000	17211000	0	18614000	0	10298000	0	0	0	0.265923	0	0.652108	-	0.642877	0.942516	0.463546	∞	0.0170012	∞	0.276899
1049	Ciclev10022624m	0	28670000	0	0	0	75476000	74052000	74764000	0	0	0	0	0	0	0	0	0	0.205757	-	0.373901	-	0.373901	∞	0.116153	∞	0.116153	-	-
1050	Ciclev10022635m	322010000	342830000	475310000	380050000	348650000	344770000	258240000	317220000	431930000	622960000	550690000	5.35193e+08	647880000	717490000	570380000	645250000	1.19806	0.327343	0.710117	0.102479	0.588997	0.0144148	0.59272	0.0258509	0.491623	0.0031675	0.829436	0.191223
1051	Ciclev10022660m	333740000	332240000	400080000	3.55353e+08	555640000	635240000	613240000	6.01373e+08	799500000	1010000000	934590000	9.14697e+08	937520000	963470000	846960000	9.15983e+08	0.590903	0.00165397	0.388493	0.00103276	0.387947	0.000178789	0.657457	0.00898381	0.656533	0.00178411	0.998595	0.986406
1052	Ciclev10022663m	0	0	0	0	31659000	24934000	25536000	2.73763e+07	0	0	0	0	0	18202000	0	0	0	0.000218507	-	-	-	0.373901	∞	0.000218507	∞	0.0296359	-	0.373901
1053	Ciclev10022684m	294680000	345650000	437640000	3.59323e+08	365570000	381160000	327060000	357930000	584770000	618210000	517700000	573560000	198840000	147030000	339460000	2.28443e+08	1.00389	0.976686	0.626479	0.0138852	1.57292	0.139457	0.62405	0.003044	1.56682	0.0958982	2.51073	0.00592855
1054	Ciclev10022817m	291910000	237780000	340380000	2.90023e+08	537180000	453880000	388600000	4.59887e+08	196960000	0	166800000	181880000	124740000	283340000	185610000	1.97897e+08	0.630641	0.0312895	1.59459	0.0681795	1.46553	0.168525	2.52852	0.0106166	2.32387	0.0142433	0.919066	0.374306
1055	Ciclev10022998m	0	0	38250000	0	0	0	0	0	0	0	0	0	136700000	75435000	167330000	1.26488e+08	-	0.373901	-	0.373901	0	0.0189812	-	-	0	0.00943223	0	0.00943223
1056	Ciclev10023038m	466920000	503940000	800160000	590340000	525510000	665070000	365920000	5.18833e+08	569880000	763100000	865520000	7.32833e+08	1048700000	1081600000	1011900000	1047400000	1.13782	0.627675	0.805558	0.355469	0.563624	0.0130809	0.707983	0.155308	0.495354	0.00398701	0.699669	0.0241183
1057	Ciclev10023083m	13887000	64169000	10941000	2.96657e+07	30596000	27869000	21401000	26622000	0	14396000	8841800	11618900	0	0	0	0	1.11433	0.870274	2.55323	0.285001	∞	0.161021	2.29127	0.0195228	∞	0.000616462	∞	0.138325
1058	Ciclev10023145m	81811000	94187000	172030000	1.16009e+08	113690000	112960000	91748000	1.06133e+08	106280000	316030000	374530000	2.65613e+08	506710000	596590000	482810000	5.28703e+08	1.09306	0.751699	0.43676	0.157633	0.219422	0.000764233	0.399576	0.122853	0.200741	0.000281454	0.502386	0.0410275
1059	Ciclev10023146m	30054000	32819000	58472000	4.04483e+07	17946000	0	0	0	0	0	0	0	27002000	32216000	36071000	31763000	∞	0.0336056	∞	0.0110674	1.27344	0.408748	-	0.373901	0	0.0168769	0	0.000268693
1060	Ciclev10023213m	0	0	0	0	33201000	77099000	49065000	5.31217e+07	99966000	241350000	208160000	1.83159e+08	0	0	0	0	0	0.014385	0	0.0127372	-	-	0.290031	0.0433563	∞	0.014385	∞	0.0127372
1061	Ciclev10023252m	121280000	115900000	330400000	1.89193e+08	595370000	452970000	378950000	4.75763e+08	382400000	510590000	318240000	4.03743e+08	449440000	361540000	558510000	4.56497e+08	0.397663	0.0392666	0.468598	0.0766893	0.414446	0.0421372	1.17838	0.4447	1.04221	0.832403	0.884439	0.546927
1062	Ciclev10023430m	159600000	383730000	106810000	2.16713e+08	334190000	267880000	465820000	3.55963e+08	334270000	377750000	270390000	327470000	458760000	437100000	542420000	4.79427e+08	0.608808	0.247416	0.661781	0.287862	0.452026	0.044355	1.08701	0.688186	0.742477	0.136688	0.683045	0.0274
1063	Ciclev10023688m	0	0	0	0	0	27854000	17773000	22813500	35839000	0	39082000	37460500	0	0	0	0	0	0.13516	0	0.116861	-	-	0.609001	0.548949	∞	0.13516	∞	0.116861
1064	Ciclev10023851m	0	0	0	0	0	0	0	0	0	0	0	0	100790000	160190000	94583000	118521000	-	-	-	-	0	0.00477914	-	-	0	0.00477914	0	0.00477914
1065	Ciclev10023945m	13121000	4059400	0	8590200	0	0	0	0	0	0	0	0	0	0	0	0	∞	0.213833	∞	0.213833	∞	0.213833	-	-	-	-	-	-
1066	Ciclev10023966m	949990000	697410000	701870000	783090000	542070000	306060000	324500000	3.90877e+08	63561000	0	10412000	36986500	124980000	0	86135000	105557500	2.00342	0.025372	21.1723	0.000902144	7.41861	0.00145097	10.5681	0.00946714	3.70297	0.0190737	0.350392	0.336038
1067	Ciclev10023977m	74698000	96570000	129210000	1.00159e+08	263030000	122940000	134940000	1.73637e+08	126980000	0	125140000	126060000	0	0	136870000	0	0.576833	0.197145	0.794537	0.737789	∞	0.32193	1.37741	0.218558	∞	0.115936	∞	0.569222
1068	Ciclev10024028m	129090000	390410000	179730000	2.33077e+08	0	0	0	0	0	0	0	0	168700000	158190000	158040000	1.61643e+08	∞	0.0435485	∞	0.0435485	1.44192	0.422851	-	-	0	1.35816e-06	0	1.35816e-06
1069	Ciclev10024149m	0	161030000	136870000	148950000	1047500000	650740000	723440000	8.07227e+08	547310000	522390000	541870000	537190000	0	0	0	0	0.184521	0.00581206	0.277276	0.000988634	∞	0.118726	1.50268	0.0916295	∞	0.00270163	∞	2.35643e-07
1070	Ciclev10024178m	291720000	274520000	441930000	3.36057e+08	287660000	292240000	222670000	2.67523e+08	173500000	281230000	175490000	2.10073e+08	0	0	0	0	1.25618	0.300787	1.59971	0.120281	∞	0.00320572	1.27348	0.243928	∞	0.000284859	∞	0.00411927
1071	Ciclev10024198m	0	0	0	0	94912000	98069000	106440000	99807000	0	0	0	0	0	0	0	0	0	8.3951e-06	-	-	-	-	∞	8.3951e-06	∞	8.3951e-06	-	-
1072	Ciclev10024301m	81739000	60514000	39100000	60451000	41758000	58254000	58686000	5.28993e+07	125380000	202280000	178680000	168780000	34784000	37626000	29221000	33877000	1.14276	0.606031	0.358164	0.0138195	1.78443	0.101709	0.313422	0.00776901	1.56151	0.035481	4.98214	0.00413741
1073	Ciclev10024303m	87878000	98548000	92011000	9.28123e+07	0	0	0	0	0	0	0	0	0	53729000	47371000	50550000	∞	7.47071e-06	∞	7.47071e-06	1.83605	0.026526	-	-	0	0.117687	0	0.117687
1074	Ciclev10024320m	181070000	82764000	133520000	1.32451e+08	132140000	144620000	0	138380000	99973000	0	0	0	0	0	0	0	0.957157	0.500067	∞	0.086247	∞	0.00954328	∞	0.359759	∞	0.116925	-	0.373901
1075	Ciclev10024328m	25574000	0	28259000	26916500	0	0	0	0	0	0	0	0	0	0	0	0	∞	0.117105	∞	0.117105	∞	0.117105	-	-	-	-	-	-
1076	Ciclev10024595m	0	0	0	0	0	0	0	0	0	24100000	15562000	19831000	6411200	0	0	0	-	-	0	0.134213	-	0.373901	0	0.134213	-	0.373901	∞	0.207121
1077	Ciclev10024617m	31523000	20939000	0	26231000	45572000	0	51717000	48644500	0	0	0	0	0	0	0	0	0.539239	0.470292	∞	0.132048	∞	0.132048	∞	0.117701	∞	0.117701	-	-
1078	Ciclev10024642m	31450000	14803000	16364000	2.08723e+07	0	0	0	0	0	0	0	0	0	0	0	0	∞	0.0170707	∞	0.0170707	∞	0.0170707	-	-	-	-	-	-
1079	Ciclev10024696m	15298000	11937000	11801000	13012000	18897000	27891000	13462000	2.00833e+07	8601800	7679500	0	8140650	0	0	0	0	0.6479	0.18015	1.5984	0.0622874	∞	0.000340362	2.46704	0.0431003	∞	0.00881787	∞	0.117391
1080	Ciclev10024807m	22423000000	17082000000	16172000000	18559000000	7887500000	6126200000	5993600000	6669100000	4664800000	3143000000	3190900000	3.66623e+09	4338300000	8706700000	6562700000	6535900000	2.78283	0.00434105	5.06214	0.00177943	2.83955	0.00661666	1.81906	0.018984	1.02038	0.928832	0.560938	0.101845
1081	Ciclev10024858m	122940000	58798000	110620000	9.74527e+07	52988000	0	51687000	52337500	0	0	0	0	0	45476000	0	0	1.862	0.0759511	∞	0.00771181	∞	0.0294947	∞	0.116178	∞	0.441378	-	0.373901
1082	Ciclev10024911m	51397000	87900000	84981000	7.47593e+07	62405000	108490000	117370000	9.60883e+07	181210000	177090000	167160000	1.75153e+08	100860000	141530000	159360000	1.33917e+08	0.778027	0.360493	0.426822	0.00127733	0.558253	0.0473257	0.548596	0.0107559	0.717523	0.194344	1.30793	0.0815079
1083	Ciclev10024949m	0	0	0	0	23546000	0	15824000	19685000	0	0	15067000	0	0	0	0	0	0	0.131188	-	0.373901	-	-	∞	0.39747	∞	0.131188	-	0.373901
1084	Ciclev10024953m	403700000	85239000	138310000	209083000	0	0	0	0	28300000	0	0	0	0	0	0	0	∞	0.101055	∞	0.113818	∞	0.101055	-	0.373901	-	-	-	0.373901
1085	Ciclev10025102m	190120000	0	0	0	69153000	0	0	0	103200000	46527000	0	74863500	0	0	0	0	-	0.582087	0	0.856935	-	0.373901	0	0.515621	-	0.373901	∞	0.169723
1086	Ciclev10025114m	2326300000	1693400000	1447900000	1.82253e+09	1785900000	1035900000	1043400000	1288400000	812320000	330230000	399580000	5.14043e+08	9383500	121150000	75946000	68826500	1.41457	0.213117	3.54549	0.0123016	26.4801	0.00265332	2.5064	0.0561859	18.7195	0.00827086	7.46868	0.0444647
1087	Ciclev10025147m	0	0	0	0	94526000	82823000	95379000	9.09093e+07	76498000	62558000	57225000	65427000	0	86881000	88615000	87748000	0	2.33396e-05	0	0.000339202	0	0.116155	1.38948	0.0222614	1.03603	0.334073	0.745624	0.827636
1088	Ciclev10025185m	179240000	108690000	0	143965000	0	0	18062000	0	85589000	100050000	82414000	89351000	0	0	0	0	∞	0.161648	1.61123	0.905505	∞	0.139427	0	0.000504932	-	0.373901	∞	7.97129e-05
1089	Ciclev10025200m	31972000	14731000	0	23351500	0	0	0	0	0	0	0	0	0	0	0	0	∞	0.167272	∞	0.167272	∞	0.167272	-	-	-	-	-	-
1090	Ciclev10025205m	12155000	0	0	0	13565000	28170000	25286000	2.23403e+07	0	0	15862000	0	0	0	0	0	0	0.0386684	-	0.861862	-	0.373901	∞	0.0693969	∞	0.00747791	-	0.373901
1091	Ciclev10025238m	379160000	552730000	398640000	443510000	477580000	287630000	303340000	3.56183e+08	223620000	137820000	167250000	176230000	235940000	0	192500000	214220000	1.24517	0.346742	2.51665	0.0114613	2.07035	0.0297504	2.02113	0.0523315	1.6627	0.0872575	0.822659	0.68572
1092	Ciclev10025257m	219990000	243570000	248730000	237430000	366200000	271010000	298770000	3.11993e+08	225130000	263320000	259350000	2.49267e+08	0	33694000	0	0	0.76101	0.0655151	0.952514	0.474386	∞	9.32555e-05	1.25164	0.110985	∞	0.000586756	∞	0.000135022
1093	Ciclev10025286m	2753800000	1873800000	1984200000	2.20393e+09	2274500000	1777000000	2116100000	2.05587e+09	852080000	422060000	351760000	5.41967e+08	21132000	0	0	0	1.07202	0.661096	4.06655	0.00639239	∞	0.00136566	3.79335	0.00212354	∞	0.000153314	∞	0.0268488
1094	Ciclev10025317m	1443300000	1732600000	1923800000	1699900000	1811700000	1618800000	1775000000	1.73517e+09	3093300000	3273200000	3215500000	3194000000	449660000	446880000	290220000	3.95587e+08	0.979675	0.827549	0.532217	0.000561836	4.29716	0.00094534	0.543258	5.17208e-05	4.38631	7.16591e-05	8.07408	3.04136e-06
1095	Ciclev10025372m	264510000	355000000	264930000	2.94813e+08	0	0	0	0	0	0	0	0	128310000	232600000	88078000	1.49663e+08	∞	0.000608522	∞	0.000608522	1.96985	0.0507029	-	-	0	0.0254599	0	0.0254599
1096	Ciclev10025396m	2355300000	1123800000	1032700000	1.50393e+09	151100000	220890000	308090000	2.26693e+08	58527000	0	0	0	0	0	0	0	6.63422	0.0408235	∞	0.0254239	∞	0.0243123	∞	0.0137856	∞	0.00753332	-	0.373901
1097	Ciclev10025413m	798880000	467210000	685620000	650570000	817150000	840510000	1017600000	8.91753e+08	683280000	402690000	407970000	497980000	102020000	278720000	111270000	1.64003e+08	0.72954	0.106337	1.30642	0.319614	3.96681	0.0125906	1.79074	0.0246888	5.43741	0.00104279	3.0364	0.0375231
1098	Ciclev10025452m	50927000	137390000	140100000	1.09472e+08	1172200000	821960000	858460000	9.50873e+08	1536300000	2165300000	1630900000	1777500000	415270000	112770000	255750000	2.61263e+08	0.115128	0.00185381	0.0615878	0.0010869	0.419011	0.174839	0.53495	0.0213692	3.63952	0.00817571	6.80348	0.00211035
1099	Ciclev10025514m	3024500000	12657000000	4757200000	6812900000	1940200000	3677800000	3522300000	3.04677e+09	5069300000	7697500000	5463400000	6.07673e+09	6701100000	5859500000	9020000000	7.19353e+09	2.23611	0.279872	1.12115	0.822583	0.947087	0.908537	0.501382	0.0375057	0.423542	0.0193749	0.844749	0.422143
1100	Ciclev10025572m	358150000	324390000	385090000	3.55877e+08	970790000	865340000	881420000	905850000	507000000	872220000	836980000	7.38733e+08	0	0	0	0	0.392865	0.000121909	0.481739	0.0312354	∞	3.49926e-05	1.22622	0.238893	∞	1.02245e-05	∞	0.00314872
1101	Ciclev10025696m	0	0	0	0	37449000	22156000	0	29802500	0	0	0	0	0	0	0	0	0	0.141612	-	-	-	-	∞	0.141612	∞	0.141612	-	-
1102	Ciclev10025724m	4227700000	2893700000	2646900000	3256100000	3327500000	2172900000	2202600000	2.56767e+09	1640300000	980010000	924830000	1.18171e+09	1146800000	1896500000	1517500000	1.52027e+09	1.26812	0.329687	2.75541	0.0186763	2.1418	0.0318243	2.17283	0.0355027	1.68896	0.0747578	0.777307	0.34394
1103	Ciclev10025811m	78296000	0	58822000	68559000	125130000	130070000	79823000	1.11674e+08	0	0	0	0	152420000	100340000	104760000	1.19173e+08	0.613919	0.0812638	∞	0.124077	0.575288	0.0634878	∞	0.00221068	0.937075	0.761731	0	0.00202659
1104	Ciclev10025921m	18799000000	23200000000	18556000000	20185000000	1022100000	1035600000	1070700000	1042800000	2208100000	1645600000	2219800000	2024500000	1088500000	3455000000	2597100000	2380200000	19.3565	0.000222529	9.97036	0.000281899	8.48038	0.000428331	0.51509	0.00667059	0.438114	0.125373	0.850559	0.645934
1105	Ciclev10025922m	0	0	131750000	0	179430000	161500000	123040000	1.54657e+08	108500000	92755000	54004000	8.50863e+07	0	74009000	0	0	0	0.0778232	0	0.428761	-	0.721818	1.81764	0.0400628	∞	0.0119797	∞	0.110015
1106	Ciclev10025945m	339260000	713960000	411920000	488380000	447770000	549930000	541450000	513050000	69779000	111500000	151950000	1.11076e+08	0	23914000	0	0	0.951915	0.846276	4.3968	0.0322599	∞	0.0139469	4.6189	0.000574355	∞	0.000115309	∞	0.0146118
1107	Ciclev10026049m	124090000	104140000	95151000	1.07794e+08	100810000	60964000	92522000	8.47653e+07	0	0	0	0	0	0	0	0	1.27167	0.195868	∞	0.000227991	∞	0.000227991	∞	0.00221217	∞	0.00221217	-	-
1108	Ciclev10026079m	829140000	877280000	991090000	899170000	662010000	889900000	806850000	7.86253e+08	970330000	873130000	841780000	895080000	295150000	343540000	461140000	366610000	1.14361	0.240989	1.00457	0.950304	2.45266	0.00150102	0.878417	0.230518	2.14466	0.00715284	2.4415	0.0010826
1109	Ciclev10026111m	130620000	113100000	85976000	1.09899e+08	46446000	45014000	41660000	4.43733e+07	46760000	48921000	0	47840500	46361000	65995000	83650000	6.53353e+07	2.47668	0.0074074	2.29719	0.0192491	1.68207	0.0574961	0.927527	0.47954	0.679163	0.125849	0.73223	0.157394
1110	Ciclev10026143m	0	35482000	31013000	33247500	0	0	0	0	0	0	0	0	40225000	0	38051000	39138000	∞	0.11791	∞	0.11791	0.849494	0.830385	-	-	0	0.116423	0	0.116423
1111	Ciclev10026250m	160530000	189970000	279060000	2.09853e+08	412410000	568990000	449050000	4.76817e+08	92191000	168600000	199020000	1.5327e+08	0	0	0	0	0.440113	0.0107484	1.36917	0.301555	∞	0.00415579	3.11095	0.00474435	∞	0.000544105	∞	0.00850264
1112	Ciclev10026267m	1174700000	1603200000	1552600000	1443500000	2988000000	3010000000	2890000000	2.96267e+09	2759800000	4458700000	3580300000	3599600000	1836100000	1632500000	1337900000	1.60217e+09	0.48723	0.000410814	0.401017	0.0132901	0.900967	0.467758	0.823054	0.265067	1.84916	0.00080333	2.24671	0.0174553
1113	Ciclev10026323m	44450000	0	0	0	70400000	86079000	56760000	7.10797e+07	90795000	85985000	57738000	7.81727e+07	0	0	0	0	0	0.0300291	0	0.0246777	-	0.373901	0.909265	0.623195	∞	0.00110348	∞	0.00162334
1114	Ciclev10026377m	316520000	218070000	344120000	2.92903e+08	260310000	216500000	227540000	2.34783e+08	200070000	120720000	126460000	1.49083e+08	27563000	137880000	20446000	61963000	1.24755	0.224164	1.9647	0.0353071	4.72707	0.0128258	1.57485	0.0406423	3.78909	0.0126833	2.40601	0.129916
1115	Ciclev10026390m	137980000000	160370000000	147640000000	1.48663e+11	73377000000	78488000000	82650000000	7.81717e+10	166090000000	158000000000	179950000000	1.68013e+11	5656400000	11522000000	10600000000	9.25947e+09	1.90175	0.000551927	0.884831	0.101058	16.0553	3.2178e-05	0.465271	0.000206253	8.44235	2.89436e-05	18.145	1.83979e-05
1116	Ciclev10026531m	168030000	166870000	107500000	1.47467e+08	107720000	118520000	113670000	1.13303e+08	0	0	0	0	0	0	0	0	1.30152	0.166516	∞	0.00179844	∞	0.00179844	∞	3.446e-06	∞	3.446e-06	-	-
1117	Ciclev10026576m	21424000	0	35870000	28647000	0	31504000	49662000	40583000	33668000	66519000	0	50093500	0	0	0	0	0.705887	0.679012	0.571871	0.548558	∞	0.140763	0.810145	0.805222	∞	0.13563	∞	0.157003
1118	Ciclev10026610m	20953000	14147000	19331000	1.81437e+07	20811000	0	0	0	14304000	0	0	0	0	0	0	0	∞	0.196281	∞	0.061541	∞	0.000904015	-	0.809371	-	0.373901	-	0.373901
1119	Ciclev10026634m	306500000	367960000	283800000	319420000	399380000	505970000	459650000	455000000	666310000	706390000	769650000	7.14117e+08	878360000	586200000	670210000	711590000	0.702022	0.0271171	0.447294	0.00054741	0.448882	0.0122732	0.637151	0.00385209	0.639413	0.0496055	1.00355	0.979384
1120	Ciclev10026637m	3491600000	6315400000	5406000000	5071000000	8138700000	8914000000	8644800000	8.56583e+09	10275000000	11075000000	10612000000	10654000000	10179000000	7692000000	9690700000	9.18723e+09	0.592003	0.0154604	0.475971	0.00295257	0.551962	0.0217593	0.804002	0.00300623	0.932363	0.477594	1.15965	0.138922
1121	Ciclev10026686m	6595400	20086000	0	13340700	30444000	34995000	31532000	3.23237e+07	17649000	20873000	26327000	2.16163e+07	0	0	0	0	0.412722	0.0181311	0.617158	0.119022	∞	0.206875	1.49534	0.0205216	∞	1.9249e-05	∞	0.001034
1122	Ciclev10026748m	8827600	716750000	0	362788800	472880000	0	12047000	242463500	0	0	0	0	275640000	258020000	261650000	2.65103e+08	1.49626	0.791559	∞	0.366019	1.36848	0.92675	∞	0.35771	0.9146	0.54285	0	1.00855e-06
1123	Ciclev10026832m	233250000	0	321800000	277525000	804080000	867640000	915630000	862450000	38444000	426350000	513640000	3.26145e+08	0	0	0	0	0.321787	0.00259698	0.850926	0.464618	∞	0.12614	2.64438	0.0230518	∞	1.17031e-05	∞	0.0892886
1124	Ciclev10027019m	0	0	0	0	139420000	224260000	163350000	1.75677e+08	0	0	0	0	0	0	0	0	0	0.00224433	-	-	-	-	∞	0.00224433	∞	0.00224433	-	-
1125	Ciclev10027020m	59736000	61500000	23529000	48255000	54316000	33343000	51031000	46230000	16746000	43505000	40418000	3.35563e+07	117810000	78258000	125690000	1.07253e+08	1.0438	0.891857	1.43803	0.382177	0.449919	0.0371629	1.37768	0.300646	0.431038	0.0190899	0.312872	0.0121403
1126	Ciclev10027174m	1491400000	1073000000	1036000000	1.20013e+09	1319200000	874400000	773320000	9.88973e+08	129070000	27355000	34688000	6.37043e+07	26518000	115230000	12743000	51497000	1.21351	0.396043	18.8391	0.00161326	23.3049	0.0015439	15.5244	0.00563203	19.2045	0.00535855	1.23705	0.803289
1127	Ciclev10027580m	0	0	38713000	0	0	0	0	0	120370000	110280000	116370000	1.15673e+08	0	0	0	0	-	0.373901	0	0.00148205	-	0.373901	0	2.47113e-06	-	-	∞	2.47113e-06
1128	Ciclev10027717m	80303000	52129000	45444000	59292000	42266000	44105000	53962000	4.67777e+07	0	29438000	0	0	27077000	22262000	0	24669500	1.26753	0.329512	∞	0.0269944	2.40345	0.0341283	∞	0.0241666	1.89617	0.0289821	0	0.633629
1129	Ciclev10027722m	173230000	133790000	141330000	149450000	426770000	516900000	530070000	4.91247e+08	764530000	438730000	760550000	6.54603e+08	0	0	0	0	0.304226	0.000591813	0.228306	0.009656	∞	0.000245934	0.750449	0.220859	∞	0.000111148	∞	0.00373352
1130	Ciclev10027737m	567380000	222880000	367880000	3.86047e+08	185280000	40570000	30978000	8.56093e+07	24118000	0	0	0	8390400	50759000	37576000	32241800	4.5094	0.0545959	∞	0.0195525	11.9735	0.0245517	∞	0.199729	2.65523	0.358264	0	0.179108
1131	Ciclev10027799m	1276600000	710280000	493160000	826680000	1071000000	475630000	388450000	6.45027e+08	142610000	73435000	40872000	85639000	0	84195000	4373900	44284450	1.28162	0.597369	9.65308	0.034601	18.6675	0.0275214	7.53193	0.0611265	14.5655	0.0465451	1.93384	0.239121
1132	Ciclev10027815m	724280000	531640000	492420000	582780000	181460000	157960000	41270000	1.26897e+08	143440000	0	0	0	13269000	25548000	0	19408500	4.59256	0.00552877	∞	0.00342032	30.0271	0.00138123	∞	0.287649	6.5382	0.060577	0	0.510878
1133	Ciclev10027825m	104340000	68603000	67880000	8.02743e+07	61562000	0	67941000	64751500	0	25114000	36671000	30892500	0	0	0	0	1.23973	0.20864	2.59851	0.0210743	∞	0.00262514	2.09603	0.404035	∞	0.117081	∞	0.129844
1134	Ciclev10027828m	1255400000	849320000	1262000000	1122240000	781550000	719010000	763540000	754700000	552950000	165900000	149810000	2.89553e+08	314930000	281590000	295530000	297350000	1.487	0.0558936	3.87576	0.01179	3.77414	0.00381398	2.60643	0.0250065	2.53809	2.60555e-05	0.973779	0.955778
1135	Ciclev10027943m	0	0	0	0	0	0	0	0	1859400000	3648200000	4349900000	3.28583e+09	0	0	0	0	-	-	0	0.0114062	-	-	0	0.0114062	-	-	∞	0.0114062
1136	Ciclev10027981m	15576000000	13114000000	13719000000	1.41363e+10	16730000000	13243000000	13056000000	14343000000	9403600000	7251100000	6978900000	7.87787e+09	5054300000	7346700000	5654400000	6.01847e+09	0.985591	0.890229	1.79444	0.00420693	2.34883	0.00129964	1.82067	0.0103866	2.38317	0.00378501	1.30895	0.145105
1137	Ciclev10027984m	0	0	0	0	0	0	0	0	0	0	0	0	81073000	57259000	50602000	62978000	-	-	-	-	0	0.00243127	-	-	0	0.00243127	0	0.00243127
1138	Ciclev10028010m	4122200000	3833700000	3857200000	3937700000	4015600000	4053500000	3223900000	3.76433e+09	1415700000	1163700000	1264200000	1281200000	415030000	1085700000	771600000	7.57443e+08	1.04606	0.576884	3.07345	2.30421e-05	5.19867	0.000120899	2.93813	0.000895181	4.96979	0.000830056	1.69148	0.0647477
1139	Ciclev10028011m	94539000	27153000	46437000	56043000	0	0	0	0	0	0	0	0	0	20513000	0	0	∞	0.0489612	∞	0.0489612	∞	0.0807691	-	-	-	0.373901	-	0.373901
1140	Ciclev10028050m	0	0	0	0	140150000	146790000	114510000	1.33817e+08	163980000	244060000	282340000	2.30127e+08	0	0	0	0	0	0.000169398	0	0.00273152	-	-	0.581491	0.0565031	∞	0.000169398	∞	0.00273152
1141	Ciclev10028055m	579240000	224070000	326970000	376760000	396750000	439480000	332860000	3.89697e+08	1025000000	673980000	773260000	824080000	1539000000	1370200000	937180000	1.28213e+09	0.966803	0.912019	0.457189	0.0394447	0.293856	0.0121261	0.472887	0.0163131	0.303946	0.00800579	0.642745	0.0918308
1142	Ciclev10028085m	496580000	392300000	386510000	425130000	338400000	365090000	399090000	3.67527e+08	933450000	913040000	847390000	897960000	1644600000	1356500000	1239500000	1.41353e+09	1.15673	0.221776	0.47344	0.000432421	0.300757	0.00140803	0.409291	7.14863e-05	0.260006	0.00100506	0.635259	0.0138401
1143	Ciclev10028126m	159630000	141930000	108580000	1.36713e+08	102630000	48505000	56358000	6.91643e+07	0	0	0	0	0	0	0	0	1.97664	0.0401892	∞	0.000796889	∞	0.000796889	∞	0.0149014	∞	0.0149014	-	-
1144	Ciclev10028128m	6381000	3713200	4779400	4.95787e+06	4461500	3021600	0	3741550	0	0	1912900	0	0	2274600	1457500	1866050	1.32508	0.181798	∞	0.0126073	2.65688	0.0220537	∞	0.272686	2.00506	0.443889	0	0.546438
1145	Ciclev10028138m	870770000	599910000	624760000	698480000	1208900000	854470000	636670000	9.00013e+08	349050000	237390000	298240000	2.94893e+08	52776000	151560000	0	102168000	0.776077	0.343698	2.36859	0.0119321	6.83658	0.00291306	3.052	0.0235278	8.80915	0.00851813	2.88636	0.0144907
1146	Ciclev10028147m	29285000	0	23291000	26288000	0	0	0	0	61300000	0	54457000	57878500	31437000	26778000	31274000	2.98297e+07	∞	0.121261	0.454193	0.379799	0.88127	0.246048	0	0.117505	0	4.04452e-05	1.9403	0.675958
1147	Ciclev10028150m	2331300000	2146000000	2076300000	2.18453e+09	2099400000	2064700000	2086400000	2083500000	4245900000	4358400000	5659000000	4.75443e+09	5426600000	4425700000	4899000000	4917100000	1.04849	0.258467	0.459473	0.00502677	0.444273	0.000794752	0.438223	0.00415761	0.423725	0.000608597	0.966918	0.777354
1148	Ciclev10028159m	59921000	0	0	0	64314000	46950000	0	55632000	0	0	0	0	0	0	0	0	0	0.570277	-	0.373901	-	0.373901	∞	0.125713	∞	0.125713	-	-
1149	Ciclev10028168m	0	0	0	0	0	0	0	0	60480000	100440000	40430000	6.71167e+07	90805000	165750000	89977000	1.15511e+08	-	-	0	0.0190191	0	0.0100445	0	0.0190191	0	0.0100445	0.581043	0.190013
1150	Ciclev10028171m	323030000	432640000	278070000	344580000	442250000	389540000	372390000	4.01393e+08	102900000	153340000	109220000	121820000	0	0	0	0	0.85846	0.32341	2.8286	0.0101327	∞	0.00168519	3.29497	0.000445697	∞	4.43075e-05	∞	0.00154698
1151	Ciclev10028262m	10899000000	11786000000	12760000000	11815000000	8686300000	7932100000	8280500000	8.29963e+09	6700200000	7365700000	6600500000	6888800000	4676800000	4352400000	4608000000	4.54573e+09	1.42356	0.0037394	1.7151	0.00111501	2.59914	0.00018453	1.2048	0.0121551	1.82581	9.63448e-05	1.51544	0.000835439
1152	Ciclev10028266m	0	0	0	0	639190000	1283700000	1255400000	1059430000	11162000	0	383560	5772780	0	0	0	0	0	0.00729121	0	0.352167	-	-	183.522	0.00738976	∞	0.00729121	∞	0.352167
1153	Ciclev10028283m	26452000	0	20413000	23432500	0	0	0	0	0	14286000	0	0	14105000	9524600	15717000	1.31155e+07	∞	0.122679	∞	0.308352	1.78662	0.775533	-	0.373901	0	0.00211053	0	0.177474
1154	Ciclev10028293m	181670000	73271000	61194000	1.05378e+08	1000900000	798760000	851120000	8.83593e+08	841090000	520930000	489050000	6.17023e+08	0	0	24400000	0	0.119261	0.000408159	0.170785	0.0125628	∞	0.0679666	1.43203	0.105112	∞	0.000137965	∞	0.00568262
1155	Ciclev10028376m	589440000	419150000	242770000	417120000	376090000	213140000	258690000	282640000	243390000	121070000	0	182230000	0	46900000	48798000	47849000	1.4758	0.293229	2.28898	0.0729478	8.71742	0.0190856	1.55101	0.132193	5.90692	0.00800233	3.80844	0.28162
1156	Ciclev10028382m	84630000	0	0	0	0	0	0	0	100710000	159890000	114910000	125170000	514960000	335320000	205760000	3.52013e+08	-	0.373901	0	0.043895	0	0.0261644	0	0.00217197	0	0.0171516	0.355583	0.0680843
1157	Ciclev10028505m	2292600000	2713300000	2694100000	2.56667e+09	3699300000	3758400000	3942500000	3.80007e+09	3906600000	4827500000	4589800000	4441300000	2200400000	2207500000	2109800000	2.17257e+09	0.675427	0.00136676	0.577909	0.00369317	1.1814	0.0487673	0.85562	0.0880842	1.74911	3.39607e-05	2.04426	0.0012239
1158	Ciclev10028528m	270370000	35109000	215610000	1.73696e+08	49643000	129130000	106090000	9.49543e+07	249590000	340380000	390680000	3.26883e+08	346370000	209710000	191870000	2.49317e+08	1.82926	0.352402	0.531371	0.135815	0.69669	0.429942	0.290484	0.0081807	0.380858	0.0465172	1.31112	0.291693
1159	Ciclev10028609m	489210000	364390000	403350000	4.18983e+08	328270000	160340000	178970000	2.22527e+08	420830000	292380000	397490000	3.70233e+08	0	175750000	199730000	187740000	1.88285	0.0385053	1.13167	0.417994	2.23172	0.0157725	0.601044	0.0895549	1.18529	0.302764	1.97205	0.0300142
1160	Ciclev10028617m	188530000	124770000	127960000	1.47087e+08	310060000	291150000	209280000	2.70163e+08	90477000	46451000	0	68464000	98129000	97935000	73331000	8.97983e+07	0.544436	0.0297918	2.14838	0.0383526	1.63797	0.0621712	3.94606	0.00516984	3.00856	0.00487881	0.762419	0.182214
1161	Ciclev10028759m	0	0	0	0	0	0	0	0	0	50968000	0	0	66935000	86538000	81132000	7.82017e+07	-	-	-	0.373901	0	0.000180537	-	0.373901	0	0.000180537	0	0.027103
1162	Ciclev10028766m	646300000	320480000	410400000	459060000	344760000	374590000	382450000	3.67267e+08	344530000	66553000	60187000	157090000	0	0	0	0	1.24994	0.401207	2.92227	0.0889376	∞	0.00913658	2.33794	0.0900556	∞	5.69035e-06	∞	0.169078
1163	Ciclev10028802m	8658700	3364700	0	6011700	4783600	0	0	0	0	0	0	0	0	0	0	0	∞	0.463777	∞	0.186973	∞	0.186973	-	0.373901	-	0.373901	-	-
1164	Ciclev10028885m	225130000	184700000	345800000	2.51877e+08	145210000	146420000	66931000	1.1952e+08	396080000	300770000	336820000	3.44557e+08	845770000	896160000	642600000	7.94843e+08	2.1074	0.0740951	0.731017	0.17206	0.316888	0.00402122	0.346881	0.0041741	0.15037	0.00117647	0.43349	0.00543659
1165	Ciclev10028967m	965330000	1294800000	1016700000	1.09228e+09	2438300000	2515700000	3197500000	2.71717e+09	1441000000	1920600000	1592100000	1.65123e+09	3308500000	2684700000	2709000000	2.90073e+09	0.401991	0.00343879	0.661491	0.0329091	0.376552	0.00137306	1.64554	0.0189199	0.936717	0.592356	0.569247	0.0073235
1166	Ciclev10028990m	168680000	134040000	187880000	1.63533e+08	99350000	0	97553000	98451500	164870000	100170000	96780000	1.20607e+08	43653000	60937000	0	52295000	1.66105	0.054711	1.35592	0.189451	3.12713	0.00585859	0.816302	0.237372	1.88262	0.457943	2.30628	0.0401334
1167	Ciclev10029011m	0	67852000	0	0	0	53702000	39468000	46585000	0	0	0	0	102270000	123320000	110280000	1.11957e+08	0	0.77613	-	0.373901	0	0.0189026	∞	0.125317	0.416098	0.00927348	0	5.30068e-05
1168	Ciclev10029204m	0	0	0	0	39289000	41650000	50832000	4.39237e+07	0	0	0	0	47535000	38126000	41963000	4.25413e+07	0	0.000237426	-	-	0	9.92349e-05	∞	0.000237426	1.03249	0.771891	0	9.92349e-05
1169	Ciclev10029222m	178360000	185360000	209970000	191230000	368760000	238480000	344080000	3.17107e+08	483440000	337390000	342420000	387750000	600250000	781200000	483950000	621800000	0.603046	0.0375253	0.493179	0.0157907	0.307543	0.00777012	0.817812	0.320519	0.509982	0.0329524	0.623593	0.0770027
1170	Ciclev10029280m	326410000	0	228100000	277255000	249660000	271570000	184010000	235080000	716590000	494980000	827320000	679630000	1437900000	1425900000	1187900000	1.35057e+09	1.17941	0.642385	0.40795	0.0227615	0.205288	0.000767855	0.345894	0.0117497	0.17406	0.000199698	0.503218	0.00618769
1171	Ciclev10029296m	0	0	0	0	0	37916000	30438000	34177000	0	0	0	0	0	0	0	0	0	0.120855	-	-	-	-	∞	0.120855	∞	0.120855	-	-
1172	Ciclev10029395m	174480000	118920000	153160000	1.48853e+08	270060000	250790000	354550000	291800000	386990000	539440000	456560000	4.60997e+08	579010000	560150000	417870000	519010000	0.510121	0.0161323	0.322895	0.00265572	0.286802	0.00226999	0.632976	0.0358209	0.562224	0.0193417	0.888223	0.437263
1173	Ciclev10029445m	105110000	48719000	43649000	65826000	22206000	11542000	15950000	16566000	0	0	0	0	17481000	23173000	25042000	2.18987e+07	3.97356	0.0688975	∞	0.0287815	3.00594	0.0910667	∞	0.0058676	0.756484	0.237192	0	0.000649953
1174	Ciclev10029458m	218900000	258530000	258150000	2.45193e+08	186760000	170570000	133530000	163620000	310360000	455260000	242210000	3.35943e+08	701380000	515080000	500470000	572310000	1.49855	0.0164636	0.729865	0.230257	0.428427	0.00772449	0.487046	0.0563435	0.285894	0.00356763	0.586995	0.0586974
1175	Ciclev10029527m	35858000	46487000	27949000	3.67647e+07	0	0	0	0	0	0	0	0	0	0	0	0	∞	0.00238308	∞	0.00238308	∞	0.00238308	-	-	-	-	-	-
1176	Ciclev10029605m	0	0	0	0	0	0	0	0	991930000	2410400000	1583700000	1662010000	0	0	0	0	-	-	0	0.0155985	-	-	0	0.0155985	-	-	∞	0.0155985
1177	Ciclev10029702m	0	0	0	0	0	0	0	0	0	0	0	0	45825000	48857000	0	47341000	-	-	-	-	0	0.116524	-	-	0	0.116524	0	0.116524
1178	Ciclev10029772m	693810000	462490000	546230000	567510000	281330000	233350000	215660000	2.43447e+08	359290000	187700000	531760000	3.59583e+08	618960000	486270000	259730000	4.54987e+08	2.33115	0.0100104	1.57824	0.158591	1.24731	0.418178	0.677024	0.315275	0.535063	0.118435	0.790316	0.545033
1179	Ciclev10029896m	1416900000	1114600000	1553300000	1361600000	2597400000	1620000000	1888800000	2035400000	1089000000	703470000	537230000	7.76567e+08	805490000	468780000	832220000	7.02163e+08	0.668959	0.102262	1.75336	0.0485773	1.93915	0.0194826	2.62102	0.0196601	2.89876	0.0132146	1.10596	0.729969
1180	Ciclev10030042m	0	0	0	0	2488500000	0	0	0	0	654340000	4366100000	2510220000	94108000	2998700000	0	1546404000	-	0.373901	0	0.28577	0	0.35402	0	0.624201	0	0.883224	1.62326	0.721317
1181	Ciclev10030362m	359360000	243040000	315170000	3.05857e+08	284410000	245040000	335120000	288190000	563760000	502170000	383260000	4.83063e+08	1090200000	785330000	673540000	849690000	1.0613	0.700722	0.633161	0.0479449	0.359963	0.0135385	0.596588	0.0299183	0.339171	0.0115651	0.568517	0.053564
1182	Ciclev10030400m	30816000	43260000	23526000	32534000	81244000	59434000	23231000	5.46363e+07	17797000	0	0	0	0	0	0	0	0.595465	0.283843	∞	0.0323764	∞	0.00484268	∞	0.0531692	∞	0.0319904	-	0.373901
1183	Ciclev10030488m	8437900000	5950100000	6605700000	6997900000	6116100000	5094700000	5177300000	5462700000	4213500000	2500900000	2624700000	3.11303e+09	1957800000	3113900000	2810600000	2.62743e+09	1.28103	0.132127	2.24794	0.0137685	2.6634	0.00599116	1.75478	0.021512	2.0791	0.00400346	1.18482	0.497161
1184	Ciclev10030570m	686080000	633880000	501370000	607110000	643040000	699920000	545910000	6.29623e+08	621790000	239180000	194870000	3.51947e+08	49079000	248210000	183320000	160203000	0.964243	0.767101	1.72501	0.155983	3.78963	0.0051227	1.78897	0.123715	3.93016	0.00314553	2.19688	0.263922
1185	Ciclev10030654m	74043000	0	0	0	72258000	62617000	74764000	6.98797e+07	127750000	82185000	107110000	1.05682e+08	59751000	93208000	66947000	73302000	0	0.144371	0	0.0443252	0	0.142633	0.661228	0.0590179	0.953312	0.767609	1.44173	0.123544
1186	Ciclev10030683m	126640000	69105000	107110000	1.00952e+08	100530000	80381000	63660000	8.15237e+07	0	0	0	0	0	0	0	0	1.23831	0.38579	∞	0.0039392	∞	0.0039392	∞	0.00157002	∞	0.00157002	-	-
1187	Ciclev10030987m	32840000	25450000	118420000	5.89033e+07	0	0	0	0	36844000	0	0	0	46212000	68754000	37438000	5.08013e+07	∞	0.119576	∞	0.221962	1.15948	0.808279	-	0.373901	0	0.00551817	0	0.0669223
1188	Ciclev10030992m	0	0	0	0	0	0	0	0	106020000	55896000	87824000	8.32467e+07	0	0	0	0	-	-	0	0.00473406	-	-	0	0.00473406	-	-	∞	0.00473406
1189	Ciclev10031071m	21463000	21259000	11579000	1.81003e+07	21640000	16992000	15151000	1.79277e+07	7631400	5788100	4316700	5.91207e+06	0	0	0	0	1.00963	0.965845	3.06159	0.0230525	∞	0.00515608	3.03239	0.00507775	∞	0.000748348	∞	0.003513
1190	Ciclev10031075m	465630000	209140000	212560000	2.95777e+08	230190000	100750000	145420000	1.58787e+08	292610000	235740000	274900000	267750000	0	0	0	0	1.86273	0.214858	1.10467	0.762373	∞	0.0252946	0.593041	0.0584976	∞	0.0138835	∞	9.06421e-05
1191	Ciclev10031166m	611740000	1296600000	654540000	8.54293e+08	167980000	220820000	336190000	2.41663e+08	949140000	566190000	574040000	6.96457e+08	69134000	20822000	101410000	6.37887e+07	3.53506	0.0541595	1.22663	0.569459	13.3926	0.0238174	0.34699	0.0285768	3.7885	0.0316881	10.9182	0.00791253
1192	Ciclev10031229m	104880000	0	39486000	72183000	19618000	0	0	0	18386000	0	0	0	0	0	0	0	∞	0.254399	∞	0.249426	∞	0.190712	-	0.965649	-	0.373901	-	0.373901
1193	Ciclev10031261m	0	0	0	0	5817600	11218000	1665500	6233700	0	0	0	0	0	11601000	11751000	11676000	0	0.0872413	-	-	0	0.116133	∞	0.0872413	0.53389	0.761683	0	0.116133
1194	Ciclev10031300m	134260000	51894000	57813000	8.13223e+07	162240000	70436000	51528000	9.47347e+07	33907000	0	0	0	85687000	27414000	20108000	44403000	0.858422	0.772078	∞	0.0720911	1.83146	0.334513	∞	0.0814159	2.13352	0.276671	0	0.23385
1195	Ciclev10031375m	22672000	14503000	21965000	1.97133e+07	0	0	17905000	0	20380000	18970000	0	19675000	0	0	0	0	∞	0.102532	1.00195	0.403704	∞	0.00165398	0	0.465802	-	0.373901	∞	0.116627
1196	Ciclev10031416m	54865000	62097000	66139000	6.10337e+07	50767000	0	71562000	61164500	0	0	0	0	58401000	0	0	0	0.997861	0.399594	∞	5.01527e-05	∞	0.103042	∞	0.127482	∞	0.50073	-	0.373901
1197	Ciclev10031474m	0	0	0	0	26165000	25080000	22086000	2.44437e+07	0	0	0	0	0	0	0	0	0	3.65907e-05	-	-	-	-	∞	3.65907e-05	∞	3.65907e-05	-	-
1198	Ciclev10031533m	869360000	443610000	720600000	6.77857e+08	427160000	341510000	377990000	382220000	253800000	156220000	193310000	201110000	199570000	157420000	167790000	1.74927e+08	1.77347	0.080752	3.37058	0.020366	3.87509	0.0159845	1.90055	0.00865721	2.18503	0.00174419	1.14968	0.447724
1199	Ciclev10031681m	503260000	818670000	518030000	613320000	1318200000	1439000000	1518500000	1.42523e+09	1081400000	1137800000	967870000	1.06236e+09	1793800000	1582500000	2403500000	1926600000	0.43033	0.00234643	0.57732	0.017108	0.318343	0.00790773	1.34158	0.00910967	0.739766	0.11849	0.551415	0.0262661
1200	Ciclev10031715m	21541000	148550000	222220000	1.3077e+08	233600000	125180000	301860000	2.20213e+08	67212000	41099000	40482000	4.95977e+07	62475000	91186000	90242000	81301000	0.593835	0.315335	2.63662	0.242666	1.60847	0.451508	4.43999	0.0308132	2.70862	0.056608	0.61005	0.0697959
1201	Ciclev10031724m	108720000	309940000	131170000	1.83277e+08	197250000	198360000	288610000	2.28073e+08	188700000	232790000	164300000	1.95263e+08	387560000	403810000	388890000	393420000	0.803587	0.559651	0.938613	0.866201	0.465855	0.0302181	1.16803	0.417227	0.57972	0.0057561	0.496323	0.000666307
1202	Ciclev10031767m	20044000	12715000	7266900	1.3342e+07	29379000	17858000	16947000	2.13947e+07	0	0	0	0	0	0	0	0	0.623612	0.213633	∞	0.0226722	∞	0.0226722	∞	0.00589524	∞	0.00589524	-	-
1203	Ciclev10031838m	172930000	155260000	380750000	2.36313e+08	170240000	192660000	146170000	169690000	142790000	54557000	34770000	7.73723e+07	0	0	0	0	1.39262	0.416734	3.05424	0.116713	∞	0.0309616	2.19316	0.0614792	∞	0.000225457	∞	0.0802325
1204	Ciclev10031867m	33159000	49880000	54766000	45935000	34695000	49208000	35830000	39911000	0	0	0	0	0	0	0	0	1.15094	0.494956	∞	0.00216684	∞	0.00216684	∞	0.00102061	∞	0.00102061	-	-
1205	Ciclev10031883m	0	15241000	0	0	29618000	22920000	23834000	2.54573e+07	0	19567000	0	0	12668000	13985000	0	13326500	0	0.0206986	-	0.870008	0	0.603628	∞	0.0506534	1.91028	0.0282067	0	0.779854
1206	Ciclev10031990m	0	0	0	0	61215000	102770000	70007000	7.79973e+07	103060000	133540000	77947000	104849000	0	0	0	0	0	0.00350617	0	0.00285203	-	-	0.743902	0.259434	∞	0.00350617	∞	0.00285203
1207	Ciclev10032208m	49845000	69432000	81205000	6.68273e+07	121150000	214650000	223660000	1.86487e+08	342830000	197930000	259710000	2.66823e+08	107190000	110130000	91008000	102776000	0.358349	0.0245184	0.250455	0.00962623	0.650223	0.0300594	0.698914	0.205928	1.8145	0.0658225	2.59616	0.0180065
1208	Ciclev10032293m	0	0	54961000	0	0	51625000	80872000	66248500	0	40949000	0	0	0	0	0	0	0	0.43626	-	0.847991	-	0.373901	∞	0.32624	∞	0.135125	-	0.373901
1209	Ciclev10032480m	270460000	312140000	369830000	3.17477e+08	455470000	491610000	362930000	436670000	0	0	0	0	0	0	0	0	0.72704	0.0677514	∞	0.000385454	∞	0.000385454	∞	0.000338189	∞	0.000338189	-	-
1210	Ciclev10032528m	4379100000	4223100000	4608100000	4.40343e+09	3232700000	4072900000	4143500000	3.81637e+09	5559100000	8054200000	7370500000	6994600000	10933000000	9463300000	10276000000	10224100000	1.15383	0.134127	0.629548	0.0262383	0.430692	0.000187859	0.545616	0.0164873	0.373272	0.000241763	0.684129	0.019647
1211	Ciclev10032565m	38063000	88002000	0	63032500	62548000	23175000	0	42861500	16293000	0	0	0	0	0	0	0	1.47061	0.690023	∞	0.232872	∞	0.174464	∞	0.291166	∞	0.192604	-	0.373901
1212	Ciclev10032681m	60438000	59994000	86955000	69129000	152230000	162090000	206300000	173540000	161300000	184900000	153760000	1.66653e+08	452240000	338360000	422110000	4.04237e+08	0.398346	0.00520805	0.414807	0.00165976	0.171011	0.000680728	1.04132	0.736516	0.429303	0.00368554	0.412267	0.00254818
1213	Ciclev10033101m	38869000	42845000	32612000	3.81087e+07	34431000	0	19593000	27012000	31612000	0	0	0	0	0	0	0	1.41081	0.125585	∞	0.0655037	∞	0.000215027	∞	0.633726	∞	0.145212	-	0.373901
1214	Ciclev10033144m	69015000	66310000	88760000	74695000	93272000	42458000	56027000	63919000	50698000	0	0	0	34702000	46531000	0	40616500	1.16859	0.555194	∞	0.0343604	1.83903	0.0383272	∞	0.10732	1.57372	0.148712	0	0.666571
1215	Ciclev10033264m	64466000	0	28747000	46606500	20402000	19935000	0	20168500	0	0	0	0	0	0	18135000	0	2.31086	0.424136	∞	0.170969	∞	0.270775	∞	0.11617	∞	0.459039	-	0.373901
1216	Ciclev10033289m	0	0	0	0	0	209970000	130300000	170135000	457940000	161220000	246010000	288390000	48175000	42574000	67427000	5.27253e+07	0	0.137448	0	0.0308377	0	0.00218599	0.589948	0.178567	3.22682	0.380643	5.46967	0.0563242
1217	Ciclev10033304m	0	0	71112000	0	0	0	0	0	0	0	0	0	117490000	207580000	88846000	137972000	-	0.373901	-	0.373901	0	0.056229	-	-	0	0.0181953	0	0.0181953
1218	Ciclev10033542m	0	0	77010000	0	62673000	49499000	0	56086000	114760000	92971000	107440000	105057000	121760000	118500000	46442000	9.55673e+07	0	0.732581	0	0.0399147	0	0.120629	0.533863	0.0282386	0.586874	0.13488	1.0993	0.727661
1219	Ciclev10033834m	56133000	57992000	351700000	155275000	51929000	48846000	40060000	46945000	0	0	0	0	0	0	0	0	3.30759	0.332202	∞	0.189037	∞	0.189037	∞	0.000190132	∞	0.000190132	-	-
1220	Ciclev10033858m	38070000	29124000	55905000	41033000	133750000	100200000	54745000	9.62317e+07	78379000	111560000	102380000	9.74397e+07	44804000	79546000	87280000	7.05433e+07	0.426398	0.0847735	0.421112	0.0111436	0.581671	0.125087	0.987603	0.963689	1.36415	0.384934	1.38127	0.17603
1221	Ciclev10033898m	6389500	4332800	6411500	5.71127e+06	4798700	17779000	12476000	1.16846e+07	0	0	0	0	0	0	0	0	0.488787	0.193906	∞	0.00115804	∞	0.00115804	∞	0.0361839	∞	0.0361839	-	-
1222	Ciclev10033972m	0	0	0	0	69984000	38539000	33604000	4.73757e+07	0	18272000	0	0	0	38005000	45229000	41617000	0	0.0141669	-	0.373901	0	0.119104	∞	0.0330394	1.13837	0.338447	0	0.229739
1223	Cs1g01290.1	6233000000	5091500000	5074600000	5.46637e+09	4246200000	3749900000	3250900000	3749000000	2523900000	1610900000	1888100000	2.00763e+09	393150000	2553500000	1224100000	1390250000	1.45809	0.0230687	2.72279	0.00180237	3.93193	0.00521545	1.86737	0.0115583	2.69664	0.0270193	1.44408	0.418232
1224	Cs1g01540.1	473280000	315640000	637920000	4.75613e+08	1091100000	867940000	572710000	8.43917e+08	180000000	32243000	34515000	8.22527e+07	3397700000	3189800000	3350200000	3.31257e+09	0.563579	0.105392	5.78235	0.0200728	0.143578	1.45825e-05	10.2601	0.00849703	0.254762	0.000110188	0.0248305	2.20941e-06
1225	Cs1g01580.1	334960000	248680000	367560000	3.17067e+08	346030000	410110000	265750000	340630000	564540000	669010000	711320000	648290000	766640000	769470000	691290000	7.42467e+08	0.930824	0.689292	0.489082	0.00414994	0.427045	0.000625844	0.525428	0.00700808	0.458782	0.00120311	0.873157	0.136083
1226	Cs1g01650.2	16991000	0	20434000	18712500	0	0	0	0	0	0	0	0	0	0	0	0	∞	0.119472	∞	0.119472	∞	0.119472	-	-	-	-	-	-
1227	Cs1g01770.1	2598500	0	2978500	2788500	6085700	0	0	0	0	0	0	0	0	0	0	0	∞	0.943143	∞	0.11796	∞	0.11796	-	0.373901	-	0.373901	-	-
1228	Cs1g01940.3	1819900000	1523600000	1726900000	1.69013e+09	3236300000	2412200000	2175800000	2608100000	1983900000	2646000000	3079800000	2569900000	372530000	451040000	406220000	409930000	0.648032	0.0510771	0.657665	0.0562449	4.12298	0.000144313	1.01486	0.936793	6.36231	0.00241428	6.26912	0.00249547
1229	Cs1g01980.4	208720000	176260000	117520000	167500000	226900000	144650000	136690000	1.69413e+08	0	0	0	0	125570000	152450000	115430000	131150000	0.988706	0.963495	∞	0.00329058	1.27716	0.276666	∞	0.00419275	1.29175	0.28302	0	0.000288053
1230	Cs1g02660.2	770030000	934740000	927090000	8.77287e+08	603890000	385290000	333450000	4.40877e+08	79188000	49491000	133250000	8.73097e+07	53008000	280580000	60668000	1.31419e+08	1.98987	0.0115099	10.048	0.000180039	6.67551	0.00125395	5.04957	0.0149596	3.35475	0.0500657	0.664363	0.604349
1231	Cs1g02700.1	194090000	158970000	350140000	234400000	306710000	326670000	235480000	289620000	368840000	282880000	0	325860000	0	0	0	0	0.809336	0.443075	0.719327	0.898217	∞	0.0162691	0.888787	0.562616	∞	0.000471292	∞	0.12299
1232	Cs1g02780.1	0	56918000	47978000	52448000	84019000	72496000	36734000	6.44163e+07	254800000	293340000	255480000	2.67873e+08	0	84235000	83058000	83646500	0.814203	0.264126	0.195794	0.000433451	0.62702	0.562872	0.240473	0.000439866	0.770102	0.795968	3.20245	0.0022894
1233	Cs1g02800.1	1341800000	1147600000	1145500000	1.21163e+09	663260000	444380000	414520000	5.07387e+08	242300000	158610000	58161000	1.53024e+08	234350000	536350000	586660000	4.52453e+08	2.38799	0.00229995	7.91795	0.000229061	2.67792	0.00403013	3.31574	0.020137	1.12141	0.705105	0.338209	0.070444
1234	Cs1g02840.3	39311000	28848000	20150000	2.94363e+07	37569000	49639000	25824000	3.76773e+07	20665000	28769000	28014000	25816000	0	0	0	0	0.781274	0.403444	1.14024	0.585519	∞	0.00602885	1.45946	0.181629	∞	0.00539744	∞	0.000564625
1235	Cs1g02850.1	1661400000	2241400000	1849000000	1.91727e+09	2371500000	3352600000	3224300000	2982800000	3570000000	4861500000	3623100000	4018200000	4184500000	3386800000	4056400000	3875900000	0.642774	0.0389328	0.477146	0.0099165	0.494664	0.00286477	0.742322	0.118488	0.769576	0.0865424	1.03671	0.785548
1236	Cs1g02870.2	0	0	0	0	0	21580000	28152000	24866000	31586000	26243000	26518000	2.81157e+07	70314000	95907000	80861000	8.23607e+07	0	0.123016	0	8.52252e-05	0	0.000375939	0.884418	0.254433	0.301916	0.00432066	0.341372	0.0020646
1237	Cs1g03110.2	45271000	144160000	0	94715500	40379000	28639000	26160000	31726000	23685000	0	0	0	0	0	0	0	2.98542	0.503521	∞	0.270935	∞	0.212096	∞	0.0576554	∞	0.00193684	-	0.373901
1238	Cs1g03160.4	37743000	17533000	21275000	25517000	0	0	0	0	15525000	0	0	0	0	0	0	0	∞	0.0147257	∞	0.0655662	∞	0.0147257	-	0.373901	-	-	-	0.373901
1239	Cs1g03170.1	123360000	181220000	166800000	1.57127e+08	103140000	82471000	88982000	91531000	273130000	378680000	331450000	3.27753e+08	48983000	58538000	55356000	5.42923e+07	1.71665	0.0235962	0.479405	0.00829811	2.89409	0.004291	0.279268	0.00161761	1.68589	0.00517675	6.03683	0.000873013
1240	Cs1g03500.1	18260000	23203000	0	20731500	11827000	0	0	0	17214000	0	0	0	0	0	0	0	∞	0.288736	∞	0.424356	∞	0.121739	-	0.809187	-	0.373901	-	0.373901
1241	Cs1g04430.1	226250000	170480000	255090000	2.17273e+08	300400000	323690000	324840000	316310000	541030000	418650000	429070000	4.62917e+08	405860000	264210000	213220000	294430000	0.6869	0.0191435	0.469357	0.00610276	0.737946	0.286229	0.683298	0.0214361	1.07431	0.725931	1.57225	0.07292
1242	Cs1g04870.2	66098000	29962000	62901000	52987000	62761000	42197000	42329000	4.90957e+07	25291000	0	0	0	0	0	0	0	1.07926	0.786242	∞	0.0356615	∞	0.0101233	∞	0.0199921	∞	0.00198733	-	0.373901
1243	Cs1g04990.2	17174000	0	0	0	0	0	0	0	29408000	15936000	24142000	23162000	70468000	79229000	30368000	6.00217e+07	-	0.373901	0	0.0658258	0	0.0279444	0	0.00410591	0	0.0162576	0.385894	0.0767031
1244	Cs1g05000.3	23905000000	15788000000	16721000000	1.88047e+10	16887000000	11550000000	11161000000	1.31993e+10	8414700000	5943400000	4740500000	6366200000	4790900000	8172600000	5791500000	6.25167e+09	1.42467	0.150804	2.95383	0.0110806	3.00794	0.0103474	2.07335	0.033146	2.11133	0.0297847	1.01832	0.941835
1245	Cs1g06590.1	0	0	26730000	0	31851000	24505000	38440000	3.15987e+07	23251000	0	0	0	0	0	0	0	0	0.0810779	-	0.926497	-	0.373901	∞	0.0523985	∞	0.00142176	-	0.373901
1246	Cs1g06700.1	61332000	57344000	55591000	58089000	38746000	0	36818000	37782000	0	0	0	0	0	0	0	0	1.53748	0.0609075	∞	4.36214e-06	∞	4.36214e-06	∞	0.116375	∞	0.116375	-	-
1247	Cs1g06850.3	15481000	0	0	0	26958000	0	0	0	0	0	0	0	20322000	276990000	39209000	1.12174e+08	-	0.730698	-	0.373901	0	0.265566	-	0.373901	0	0.282052	0	0.245949
1248	Cs1g06880.2	91344000	90970000	80256000	8.75233e+07	78529000	49020000	60238000	6.25957e+07	0	0	0	0	0	0	31634000	0	1.39823	0.0558106	∞	1.76532e-05	∞	0.00231144	∞	0.00189297	∞	0.0186921	-	0.373901
1249	Cs1g07090.1	60389000	79731000	68634000	6.95847e+07	76139000	100930000	97876000	9.16483e+07	158210000	143210000	179570000	160330000	130060000	115520000	138040000	1.27873e+08	0.759257	0.0832701	0.434009	0.00161103	0.544169	0.0025297	0.571623	0.0063672	0.716712	0.0238874	1.25382	0.0594782
1250	Cs1g07120.1	0	0	0	0	0	0	0	0	0	0	0	0	0	61375000	38596000	49985500	-	-	-	-	0	0.136344	-	-	0	0.136344	0	0.136344
1251	Cs1g07330.1	80114000	31244000	46885000	5.27477e+07	9195000	0	0	0	0	0	13804000	0	0	0	0	0	∞	0.0279763	∞	0.0334368	∞	0.0215656	-	0.794874	-	0.373901	-	0.373901
1252	Cs1g07480.3	186030000	122920000	92677000	1.33876e+08	58852000	80653000	0	69752500	92237000	0	0	0	0	40519000	0	0	1.9193	0.075164	∞	0.0667564	∞	0.0171201	∞	0.707285	∞	0.298164	-	0.634754
1253	Cs1g07510.1	361830000	622090000	175600000	3.86507e+08	82682000	112500000	91174000	95452000	0	0	0	0	0	0	33956000	0	4.04923	0.0883647	∞	0.040535	∞	0.0447132	∞	0.000422682	∞	0.00425716	-	0.373901
1254	Cs1g07590.1	251980000	180210000	334850000	255680000	83974000	116360000	95152000	9.84953e+07	72242000	55242000	0	63742000	0	0	0	0	2.59586	0.0262649	4.01117	0.0127663	∞	0.00461491	1.54522	0.0781354	∞	0.000488023	∞	0.123141
1255	Cs1g07990.2	171210000	64769000	125720000	1.20566e+08	46346000	0	26348000	36347000	0	74351000	0	0	0	0	0	0	3.31709	0.0457142	∞	0.0726697	∞	0.0173926	∞	0.985303	∞	0.145303	-	0.373901
1256	Cs1g08230.2	22195000	0	39751000	30973000	38699000	0	27361000	33030000	0	0	0	0	0	0	20772000	0	0.937723	0.936819	∞	0.147031	∞	0.364409	∞	0.127699	∞	0.323307	-	0.373901
1257	Cs1g08290.2	13794000	32754000	21421000	2.26563e+07	16645000	26326000	28887000	2.39527e+07	31146000	0	35007000	33076500	0	0	0	0	0.945879	0.854964	0.684968	0.963332	∞	0.0146921	0.72416	0.878682	∞	0.00301658	∞	0.11747
1258	Cs1g08360.1	0	21735000	21349000	21542000	120080000	123350000	67338000	1.03589e+08	0	0	0	0	0	0	0	0	0.207956	0.010251	∞	0.116148	∞	0.116148	∞	0.00465993	∞	0.00465993	-	-
1259	Cs1g08480.4	0	0	0	0	0	13812000	0	0	72852000	56304000	81987000	70381000	0	43012000	35466000	39239000	-	0.373901	0	0.000724473	0	0.119781	0	0.00172314	0	0.199417	1.79365	0.04406
1260	Cs1g08550.1	1709800000	1528900000	1517300000	1.58533e+09	823970000	710790000	706680000	7.47147e+08	3661700000	3748900000	3921100000	3.77723e+09	1806000000	1372300000	1598800000	1.59237e+09	2.12185	0.000332287	0.419708	2.40935e-05	0.995583	0.962312	0.197803	3.7574e-06	0.469205	0.00297072	2.37209	0.000118065
1261	Cs1g08580.1	305440000	247320000	333300000	2.95353e+08	924630000	905390000	969110000	9.33043e+08	751690000	671790000	640370000	687950000	245000000	575710000	651220000	4.90643e+08	0.316548	3.55219e-05	0.429324	0.000709903	0.601972	0.199752	1.35627	0.0030126	1.90167	0.0247466	1.40214	0.201063
1262	Cs1g08740.3	57255000	35003000	38129000	4.34623e+07	49911000	39208000	27412000	3.88437e+07	23867000	0	0	0	0	31693000	38259000	34976000	1.1189	0.652871	∞	0.0283029	1.24263	0.215596	∞	0.0396645	1.11058	0.313587	0	0.341434
1263	Cs1g08770.2	373710000	186100000	392100000	3.17303e+08	334260000	202370000	193440000	2.43357e+08	99888000	63437000	24058000	62461000	29995000	24969000	0	27482000	1.30386	0.407769	5.08002	0.021315	11.5459	0.0108371	3.89614	0.0231486	8.85513	0.0083779	2.2728	0.136995
1264	Cs1g09280.2	280990000	0	215210000	248100000	178990000	1803100000	876610000	952900000	262300000	41249000	218130000	173893000	0	198170000	0	0	0.260363	0.174789	1.42674	0.94134	∞	0.407855	5.47981	0.176498	∞	0.135297	∞	0.317364
1265	Cs1g09490.2	55800000	63249000	83081000	6.73767e+07	55369000	0	0	0	65970000	68127000	63793000	6.59633e+07	93387000	49364000	67740000	7.01637e+07	∞	0.0723599	1.02143	0.872093	0.960279	0.862914	0	0.0621016	0	0.0825635	0.940135	0.759744
1266	Cs1g09500.2	1034100000	860170000	1089500000	994590000	635660000	844150000	825280000	7.68363e+08	1130800000	1113000000	1108300000	1.11737e+09	2060600000	1898900000	1860200000	1939900000	1.29443	0.0778398	0.89012	0.151711	0.512702	0.000514734	0.687655	0.00645075	0.396084	0.000205856	0.575992	0.000183707
1267	Cs1g09840.1	11753000	6661500	6470700	8.29507e+06	24609000	12415000	8967100	1.53304e+07	0	8214400	2833100	5523750	0	0	3458000	0	0.541087	0.236039	1.50171	0.194859	∞	0.0263904	2.77535	0.0938102	∞	0.0439612	∞	0.397129
1268	Cs1g10040.1	81814000	80624000	102190000	8.82093e+07	0	138400000	118100000	128250000	157030000	220700000	222640000	2.00123e+08	140980000	127550000	113570000	1.27367e+08	0.687792	0.953553	0.440775	0.00782543	0.692562	0.0207147	0.640855	0.0762856	1.00694	0.39395	1.57124	0.0338981
1269	Cs1g10240.2	130050000	100470000	191280000	140600000	199180000	130730000	116140000	1.48683e+08	0	0	0	0	0	0	0	0	0.945634	0.83783	∞	0.00626288	∞	0.00626288	∞	0.00437106	∞	0.00437106	-	-
1270	Cs1g10270.2	5646000000	4201200000	4849600000	4.89893e+09	3576100000	3468700000	2962300000	3335700000	2625400000	1549100000	1485600000	1886700000	1954500000	1723600000	1719900000	1.79933e+09	1.46864	0.027073	2.59656	0.00569726	2.72264	0.00187815	1.76801	0.0251676	1.85385	0.0016814	1.04856	0.828492
1271	Cs1g10550.1	469330000	301390000	386780000	3.85833e+08	418510000	283170000	303860000	335180000	205600000	201110000	145110000	183940000	252960000	237800000	254550000	2.48437e+08	1.15112	0.474278	2.0976	0.018076	1.55305	0.0479778	1.82222	0.0310362	1.34916	0.11038	0.74039	0.0330102
1272	Cs1g10560.1	357010000	380230000	461410000	399550000	297290000	347560000	369070000	3.37973e+08	470310000	571090000	489410000	510270000	782340000	661810000	648160000	6.97437e+08	1.18219	0.181636	0.783017	0.0665545	0.572884	0.00495916	0.662342	0.0100876	0.484594	0.00165334	0.731636	0.0237048
1273	Cs1g11200.1	1927500000	1840200000	2365200000	2044300000	967580000	1158500000	1222800000	1.11629e+09	2417200000	3149400000	3464000000	3010200000	3007200000	2707600000	2467900000	2.72757e+09	1.83133	0.00666416	0.679124	0.0508876	0.749496	0.0386281	0.370837	0.00405531	0.409263	0.000753042	1.10362	0.461219
1274	Cs1g11670.3	16201000	136880000	51436000	6.81723e+07	0	25742000	48161000	36951500	28137000	42667000	38050000	3.62847e+07	184790000	294050000	405950000	294930000	1.84491	0.320607	1.87882	0.426765	0.231148	0.0363151	1.01838	0.468421	0.125289	0.014417	0.123028	0.0155776
1275	Cs1g11890.1	99145000	125820000	113030000	112665000	244630000	121140000	218150000	194640000	48530000	0	0	0	57984000	99113000	122600000	9.32323e+07	0.578838	0.0991665	∞	0.00574813	1.20843	0.394616	∞	0.0120038	2.08769	0.0732853	0	0.0362574
1276	Cs1g12330.1	451480000	286020000	462440000	399980000	817580000	858910000	776230000	8.17573e+08	669890000	720950000	785360000	725400000	2483300000	1854200000	1831000000	2.05617e+09	0.489228	0.00251024	0.551392	0.00792298	0.194527	0.00170062	1.12707	0.0881343	0.39762	0.00450431	0.352792	0.00353887
1277	Cs1g12380.1	380250000	232840000	370520000	327870000	293130000	321910000	183480000	2.66173e+08	204980000	71215000	95121000	123772000	56412000	61749000	142920000	87027000	1.23179	0.386898	2.64898	0.0315972	3.76745	0.0120458	2.15051	0.0731018	3.05851	0.0240276	1.42223	0.501521
1278	Cs1g12560.1	67443000	85736000	64989000	7.27227e+07	23331000	12945000	18069000	18115000	13873000000	25621000000	20796000000	2.00967e+10	14662000	0	0	0	4.0145	0.00162013	0.00361864	0.00419796	∞	0.00114826	0.000901393	0.00415639	∞	0.0823038	∞	0.00414641
1279	Cs1g12600.1	7006400000	7044500000	4593400000	6.21477e+09	2475100000	1847300000	2140500000	2154300000	1203100000	786330000	531670000	8.40367e+08	1051000000	1833900000	1549700000	1478200000	2.88482	0.00811695	7.3953	0.00298459	4.20428	0.00492009	2.56352	0.00790382	1.45738	0.0815266	0.568507	0.101522
1280	Cs1g13240.2	1148100000	10408000000	2389400000	4648500000	1945900000	1539800000	1988500000	1.82473e+09	2086400000	4253600000	3831800000	3390600000	6451200000	6395000000	7129300000	6658500000	2.5475	0.386146	1.371	0.694338	0.69813	0.527938	0.538174	0.0822607	0.274046	6.23277e-05	0.509214	0.00972427
1281	Cs1g13520.1	0	0	0	0	0	0	0	0	68410000	76045000	75691000	73382000	0	0	0	0	-	-	0	7.86942e-06	-	-	0	7.86942e-06	-	-	∞	7.86942e-06
1282	Cs1g13600.1	5055500	0	3522400	4288950	6706700	4512600	4549800	5.25637e+06	0	0	0	0	0	0	0	0	0.815953	0.222927	∞	0.128664	∞	0.128664	∞	0.00192375	∞	0.00192375	-	-
1283	Cs1g13720.2	167060000	109790000	147390000	1.41413e+08	49626000	0	22851000	36238500	90575000	71528000	99876000	8.73263e+07	238500000	235210000	319960000	2.64557e+08	3.9023	0.0060529	1.61937	0.044858	0.534529	0.0191149	0.414978	0.0189838	0.136978	0.00152831	0.330086	0.0036044
1284	Cs1g13980.1	57517000	0	0	0	17859000	8645500	7998400	1.1501e+07	0	0	0	0	0	7836200	0	0	0	0.713193	-	0.373901	-	0.440319	∞	0.0225257	∞	0.0970885	-	0.373901
1285	Cs1g14000.1	102760000	93787000	87128000	9.45583e+07	101900000	63298000	44096000	6.97647e+07	142200000	35991000	39495000	72562000	31729000	48309000	0	40019000	1.35539	0.231477	1.30314	0.565145	2.36284	0.0103212	0.961449	0.94593	1.74329	0.123397	1.81319	0.289448
1286	Cs1g14480.2	2316000000	1530800000	1859000000	1.90193e+09	2089900000	1552500000	1716300000	1.78623e+09	1475700000	867090000	882270000	1075020000	476840000	723190000	606950000	6.02327e+08	1.06477	0.698351	1.76921	0.0526415	3.15764	0.00551323	1.66158	0.0498125	2.96556	0.00244918	1.78478	0.0903186
1287	Cs1g14510.1	110960000	88986000	74094000	9.13467e+07	129400000	80619000	84195000	9.80713e+07	0	0	0	0	92537000	158050000	54784000	1.0179e+08	0.931431	0.74129	∞	0.00103603	0.8974	0.76059	∞	0.00334677	0.963464	0.918185	0	0.0279348
1288	Cs1g14950.1	337210000	260930000	300690000	299610000	37618000	75673000	253260000	1.22184e+08	117070000	135840000	126160000	1.26357e+08	262130000	486440000	277150000	3.41907e+08	2.45213	0.0643645	2.37115	0.00157836	0.876292	0.606016	0.966974	0.953097	0.35736	0.0890272	0.369565	0.0411834
1289	Cs1g14970.1	82773000	24020000	84271000	63688000	77590000	0	45493000	61541500	0	27385000	0	0	0	0	0	0	1.03488	0.492136	∞	0.0668826	∞	0.03258	∞	0.259356	∞	0.14243	-	0.373901
1290	Cs1g15110.2	60049000	31854000	48633000	4.68453e+07	39768000	89644000	72013000	6.71417e+07	0	0	0	0	81100000	80628000	131980000	9.79027e+07	0.697709	0.292092	∞	0.00461921	0.478489	0.0540493	∞	0.0100464	0.6858	0.242324	0	0.0045477
1291	Cs1g15150.1	58034000	40610000	59586000	5.27433e+07	35291000	0	36603000	35947000	0	0	0	0	0	0	0	0	1.46725	0.0990067	∞	0.000973735	∞	0.000973735	∞	0.116249	∞	0.116249	-	-
1292	Cs1g15270.1	0	0	0	0	0	0	0	0	76744000	93686000	98149000	8.95263e+07	0	0	0	0	-	-	0	0.000162954	-	-	0	0.000162954	-	-	∞	0.000162954
1293	Cs1g15430.7	19126000	0	0	0	0	0	0	0	30097000	26902000	13862000	2.36203e+07	28430000	39465000	19143000	2.90127e+07	-	0.373901	0	0.0997548	0	0.059332	0	0.00892605	0	0.00781996	0.814139	0.521889
1294	Cs1g15520.1	0	0	0	0	0	0	25013000	0	0	41897000	0	0	47416000	27064000	0	37240000	-	0.373901	-	0.373901	0	0.144926	-	0.746765	0	0.362752	0	0.608776
1295	Cs1g15840.2	0	0	0	0	0	0	0	0	212180000	390830000	204760000	2.69257e+08	80131000	0	0	0	-	-	0	0.0114505	-	0.373901	0	0.0114505	-	0.373901	∞	0.0217501
1296	Cs1g15890.1	337340000	372930000	234890000	3.15053e+08	140330000	111200000	96052000	1.15861e+08	55051000	64394000	69028000	6.28243e+07	94151000	152440000	101580000	116057000	2.71924	0.0100845	5.01483	0.00372992	2.71464	0.0117127	1.8442	0.0176621	0.998308	0.993443	0.541323	0.0470771
1297	Cs1g15960.1	299800000	121780000	206990000	2.09523e+08	0	0	0	0	114500000	119060000	157000000	1.30187e+08	181220000	112180000	142590000	145330000	∞	0.0151495	1.60941	0.209743	1.44171	0.309134	0	0.000641388	0	0.00189691	0.8958	0.563785
1298	Cs1g16150.1	586240000	646410000	664860000	6.32503e+08	51083000	0	16539000	33811000	208630000	108300000	93815000	136915000	0	194570000	269760000	232165000	18.707	2.66663e-05	4.61968	0.0003297	2.72437	0.00468068	0.246949	0.0430573	0.145633	0.181155	0.589731	0.849247
1299	Cs1g16180.1	211860000	163540000	144510000	1.73303e+08	124410000	216280000	270910000	2.03867e+08	0	0	0	0	0	0	0	0	0.850082	0.552667	∞	0.000984548	∞	0.000984548	∞	0.0088434	∞	0.0088434	-	-
1300	Cs1g16240.1	4238300000	4017200000	5438200000	4.56457e+09	6772500000	7307700000	6575700000	6885300000	11382000000	11072000000	11920000000	11458000000	7588200000	7861300000	6845100000	7.43153e+09	0.662944	0.00923557	0.398374	0.000168379	0.614216	0.00588214	0.600916	0.000158107	0.926498	0.218136	1.54181	0.000505914
1301	Cs1g16270.2	164250000	141860000	126370000	144160000	149790000	109740000	131450000	1.30327e+08	0	73212000	0	0	0	140360000	0	0	1.10614	0.435108	∞	0.01104	∞	0.112722	∞	0.0172242	∞	0.158072	-	0.693263
1302	Cs1g16460.1	0	0	12014000	0	0	0	0	0	0	0	0	0	23847000	18328000	0	21087500	-	0.373901	-	0.373901	0	0.289704	-	-	0	0.122883	0	0.122883
1303	Cs1g16570.1	617340000	896810000	867350000	7.93833e+08	0	0	0	0	769060000	847620000	856560000	8.24413e+08	1664500000	1658000000	1526100000	1616200000	∞	0.00086056	0.962907	0.758568	0.491173	0.00116767	0	7.69594e-06	0	3.61581e-06	0.510094	0.000116667
1304	Cs1g16760.1	640950000	415960000	743010000	5.99973e+08	545860000	398620000	181650000	3.75377e+08	270340000	168340000	67568000	1.68749e+08	187320000	273840000	197100000	219420000	1.59832	0.192001	3.55541	0.018818	2.73436	0.0192672	2.22446	0.162603	1.71077	0.226637	0.76907	0.476747
1305	Cs1g16880.2	345380000	262820000	220630000	2.76277e+08	215220000	95590000	126590000	145800000	96551000	0	0	0	111900000	199700000	159810000	1.57137e+08	1.8949	0.0635972	∞	0.0074609	1.75819	0.0556207	∞	0.0777903	0.927855	0.809055	0	0.0380818
1306	Cs1g17300.1	332410000	198810000	267730000	2.66317e+08	207560000	153840000	245610000	2.02337e+08	99883000	71552000	112980000	94805000	0	0	0	0	1.31621	0.243951	2.8091	0.0132788	∞	0.00230828	2.13424	0.0213751	∞	0.00160757	∞	0.00149024
1307	Cs1g17330.7	57862000	0	59584000	58723000	0	0	0	0	95770000	56868000	0	76319000	50031000	58365000	29098000	4.58313e+07	∞	0.116202	0.769441	0.74753	1.28129	0.770729	0	0.141284	0	0.00623529	1.66521	0.870877
1308	Cs1g17930.6	18915000000	20763000000	24907000000	2.15283e+10	0	0	0	0	22265000000	20659000000	24391000000	2.24383e+10	26042000000	25268000000	27981000000	2.64303e+10	∞	0.000263137	0.959444	0.683664	0.814531	0.0654855	0	3.18059e-05	0	5.17959e-06	0.848961	0.041567
1309	Cs1g18180.2	262760000	545440000	347600000	3.85267e+08	529790000	780180000	624880000	644950000	1086100000	1022600000	1300900000	1.13653e+09	466030000	550490000	650880000	555800000	0.597359	0.0795711	0.338984	0.00319559	0.693175	0.161174	0.567471	0.0115843	1.1604	0.380079	2.04486	0.00433042
1310	Cs1g18210.1	56231000	66082000	48763000	5.70253e+07	61498000	65398000	107000000	7.79653e+07	184510000	175900000	258670000	206360000	52241000	30765000	56037000	4.63477e+07	0.731419	0.245521	0.276339	0.0050468	1.23038	0.316293	0.377812	0.0129049	1.68218	0.128694	4.45244	0.00430092
1311	Cs1g18270.1	134310000	88304000	82033000	101549000	163540000	125430000	145270000	1.44747e+08	34024000	0	0	0	0	0	44356000	0	0.701564	0.0947579	∞	0.0107473	∞	0.0172656	∞	0.00107848	∞	0.00213305	-	0.862361
1312	Cs1g18280.1	431180000	287390000	138440000	285670000	62911000	116990000	136820000	1.05574e+08	33110000	0	38050000	35580000	23454000	47838000	49696000	4.03293e+07	2.70588	0.108232	8.02895	0.0373263	7.08343	0.0446239	2.96722	0.0310848	2.61779	0.0509092	0.882236	0.319802
1313	Cs1g18350.1	766350000	705220000	765480000	7.45683e+08	2437300000	2540100000	2088000000	2.35513e+09	1973600000	2996800000	2166200000	2.37887e+09	3035000000	3524400000	2937700000	3165700000	0.31662	0.000311738	0.313462	0.00655375	0.235551	0.000187558	0.990023	0.948074	0.743953	0.023466	0.75145	0.0958377
1314	Cs1g18380.3	296910000	87102000	137470000	1.73827e+08	84656000	104200000	72658000	8.71713e+07	49084000	0	0	0	36031000	88532000	46903000	5.71553e+07	1.99409	0.246563	∞	0.0734943	3.04131	0.148179	∞	0.0195502	1.52517	0.179121	0	0.149221
1315	Cs1g18620.2	70845000	42314000	51027000	5.47287e+07	50039000	0	0	0	87888000	0	0	0	0	25121000	0	0	∞	0.111533	∞	0.451096	∞	0.0175628	-	0.727217	-	0.679314	-	0.530028
1316	Cs1g18720.2	0	0	0	0	0	91668000	0	0	32883000	28855000	0	30869000	0	26482000	0	0	-	0.373901	0	0.117807	-	0.373901	0	0.772585	-	0.532016	∞	0.436481
1317	Cs1g18750.2	0	0	0	0	0	0	0	0	0	74516000	48278000	61397000	0	0	0	0	-	-	0	0.133951	-	-	0	0.133951	-	-	∞	0.133951
1318	Cs1g18850.1	0	38117000	0	0	27307000	0	26475000	26891000	47364000	88601000	39308000	5.84243e+07	52216000	47426000	45858000	48500000	0	0.753915	0	0.0827738	0	0.0495232	0.460271	0.0841064	0.554454	0.0289833	1.20463	0.554039
1319	Cs1g19310.1	551570000	423330000	722860000	565920000	0	0	51173000	0	1199600000	1471100000	2164800000	1.61183e+09	1808900000	1534700000	2052700000	1.79877e+09	∞	0.00342729	0.351103	0.025256	0.314616	0.00204798	0	0.00519165	0	0.000292126	0.896077	0.594878
1320	Cs1g19390.2	855170000	902820000	757800000	8.38597e+08	296700000	476040000	274830000	349190000	331350000	229860000	273190000	2.78133e+08	0	0	0	0	2.40155	0.00309611	3.01509	0.000414685	∞	3.95558e-05	1.25548	0.368651	∞	0.005404	∞	0.000696544
1321	Cs1g19460.1	218170000	175840000	148140000	1.80717e+08	261080000	128320000	165900000	185100000	0	0	0	0	0	0	0	0	0.976319	0.926185	∞	0.0008904	∞	0.0008904	∞	0.00941225	∞	0.00941225	-	-
1322	Cs1g19670.2	161050000	130340000	126610000	1.39333e+08	104450000	137030000	70668000	1.04049e+08	33685000	58247000	0	45966000	0	48699000	0	0	1.33911	0.184771	3.03123	0.00566642	∞	0.00325662	2.26362	0.0452576	∞	0.0249599	∞	0.571639
1323	Cs1g19700.1	0	0	0	0	0	0	0	0	40394000	0	0	0	25057000	0	24437000	24747000	-	-	-	0.373901	0	0.116179	-	0.373901	0	0.116179	0	0.857033
1324	Cs1g19720.2	40159000	41331000	53792000	45094000	16991000	0	41220000	29105500	135540000	200020000	209440000	1.81667e+08	0	66767000	50107000	58437000	1.54933	0.113762	0.248224	0.00445082	0.771669	0.779944	0.160214	0.00341786	0.498066	0.44961	3.10876	0.00966136
1325	Cs1g19870.2	0	0	0	0	30228000	56514000	51554000	4.60987e+07	19001000	0	0	0	0	34470000	28452000	31461000	0	0.00463143	-	0.373901	0	0.119742	∞	0.0178689	1.46526	0.132805	0	0.302257
1326	Cs1g19900.1	42687000	0	0	0	50818000	37468000	0	44143000	0	0	0	0	0	0	57473000	0	0	0.505979	-	0.373901	-	0.846461	∞	0.125131	∞	0.696146	-	0.373901
1327	Cs1g20220.1	3027900000	2091600000	2302600000	2.47403e+09	2301300000	1165700000	1282400000	1.58313e+09	1429000000	1150100000	952650000	1177250000	1163400000	1959200000	1040200000	1387600000	1.56274	0.124107	2.10154	0.0147181	1.78296	0.054766	1.34477	0.3526	1.14091	0.693608	0.848407	0.546189
1328	Cs1g20270.1	691930000	578570000	722220000	664240000	818370000	1069900000	908120000	932130000	519810000	721760000	580550000	6.07373e+08	3126400000	2295100000	2418900000	2.61347e+09	0.712604	0.0352027	1.09363	0.485581	0.254161	0.00175848	1.53469	0.0266771	0.356664	0.0033499	0.232401	0.00165028
1329	Cs1g20720.2	647050000	723760000	1002900000	7.91237e+08	0	0	40660000	0	325220000	419650000	341970000	362280000	909490000	544100000	645950000	6.99847e+08	∞	0.0020387	2.18405	0.0186013	1.13059	0.583493	0	0.000407073	0	0.0033302	0.517656	0.0401146
1330	Cs1g21030.3	5830700000	10208000000	6078800000	7372500000	6379600000	7042800000	6638200000	6.68687e+09	5812100000	3568600000	4683300000	4688000000	627920000	2412600000	2077100000	1.70587e+09	1.10253	0.657217	1.57263	0.160459	4.32183	0.0203975	1.42638	0.0416443	3.91991	0.00101416	2.74815	0.0245357
1331	Cs1g21100.4	10556000	16969000	8477300	1.20008e+07	79211000	22325000	19031000	40189000	0	0	0	0	0	7059000	0	0	0.298608	0.225721	∞	0.00933653	∞	0.049958	∞	0.108777	∞	0.126831	-	0.373901
1332	Cs1g21110.1	10642000000	11638000000	12899000000	1.17263e+10	13484000000	15962000000	14426000000	14624000000	18480000000	19002000000	21622000000	1.97013e+10	23625000000	25752000000	26606000000	2.53277e+10	0.801855	0.040895	0.595205	0.0024298	0.462985	0.000246658	0.742285	0.0137757	0.577392	0.000724899	0.777858	0.0128782
1333	Cs1g21240.1	234820000	139920000	225550000	2.00097e+08	172470000	145940000	99445000	139285000	253140000	312580000	311800000	2.92507e+08	430270000	512850000	457350000	4.66823e+08	1.4366	0.17548	0.684076	0.0624369	0.428635	0.00233931	0.476177	0.00618099	0.298368	0.000535302	0.62659	0.00507879
1334	Cs1g21570.2	1452500000	1148400000	1253800000	1284900000	3191600000	4105500000	3408600000	3.56857e+09	5333400000	5897100000	4904900000	5.37847e+09	2862200000	3053500000	3550800000	3155500000	0.360061	0.00140088	0.238897	0.000168854	0.407194	0.00111928	0.663491	0.0104535	1.1309	0.29569	1.70447	0.00325205
1335	Cs1g21860.1	0	0	0	0	27268000	0	36655000	31961500	79587000	0	0	0	0	0	0	0	0	0.124623	-	0.373901	-	-	∞	0.864563	∞	0.124623	-	0.373901
1336	Cs1g22020.1	189470000	37923000	48091000	91828000	73142000	0	0	0	0	0	0	0	0	0	0	0	∞	0.284686	∞	0.133664	∞	0.133664	-	0.373901	-	0.373901	-	-
1337	Cs1g22120.2	224620000	134580000	211880000	190360000	81687000	68429000	61137000	7.04177e+07	96168000	50257000	0	73212500	90562000	55889000	78028000	7.48263e+07	2.7033	0.014038	2.6001	0.0231491	2.54402	0.0180894	0.961826	0.489317	0.941081	0.727361	0.978432	0.42851
1338	Cs1g22170.1	300300000	418510000	208360000	3.09057e+08	218890000	173860000	351930000	2.48227e+08	111130000	97160000	132680000	1.13657e+08	369800000	215890000	253400000	2.79697e+08	1.24506	0.494303	2.71921	0.0339474	1.10497	0.720528	2.184	0.0688248	0.887485	0.679436	0.406357	0.0249503
1339	Cs1g22900.1	51305000	39028000	54486000	48273000	40837000	0	0	0	0	0	0	0	0	0	0	0	∞	0.0738629	∞	0.000512101	∞	0.000512101	-	0.373901	-	0.373901	-	-
1340	Cs1g23000.1	410730000	439600000	545080000	4.65137e+08	489450000	575170000	527890000	5.30837e+08	614910000	752490000	696400000	6.87933e+08	1138700000	934770000	747900000	9.40457e+08	0.876233	0.241	0.676136	0.017532	0.494586	0.0166682	0.77164	0.0287849	0.564446	0.0239004	0.731489	0.102552
1341	Cs1g23730.2	0	0	91910000	0	87384000	95586000	105930000	96300000	0	0	0	0	0	0	0	0	0	0.102357	-	0.373901	-	0.373901	∞	5.66504e-05	∞	5.66504e-05	-	-
1342	Cs1g23750.1	883840000	641370000	648780000	7.24663e+08	445120000	403490000	343890000	397500000	316170000	184380000	270090000	256880000	50228000	103690000	42623000	6.55137e+07	1.82305	0.018222	2.82102	0.00614309	11.0613	0.00129413	1.54742	0.0441914	6.06744	0.000697067	3.92101	0.0113605
1343	Cs1g24180.2	21619000	0	19842000	20730500	0	0	0	0	0	0	0	0	0	0	0	0	∞	0.116847	∞	0.116847	∞	0.116847	-	-	-	-	-	-
1344	Cs1g24260.1	0	0	0	0	0	0	0	0	0	0	0	0	30028000	24390000	0	27209000	-	-	-	-	0	0.120369	-	-	0	0.120369	0	0.120369
1345	Cs1g24370.4	0	0	0	0	17325000	0	0	0	0	0	0	0	79382000	72401000	0	75891500	-	0.373901	-	-	0	0.116957	-	0.373901	0	0.160158	0	0.116957
1346	Cs1g24610.1	0	0	0	0	0	0	0	0	0	0	0	0	0	30992000	22284000	26638000	-	-	-	-	0	0.126633	-	-	0	0.126633	0	0.126633
1347	Cs1g24650.2	0	0	0	0	66268000	65771000	75021000	69020000	104170000	92133000	119290000	1.05198e+08	0	0	0	0	0	2.12591e-05	0	0.000179902	-	-	0.656098	0.0126337	∞	2.12591e-05	∞	0.000179902
1348	Cs1g25020.1	0	0	0	0	0	0	0	0	0	0	0	0	311380000	1116200000	658900000	6.95493e+08	-	-	-	-	0	0.040566	-	-	0	0.040566	0	0.040566
1349	Cs1g25080.2	797280000	577890000	409100000	5.94757e+08	275780000	506900000	448540000	4.10407e+08	180560000	187340000	163790000	177230000	320910000	362760000	277340000	3.20337e+08	1.44919	0.235258	3.35585	0.0206848	1.85666	0.0755568	2.31567	0.0287438	1.28117	0.288424	0.553262	0.00504865
1350	Cs1g25600.1	0	0	0	0	783560000	836520000	653580000	7.57887e+08	73026000	98587000	83059000	8.48907e+07	120710000	119640000	449300000	2.29883e+08	0	0.000153364	0	0.000335774	0	0.104194	8.9278	0.000253482	3.29683	0.0125202	0.369277	0.257736
1351	Cs1g25670.1	61724000	46084000	61002000	56270000	39151000	46477000	49012000	44880000	0	0	0	0	0	0	0	0	1.25379	0.125393	∞	0.000382824	∞	0.000382824	∞	0.000109797	∞	0.000109797	-	-
1352	Cs1g25730.1	1019500000	745000000	985760000	9.16753e+08	523140000	356260000	290430000	3.89943e+08	795220000	1005400000	805020000	8.68547e+08	1198100000	1465200000	1589400000	1.41757e+09	2.35099	0.00892722	1.0555	0.68456	0.646709	0.0255184	0.448961	0.00796464	0.275079	0.00158186	0.612703	0.0149725
1353	Cs1g25860.1	0	0	0	0	23841000	0	28048000	25944500	42199000	0	0	0	45269000	70302000	48538000	54703000	0	0.118725	-	0.373901	0	0.00223624	∞	0.854834	0.474279	0.0333944	0	0.0652041
1354	Cs1g25910.1	31154000	1603800	40264000	24340600	33825000	0	8726100	21275550	0	55301000	34679000	44990000	1240100000	1027900000	630860000	9.66287e+08	1.14406	0.547022	0.541022	0.790588	0.0251898	0.00623626	0.472895	0.453383	0.0220178	0.00599007	0.0465597	0.00641611
1355	Cs1g26100.5	628030000	421290000	435170000	494830000	1030100000	656080000	521420000	7.35867e+08	239560000	146200000	90451000	158737000	0	0	95398000	0	0.672445	0.220477	3.11729	0.0134801	∞	0.00331247	4.63576	0.021835	∞	0.0105843	∞	0.0780162
1356	Cs1g26210.1	45808000	27326000	43411000	3.88483e+07	0	0	0	0	33577000	0	0	0	0	0	0	0	∞	0.00258917	∞	0.093307	∞	0.00258917	-	0.373901	-	-	-	0.373901
1357	Cs1g26320.2	36430000	0	0	0	0	31450000	31528000	31489000	44800000	62369000	77546000	6.15717e+07	81728000	126300000	112670000	1.06899e+08	0	0.610758	0	0.0325621	0	0.00614528	0.51142	0.0453959	0.294567	0.00699654	0.575978	0.0491657
1358	Cs1g26360.2	961530000	1175100000	1179500000	1.10538e+09	769930000	864330000	963100000	8.65787e+08	1826400000	1933100000	2013700000	1924400000	984010000	1009600000	879670000	957760000	1.27673	0.0580477	0.574401	0.000811904	1.15413	0.146879	0.4499	0.000168883	0.90397	0.250378	2.00927	0.000136071
1359	Cs1g26380.1	0	0	0	0	0	110630000	82329000	96479500	0	0	0	0	0	0	0	0	0	0.124602	-	-	-	-	∞	0.124602	∞	0.124602	-	-
1360	Cs1g26420.2	28262000	0	0	0	0	25232000	0	0	28046000	34364000	44721000	3.57103e+07	40803000	36018000	29377000	3.53993e+07	-	0.940098	0	0.0682105	0	0.0599561	0	0.0483015	0	0.0405138	1.00879	0.960369
1361	Cs1g26450.1	8115000	12812000	5647200	8.85807e+06	12634000	21502000	0	17068000	0	0	0	0	0	0	21590000	0	0.518987	0.721281	∞	0.0135284	∞	0.835477	∞	0.142236	∞	0.683278	-	0.373901
1362	Cs1g26600.2	130820000	85733000	61980000	9.28443e+07	213490000	155440000	142370000	1.70433e+08	159340000	48417000	35580000	8.11123e+07	0	52111000	24655000	38383000	0.544755	0.0595611	1.14464	0.803676	2.41889	0.0557527	2.1012	0.117893	4.44033	0.00547678	2.11324	0.257399
1363	Cs1g26630.1	656100000	582200000	745520000	6.61273e+08	691120000	737210000	695700000	708010000	1056800000	1268400000	1267300000	1197500000	1303300000	1403200000	1292500000	1333000000	0.933989	0.398028	0.552212	0.00319017	0.496079	0.00033759	0.59124	0.00242778	0.53114	8.14033e-05	0.89835	0.160154
1364	Cs1g26810.1	0	655630000	94848000	375239000	0	51215000	0	0	0	70263000	37816000	54039500	86563000	120140000	102220000	1.02974e+08	∞	0.319617	6.94379	0.35641	3.64401	0.512095	0	0.514367	0	0.0119217	0.524786	0.0409282
1365	Cs2g01620.2	0	0	0	0	31091000	64845000	13982000	3.66393e+07	52599000	39691000	39079000	4.37897e+07	0	36899000	0	0	0	0.0702941	0	0.00057667	-	0.373901	0.836712	0.670093	∞	0.276943	∞	0.0735455
1366	Cs2g01700.1	443040000	326280000	287040000	352120000	214910000	291070000	373490000	2.93157e+08	310240000	309430000	507120000	3.75597e+08	78541000	155310000	190020000	1.4129e+08	1.20113	0.418979	0.937495	0.785691	2.49217	0.0211776	0.780509	0.361721	2.07485	0.0545199	2.65833	0.0333521
1367	Cs2g01710.1	147650000	242830000	171110000	1.87197e+08	201240000	243940000	266080000	2.37087e+08	233140000	228790000	269730000	2.43887e+08	459760000	304440000	501460000	4.21887e+08	0.789571	0.220326	0.767556	0.145663	0.443713	0.0241677	0.972118	0.782533	0.561968	0.0424584	0.578086	0.0440237
1368	Cs2g01740.1	144680000	52930000	95204000	9.76047e+07	24934000	29669000	0	27301500	0	0	0	0	0	0	0	0	3.57507	0.0473788	∞	0.0211785	∞	0.0211785	∞	0.119099	∞	0.119099	-	-
1369	Cs2g01840.1	0	0	0	0	0	0	0	0	0	0	0	0	85025000	83456000	81815000	83432000	-	-	-	-	0	9.12571e-08	-	-	0	9.12571e-08	0	9.12571e-08
1370	Cs2g01980.1	938510000	935670000	1176300000	1.01683e+09	1263800000	1398200000	1325900000	1329300000	2838900000	2793900000	3337900000	2.99023e+09	1573800000	2378900000	2828100000	2.26027e+09	0.764934	0.0243836	0.340049	0.000502174	0.44987	0.0296093	0.444547	0.000743759	0.588116	0.0651337	1.32296	0.146751
1371	Cs2g02050.5	82030000	0	0	0	61739000	16570000	16988000	3.17657e+07	0	0	0	0	15648000	0	0	0	0	0.894074	-	0.373901	-	0.471169	∞	0.101396	∞	0.16963	-	0.373901
1372	Cs2g02190.2	44754000	0	0	0	44447000	54532000	43999000	4.76593e+07	0	47455000	0	0	0	0	36501000	0	0	0.0992361	-	0.968955	-	0.893275	∞	0.120587	∞	0.048458	-	0.863724
1373	Cs2g02260.3	27080000	0	19647000	23363500	31288000	36271000	67625000	4.50613e+07	0	0	0	0	18572000	0	0	0	0.518482	0.102068	∞	0.126083	∞	0.40864	∞	0.0166487	∞	0.0398689	-	0.373901
1374	Cs2g02400.1	1370500000	2301800000	1898100000	1856800000	1678100000	2158000000	1744300000	1.86013e+09	805700000	777850000	844290000	809280000	354420000	1012400000	594020000	6.53613e+08	0.998208	0.9919	2.29439	0.017916	2.84082	0.0220969	2.2985	0.00226201	2.84592	0.00778483	1.23816	0.46563
1375	Cs2g02520.1	837150000	633350000	742150000	737550000	990950000	773330000	952100000	905460000	5416200000	3494500000	4900800000	4.60383e+09	5049500000	5997400000	4862700000	5303200000	0.814558	0.132916	0.160203	0.00258581	0.139076	0.000213464	0.196675	0.00306684	0.170738	0.000251137	0.868124	0.357526
1376	Cs2g02570.1	359940000	464290000	374380000	3.99537e+08	530110000	491260000	514600000	511990000	574660000	727060000	749740000	683820000	1205300000	680840000	811220000	899120000	0.78036	0.0312097	0.584272	0.0112766	0.444364	0.0361111	0.74872	0.0375889	0.569435	0.0704927	0.760544	0.26672
1377	Cs2g02860.2	85723000	34461000	51814000	5.73327e+07	38262000	0	21309000	29785500	14708000	0	27765000	21236500	0	0	0	0	1.92485	0.115367	2.69972	0.0645726	∞	0.0189615	1.40256	0.698118	∞	0.147279	∞	0.152265
1378	Cs2g02990.3	0	0	0	0	79644000	105290000	96074000	9.36693e+07	0	0	0	0	101700000	69194000	55329000	7.54077e+07	0	0.000236456	-	-	0	0.0053724	∞	0.000236456	1.24217	0.308229	0	0.0053724
1379	Cs2g03230.3	0	0	0	0	2127400000	2723100000	1926500000	2259000000	3108700000	2737000000	3180300000	3.00867e+09	84844000	347460000	258680000	230328000	0	0.000700903	0	2.57364e-05	0	0.0404804	0.750831	0.0531104	9.80775	0.00127937	13.0625	6.07538e-05
1380	Cs2g03260.1	48677000	17906000	14522000	27035000	9455900	6207800	6960000	7.54123e+06	51553000	22712000	62510000	4.55917e+07	105920000	299020000	75864000	160268000	3.58496	0.148486	0.592981	0.313039	0.168686	0.13282	0.165408	0.0330599	0.0470539	0.0943006	0.284471	0.181174
1381	Cs2g03270.1	34620000	0	0	0	0	0	0	0	0	0	0	0	49485000	48159000	0	48822000	-	0.373901	-	0.373901	0	0.351817	-	-	0	0.11619	0	0.11619
1382	Cs2g03360.2	139350000	124430000	131110000	131630000	123680000	91549000	57229000	9.08193e+07	0	0	0	0	0	79280000	0	0	1.44936	0.106595	∞	6.87859e-06	∞	0.0171185	∞	0.00908013	∞	0.119924	-	0.373901
1383	Cs2g03430.1	16733000	52463000	27399000	3.21983e+07	0	0	0	0	0	0	0	0	0	0	0	0	∞	0.0383836	∞	0.0383836	∞	0.0383836	-	-	-	-	-	-
1384	Cs2g03510.2	28573000	0	17992000	23282500	45100000	0	0	0	0	0	0	0	0	0	0	0	∞	0.9787	∞	0.136235	∞	0.136235	-	0.373901	-	0.373901	-	-
1385	Cs2g03600.1	695750000	1269600000	825940000	930430000	516790000	594330000	663160000	5.91427e+08	1294000000	1422600000	1303300000	1.33997e+09	895820000	845290000	863080000	8.68063e+08	1.5732	0.130796	0.694368	0.0835367	1.07185	0.738607	0.441374	0.000224893	0.681317	0.00349161	1.54363	0.000427161
1386	Cs2g03620.1	0	0	0	0	0	0	0	0	0	61004000	56184000	58594000	71706000	93207000	62541000	75818000	-	-	0	0.116789	0	0.0011284	0	0.116789	0	0.0011284	0.772824	0.163845
1387	Cs2g03900.1	0	0	0	0	31484000	32581000	0	32032500	59004000	38224000	55842000	5.10233e+07	24994000	20509000	26156000	2.38863e+07	0	0.116233	0	0.00139346	0	0.000156477	0.627801	0.0763088	1.34104	0.826511	2.13609	0.0153931
1388	Cs2g03910.1	95304000	58676000	57829000	70603000	118540000	110420000	131720000	1.20227e+08	80367000	60802000	60595000	6.72547e+07	46350000	69088000	57130000	5.75227e+07	0.587249	0.0229705	1.04979	0.822546	1.22739	0.402729	1.78763	0.00421305	2.09007	0.00226437	1.16919	0.353475
1389	Cs2g04260.4	0	0	9804000	0	21338000	11895000	13054000	15429000	0	0	0	0	0	0	0	0	0	0.0512451	-	0.373901	-	0.373901	∞	0.00656538	∞	0.00656538	-	-
1390	Cs2g04470.2	37293000	0	0	0	25058000	16554000	0	20806000	0	0	0	0	0	0	0	0	0	0.925405	-	0.373901	-	0.373901	∞	0.132457	∞	0.132457	-	-
1391	Cs2g04500.4	0	0	51187000	0	0	62013000	0	0	59756000	46101000	0	52928500	90582000	94155000	86196000	90311000	-	0.899403	0	0.50415	0	0.0131112	0	0.622775	0	0.0286145	0.586069	0.0391852
1392	Cs2g04770.2	265190000	284650000	212170000	2.54003e+08	34570000	0	0	0	0	0	0	0	47090000	0	71628000	59359000	∞	0.000587971	∞	0.000302341	4.2791	0.0020726	-	0.373901	0	0.306854	0	0.132824
1393	Cs2g04790.1	64625000	68651000	66681000	6.66523e+07	62831000	39591000	42913000	48445000	47615000	0	24872000	36243500	0	0	0	0	1.37584	0.0683957	1.83901	0.0369591	∞	5.537e-07	1.33665	0.193349	∞	0.00261683	∞	0.153704
1394	Cs2g04850.2	699090000	370440000	423260000	4.97597e+08	246340000	306910000	270300000	2.74517e+08	91434000	0	36074000	63754000	0	85224000	0	0	1.81263	0.0971777	7.80495	0.0124315	∞	0.0113733	4.30587	0.00189703	∞	0.00181257	∞	0.735505
1395	Cs2g05330.2	673460000	521560000	811810000	6.68943e+08	243750000	277250000	313010000	2.78003e+08	480190000	662930000	758010000	633710000	555030000	433240000	396010000	4.61427e+08	2.40624	0.0105227	1.0556	0.778172	1.44973	0.0981774	0.438692	0.0132868	0.602486	0.0243136	1.37337	0.142719
1396	Cs2g05395.1	437300000	258780000	389230000	361770000	1050200000	903360000	796730000	9.16763e+08	727650000	838220000	779970000	7.81947e+08	905420000	647210000	710600000	754410000	0.394617	0.00362591	0.462653	0.00249841	0.47954	0.0140696	1.17241	0.167711	1.21521	0.203559	1.0365	0.759485
1397	Cs2g05530.1	0	39120000	49210000	44165000	0	0	37729000	0	163280000	0	95488000	129384000	231360000	331950000	234480000	265930000	∞	0.437573	0.341348	0.3166	0.166078	0.00285765	0	0.207114	0	0.00200351	0.486534	0.0358033
1398	Cs2g05690.6	764120000	1640200000	923610000	1109310000	1656900000	1486600000	2035600000	1.72637e+09	2996400000	4532100000	4167100000	3.89853e+09	5928600000	3730000000	3331900000	4.33017e+09	0.642569	0.121264	0.284545	0.00649316	0.256182	0.0193702	0.442825	0.0114597	0.398684	0.0341323	0.900319	0.66698
1399	Cs2g06140.2	44749000	39071000	29043000	37621000	0	0	0	0	0	0	0	0	0	0	0	0	∞	0.0012087	∞	0.0012087	∞	0.0012087	-	-	-	-	-	-
1400	Cs2g06260.2	0	0	0	0	1685900	0	2199800	1942850	3775400	0	2292300	3033850	1806400	3208500	0	2507450	0	0.123027	0	0.139316	0	0.146231	0.640391	0.601221	0.774831	0.758212	1.20993	0.819228
1401	Cs2g06330.1	314030000	193020000	349760000	2.85603e+08	731380000	671050000	552180000	6.51537e+08	553230000	307010000	271730000	3.77323e+08	209110000	259860000	190670000	219880000	0.438353	0.00667736	0.756919	0.412822	1.29891	0.272868	1.72673	0.0562703	2.96315	0.00158318	1.71604	0.158393
1402	Cs2g06360.1	264600000	43228000	65434000	1.24421e+08	69206000	38670000	43865000	5.05803e+07	60028000	12701000	39391000	3.73733e+07	0	12762000	0	0	2.45986	0.357137	3.32913	0.291522	∞	0.163541	1.35338	0.471622	∞	0.0110154	∞	0.0821375
1403	Cs2g06410.1	288430000	144680000	183380000	2.05497e+08	82753000	79001000	46395000	69383000	0	0	0	0	0	28753000	0	0	2.96177	0.0376291	∞	0.00874291	∞	0.0112261	∞	0.00385931	∞	0.0163288	-	0.373901
1404	Cs2g06610.3	56289000	68062000	44928000	5.64263e+07	32190000	31794000	27441000	30475000	0	0	0	0	0	45113000	0	0	1.85156	0.0192902	∞	0.0010751	∞	0.065677	∞	3.66485e-05	∞	0.364826	-	0.373901
1405	Cs2g06710.1	166700000	94151000	118900000	1.26584e+08	131760000	242060000	202170000	1.91997e+08	80769000	45099000	52417000	5.94283e+07	122350000	170010000	162310000	1.51557e+08	0.659301	0.165736	2.13002	0.0483827	0.835223	0.389787	3.23073	0.0176063	1.26683	0.317835	0.39212	0.00737416
1406	Cs2g06820.2	35692000	43605000	74599000	5.12987e+07	38990000	40524000	63807000	4.77737e+07	0	0	0	0	0	0	0	0	1.07379	0.817824	∞	0.0124378	∞	0.0124378	∞	0.00400283	∞	0.00400283	-	-
1407	Cs2g06860.1	7461000000	8247100000	8569400000	8092500000	21435000000	24372000000	23984000000	2.32637e+10	27540000000	32323000000	27790000000	2.92177e+10	19487000000	16367000000	15200000000	17018000000	0.34786	0.000100895	0.276973	0.000184945	0.475526	0.00250437	0.796219	0.0300649	1.367	0.0166611	1.71687	0.00374458
1408	Cs2g07069.1	33420000	0	0	0	35810000	0	28364000	32087000	0	0	0	0	0	0	0	0	0	0.546791	-	0.373901	-	0.373901	∞	0.121444	∞	0.121444	-	-
1409	Cs2g07170.2	0	0	0	0	39428000	82499000	72007000	6.46447e+07	0	0	0	0	0	0	50220000	0	0	0.00756875	-	-	-	0.373901	∞	0.00756875	∞	0.0864559	-	0.373901
1410	Cs2g07220.1	1797300000	1573200000	2082100000	1.81753e+09	1432000000	1325900000	1266400000	1.34143e+09	1888200000	2114200000	1930100000	1977500000	2973100000	2772100000	2747100000	2.83077e+09	1.35492	0.037245	0.919107	0.381423	0.642064	0.00346391	0.678348	0.00167805	0.473876	6.6414e-05	0.698574	0.0010224
1411	Cs2g07300.1	584940000	423090000	478820000	4.95617e+08	554390000	320430000	495180000	4.56667e+08	153170000	103860000	117820000	124950000	0	42166000	38456000	40311000	1.08529	0.669749	3.96652	0.00172537	12.2948	0.000685568	3.6548	0.0098556	11.3286	0.00385872	3.09965	0.00791752
1412	Cs2g07350.1	121300000	188620000	107850000	1.39257e+08	85524000	60973000	0	73248500	0	30925000	0	0	0	81752000	95129000	88440500	1.90115	0.0642035	∞	0.00883432	1.57458	0.107527	∞	0.232933	0.828223	0.808493	0	0.196987
1413	Cs2g07620.1	0	0	0	0	0	16252000	15879000	16065500	0	0	0	0	18101000	0	0	0	0	0.11617	-	-	-	0.373901	∞	0.11617	∞	0.593233	-	0.373901
1414	Cs2g07830.1	951070000	794100000	994580000	913250000	1228300000	1294300000	1281700000	1268100000	2049100000	2209400000	2020200000	2092900000	2309800000	1823800000	1844300000	1.99263e+09	0.720172	0.00522135	0.436356	0.000153942	0.458313	0.00315045	0.605906	0.000187199	0.636394	0.0105857	1.05032	0.585443
1415	Cs2g07840.2	189790000	158980000	129680000	1.59483e+08	74796000	70792000	76536000	7.40413e+07	79910000	0	0	0	203750000	190290000	169060000	187700000	2.15398	0.0080441	∞	0.0139325	0.849671	0.232623	∞	0.150373	0.394466	0.000374759	0	0.00482133
1416	Cs2g07850.1	147360000	68390000	139690000	118480000	104540000	102180000	0	103360000	0	0	0	0	0	0	0	0	1.14628	0.309797	∞	0.00922393	∞	0.00922393	∞	0.116168	∞	0.116168	-	-
1417	Cs2g07970.1	0	0	0	0	0	0	0	0	10405000	8881300	0	9643150	15205000	46822000	0	31013500	-	-	0	0.118593	0	0.208176	0	0.118593	0	0.208176	0.310934	0.371482
1418	Cs2g08220.1	0	86662000	0	0	343120000	361490000	457780000	3.87463e+08	982080000	669180000	1096500000	915920000	602630000	485030000	466340000	518000000	0	0.00143843	0	0.00247801	0	0.000686922	0.423032	0.0163168	0.747999	0.0784622	1.76819	0.041753
1419	Cs2g08230.2	759240000	736680000	825200000	7.73707e+08	2632900000	3150200000	3010400000	2.93117e+09	3489300000	3508300000	3368600000	3455400000	2734300000	2577800000	2147100000	2486400000	0.263959	0.000161519	0.223912	7.93806e-07	0.311175	0.000646123	0.848286	0.0309402	1.17888	0.129964	1.38972	0.00586338
1420	Cs2g08320.2	6680500000	4415100000	6000300000	5.69863e+09	6324700000	5785200000	5343500000	5817800000	2526700000	1989200000	1548200000	2.02137e+09	2703600000	2668700000	2797200000	2.72317e+09	0.979517	0.878019	2.8192	0.00723674	2.09265	0.0114551	2.87815	0.000692223	2.13641	0.000415536	0.742285	0.0698405
1421	Cs2g08800.2	40787000	32483000	50307000	4.11923e+07	94213000	118780000	125360000	1.12784e+08	0	0	0	0	0	0	0	0	0.365231	0.00267413	∞	0.00132418	∞	0.00132418	∞	0.000285654	∞	0.000285654	-	-
1422	Cs2g08810.1	0	0	0	0	0	0	0	0	20226000	0	19616000	19921000	0	0	0	0	-	-	0	0.11621	-	-	0	0.11621	-	-	∞	0.11621
1423	Cs2g09120.1	655470000	634890000	715770000	668710000	836370000	864410000	923560000	874780000	1344600000	1630500000	1465500000	1480200000	1432000000	1605600000	1553300000	1530300000	0.764432	0.00431261	0.45177	0.000714128	0.43698	0.000110549	0.590988	0.00221729	0.57164	0.000337257	0.967261	0.634494
1424	Cs2g09730.1	370340000	401830000	476240000	4.16137e+08	299360000	461140000	401430000	387310000	497240000	646400000	547280000	563640000	1153000000	644400000	798650000	865350000	1.07443	0.638014	0.738302	0.0521248	0.480888	0.0432097	0.687158	0.0520901	0.447576	0.0387996	0.651343	0.12668
1425	Cs2g09790.2	20611000	0	0	0	0	0	0	0	91893000	39656000	53920000	61823000	64173000	139020000	47921000	8.37047e+07	-	0.373901	0	0.0321039	0	0.0563726	0	0.0165956	0	0.0405848	0.738585	0.532786
1426	Cs2g09890.2	86655000	67081000	66790000	7.35087e+07	103210000	48049000	38712000	6.33237e+07	62617000	24008000	0	43312500	23600000	43003000	37665000	34756000	1.16084	0.655589	1.69717	0.08274	2.11499	0.0114678	1.46202	0.273461	1.82195	0.244201	1.24619	0.77392
1427	Cs2g09910.1	2510000000	2415400000	2384700000	2436700000	9444900000	7553500000	8315600000	8438000000	8787100000	12457000000	9682800000	1.0309e+10	11689000000	10880000000	11222000000	1.12637e+10	0.288777	0.000402598	0.236367	0.00205455	0.216333	3.12829e-06	0.818511	0.203999	0.749134	0.00910221	0.915241	0.445501
1428	Cs2g09970.1	2135800000	1339300000	1288900000	1588000000	774430000	662600000	693360000	710130000	510720000	358520000	286070000	3.85103e+08	742120000	774850000	741880000	752950000	2.23621	0.0336265	4.12357	0.0130209	2.10904	0.0383261	1.844	0.011831	0.94313	0.289555	0.511459	0.00539085
1429	Cs2g10250.1	197550000	148500000	142050000	162700000	160050000	154120000	124900000	1.46357e+08	251190000	209660000	264650000	2.41833e+08	424910000	329350000	274390000	3.42883e+08	1.11167	0.472342	0.672777	0.0304128	0.474505	0.0190005	0.605196	0.0085052	0.426841	0.0122664	0.705293	0.0979115
1430	Cs2g10250.3	0	0	0	0	0	0	0	0	54499000	71373000	96206000	74026000	26916000	48621000	50680000	4.20723e+07	-	-	0	0.00362885	0	0.00520821	0	0.00362885	0	0.00520821	1.75949	0.0891663
1431	Cs2g10690.1	588810000	301150000	477550000	4.55837e+08	272450000	209220000	118240000	199970000	203510000	206720000	240930000	2.17053e+08	198030000	323180000	116540000	2.12583e+08	2.27953	0.0543992	2.10011	0.0477048	2.14427	0.0776696	0.921294	0.731017	0.940666	0.874488	1.02103	0.945349
1432	Cs2g10840.1	299380000	350970000	287550000	3.12633e+08	183070000	268090000	195380000	2.15513e+08	183990000	169820000	111540000	1.55117e+08	106610000	125460000	178500000	1.36857e+08	1.45064	0.0419087	2.01547	0.00593077	2.28439	0.00375064	1.38936	0.155556	1.57474	0.0826982	1.13342	0.586301
1433	Cs2g10860.2	196930000	150820000	167620000	171790000	131240000	133000000	107390000	1.23877e+08	63789000	98391000	83621000	8.19337e+07	173360000	250480000	67815000	163885000	1.38678	0.038708	2.0967	0.00588265	1.04824	0.891947	1.51191	0.0319975	0.755876	0.496768	0.499946	0.20293
1434	Cs2g10940.1	0	29469000	0	0	0	0	0	0	53190000	38476000	0	45833000	98495000	161240000	81799000	1.13845e+08	-	0.373901	0	0.328669	0	0.0163296	0	0.126263	0	0.00925567	0.402592	0.0450051
1435	Cs2g11070.1	0	0	0	0	117010000	121720000	99325000	112685000	285200000	360660000	319390000	321750000	187170000	254390000	219350000	2.20303e+08	0	7.84386e-05	0	0.000123008	0	0.000343616	0.350225	0.000792805	0.511499	0.00637896	1.46049	0.025488
1436	Cs2g11160.2	41894000	0	25793000	33843500	1047200000	1075800000	1971900000	1.36497e+09	1222200000	3399600000	2812500000	2478100000	6404400000	3914600000	6745800000	5.68827e+09	0.0247944	0.0115255	0.013657	0.0195258	0.0059497	0.0031529	0.550812	0.195888	0.239962	0.0101301	0.435651	0.043798
1437	Cs2g11390.1	57405000	8532800	17499000	2.78123e+07	10346000	0	6371200	8358600	0	0	0	0	0	0	0	0	3.32738	0.22023	∞	0.137741	∞	0.137741	∞	0.138099	∞	0.138099	-	-
1438	Cs2g11490.4	1030100000	3416700000	1167800000	1.87153e+09	487580000	670900000	1081700000	7.46727e+08	847050000	924870000	894850000	8.88923e+08	1867100000	2036800000	2997800000	2.30057e+09	2.50632	0.229201	2.10539	0.273056	0.81351	0.640253	0.840035	0.467028	0.324584	0.0168252	0.386393	0.0161087
1439	Cs2g11700.1	0	0	80033000	0	119670000	92812000	51451000	8.79777e+07	190940000	213000000	281560000	228500000	125290000	178800000	103530000	1.35873e+08	0	0.138988	0	0.00613258	0	0.0349559	0.385023	0.0140828	0.647498	0.184402	1.68171	0.0584531
1440	Cs2g11750.1	24388000	0	0	0	1983300000	1540400000	2287900000	1937200000	4680000000	3337400000	4607700000	4.20837e+09	2938600000	2898500000	3459000000	3098700000	0	0.000887328	0	0.000649618	0	6.85549e-05	0.460321	0.0095644	0.625165	0.0146757	1.35811	0.0783788
1441	Cs2g11820.3	0	0	0	0	125980000	111310000	89265000	1.08852e+08	120730000	244570000	179630000	1.81643e+08	183010000	276400000	208590000	2.22667e+08	0	0.000520126	0	0.00708575	0	0.00132927	0.59926	0.122901	0.488855	0.0188642	0.815763	0.416709
1442	Cs2g12010.4	0	0	0	0	1327300000	1501900000	1588500000	1.47257e+09	3090300000	2618800000	2059600000	2.58957e+09	1253200000	1005000000	1228800000	1.16233e+09	0	4.36316e-05	0	0.000964112	0	0.000124073	0.568654	0.022143	1.26691	0.0480321	2.2279	0.00979959
1443	Cs2g12120.3	9729100000	9032900000	10114000000	9.62533e+09	11992000000	12757000000	12342000000	1.23637e+10	15056000000	18019000000	15730000000	1.62683e+10	20211000000	19574000000	20152000000	19979000000	0.778518	0.00208449	0.591661	0.00220836	0.481773	1.03462e-05	0.759984	0.0133928	0.618833	1.43599e-05	0.814272	0.0156581
1444	Cs2g12240.1	282580000	201170000	280230000	254660000	887810000	719200000	871570000	8.26193e+08	1540400000	1631000000	1507200000	1.55953e+09	1403800000	1201200000	1268000000	1291000000	0.308233	0.000678031	0.163292	8.91943e-06	0.197258	9.2318e-05	0.52977	0.000356191	0.639964	0.00441264	1.208	0.0186534
1445	Cs2g12380.1	18542000	25570000	13164000	19092000	0	0	25000000	0	29490000	44276000	31678000	35148000	56257000	0	0	0	∞	0.301399	0.543189	0.0514634	∞	0.986658	0	0.0480231	-	0.638357	∞	0.443669
1446	Cs2g12390.1	20536000	50716000	9811700	2.70212e+07	0	16265000	28085000	22175000	24801000	31613000	26266000	27560000	95913000	67552000	58583000	74016000	1.21854	0.452069	0.980451	0.967476	0.365073	0.0475327	0.804608	0.202909	0.299597	0.0129988	0.372352	0.0153352
1447	Cs2g12420.1	59253000	32136000	28382000	3.99237e+07	0	0	19025000	0	0	0	0	0	0	0	0	0	∞	0.0444532	∞	0.0147905	∞	0.0147905	-	0.373901	-	0.373901	-	-
1448	Cs2g12440.3	0	0	0	0	70434000	100720000	88506000	8.65533e+07	94280000	111670000	105330000	103760000	118520000	135370000	194160000	149350000	0	0.000598485	0	3.39578e-05	0	0.00286674	0.834169	0.165569	0.579534	0.0628238	0.694744	0.124179
1449	Cs2g12830.4	42388000	0	32422000	37405000	24092000	0	0	0	0	0	0	0	0	0	0	0	∞	0.325771	∞	0.123127	∞	0.123127	-	0.373901	-	0.373901	-	-
1450	Cs2g12920.1	117580000	52566000	49854000	7.33333e+07	34830000	22309000	57103000	3.80807e+07	94022000	65810000	83588000	81140000	61798000	52424000	43963000	5.27283e+07	1.92574	0.221462	0.903788	0.757596	1.39078	0.415907	0.469321	0.0302311	0.722205	0.268342	1.53883	0.0430314
1451	Cs2g12990.3	56272000	45349000	40336000	47319000	25170000	0	0	0	0	0	0	0	0	0	0	0	∞	0.0155129	∞	0.00054955	∞	0.00054955	-	0.373901	-	0.373901	-	-
1452	Cs2g13080.1	351420000	391780000	463130000	402110000	379940000	353300000	342130000	3.58457e+08	745070000	741780000	848580000	7.78477e+08	0	0	0	0	1.12178	0.274813	0.516534	0.0014196	∞	0.000249987	0.460459	0.000336684	∞	5.71221e-06	∞	2.43663e-05
1453	Cs2g13120.2	52997000	32625000	17329000	34317000	0	19784000	0	0	0	0	0	0	0	0	0	0	∞	0.0865041	∞	0.029332	∞	0.029332	-	0.373901	-	0.373901	-	-
1454	Cs2g13560.1	53557000	68036000	0	60796500	0	0	46687000	0	76151000	68837000	0	72494000	169810000	65789000	125860000	1.20486e+08	∞	0.38947	0.838642	0.818809	0.504592	0.0940485	0	0.319042	0	0.0364836	0.601678	0.135651
1455	Cs2g14230.1	112070000	79441000	93320000	9.49437e+07	122970000	122730000	102790000	1.16163e+08	51382000	52381000	0	51881500	61454000	88398000	91902000	8.05847e+07	0.817329	0.140828	1.83001	0.0375857	1.17819	0.347032	2.23901	0.0116998	1.44151	0.038512	0.643814	0.080768
1456	Cs2g14300.2	49378000	0	32157000	40767500	0	0	0	0	0	0	0	0	0	0	0	0	∞	0.133549	∞	0.133549	∞	0.133549	-	-	-	-	-	-
1457	Cs2g14330.5	1006500000	612260000	873130000	830630000	823090000	666280000	667990000	719120000	513150000	218890000	255350000	329130000	123330000	152950000	187320000	1.54533e+08	1.15506	0.429205	2.52371	0.027718	5.37509	0.00448776	2.18491	0.021352	4.65349	0.000514176	2.12983	0.138181
1458	Cs2g14350.1	8241400	0	11749000	9995200	13636000	11982000	25250000	16956000	0	9457000	0	0	0	39445000	33451000	36448000	0.589479	0.13124	∞	0.496306	0.274232	0.239006	∞	0.0576498	0.465211	0.601356	0	0.170448
1459	Cs2g15210.1	349840000	272610000	235700000	286050000	256950000	231710000	199590000	2.29417e+08	189010000	148290000	148760000	162020000	151510000	126540000	113520000	1.30523e+08	1.24686	0.205512	1.76552	0.0267075	2.19156	0.0117818	1.41598	0.0344969	1.75767	0.00778159	1.24131	0.146331
1460	Cs2g15280.1	568840000	1143100000	686360000	7.99433e+08	0	88265000	75955000	82110000	5768900000	6598100000	7385200000	6.58407e+09	10084000000	11112000000	11235000000	1.08103e+10	9.73613	0.0136967	0.121419	0.000314961	0.0739508	1.58606e-05	0.012471	0.000152383	0.00759551	7.97833e-06	0.609053	0.00204105
1461	Cs2g15520.1	326280000	129320000	202730000	2.19443e+08	101850000	78150000	76049000	8.53497e+07	183270000	59243000	67082000	1.03198e+08	0	62533000	0	0	2.57111	0.0820733	2.12642	0.172485	∞	0.0314142	0.827045	0.685384	∞	0.0451773	∞	0.142505
1462	Cs2g15550.2	1166400000	868470000	770930000	9.35267e+08	476780000	308850000	400400000	3.95343e+08	410180000	330630000	312090000	3.50967e+08	311710000	464650000	327220000	367860000	2.36571	0.0136664	2.66483	0.00889034	2.54245	0.0115482	1.12644	0.480532	1.07471	0.709532	0.954077	0.782286
1463	Cs2g15980.1	218080000	300680000	296100000	271620000	540190000	719400000	638790000	6.32793e+08	641040000	733390000	711740000	695390000	539880000	685450000	579320000	601550000	0.42924	0.0034609	0.390601	0.000394191	0.451534	0.00295564	0.909983	0.347403	1.05194	0.66814	1.156	0.143359
1464	Cs2g15990.2	431170000	321330000	298580000	350360000	368560000	257000000	253900000	2.93153e+08	173020000	115060000	85875000	1.24652e+08	0	147720000	78681000	113200500	1.19514	0.362136	2.81071	0.00948721	3.09504	0.00967067	2.35178	0.020904	2.58968	0.01874	1.10116	0.378964
1465	Cs2g16080.1	308000000	291750000	336200000	3.11983e+08	318270000	308120000	271410000	2.99267e+08	419670000	589810000	525700000	5.11727e+08	894840000	767710000	716740000	7.93097e+08	1.04249	0.545299	0.609668	0.0176146	0.393374	0.00091046	0.584817	0.0146535	0.377339	0.000841835	0.645226	0.0178786
1466	Cs2g16220.1	1447200000	1467700000	999160000	1.30469e+09	1765200000	1305200000	1519300000	1529900000	834380000	526730000	562020000	6.41043e+08	229930000	449460000	550270000	4.09887e+08	0.852792	0.328541	2.03526	0.021519	3.18304	0.0076099	2.38658	0.00569817	3.7325	0.00235574	1.56395	0.16349
1467	Cs2g16260.1	2474900000	1764300000	2407100000	2.21543e+09	3904400000	3714700000	3012700000	3.54393e+09	1971700000	1171700000	955740000	1366380000	627390000	338230000	395550000	4.53723e+08	0.625134	0.0197688	1.62139	0.0909793	4.88278	0.00192335	2.59367	0.00610239	7.81078	0.000411906	3.01148	0.0468889
1468	Cs2g16660.1	48679000	49534000	88161000	6.21247e+07	0	0	0	0	36588000	58352000	0	47470000	93763000	129550000	109300000	110871000	∞	0.00883169	1.30871	0.228091	0.560333	0.0428336	0	0.136584	0	0.000432072	0.428155	0.0164672
1469	Cs2g16670.1	61344000	50200000	84923000	65489000	94146000	95935000	121420000	1.03834e+08	69535000	111520000	122000000	1.01018e+08	0	0	0	0	0.630711	0.0468903	0.648288	0.135128	∞	0.0030643	1.02787	0.885123	∞	0.000296358	∞	0.00324083
1470	Cs2g16730.3	237940000	162680000	197800000	1.99473e+08	207700000	166240000	171250000	181730000	75420000	96600000	0	86010000	90481000	211010000	69043000	1.23511e+08	1.09764	0.522777	2.31919	0.0176256	1.61502	0.197806	2.11289	0.0179058	1.47136	0.275022	0.696373	0.280122
1471	Cs2g16980.2	27539000	7141700	13005000	1.58952e+07	18801000	21571000	13438000	1.79367e+07	30806000	0	0	0	18593000	25929000	16062000	2.01947e+07	0.886187	0.769712	∞	0.661634	0.787101	0.558583	∞	0.507303	0.888188	0.584516	0	0.405548
1472	Cs2g16990.1	0	0	0	0	0	0	0	0	0	0	0	0	74296000	76431000	0	75363500	-	-	-	-	0	0.116196	-	-	0	0.116196	0	0.116196
1473	Cs2g17270.2	78127000	50476000	58072000	62225000	15017000	24691000	33968000	2.45587e+07	9400600	6301700	0	7851150	0	0	0	0	2.53373	0.0190109	7.92559	0.00280689	∞	0.00165356	3.12803	0.0344396	∞	0.0109157	∞	0.131372
1474	Cs2g17430.5	31418000	17753000	13985000	21052000	8730000	10356000	9436000	9.50733e+06	0	8454200	0	0	0	0	0	0	2.21429	0.0956643	∞	0.0384214	∞	0.0164677	∞	0.0792684	∞	3.5479e-05	-	0.373901
1475	Cs2g17460.3	85810000	48930000	75323000	70021000	36800000	0	0	0	0	0	0	0	0	0	0	0	∞	0.0246866	∞	0.00309281	∞	0.00309281	-	0.373901	-	0.373901	-	-
1476	Cs2g17490.2	220000000	68694000	69557000	119417000	79909000	74380000	89076000	8.11217e+07	0	0	20709000	0	54188000	112990000	0	83589000	1.47207	0.490276	∞	0.0909729	1.42862	0.347926	∞	0.000797041	0.970483	0.483326	0	0.217037
1477	Cs2g17560.1	135660000	72218000	63354000	9.04107e+07	0	31426000	23416000	27421000	463780000	262960000	278720000	3.35153e+08	1245400000	1770400000	520560000	1.17879e+09	3.29713	0.0429462	0.269759	0.0231812	0.0766981	0.0400249	0.0818163	0.00826129	0.0232621	0.0328445	0.284321	0.0836416
1478	Cs2g17640.2	155900000	73420000	67055000	9.87917e+07	58409000	41356000	35508000	45091000	0	0	0	0	0	0	0	0	2.19094	0.142063	∞	0.0259913	∞	0.0259913	∞	0.00278708	∞	0.00278708	-	-
1479	Cs2g18540.2	0	7186900	5037600	6112250	6971400	0	1561900	4266650	0	11710000	5212800	8461400	0	0	0	0	1.43256	0.702682	0.722369	0.715445	∞	0.128264	0.504249	0.52218	∞	0.249324	∞	0.171165
1480	Cs2g18610.1	36731000	34235000	28741000	3.32357e+07	25249000	33053000	0	29151000	0	0	12541000	0	0	19948000	0	0	1.14012	0.249383	∞	0.00376031	∞	0.0196376	∞	0.231245	∞	0.346304	-	0.768966
1481	Cs2g18620.1	0	54918000	27859000	41388500	0	46122000	59494000	52808000	0	0	0	0	0	0	0	0	0.783754	0.766973	∞	0.156765	∞	0.156765	∞	0.122453	∞	0.122453	-	-
1482	Cs2g18800.1	0	0	0	0	24880000	0	0	0	135720000	83743000	24994000	8.14857e+07	413180000	155660000	20338000	1.96393e+08	-	0.373901	0	0.0634587	0	0.163485	0	0.091101	0	0.178784	0.414912	0.390989
1483	Cs2g18990.1	9461200	4515200	0	6988200	0	0	0	0	4214300	0	0	0	0	0	0	0	∞	0.163362	∞	0.349228	∞	0.163362	-	0.373901	-	-	-	0.373901
1484	Cs2g19060.1	15020000	0	17081000	16050500	25673000	0	16407000	21040000	0	0	0	0	0	0	0	0	0.762856	0.736971	∞	0.117754	∞	0.117754	∞	0.135034	∞	0.135034	-	-
1485	Cs2g19100.1	70552000	83782000	112760000	8.90313e+07	67867000	45649000	60009000	5.78417e+07	165990000	161500000	157180000	1.61557e+08	247140000	196330000	221810000	221760000	1.53922	0.0907674	0.551084	0.00467773	0.401476	0.00231887	0.358027	0.000119742	0.26083	0.000517346	0.72852	0.0155505
1486	Cs2g19110.3	1538000000	957690000	1144800000	1.2135e+09	833150000	947280000	714650000	8.31693e+08	702810000	484390000	494370000	5.60523e+08	1137400000	1071300000	1220400000	1.14303e+09	1.45907	0.106243	2.16494	0.0243385	1.06165	0.709912	1.48378	0.0503045	0.727619	0.0175315	0.490382	0.00219529
1487	Cs2g19180.3	71248000	79076000	86147000	7.88237e+07	73136000	50157000	77326000	66873000	63795000	0	0	0	0	0	0	0	1.17871	0.275884	∞	0.0568055	∞	5.22347e-05	∞	0.117007	∞	0.00137639	-	0.373901
1488	Cs2g19240.1	361030000	284640000	263750000	303140000	110740000	94936000	125070000	1.10249e+08	159890000	126150000	57241000	114427000	0	0	0	0	2.7496	0.00332461	2.6492	0.0111204	∞	0.000510183	0.963485	0.900675	∞	0.000223557	∞	0.0192992
1489	Cs2g19440.2	0	0	0	0	0	0	0	0	0	0	0	0	14444000	15817000	0	15130500	-	-	-	-	0	0.116935	-	-	0	0.116935	0	0.116935
1490	Cs2g19640.1	24233000	16741000	14047000	1.83403e+07	0	8773900	0	0	0	0	0	0	0	0	0	0	∞	0.0217742	∞	0.00383857	∞	0.00383857	-	0.373901	-	0.373901	-	-
1491	Cs2g20030.3	62432000	42167000	0	52299500	168780000	98600000	130260000	1.32547e+08	0	0	0	0	256030000	118760000	192330000	189040000	0.394574	0.0234372	∞	0.130827	0.276658	0.0243027	∞	0.00283757	0.701157	0.273551	0	0.00886314
1492	Cs2g20230.1	42975000	0	32124000	37549500	229020000	104220000	134000000	1.55747e+08	24186000	30524000	0	27355000	0	0	0	0	0.241093	0.0303369	1.37267	0.691152	∞	0.124354	5.69354	0.0238548	∞	0.0143917	∞	0.121427
1493	Cs2g20280.3	44970000	0	43480000	44225000	32317000	0	38124000	35220500	0	0	0	0	0	42300000	0	0	1.25566	0.766955	∞	0.116229	∞	0.492832	∞	0.118813	∞	0.637461	-	0.373901
1494	Cs2g20370.3	0	0	0	0	0	0	27903000	0	0	0	0	0	76323000	0	47257000	61790000	-	0.373901	-	-	0	0.137638	-	0.373901	0	0.256408	0	0.137638
1495	Cs2g20430.1	515770000	574120000	592670000	5.60853e+08	897420000	920340000	643290000	820350000	365360000	244400000	240830000	283530000	413690000	472330000	444600000	443540000	0.683676	0.0474273	1.97811	0.00413751	1.26449	0.0150033	2.89334	0.0053584	1.84955	0.0140395	0.639243	0.022507
1496	Cs2g20610.1	451270000	401580000	563130000	4.71993e+08	221740000	282640000	250880000	2.51753e+08	412910000	587500000	547970000	5.16127e+08	702640000	802610000	873930000	793060000	1.87482	0.0123853	0.914491	0.569156	0.595155	0.00960031	0.487774	0.0089969	0.317446	0.000506525	0.650804	0.0188125
1497	Cs2g20730.1	41054000	101950000	58138000	6.70473e+07	44611000	77727000	74656000	6.56647e+07	184550000	189960000	114120000	1.62877e+08	227590000	169790000	150080000	1.82487e+08	1.02106	0.950634	0.411645	0.0345205	0.367409	0.0173329	0.403156	0.0217222	0.359833	0.0102362	0.89254	0.592167
1498	Cs2g20780.1	125040000	0	61871000	93455500	106570000	94978000	84094000	95214000	100460000	70509000	66292000	79087000	0	78878000	0	0	0.981531	0.420263	1.18168	0.678943	∞	0.465231	1.20391	0.268523	∞	0.0636458	∞	0.136643
1499	Cs2g21000.1	38920000	28109000	40165000	3.57313e+07	0	0	0	0	0	0	0	0	0	32835000	0	0	∞	0.000733422	∞	0.000733422	∞	0.0993499	-	-	-	0.373901	-	0.373901
1500	Cs2g21100.1	0	0	0	0	0	0	0	0	0	0	0	0	27268000	33638000	28181000	2.96957e+07	-	-	-	-	0	0.000117163	-	-	0	0.000117163	0	0.000117163
1501	Cs2g21160.1	56314000	28458000	46846000	4.38727e+07	32764000	12649000	45201000	3.02047e+07	84716000	80226000	58335000	7.44257e+07	83342000	52645000	83350000	7.31123e+07	1.45251	0.336401	0.589483	0.057191	0.600072	0.0894029	0.405837	0.0240875	0.413127	0.037101	1.01796	0.924863
1502	Cs2g21180.1	0	0	0	0	220600000	130210000	97849000	149553000	0	0	0	0	0	0	0	0	0	0.0152037	-	-	-	-	∞	0.0152037	∞	0.0152037	-	-
1503	Cs2g21190.3	6291200000	9294800000	8479600000	8.02187e+09	25577000000	21146000000	22688000000	23137000000	14697000000	23151000000	18929000000	1.89257e+10	0	0	0	0	0.346712	0.000664099	0.423862	0.0137648	∞	0.000863802	1.22252	0.202337	∞	5.83247e-05	∞	0.00148991
1504	Cs2g21880.2	42598000	0	0	0	44245000	39907000	80447000	5.48663e+07	0	0	0	0	0	0	0	0	0	0.100951	-	0.373901	-	0.373901	∞	0.0129578	∞	0.0129578	-	-
1505	Cs2g22080.1	0	22799000	16004000	19401500	0	0	0	0	0	17821000	0	0	0	0	0	0	∞	0.128169	∞	0.480386	∞	0.128169	-	0.373901	-	-	-	0.373901
1506	Cs2g22160.1	75266000	34593000	29420000	4.64263e+07	30838000	0	30547000	30692500	0	0	0	0	0	36861000	35593000	36227000	1.51263	0.217216	∞	0.0328228	1.28154	0.303248	∞	0.116125	0.847227	0.827155	0	0.116238
1507	Cs2g22720.3	43275000	0	20976000	32125500	27664000	0	20266000	23965000	40938000	38643000	35407000	3.83293e+07	16905000	15301000	0	16103000	1.34052	0.734901	0.838144	0.250539	1.995	0.476317	0.625239	0.0567597	1.48823	0.623483	2.38026	0.00799367
1508	Cs2g22840.3	180250000	123830000	80326000	1.28135e+08	76478000	101390000	0	88934000	0	0	0	0	0	0	0	0	1.44079	0.176827	∞	0.0114238	∞	0.0114238	∞	0.12386	∞	0.12386	-	-
1509	Cs2g23010.1	338110000	383890000	395190000	3.72397e+08	457630000	540410000	399750000	465930000	640740000	1022600000	877890000	8.47077e+08	1734400000	1180500000	1613600000	1509500000	0.799255	0.102832	0.439626	0.0135512	0.246702	0.00254488	0.550045	0.0324345	0.308665	0.00381019	0.561164	0.03036
1510	Cs2g24040.1	1687000000	1207500000	860180000	1251560000	1135700000	458430000	514460000	7.02863e+08	630980000	644000000	522310000	5.99097e+08	0	0	0	0	1.78066	0.164947	2.08908	0.0548027	∞	0.0064212	1.17321	0.662336	∞	0.0317137	∞	0.00010036
1511	Cs2g24100.2	348520000	1068400000	557690000	6.58203e+08	732360000	919320000	810230000	8.20637e+08	797630000	873780000	720600000	7.97337e+08	0	0	0	0	0.802064	0.502328	0.825502	0.558598	∞	0.0369833	1.02922	0.755844	∞	0.000111092	∞	5.56143e-05
1512	Cs2g24360.1	312240000	304140000	240710000	2.85697e+08	412350000	186330000	334350000	311010000	1754100000	1411400000	1856000000	1.67383e+09	0	0	0	0	0.918609	0.736049	0.170684	0.000524515	∞	0.000226024	0.185807	0.000812075	∞	0.00936217	∞	0.000239546
1513	Cs2g24540.1	1204400000	604450000	729210000	846020000	169230000	185860000	184970000	180020000	275310000	150980000	121020000	1.82437e+08	38744000	87985000	92325000	73018000	4.69959	0.0219207	4.63734	0.0245575	11.5865	0.0135783	0.986753	0.961897	2.46542	0.00402631	2.49852	0.0950729
1514	Cs2g24710.2	1168900000	928800000	1272700000	1.12347e+09	434870000	514960000	498110000	4.82647e+08	1180000000	932200000	979250000	1.03048e+09	1665300000	1543300000	1692100000	1.63357e+09	2.32772	0.00361148	1.09023	0.504862	0.687738	0.0102746	0.468369	0.00235742	0.295456	2.44342e-05	0.630818	0.00244579
1515	Cs2g24840.3	308390000	266190000	256240000	276940000	293040000	280140000	243350000	2.72177e+08	345300000	564900000	364220000	4.24807e+08	592240000	546070000	515860000	551390000	1.0175	0.83805	0.65192	0.109424	0.502258	0.000555568	0.640707	0.10075	0.493619	0.00047505	0.770429	0.160949
1516	Cs2g25070.2	21481000	0	0	0	68378000	38392000	15272000	4.06807e+07	30635000	0	0	0	0	19998000	0	0	0	0.119268	-	0.81876	-	0.962123	∞	0.174096	∞	0.112214	-	0.785693
1517	Cs2g25250.1	101940000	293320000	90872000	162044000	86945000	39928000	0	63436500	0	0	0	0	0	0	0	0	2.55443	0.163949	∞	0.0692559	∞	0.0692559	∞	0.167641	∞	0.167641	-	-
1518	Cs2g25430.1	22903000	15511000	9441800	1.59519e+07	20194000	23718000	12364000	1.87587e+07	14323000	0	0	0	11362000	12313000	8874400	10849800	0.850377	0.613971	∞	0.143776	1.47025	0.273695	∞	0.0746425	1.72894	0.087231	0	0.281364
1519	Cs2g25630.2	33345000	33251000	0	33298000	0	0	0	0	0	0	0	0	0	0	0	0	∞	0.116117	∞	0.116117	∞	0.116117	-	-	-	-	-	-
1520	Cs2g25790.1	49743000	57275000	43636000	50218000	377470000	25580000	44240000	1.49097e+08	0	0	0	0	0	0	0	0	0.336815	0.436094	∞	0.000219271	∞	0.000219271	∞	0.262126	∞	0.262126	-	-
1521	Cs2g26590.1	110440000	130790000	0	120615000	132250000	0	191270000	161760000	0	0	0	0	0	0	196040000	0	0.745642	0.713731	∞	0.118939	∞	0.854342	∞	0.129183	∞	0.648675	-	0.373901
1522	Cs2g27010.1	82797000	83723000	54167000	7.35623e+07	206030000	172370000	153290000	177230000	62459000	21239000	95171000	59623000	95216000	73682000	63146000	77348000	0.415067	0.00470838	1.23379	0.58478	0.951057	0.793572	2.97251	0.0111565	2.29133	0.00523996	0.770841	0.490568
1523	Cs2g27310.1	0	0	0	0	250670000	305020000	288150000	281280000	185810000	218080000	154430000	1.86107e+08	223420000	245900000	206610000	225310000	0	6.24191e-05	0	0.000534911	0	3.84107e-05	1.51139	0.0175446	1.24841	0.0467114	0.826003	0.143912
1524	Cs2g27700.1	117370000	0	0	0	0	0	0	0	81765000	108980000	144550000	111765000	234890000	291170000	251450000	259170000	-	0.373901	0	0.167496	0	0.00663854	0	0.00354932	0	0.000100609	0.431242	0.00395028
1525	Cs2g27730.1	221520000	209520000	159150000	196730000	189400000	114350000	105190000	1.36313e+08	145310000	139730000	106630000	1.30557e+08	78955000	83810000	96197000	8.63207e+07	1.44322	0.139385	1.50686	0.0429008	2.27906	0.00505496	1.04409	0.853715	1.57915	0.139535	1.51246	0.0279836
1526	Cs2g27950.1	0	0	0	0	0	0	0	0	58702000	89851000	86965000	78506000	84366000	88777000	0	86571500	-	-	0	0.00138848	0	0.116375	0	0.00138848	0	0.116375	0.906834	0.533452
1527	Cs2g27980.1	173900000	178110000	129620000	1.60543e+08	59161000	28963000	84793000	57639000	70427000	43530000	66122000	6.00263e+07	0	56540000	69882000	63211000	2.78532	0.0100458	2.67455	0.00465822	2.5398	0.0110124	0.960229	0.901775	0.911851	0.594279	0.949618	0.479967
1528	Cs2g28090.1	10490000	0	0	0	15733000	15013000	0	15373000	0	13046000	0	0	41377000	0	15496000	28436500	0	0.337848	-	0.886039	0	0.285949	∞	0.429786	0.540608	0.542942	0	0.318372
1529	Cs2g28210.2	20384000000	63880000000	29502000000	37922000000	27789000000	44046000000	45273000000	39036000000	32331000000	46901000000	39115000000	39449000000	92169000000	70540000000	109270000000	9.06597e+10	0.971462	0.94202	0.961292	0.917791	0.41829	0.0384028	0.989531	0.955991	0.430577	0.0146622	0.435133	0.0128667
1530	Cs2g28780.1	349360000	221160000	278230000	2.82917e+08	313070000	156550000	119680000	1.96433e+08	145140000	83677000	36466000	8.84277e+07	93017000	150190000	93291000	112166000	1.44027	0.283808	3.19941	0.016139	2.5223	0.0148836	2.2214	0.182832	1.75127	0.247306	0.788364	0.553607
1531	Cs2g28850.3	28083000	15402000	0	21742500	0	0	0	0	0	0	0	0	0	0	0	0	∞	0.14878	∞	0.14878	∞	0.14878	-	-	-	-	-	-
1532	Cs2g29150.4	884370000	696820000	1183400000	921530000	312160000	843260000	713670000	623030000	972040000	1108500000	1124900000	1068480000	1449700000	1213100000	1505500000	1.38943e+09	1.47911	0.234843	0.862468	0.381982	0.663242	0.0492679	0.583099	0.0560097	0.448406	0.0139009	0.769004	0.0345082
1533	Cs2g29780.1	0	28733000	21536000	25134500	0	0	0	0	52867000	0	0	0	0	0	0	0	∞	0.124205	∞	0.966914	∞	0.124205	-	0.373901	-	-	-	0.373901
1534	Cs2g29990.1	0	0	0	0	164960000	141450000	108880000	138430000	0	0	0	0	1927000000	1273600000	2488900000	1896500000	0	0.001044	-	-	0	0.00568955	∞	0.001044	0.0729924	0.00748444	0	0.00568955
1535	Cs2g30260.1	36543000	0	0	0	20068000	29642000	0	24855000	31850000	27371000	26799000	2.86733e+07	77341000	51849000	0	64595000	0	0.784219	0	0.250575	0	0.297558	0.866833	0.244508	0.384782	0.338157	0.443894	0.562387
1536	Cs2g30360.2	7912000	0	14913000	11412500	0	3524100	0	0	0	0	0	0	0	0	0	0	∞	0.223048	∞	0.152109	∞	0.152109	-	0.373901	-	0.373901	-	-
1537	Cs2g30470.1	80380000	185140000	145980000	1.37167e+08	0	0	0	0	109570000	98754000	72164000	93496000	0	0	0	0	∞	0.0109201	1.46709	0.250435	∞	0.0109201	0	0.00109285	-	-	∞	0.00109285
1538	Cs2g30930.1	0	0	0	0	0	0	0	0	0	15387000	0	0	0	43106000	50970000	47038000	-	-	-	0.373901	0	0.118888	-	0.373901	0	0.118888	0	0.190347
1539	Cs2g31210.3	49966000	72200000	54875000	5.90137e+07	62851000	84977000	65242000	7.10233e+07	0	0	0	0	0	14547000	0	0	0.830905	0.284559	∞	0.000939834	∞	0.00285546	∞	0.000534493	∞	0.00148412	-	0.373901
1540	Cs2g31350.1	0	0	0	0	0	23050000	0	0	0	0	0	0	56366000	44582000	32942000	44630000	-	0.373901	-	-	0	0.00273044	-	0.373901	0	0.0225608	0	0.00273044
1541	Cs3g01150.7	0	0	0	0	0	0	0	0	1706500000	2426700000	2336700000	2.15663e+09	2899900000	2086300000	2264100000	2.41677e+09	-	-	0	0.000679974	0	0.00061104	0	0.000679974	0	0.00061104	0.892363	0.480974
1542	Cs3g01420.3	0	0	0	0	0	0	0	0	0	28243000	0	0	157450000	84258000	142690000	1.28133e+08	-	-	-	0.373901	0	0.00458249	-	0.373901	0	0.00458249	0	0.00806871
1543	Cs3g01610.1	168120000	124430000	139270000	143940000	118840000	91265000	66400000	9.21683e+07	45628000	0	23746000	34687000	0	57697000	0	0	1.56171	0.0595079	4.14968	0.00277664	∞	0.00571274	2.65714	0.0263058	∞	0.0407605	∞	0.875499
1544	Cs3g01620.1	0	0	78677000	0	46596000	26402000	36350000	3.64493e+07	71775000	220080000	364560000	218805000	69894000	92134000	51676000	7.12347e+07	0	0.722886	0	0.0951582	0	0.192101	0.166584	0.0977208	0.51168	0.0563109	3.07161	0.158785
1545	Cs3g02970.1	10689000	0	5181600	7935300	0	0	0	0	7934600	0	0	0	0	0	0	0	∞	0.161646	∞	0.550638	∞	0.161646	-	0.373901	-	-	-	0.373901
1546	Cs3g03070.2	0	0	0	0	0	0	0	0	0	0	0	0	0	32196000	42535000	37365500	-	-	-	-	0	0.123674	-	-	0	0.123674	0	0.123674
1547	Cs3g03120.4	115010000	394770000	174920000	2.28233e+08	187220000	252940000	311180000	2.50447e+08	300450000	356600000	365160000	3.40737e+08	414640000	634620000	572930000	540730000	0.911305	0.821601	0.669823	0.267606	0.422084	0.0436369	0.735015	0.0932977	0.463164	0.0177183	0.630142	0.0434139
1548	Cs3g03290.2	0	67637000	0	0	0	87477000	0	0	373160000	441430000	435360000	416650000	151990000	156040000	130500000	1.46177e+08	-	0.866327	0	0.000231082	0	0.00663695	0	0.000441722	0	0.0179537	2.85032	0.000309996
1549	Cs3g03430.1	0	0	0	0	0	0	0	0	70944000	39300000	48516000	52920000	93972000	71054000	75467000	8.01643e+07	-	-	0	0.00489049	0	0.000335571	0	0.00489049	0	0.000335571	0.660144	0.0808941
1550	Cs3g03690.1	183490000	69563000	219700000	1.57584e+08	229890000	135660000	162920000	1.76157e+08	76408000	68575000	68701000	71228000	109880000	127770000	66198000	1.01283e+08	0.894569	0.744601	2.21239	0.12935	1.55589	0.312784	2.47314	0.0202594	1.73926	0.0887064	0.70326	0.179007
1551	Cs3g04360.1	0	0	0	0	32343000	12981000	0	22662000	1391700000	1968200000	2832000000	2.06397e+09	0	0	0	0	0	0.18317	0	0.00786439	-	-	0.0109798	0.00807777	∞	0.18317	∞	0.00786439
1552	Cs3g04960.1	0	0	0	0	0	0	0	0	48037000	54402000	64733000	55724000	0	0	0	0	-	-	0	0.000331515	-	-	0	0.000331515	-	-	∞	0.000331515
1553	Cs3g06090.1	45276000	64970000	44527000	51591000	28478000	0	36202000	32340000	0	92466000	71018000	81742000	120330000	0	129630000	124980000	1.59527	0.0801621	0.631144	0.924366	0.412794	0.494712	0.395635	0.334385	0.258761	0.225807	0.654041	0.596816
1554	Cs3g06340.3	33433000	39886000	0	36659500	0	0	0	0	0	0	0	0	0	28024000	20789000	24406500	∞	0.119189	∞	0.119189	1.50204	0.613718	-	-	0	0.124781	0	0.124781
1555	Cs3g06680.2	10322000	0	6451700	8386850	6601300	4416100	4135300	5050900	7801200	5183700	3832600	5.60583e+06	0	3398500	0	0	1.66047	0.870502	1.49609	0.996608	∞	0.238	0.901008	0.712372	∞	0.0464259	∞	0.0512288
1556	Cs3g07080.2	0	0	0	0	0	0	0	0	92494000	0	103590000	98042000	153730000	202320000	243100000	1.99717e+08	-	-	0	0.117389	0	0.00150716	0	0.117389	0	0.00150716	0.490905	0.0324101
1557	Cs3g07610.1	1268900000	1001300000	1024800000	1.09833e+09	575290000	951070000	1185800000	9.04053e+08	244440000	366060000	336560000	3.15687e+08	0	0	0	0	1.2149	0.380549	3.47919	0.0010943	∞	0.000212219	2.86377	0.0316412	∞	0.0070577	∞	0.000996166
1558	Cs3g08470.2	60440000	0	72965000	66702500	79798000	87271000	91166000	8.60783e+07	58950000	16042000	46448000	40480000	49312000	83997000	108360000	8.05563e+07	0.774905	0.141678	1.64779	0.884986	0.828023	0.271285	2.12644	0.0257651	1.06855	0.76754	0.502505	0.133734
1559	Cs3g08660.1	144600000	71384000	117660000	1.11215e+08	118310000	118770000	102530000	1.13203e+08	95304000	38827000	70044000	6.80583e+07	0	66761000	41748000	54254500	0.982433	0.932431	1.63411	0.183977	2.04987	0.0603637	1.66333	0.0583594	2.08652	0.0188565	1.25443	0.277913
1560	Cs3g08960.8	758610000	738300000	637310000	7.11407e+08	750640000	781120000	752100000	7.61287e+08	1267600000	1455700000	1761100000	1494800000	933160000	773850000	913870000	8.73627e+08	0.934479	0.267978	0.475921	0.00620565	0.814314	0.060766	0.50929	0.00703662	0.87141	0.0931265	1.71103	0.0151177
1561	Cs3g09200.1	15748000	31702000	54397000	33949000	93269000	91264000	92732000	9.24217e+07	15172000	0	10513000	12842500	0	0	38763000	0	0.367327	0.00648453	2.64349	0.103423	∞	0.28639	7.19655	4.99773e-05	∞	0.00355397	∞	0.765893
1562	Cs3g09230.1	76614000	51182000	66196000	64664000	30642000	0	0	0	34123000	33186000	0	33654500	0	0	25448000	0	∞	0.0124403	1.92141	0.0347165	∞	0.00751013	0	0.465695	-	0.902545	∞	0.377369
1563	Cs3g09330.1	98243000	82283000	169210000	1.16579e+08	189980000	139410000	262420000	197270000	539680000	706740000	629790000	6.25403e+08	223580000	205400000	276310000	2.35097e+08	0.59096	0.144588	0.186406	0.000768343	0.495875	0.0255612	0.315428	0.00204503	0.839102	0.414117	2.6602	0.00177973
1564	Cs3g09650.1	0	151170000	0	0	0	0	0	0	32431000	76843000	66899000	5.87243e+07	0	0	13564000	0	-	0.373901	0	0.880786	-	0.415879	0	0.012024	-	0.373901	∞	0.0188061
1565	Cs3g09720.1	1602200000	1148900000	1264900000	1.33867e+09	11195000000	14079000000	12379000000	12551000000	2319500000	2665500000	3682300000	2889100000	3385100000	2916300000	2107200000	2.80287e+09	0.106658	0.000188993	0.463351	0.0228112	0.477606	0.0210909	4.34426	0.000487843	4.47792	0.000442256	1.03077	0.883779
1566	Cs3g10570.2	102560000	81462000	84203000	8.94083e+07	73382000	0	0	0	56112000	0	0	0	0	0	0	0	∞	0.0624463	∞	0.0235152	∞	0.000174263	-	0.860798	-	0.373901	-	0.373901
1567	Cs3g10630.2	83668000	61063000	107590000	84107000	145100000	95059000	125280000	121813000	124810000	64454000	0	94632000	0	73071000	0	0	0.69046	0.129619	0.88878	0.613751	∞	0.0981936	1.28723	0.205289	∞	0.0264145	∞	0.423538
1568	Cs3g10840.1	574300000	314300000	417640000	4.35413e+08	489620000	476670000	495900000	4.87397e+08	209300000	74326000	0	141813000	0	43324000	0	0	0.893345	0.530481	3.07033	0.0248124	∞	0.00543096	3.4369	0.00308629	∞	6.89237e-06	∞	0.272075
1569	Cs3g11180.1	114120000	110260000	113180000	112520000	55234000	61115000	0	58174500	0	43282000	0	0	55245000	0	0	0	1.93418	0.0194137	∞	0.00247411	∞	0.00698216	∞	0.371668	∞	0.489523	-	0.872923
1570	Cs3g11430.3	85543000	71615000	55607000	7.09217e+07	76895000	77252000	45720000	6.66223e+07	0	0	0	0	0	0	0	0	1.06453	0.767157	∞	0.00120495	∞	0.00120495	∞	0.00310684	∞	0.00310684	-	-
1571	Cs3g11480.1	73802000	0	24563000	49182500	78994000	72749000	84414000	78719000	103870000	33934000	30264000	5.60227e+07	0	0	0	0	0.624786	0.104627	0.877904	0.51191	∞	0.205287	1.40513	0.401113	∞	1.99144e-05	∞	0.0794276
1572	Cs3g11850.1	19748000	0	16416000	18082000	0	0	0	0	0	0	0	0	0	0	0	0	∞	0.119482	∞	0.119482	∞	0.119482	-	-	-	-	-	-
1573	Cs3g12000.2	0	212730000	36200000	124465000	76727000	0	61860000	69293500	0	0	0	0	0	41411000	0	0	1.7962	0.626034	∞	0.275288	∞	0.361142	∞	0.120674	∞	0.30028	-	0.373901
1574	Cs3g12100.1	35307000	0	47498000	41402500	17140000	0	33848000	25494000	0	0	0	0	0	0	23128000	0	1.62401	0.572397	∞	0.124666	∞	0.286667	∞	0.156953	∞	0.49705	-	0.373901
1575	Cs3g12590.2	28818000	119360000	28825000	59001000	9299400	11248000	13526000	11357800	23130000	27222000	0	25176000	0	0	0	0	5.19476	0.189845	2.34354	0.2493	∞	0.122253	0.451136	0.560684	∞	0.000744001	∞	0.118737
1576	Cs3g12670.4	2449000000	818670000	1253900000	1507190000	253040000	70638000	869080000	397586000	120840000	634610000	662720000	4.72723e+08	0	503940000	0	0	3.79085	0.110958	3.18831	0.116626	∞	0.0601863	0.841054	0.813937	∞	0.478764	∞	0.278757
1577	Cs3g12910.1	0	0	0	0	0	0	0	0	20112000	29043000	32344000	2.71663e+07	205090000	64824000	98874000	1.22929e+08	-	-	0	0.00174697	0	0.0436666	0	0.00174697	0	0.0436666	0.220991	0.0868064
1578	Cs3g12940.2	553640000	555870000	574110000	5.61207e+08	614280000	839150000	760390000	737940000	1199100000	1148500000	1132000000	1.15987e+09	742440000	886880000	877470000	8.35597e+08	0.760504	0.0558148	0.483854	9.36145e-06	0.671624	0.00432637	0.636228	0.0036024	0.883129	0.29299	1.38807	0.00309914
1579	Cs3g13080.5	89550000	246630000	222480000	186220000	13006000	20118000	22303000	1.84757e+07	14125000	0	0	0	0	12067000	0	0	10.0792	0.0265539	∞	0.0208415	∞	0.0205053	∞	0.065941	∞	0.0421024	-	0.917128
1580	Cs3g13660.1	16600000	21887000	41094000	26527000	18430000	77831000	30788000	4.23497e+07	24078000	8508300	0	16293150	0	0	67082000	0	0.62638	0.464056	1.62811	0.20119	∞	0.868263	2.59923	0.180259	∞	0.525375	∞	0.649512
1581	Cs3g13770.1	0	0	0	0	4550000	2530400	0	3540200	0	0	0	0	0	0	0	0	0	0.147417	-	-	-	-	∞	0.147417	∞	0.147417	-	-
1582	Cs3g13870.1	463100000	375270000	408330000	4.15567e+08	117860000	144640000	84868000	1.15789e+08	0	8688700	0	0	0	90681000	0	0	3.58899	0.000631783	∞	8.89786e-05	∞	0.000625685	∞	0.00298903	∞	0.0698986	-	0.418976
1583	Cs3g14180.2	9132400	24735000	12058000	1.53085e+07	29445000	45450000	17487000	30794000	119130000	142870000	233800000	1.65267e+08	217290000	115100000	49538000	1.27309e+08	0.497125	0.175174	0.0926289	0.0131423	0.120246	0.0844405	0.186329	0.0199696	0.241883	0.122855	1.29815	0.561521
1584	Cs3g14220.2	285610000	171830000	237140000	2.31527e+08	811980000	1330600000	1074900000	1.07249e+09	366260000	300340000	249670000	3.05423e+08	73694000	105200000	32362000	7.04187e+07	0.215877	0.00537868	0.758052	0.192345	3.28786	0.0146507	3.5115	0.00750097	15.2302	0.00268851	4.33725	0.00411696
1585	Cs3g14290.1	74889000	38915000	47383000	53729000	27750000	42908000	53020000	41226000	112740000	106520000	212170000	143810000	199450000	208080000	98248000	1.68593e+08	1.30328	0.394194	0.373611	0.0661535	0.318691	0.0357578	0.28667	0.0427937	0.24453	0.0240935	0.853003	0.640548
1586	Cs3g14380.2	0	0	0	0	27612000	0	28820000	28216000	0	0	0	0	0	0	0	0	0	0.116299	-	-	-	-	∞	0.116299	∞	0.116299	-	-
1587	Cs3g14420.1	4575100000	3867000000	4661800000	4.36797e+09	7544800000	7857700000	8221800000	7.87477e+09	9184100000	9433400000	10705000000	9.77417e+09	4876000000	4434700000	5416300000	4909000000	0.554679	0.000388184	0.446889	0.00053583	0.889787	0.226996	0.805671	0.0203924	1.60415	0.00100311	1.99107	0.000900944
1588	Cs3g14730.1	937960000	1090700000	669570000	899410000	694410000	796700000	573160000	688090000	120820000	156970000	103830000	1.27207e+08	336640000	898120000	902820000	7.12527e+08	1.30711	0.203111	7.07046	0.00339442	1.26228	0.452284	5.40923	0.001081	0.965704	0.908072	0.178529	0.0360986
1589	Cs3g14920.2	307920000	177840000	190170000	225310000	94584000	67221000	79109000	8.03047e+07	22487000	36633000	0	29560000	0	75666000	0	0	2.80569	0.0264026	7.62212	0.00862985	∞	0.0145746	2.71667	0.0103305	∞	0.105596	∞	0.850211
1590	Cs3g15060.1	52598000	86795000	43157000	60850000	0	0	0	0	45192000	54520000	60381000	5.33643e+07	340560000	203090000	228280000	257310000	∞	0.0101032	1.14027	0.620575	0.236485	0.0113675	0	0.000270538	0	0.00367743	0.207393	0.00864639
1591	Cs3g15120.2	210710000	78288000	151940000	1.46979e+08	0	0	16673000	0	68392000	173680000	147360000	1.29811e+08	248430000	257080000	256500000	2.54003e+08	∞	0.021704	1.13226	0.747071	0.578651	0.0494918	0	0.0180176	0	2.34646e-06	0.511059	0.0173855
1592	Cs3g15130.1	37757000	34923000	0	36340000	0	0	0	0	0	0	0	0	39558000	35200000	49298000	41352000	∞	0.116721	∞	0.116721	0.878797	0.253048	-	-	0	0.000579145	0	0.000579145
1593	Cs3g15160.2	0	0	0	0	0	0	0	0	0	0	0	0	216450000	256730000	147380000	2.06853e+08	-	-	-	-	0	0.00292576	-	-	0	0.00292576	0	0.00292576
1594	Cs3g15340.1	167570000	171000000	159040000	165870000	171310000	223380000	203800000	1.99497e+08	332400000	423030000	384180000	379870000	450530000	281270000	373860000	3.68553e+08	0.831442	0.0973018	0.436649	0.00127577	0.450057	0.0144803	0.525171	0.00400902	0.541297	0.0299437	1.03071	0.848463
1595	Cs3g15530.1	0	0	52265000	0	0	0	0	0	37219000	0	0	0	42883000	46219000	0	44551000	-	0.373901	-	0.826114	0	0.620431	-	0.373901	0	0.116674	0	0.422505
1596	Cs3g15540.2	1821000000	1558800000	1718700000	1699500000	1518300000	1324900000	1555000000	1.46607e+09	2914600000	2224900000	2484200000	2.54123e+09	5838600000	7219400000	3962200000	5673400000	1.15922	0.0891841	0.66877	0.0173509	0.299556	0.0137352	0.576911	0.00729332	0.258411	0.0112926	0.447921	0.03151
1597	Cs3g15690.1	92598000	156800000	89894000	1.13097e+08	165900000	174730000	251740000	1.97457e+08	121890000	70400000	58967000	8.37523e+07	0	91876000	145880000	118878000	0.57277	0.0732403	1.35038	0.371765	0.951373	0.518547	2.35763	0.0272499	1.661	0.0795646	0.704523	0.927977
1598	Cs3g15860.3	75438000	92973000	94681000	8.76973e+07	73224000	68639000	30962000	5.76083e+07	117270000	132500000	151920000	1.33897e+08	0	48849000	0	0	1.5223	0.110664	0.654963	0.0171363	∞	0.014817	0.430245	0.010333	∞	0.121507	∞	0.0035449
1599	Cs3g15910.1	79328000	42878000	51004000	5.77367e+07	57090000	42131000	48254000	4.91583e+07	0	0	0	0	23655000	21879000	18572000	2.13687e+07	1.1745	0.509871	∞	0.00640036	2.70193	0.0310097	∞	0.000346917	2.30049	0.00375683	0	0.00013712
1600	Cs3g16020.6	178630000	169730000	137020000	1.61793e+08	135650000	132020000	106010000	124560000	127350000	0	0	0	0	155080000	135750000	145415000	1.29892	0.0769582	∞	0.0544151	1.11263	0.267655	∞	0.13188	0.856583	0.607888	0	0.44689
1601	Cs3g16390.3	86560000	111870000	0	99215000	160500000	166780000	159820000	1.62367e+08	142770000	183790000	203590000	1.76717e+08	300630000	311120000	221980000	277910000	0.611055	0.0471068	0.561435	0.0447398	0.357004	0.0085854	0.918797	0.47103	0.584242	0.0149137	0.635877	0.0386052
1602	Cs3g16430.2	17466000000	26467000000	26478000000	2.34703e+10	10568000000	8825600000	11396000000	10263200000	21988000000	27564000000	30083000000	26545000000	8320400000	7589800000	7452600000	7787600000	2.28684	0.0129964	0.884172	0.467996	3.01381	0.00650316	0.386634	0.00290683	1.31789	0.0369575	3.40862	0.00146225
1603	Cs3g16640.3	73023000	49925000	74115000	6.56877e+07	15426000	0	0	0	58209000	0	49437000	53823000	40469000	0	0	0	∞	0.00300786	1.22044	0.205973	∞	0.0288261	0	0.177989	-	0.594099	∞	0.377655
1604	Cs3g16860.2	571930000	860120000	571960000	6.68003e+08	0	0	0	0	781550000	706510000	646050000	711370000	18294000	0	0	0	∞	0.00224677	0.939038	0.697405	∞	0.00234277	0	5.41717e-05	-	0.373901	∞	5.87681e-05
1605	Cs3g17010.1	750230000	424160000	781290000	6.51893e+08	5981900000	5195400000	5686000000	5621100000	4382400000	6077900000	5581200000	5.34717e+09	2078300000	1387100000	1395900000	1.62043e+09	0.115973	4.1666e-05	0.121914	0.000809204	0.402296	0.0193443	1.05123	0.646349	3.46889	0.000247395	3.29984	0.00252443
1606	Cs3g17160.2	82116000	45595000	54991000	6.09007e+07	52109000	73497000	70317000	6.53077e+07	50089000	82241000	35648000	5.59927e+07	0	35453000	0	0	0.932519	0.748279	1.08765	0.79409	∞	0.0381507	1.16636	0.575465	∞	0.0169201	∞	0.0716389
1607	Cs3g17200.1	251260000	128290000	83782000	154444000	52165000	27531000	0	39848000	113570000	126390000	134720000	1.24893e+08	102360000	179110000	109110000	1.30193e+08	3.87583	0.0708224	1.23661	0.589578	1.18627	0.686121	0.319056	0.00378421	0.306068	0.0227756	0.959291	0.844276
1608	Cs3g17430.1	132470000	70970000	87040000	9.68267e+07	40979000	69029000	60239000	56749000	1107900000	541110000	786780000	811930000	2820100000	2841400000	1611300000	2.42427e+09	1.70623	0.118156	0.119255	0.0123446	0.0399406	0.00462466	0.069894	0.0100605	0.0234087	0.00433303	0.334918	0.0212456
1609	Cs3g17470.2	409490000	286540000	376510000	3.57513e+08	236760000	183690000	237090000	219180000	128700000	0	76479000	102589500	152060000	299210000	162060000	2.04443e+08	1.63114	0.0275218	3.48489	0.00527006	1.74872	0.0633093	2.13648	0.0218724	1.07208	0.785672	0.501799	0.0874639
1610	Cs3g17480.1	262580000	669550000	288910000	4.07013e+08	170240000	109370000	121450000	1.33687e+08	238410000	702780000	475590000	472260000	941750000	1480200000	1054000000	1158650000	3.04453	0.108673	0.861842	0.745758	0.351282	0.0232576	0.283079	0.0666587	0.115381	0.00342213	0.407595	0.0316647
1611	Cs3g17570.4	61651000	33038000	29532000	41407000	0	0	0	0	0	0	0	0	0	0	0	0	∞	0.0152168	∞	0.0152168	∞	0.0152168	-	-	-	-	-	-
1612	Cs3g17610.4	31925000	0	0	0	0	0	0	0	28883000	0	0	0	88969000	231750000	70688000	130469000	-	0.373901	-	0.94706	0	0.0826014	-	0.373901	0	0.0624725	0	0.0800696
1613	Cs3g17930.1	91223000	515690000	110770000	2.39228e+08	78009000	111630000	126560000	1.054e+08	119260000	169530000	113470000	1.34087e+08	0	387030000	299690000	343360000	2.26972	0.39045	1.78413	0.492927	0.696725	0.957336	0.786056	0.277993	0.306965	0.354597	0.390513	0.468585
1614	Cs3g17990.1	108200000	16658000	36778000	5.38787e+07	0	0	0	0	0	0	0	0	0	0	0	0	∞	0.1244	∞	0.1244	∞	0.1244	-	-	-	-	-	-
1615	Cs3g18070.1	0	29269000	32940000	31104500	0	0	0	0	0	0	0	0	0	0	0	0	∞	0.1175	∞	0.1175	∞	0.1175	-	-	-	-	-	-
1616	Cs3g18210.1	26892000	20735000	22238000	2.32883e+07	0	0	0	0	13393000	7984800	11851000	1.10763e+07	0	0	0	0	∞	0.000230832	2.10254	0.00761722	∞	0.000230832	0	0.00233128	-	-	∞	0.00233128
1617	Cs3g18360.1	18943000000	12287000000	14844000000	15358000000	14580000000	8703800000	9168100000	10817300000	8122700000	3744900000	3860100000	5.24257e+09	3432600000	5047700000	4738300000	4406200000	1.41976	0.168487	2.92948	0.0138246	3.48554	0.00542019	2.06336	0.0786027	2.45502	0.0302783	1.18982	0.612137
1618	Cs3g18460.1	63695000	46414000	54516000	54875000	91379000	107520000	56923000	85274000	43309000	0	0	0	0	0	29304000	0	0.643514	0.125527	∞	0.0571383	∞	0.0147081	∞	0.0269807	∞	0.0133305	-	0.802077
1619	Cs3g18630.1	20359000	0	20317000	20338000	0	0	0	0	0	0	0	0	0	0	0	0	∞	0.116117	∞	0.116117	∞	0.116117	-	-	-	-	-	-
1620	Cs3g18640.1	0	41105000	36808000	38956500	0	32618000	0	0	0	0	0	0	0	0	0	0	∞	0.424189	∞	0.117325	∞	0.117325	-	0.373901	-	0.373901	-	-
1621	Cs3g19085.1	104090000	110620000	155040000	123250000	177370000	148340000	138420000	154710000	267030000	290250000	266140000	2.74473e+08	263510000	274970000	259620000	2.66033e+08	0.796652	0.187613	0.449042	0.00106316	0.463288	0.00101706	0.563661	0.00105401	0.581544	0.000895378	1.03173	0.407999
1622	Cs3g19450.3	0	93389000	0	0	116680000	115410000	169360000	1.33817e+08	118340000	161280000	136380000	1.38667e+08	0	0	0	0	0	0.045718	0	0.0326655	-	0.373901	0.965024	0.834102	∞	0.00166708	∞	0.000369596
1623	Cs3g19570.1	259840000	282950000	303990000	282260000	280430000	178250000	237030000	2.31903e+08	447350000	582670000	509190000	513070000	392730000	290290000	258900000	3.13973e+08	1.21715	0.193294	0.550139	0.00495767	0.898994	0.495789	0.451992	0.00458829	0.738608	0.176697	1.63412	0.0240053
1624	Cs3g19570.2	0	0	14799000	0	0	0	0	0	20515000	78902000	58535000	5.26507e+07	37911000	0	0	0	-	0.373901	0	0.0552422	-	0.600461	0	0.0370311	-	0.373901	∞	0.1331
1625	Cs3g19600.5	74586000	59612000	28580000	5.42593e+07	7445200	12433000	17512000	12463400	209400000	380680000	486460000	3.58847e+08	11893000	42357000	12191000	22147000	4.35349	0.0392997	0.151205	0.0204523	2.44996	0.130243	0.0347318	0.0127634	0.562758	0.409199	16.2029	0.0143905
1626	Cs3g19790.2	1056500000	1351300000	1064900000	1.15757e+09	2270000000	3351900000	2720000000	2.78063e+09	965160000	1114600000	560520000	8.80093e+08	1793400000	1396400000	1633300000	1607700000	0.416296	0.00780419	1.31528	0.221503	0.720014	0.040398	3.15948	0.00585704	1.72957	0.0247036	0.547424	0.0226164
1627	Cs3g19820.2	1089900000	874360000	1006900000	9.90387e+08	1250600000	1156500000	1182000000	1.19637e+09	1739000000	1484600000	1617200000	1613600000	65809000	120870000	20555000	69078000	0.827829	0.0401292	0.613775	0.00297414	14.3372	0.000183406	0.741427	0.00606725	17.3191	9.79686e-06	23.3591	4.03183e-05
1628	Cs3g20460.2	66770000	27626000	0	47198000	53519000	38893000	26856000	39756000	0	0	0	0	17268000	23225000	0	20246500	1.18719	0.711179	∞	0.17961	2.33117	0.431992	∞	0.00671159	1.9636	0.0648374	0	0.124653
1629	Cs3g20550.1	788220000	367250000	475200000	5.43557e+08	732150000	692160000	719530000	7.14613e+08	299440000	344220000	245130000	2.96263e+08	112050000	313480000	385460000	270330000	0.76063	0.248602	1.83471	0.128692	2.01072	0.143504	2.41209	0.000174132	2.64349	0.00579093	1.09593	0.779731
1630	Cs3g20830.6	389980000	231620000	123400000	2.48333e+08	0	0	0	0	252080000	132160000	99651000	161297000	46943000	130230000	114560000	9.72443e+07	∞	0.0326469	1.5396	0.389338	2.5537	0.137434	0	0.025355	0	0.019015	1.65868	0.292838
1631	Cs3g21280.3	16530000	0	9887000	13208500	13415000	6786600	9354800	9.85213e+06	4499700	0	0	0	0	0	1477100	0	1.34067	0.84963	∞	0.220111	∞	0.160162	∞	0.026841	∞	0.00930732	-	0.558035
1632	Cs3g21950.1	0	181170000	0	0	89816000	92033000	140410000	1.0742e+08	102560000	140730000	162230000	1.35173e+08	196640000	209260000	230550000	212150000	0	0.494309	0	0.29996	0	0.0682163	0.794681	0.312218	0.506338	0.00553702	0.637159	0.0184971
1633	Cs3g21970.1	0	0	0	0	0	0	0	0	0	48805000	0	0	31287000	54294000	0	42790500	-	-	-	0.373901	0	0.14403	-	0.373901	0	0.14403	0	0.616821
1634	Cs3g22030.2	37647000	53990000	44122000	45253000	37352000	43493000	32612000	37819000	37260000	23677000	0	30468500	0	28559000	0	0	1.19657	0.262199	1.48524	0.103696	∞	0.0283439	1.24125	0.197302	∞	0.0477187	∞	0.496969
1635	Cs3g22250.1	3567200000	2086600000	3253400000	2.96907e+09	2806900000	4448500000	4213000000	3822800000	9741000000	9742900000	10335000000	9.93963e+09	7320000000	5939400000	5073200000	6.11087e+09	0.776673	0.279024	0.29871	0.000143988	0.485867	0.0167419	0.384602	0.000370034	0.625574	0.0512063	1.62655	0.00498534
1636	Cs3g22370.1	52838000	0	0	0	28932000	38289000	0	33610500	41587000	0	0	0	0	0	0	0	0	0.830987	-	0.875234	-	0.373901	∞	0.660222	∞	0.123766	-	0.373901
1637	Cs3g22480.1	16403000	0	0	0	8566600	21123000	12571000	1.40869e+07	71817000	0	24574000	48195500	100300000	183230000	73407000	118979000	0	0.261836	0	0.287884	0	0.0275693	0.292286	0.446535	0.118398	0.0343821	0.405076	0.0910465
1638	Cs3g22530.1	0	0	0	0	0	0	0	0	0	0	0	0	0	35059000	28517000	31788000	-	-	-	-	0	0.120311	-	-	0	0.120311	0	0.120311
1639	Cs3g22700.1	0	0	18864000	0	16414000	0	0	0	26928000	22426000	0	24677000	0	25684000	0	0	-	0.926662	0	0.385225	-	0.841004	0	0.332333	-	0.776198	∞	0.544968
1640	Cs3g22850.1	2368400000	1410100000	1822200000	1866900000	647660000	613720000	530920000	5.97433e+08	774120000	918850000	1223500000	9.72157e+08	0	0	0	0	3.12487	0.0105072	1.92037	0.0436968	∞	0.00254412	0.614544	0.0520525	∞	6.65448e-05	∞	0.0018336
1641	Cs3g22930.1	2639800000	2192800000	3230900000	2.68783e+09	1891300000	1696700000	1645900000	1.74463e+09	2180900000	2668500000	2442000000	2.43047e+09	4899900000	4353100000	4710200000	4654400000	1.54063	0.0382305	1.10589	0.481504	0.577482	0.00447235	0.717818	0.0126455	0.374835	7.99512e-05	0.522187	0.000478913
1642	Cs3g23520.1	1035400000	2141600000	1473600000	1550200000	1050500000	1614500000	1755200000	1473400000	818680000	1245500000	963300000	1009160000	2499800000	1643100000	2179300000	2107400000	1.05212	0.852387	1.53613	0.192084	0.735598	0.243116	1.46003	0.135863	0.699155	0.126984	0.478865	0.0171277
1643	Cs3g23550.1	146170000	320060000	101320000	1.89183e+08	280030000	247200000	246900000	2.58043e+08	132030000	172210000	237480000	1.80573e+08	0	46314000	120310000	83312000	0.733146	0.366016	1.04768	0.912326	2.27078	0.150793	1.42902	0.076496	3.09731	0.00527681	2.16743	0.0550538
1644	Cs3g23590.3	101250000	72823000	0	87036500	105280000	60777000	83075000	83044000	63890000	0	29578000	46734000	0	0	0	0	1.04808	0.487758	1.86238	0.489583	∞	0.126615	1.77695	0.0822943	∞	0.00294996	∞	0.166737
1645	Cs3g23770.1	214100000	106610000	142450000	1.54387e+08	188920000	157160000	131040000	159040000	98079000	78115000	76378000	8.41907e+07	37842000	48336000	54415000	4.68643e+07	0.970741	0.902738	1.83377	0.0958676	3.29433	0.0282122	1.88905	0.0144995	3.39363	0.0029926	1.79648	0.0116738
1646	Cs3g23930.1	734600000	687550000	824410000	7.48853e+08	692500000	842800000	825110000	7.86803e+08	1046300000	1163400000	887080000	1032260000	1978100000	1482900000	1831900000	1764300000	0.951767	0.574368	0.72545	0.0340563	0.424448	0.00262809	0.762214	0.0577351	0.445958	0.00318326	0.585082	0.011916
1647	Cs3g24040.1	55022000	44960000	33414000	4.44653e+07	25938000	50546000	40470000	3.89847e+07	37764000	17079000	0	27421500	0	21630000	0	0	1.14059	0.594389	1.62155	0.105788	∞	0.0174467	1.42168	0.187729	∞	0.0351556	∞	0.445117
1648	Cs3g24230.1	62108000	19392000	38612000	4.00373e+07	27898000	0	44152000	36025000	95362000	95898000	81188000	90816000	629750000	598330000	325140000	517740000	1.11138	0.420286	0.440862	0.0186151	0.077331	0.00805018	0.396681	0.00831762	0.0695813	0.00718259	0.175409	0.0116162
1649	Cs3g24500.1	356020000	375690000	358590000	3.63433e+08	483120000	609750000	309670000	4.67513e+08	111620000	0	71180000	91400000	11171000	143230000	75744000	76715000	0.777375	0.298569	3.97629	0.000805352	4.73745	0.00175739	5.11503	0.0119047	6.09416	0.0146702	1.19142	0.768862
1650	Cs3g24510.1	70544000	73866000	80754000	7.50547e+07	55920000	44538000	50176000	5.02113e+07	0	0	0	0	72184000	84165000	73154000	76501000	1.49478	0.00506378	∞	1.52886e-05	0.981094	0.78164	∞	0.000106951	0.656349	0.00651552	0	3.75441e-05
1651	Cs3g24700.2	551330000	544370000	376040000	490580000	118090000	127480000	194200000	146590000	462340000	103100000	82843000	2.16094e+08	48819000	39272000	0	44045500	3.34661	0.00519657	2.27021	0.113589	11.138	0.00146598	0.678361	0.609391	3.32815	0.0142382	4.90616	0.207042
1652	Cs3g24770.1	79835000	109790000	178380000	1.22668e+08	259440000	267340000	245660000	257480000	360040000	254300000	320460000	311600000	215300000	209730000	121460000	1.82163e+08	0.476419	0.0106849	0.393672	0.0112417	0.673398	0.230711	0.826316	0.160786	1.41346	0.0723032	1.71055	0.0403753
1653	Cs3g24950.1	1216600000	1270900000	1512600000	1.33337e+09	1762600000	1901700000	1982700000	1.88233e+09	2663700000	3376300000	3198600000	3.07953e+09	3721000000	3115100000	2936800000	3.25763e+09	0.708358	0.00788213	0.432977	0.00168683	0.409305	0.00163193	0.61124	0.00586793	0.577822	0.0050136	0.945328	0.607133
1654	Cs3g25080.1	363170000	242860000	254560000	2.86863e+08	92397000	95600000	143470000	110489000	822470000	525950000	546580000	6.31667e+08	2504900000	2600800000	1561300000	2.22233e+09	2.59631	0.0133872	0.454137	0.0286116	0.129082	0.00440314	0.174917	0.00579663	0.0497176	0.00313398	0.284236	0.0099683
1655	Cs3g25110.1	22583000	0	0	0	34797000	0	0	0	45503000	8443000	0	26973000	427710000	192390000	37372000	2.19157e+08	-	0.783073	0	0.546123	0	0.136253	0	0.742973	0	0.142933	0.123076	0.153288
1656	Cs3g25280.1	254480000	159500000	137330000	183770000	219400000	116650000	147690000	1.61247e+08	105850000	31083000	39702000	5.88783e+07	16754000	28489000	24966000	23403000	1.13968	0.657346	3.12118	0.0439113	7.85241	0.011311	2.73864	0.056521	6.89	0.0108129	2.51585	0.21145
1657	Cs3g25440.2	141550000	70756000	58356000	9.02207e+07	48760000	56779000	58080000	5.45397e+07	0	0	0	0	0	0	0	0	1.65422	0.243032	∞	0.0253137	∞	0.0253137	∞	4.79865e-05	∞	4.79865e-05	-	-
1658	Cs3g25660.1	5715600	9159400	10739000	8538000	0	0	0	0	0	0	0	0	0	0	0	0	∞	0.00451514	∞	0.00451514	∞	0.00451514	-	-	-	-	-	-
1659	Cs3g25700.1	690350000	521130000	600550000	604010000	268370000	240230000	171510000	2.26703e+08	467810000	475450000	480770000	4.74677e+08	548170000	466690000	410700000	4.75187e+08	2.66432	0.00265146	1.27247	0.0576934	1.2711	0.110763	0.477595	0.00102856	0.477083	0.00722765	0.998927	0.990459
1660	Cs3g25820.1	455690000	496220000	523970000	491960000	464430000	427590000	329920000	4.07313e+08	590950000	783610000	904550000	7.59703e+08	1414200000	1431000000	1352400000	1399200000	1.20782	0.131589	0.647569	0.0456821	0.351601	8.16864e-06	0.536148	0.0241662	0.291104	2.90713e-05	0.542955	0.00247691
1661	Cs3g26180.1	5526700000	4453200000	4398200000	4792700000	3169200000	2355400000	2250400000	2.59167e+09	1250000000	672890000	641430000	8.54773e+08	1477000000	1561000000	1433400000	1.49047e+09	1.84927	0.00930371	5.60698	0.000702636	3.21557	0.000864624	3.03199	0.00779643	1.73883	0.0197497	0.573494	0.0342696
1662	Cs3g26700.2	0	0	38655000	0	20325000	0	32915000	26620000	40870000	0	0	0	0	0	25099000	0	0	0.777212	-	0.970479	-	0.783291	∞	0.816702	∞	0.501946	-	0.758783
1663	Cs3g26760.1	0	85929000	60900000	73414500	101130000	139580000	165700000	135470000	52324000	48298000	0	50311000	0	0	0	0	0.541924	0.0523076	1.45921	0.640708	∞	0.127544	2.69265	0.0155101	∞	0.00194758	∞	0.116753
1664	Cs3g26880.2	405620000	866590000	671540000	6.47917e+08	617670000	838180000	813160000	7.56337e+08	386840000	274350000	375340000	345510000	0	229280000	200480000	214880000	0.856651	0.511626	1.87525	0.0940327	3.01525	0.0292616	2.18904	0.00632066	3.51981	0.00362575	1.60792	0.0658294
1665	Cs3g26890.2	181420000	54148000	33208000	89592000	38396000	0	0	0	0	21045000	0	0	0	0	0	0	∞	0.185215	∞	0.152679	∞	0.125151	-	0.712132	-	0.373901	-	0.373901
1666	Cs3g26900.1	53057000	64567000	22348000	4.66573e+07	62361000	58120000	52397000	57626000	0	0	0	0	0	0	0	0	0.809658	0.443953	∞	0.0207849	∞	0.0207849	∞	3.71706e-05	∞	3.71706e-05	-	-
1667	Cs3g26970.1	350170000	1115100000	437850000	6.34373e+08	910210000	1092100000	1037400000	1.01324e+09	510540000	807280000	157250000	491690000	0	0	0	0	0.626086	0.200761	1.29019	0.665403	∞	0.0585094	2.06072	0.0559021	∞	4.70813e-05	∞	0.0589856
1668	Cs3g27010.1	190190000	158640000	107730000	1.52187e+08	477690000	344520000	224080000	3.48763e+08	0	0	0	0	0	83683000	67913000	75798000	0.436361	0.0632865	∞	0.00317812	2.00779	0.0445049	∞	0.00889332	4.60122	0.0184177	0	0.120403
1669	Cs3g27040.2	43346000	32328000	39124000	38266000	30161000	54494000	31139000	38598000	41376000	0	0	0	0	56916000	65702000	61309000	0.991399	0.970975	∞	0.158993	0.62415	0.906502	∞	0.194211	0.629565	0.92289	0	0.335952
1670	Cs3g27190.1	294460000	142600000	111990000	1.83017e+08	73583000	84912000	40513000	66336000	0	40464000	29707000	35085500	13573000	37746000	23361000	2.48933e+07	2.75893	0.114431	5.2163	0.0505149	7.35204	0.0497541	1.8907	0.075452	2.66481	0.0512393	1.40943	0.919614
1671	Cs3g27210.1	32781000	31705000	24443000	29643000	47804000	35458000	31331000	3.81977e+07	0	0	0	0	0	20583000	0	0	0.776042	0.201244	∞	0.00034706	∞	0.036142	∞	0.00151661	∞	0.0207569	-	0.373901
1672	Cs3g27220.5	108610000	0	77814000	93212000	28094000	44244000	56189000	4.28423e+07	167980000	153140000	103100000	1.41407e+08	0	0	0	0	2.1757	0.593581	0.659177	0.104076	∞	0.126856	0.302973	0.00974281	∞	0.00624248	∞	0.00196714
1673	Cs3g27280.4	479730000	689780000	572190000	5.80567e+08	774430000	625390000	609910000	669910000	1341800000	1051700000	1350200000	1247900000	0	0	0	0	0.866634	0.328138	0.465235	0.00444654	∞	0.000670996	0.53683	0.00654045	∞	0.000216545	∞	0.000220264
1674	Cs3g27290.1	0	0	0	0	0	0	0	0	179270000	152470000	220790000	1.84177e+08	0	52442000	0	0	-	-	0	0.000754042	-	0.373901	0	0.000754042	-	0.373901	∞	0.00324832
1675	Cs3g27530.1	54351000	67999000	0	61175000	58030000	54862000	65967000	5.96197e+07	173460000	149300000	181960000	168240000	218050000	199390000	132710000	1.83383e+08	1.02609	0.421044	0.363617	0.00515052	0.333591	0.0126952	0.354373	0.000461727	0.32511	0.00903985	0.917423	0.613518
1676	Cs3g27580.1	138310000	91541000	99439000	1.09763e+08	118670000	124690000	145300000	1.29553e+08	37165000	0	0	0	129920000	145700000	87980000	121200000	0.847244	0.297851	∞	0.00690956	0.905638	0.637776	∞	0.00137105	1.06892	0.683165	0	0.00684428
1677	Cs3g27610.5	976270000	273200000	238120000	4.95863e+08	787780000	312720000	428340000	5.09613e+08	101320000	64583000	53449000	7.31173e+07	19092000	0	34936000	27014000	0.973019	0.963155	6.78175	0.154075	18.3558	0.118008	6.9698	0.0385435	18.8648	0.0265726	2.70665	0.0353904
1678	Cs3g27625.1	247630000	457350000	246800000	317260000	449070000	606940000	645190000	5.67067e+08	1296200000	1155600000	2277000000	1.57627e+09	0	0	0	0	0.559476	0.0536433	0.201273	0.0248702	∞	0.0105826	0.359753	0.047793	∞	0.000700028	∞	0.011083
1679	Cs3g27840.2	1438600000	922250000	1012400000	1.12442e+09	1458600000	1162300000	1087000000	1.23597e+09	1159100000	580740000	696080000	8.11973e+08	36900000	230020000	142460000	136460000	0.909747	0.598797	1.3848	0.259308	8.2399	0.00424589	1.52218	0.113615	9.05736	0.000962108	5.95027	0.021872
1680	Cs3g27880.1	45664000	13671000	0	29667500	0	0	0	0	0	0	0	0	33393000	29193000	15233000	2.59397e+07	∞	0.217634	∞	0.217634	1.14371	0.694752	-	-	0	0.00913217	0	0.00913217
1681	Cs4g01060.1	2124200000	1019100000	1384600000	1509300000	517610000	721860000	656890000	632120000	486180000	405320000	383210000	4.24903e+08	277360000	255710000	369070000	3.00713e+08	2.38768	0.0567799	3.5521	0.0293586	5.01907	0.0208886	1.48768	0.0379485	2.10207	0.00887219	1.41298	0.0566378
1682	Cs4g01300.1	20385000	0	11947000	16166000	7303400	0	0	0	0	0	0	0	0	0	0	0	∞	0.262036	∞	0.14247	∞	0.14247	-	0.373901	-	0.373901	-	-
1683	Cs4g01310.1	170130000	148590000	177480000	165400000	231630000	187500000	194950000	2.04693e+08	450160000	383880000	372780000	4.02273e+08	674170000	541230000	455450000	556950000	0.808038	0.0718708	0.411163	0.000765967	0.296975	0.00365938	0.508841	0.00205425	0.367526	0.00564186	0.722279	0.0854701
1684	Cs4g01320.4	263630000	247900000	94635000	202055000	175170000	105200000	90207000	1.23526e+08	177280000	77794000	32446000	95840000	53633000	59222000	32882000	48579000	1.63573	0.260214	2.10825	0.197564	4.15931	0.048004	1.28887	0.6103	2.54278	0.0520565	1.97287	0.338529
1685	Cs4g01550.2	71708000	55403000	117340000	8.14837e+07	53552000	42968000	62440000	5.29867e+07	85344000	185500000	151370000	140738000	145700000	65435000	124650000	1.11928e+08	1.53781	0.21523	0.578974	0.163392	0.727999	0.372514	0.376492	0.042738	0.473398	0.075297	1.25739	0.490227
1686	Cs4g01590.1	103470000	66404000	88424000	8.60993e+07	41849000	46039000	0	43944000	56584000	0	0	0	0	43370000	54984000	49177000	1.9593	0.0355918	∞	0.0363542	1.7508	0.055236	∞	0.685081	0.893588	0.88311	0	0.610196
1687	Cs4g01600.1	13462000000	11193000000	9619000000	1.14247e+10	7148700000	7144000000	6873000000	7.05523e+09	6054100000	5877600000	5379100000	5.77027e+09	1831700000	3122200000	2927100000	2627000000	1.61932	0.0174774	1.97992	0.0075537	4.34894	0.00175985	1.22269	0.00440614	2.68566	0.000424086	2.19652	0.00220255
1688	Cs4g01860.1	38990000	47901000	0	43445500	0	28427000	36210000	32318500	67359000	0	39603000	53481000	83126000	99594000	79849000	87523000	1.34429	0.707003	0.812354	0.798003	0.49639	0.021264	0.604299	0.563486	0.369257	0.00633229	0.611051	0.0644595
1689	Cs4g01930.1	416790000	461820000	525850000	4.68153e+08	436780000	366220000	346220000	3.83073e+08	0	0	0	0	0	0	7369900	0	1.2221	0.112145	∞	0.000121487	∞	0.000125508	∞	0.000153295	∞	0.000159704	-	0.373901
1690	Cs4g01970.1	58898000	35761000	81024000	58561000	184830000	73802000	43096000	100576000	0	0	0	0	0	59777000	28390000	44083500	0.582256	0.403227	∞	0.0109775	1.32841	0.249129	∞	0.0797013	2.28149	0.199624	0	0.163895
1691	Cs4g02110.1	1061300000	479850000	943640000	8.28263e+08	582630000	420470000	492940000	498680000	265820000	141160000	227070000	211350000	168060000	63547000	53287000	9.49647e+07	1.66091	0.147036	3.91892	0.0271944	8.72181	0.0155253	2.3595	0.00853461	5.25122	0.0024682	2.22556	0.0886907
1692	Cs4g02340.3	983880000	1054400000	1202400000	1.08023e+09	624990000	580690000	600710000	602130000	1125900000	1038800000	920320000	1028340000	1420200000	1572500000	1520800000	1504500000	1.79401	0.00188947	1.05046	0.586005	0.717997	0.00564629	0.585536	0.00219887	0.400219	4.16137e-05	0.683509	0.00307456
1693	Cs4g02440.1	0	151760000	21134000	86447000	0	14983000	0	0	8617000	20763000	20568000	1.66493e+07	60589000	59278000	0	59933500	∞	0.33191	5.19222	0.438052	1.44238	0.748683	0	0.143123	0	0.164843	0.277797	0.316607
1694	Cs4g02520.1	1378900000	2469000000	1334700000	1.72753e+09	448670000	335660000	329940000	3.71423e+08	782050000	1326800000	883560000	997470000	847450000	646710000	650920000	7.15027e+08	4.65112	0.0220414	1.73192	0.147238	2.41604	0.0548288	0.372365	0.0218296	0.519454	0.0109818	1.39501	0.191473
1695	Cs4g02800.1	429230000	175100000	237650000	280660000	143520000	103510000	97971000	1.15e+08	64610000	0	0	0	80986000	0	133220000	107103000	2.44051	0.100234	∞	0.0310064	2.62047	0.0710963	∞	0.0225255	1.07374	0.350937	0	0.323643
1696	Cs4g03340.1	969370000	1095600000	1206900000	1.09062e+09	1788400000	1935500000	1822300000	1.84873e+09	1799100000	1416400000	1346700000	1.52073e+09	0	0	0	0	0.58993	0.000752618	0.717169	0.0514416	∞	9.15657e-05	1.21569	0.0902296	∞	2.00162e-06	∞	0.000414849
1697	Cs4g03360.2	973910000	692750000	950120000	872260000	1212800000	1448600000	1072200000	1.24453e+09	2475500000	2043700000	2077700000	2.19897e+09	1238800000	1240200000	1074700000	1.18457e+09	0.700873	0.0586873	0.396668	0.00130699	0.736354	0.0414931	0.565963	0.00570292	1.05062	0.650838	1.85635	0.00243873
1698	Cs4g03750.3	83230000	82254000	81707000	82397000	71248000	47914000	44901000	5.46877e+07	0	0	0	0	0	0	113890000	0	1.50668	0.0292852	∞	5.12309e-09	∞	0.306829	∞	0.00277964	∞	0.689139	-	0.373901
1699	Cs4g03810.3	0	50444000	79395000	64919500	94333000	109590000	119780000	107901000	0	0	18366000	0	0	10470000	0	0	0.601658	0.0567374	∞	0.196361	∞	0.165096	∞	0.000447945	∞	0.000216717	-	0.727731
1700	Cs4g04020.1	209160000	128030000	228070000	188420000	113110000	148800000	173450000	145120000	404490000	478290000	469660000	4.50813e+08	348070000	425410000	372620000	3.82033e+08	1.29837	0.2876	0.417956	0.0024286	0.493203	0.00716359	0.321907	0.000467118	0.379862	0.00118498	1.18004	0.102571
1701	Cs4g04180.1	308880000	259190000	336620000	3.01563e+08	426630000	331080000	396510000	384740000	188720000	216490000	128320000	1.77843e+08	129110000	110010000	16950000	8.53567e+07	0.783811	0.0829898	1.69567	0.0230469	3.53298	0.00641238	2.16336	0.00572624	4.50744	0.00257973	2.08353	0.099717
1702	Cs4g04300.2	1803700000	1149400000	1454300000	1.46913e+09	845910000	971680000	1166200000	9.94597e+08	478770000	151560000	122350000	2.50893e+08	279820000	274230000	422130000	3.25393e+08	1.47711	0.0874729	5.85561	0.00527382	4.51495	0.00422841	3.96422	0.00725787	3.0566	0.0031071	0.771046	0.58058
1703	Cs4g04360.1	55129000	28743000	0	41936000	79398000	28601000	28135000	45378000	0	0	0	0	0	0	0	0	0.924148	0.496178	∞	0.153898	∞	0.153898	∞	0.0559432	∞	0.0559432	-	-
1704	Cs4g04500.1	580540000	378460000	511650000	4.90217e+08	776920000	649030000	745340000	7.23763e+08	549760000	1019800000	983660000	8.51073e+08	0	0	0	0	0.677316	0.0298282	0.575998	0.0901985	∞	0.00116929	0.850412	0.459827	∞	4.69666e-05	∞	0.00487884
1705	Cs4g04800.2	14452000	14518000	10265000	1.30783e+07	14634000	11350000	12514000	1.28327e+07	15871000	0	0	0	0	0	0	0	1.01914	0.89233	∞	0.227907	∞	0.00074488	∞	0.233351	∞	0.000182077	-	0.373901
1706	Cs4g04890.1	72649000	46173000	36091000	5.16377e+07	80744000	51767000	29315000	53942000	44581000	81473000	43476000	56510000	187980000	212660000	222250000	207630000	0.957281	0.906635	0.913779	0.783413	0.2487	0.000474678	0.954557	0.901229	0.259799	0.00104364	0.272167	0.000722466
1707	Cs4g05210.1	1036400000	592910000	952720000	8.60677e+08	567330000	519450000	426060000	504280000	115250000	135790000	96363000	115801000	134780000	118820000	89958000	1.14519e+08	1.70674	0.0663538	7.43238	0.0054842	7.51556	0.00547271	4.35471	0.000832633	4.40345	0.000858763	1.01119	0.944718
1708	Cs4g05320.3	911560000	550860000	496680000	6.53033e+08	553870000	440090000	446560000	4.80173e+08	251370000	134760000	136050000	174060000	241790000	246990000	209630000	2.32803e+08	1.36	0.270599	3.75177	0.0243084	2.80509	0.0324495	2.75867	0.00459803	2.06257	0.00307556	0.74767	0.219459
1709	Cs4g05580.2	899880000	335660000	213800000	4.83113e+08	272140000	208900000	230040000	2.37027e+08	191470000	99304000	109170000	1.33315e+08	26466000	0	96189000	61327500	2.03822	0.310577	3.62386	0.176428	7.8776	0.106799	1.77795	0.0401383	3.86493	0.00457008	2.17382	0.0869378
1710	Cs4g05710.1	0	127640000	0	0	33462000	0	31852000	32657000	0	0	36213000	0	0	0	0	0	0	0.660849	-	0.528655	-	0.373901	∞	0.582938	∞	0.116358	-	0.373901
1711	Cs4g05780.1	1340500000	1407600000	631000000	1.12637e+09	1698400000	1352500000	975330000	1.34208e+09	2252200000	1015200000	1306900000	1.52477e+09	14094000	127780000	33592000	5.84887e+07	0.839271	0.542611	0.738714	0.42452	19.2579	0.0130945	0.880185	0.691301	22.9459	0.00373779	26.0694	0.0173902
1712	Cs4g05970.1	75181000	295220000	56535000	142312000	0	11442000	0	0	0	0	0	0	0	0	29199000	0	∞	0.145422	∞	0.136905	∞	0.161296	-	0.373901	-	0.601504	-	0.373901
1713	Cs4g06300.3	26422000	24622000	0	25522000	0	0	0	0	0	0	0	0	0	0	0	0	∞	0.116611	∞	0.116611	∞	0.116611	-	-	-	-	-	-
1714	Cs4g06330.1	228050000	157980000	170960000	1.85663e+08	172140000	215450000	222240000	2.03277e+08	110580000	88004000	97983000	9.88557e+07	0	35038000	0	0	0.913353	0.544575	1.87813	0.0181534	∞	0.00207283	2.0563	0.00355933	∞	0.000608895	∞	0.00286606
1715	Cs4g06620.1	420790000	184400000	269350000	2.91513e+08	27563000	34297000	60433000	4.07643e+07	81145000	0	11677000	46411000	0	0	0	0	7.15119	0.0229727	6.28113	0.0240333	∞	0.0135138	0.878333	0.736604	∞	0.0152678	∞	0.288922
1716	Cs4g06830.1	72910000	0	0	0	37290000	27128000	0	32209000	0	0	0	0	0	0	0	0	0	0.920763	-	0.373901	-	0.373901	∞	0.12592	∞	0.12592	-	-
1717	Cs4g06850.9	730640000	653880000	783940000	722820000	1463900000	1493700000	969200000	1.30893e+09	232020000	58217000	34468000	108235000	25494000	164960000	15691000	68715000	0.552221	0.0281959	6.67825	0.00107947	10.5191	0.000434883	12.0934	0.00268634	19.0487	0.00217408	1.57513	0.642141
1718	Cs4g07000.2	0	0	0	0	0	0	0	0	28469000	0	0	0	32184000	43875000	0	38029500	-	-	-	0.373901	0	0.125428	-	0.373901	0	0.125428	0	0.382669
1719	Cs4g07030.4	93211000	80602000	73358000	8.23903e+07	68645000	93646000	95951000	8.60807e+07	45634000	84657000	47251000	5.91807e+07	0	0	0	0	0.957129	0.742796	1.39218	0.172797	∞	0.000142647	1.45454	0.156783	∞	0.000596918	∞	0.0097135
1720	Cs4g07170.1	2093900000	3891900000	3301600000	3095800000	2473300000	3727000000	4110900000	3.43707e+09	2579800000	3455700000	3261100000	3.09887e+09	8407400000	6854300000	9523300000	8.26167e+09	0.90071	0.662031	0.99901	0.996115	0.374719	0.00529266	1.10914	0.579283	0.416026	0.00628287	0.37509	0.00322566
1721	Cs4g07240.2	65523000	48601000	50667000	5.49303e+07	43423000	38637000	45537000	4.25323e+07	37287000	0	0	0	0	0	0	0	1.2915	0.0955611	∞	0.0347552	∞	0.000500001	∞	0.0751667	∞	3.13356e-05	-	0.373901
1722	Cs4g07770.1	60952000	0	31662000	46307000	0	0	22196000	0	0	0	0	0	0	0	0	0	∞	0.286269	∞	0.15428	∞	0.15428	-	0.373901	-	0.373901	-	-
1723	Cs4g08050.2	28727000	21813000	25520000	2.53533e+07	23435000	38499000	19449000	2.71277e+07	0	0	0	0	0	0	29464000	0	0.934593	0.786796	∞	0.00022198	∞	0.196138	∞	0.00947283	∞	0.20381	-	0.373901
1724	Cs4g08130.1	81500000	114880000	127980000	108120000	93642000	118330000	119800000	1.10591e+08	275700000	206220000	236970000	239630000	140290000	225270000	226800000	1.97453e+08	0.977659	0.886385	0.451196	0.00573389	0.547572	0.0481722	0.461506	0.00409279	0.560085	0.0435422	1.2136	0.293948
1725	Cs4g08160.1	68791000	43873000	51408000	5.46907e+07	0	36683000	0	0	51015000	0	0	0	0	0	0	0	∞	0.0410078	∞	0.111825	∞	0.0017674	-	0.830761	-	0.373901	-	0.373901
1726	Cs4g08220.3	18068000000	12129000000	12847000000	14348000000	13850000000	9422100000	9500400000	1.09242e+10	7692900000	4431800000	3966800000	5.36383e+09	3859000000	6294000000	4590400000	4.91447e+09	1.31342	0.222948	2.67495	0.0152441	2.91954	0.00928557	2.03663	0.0413134	2.22286	0.0211279	1.09144	0.760432
1727	Cs4g08260.3	1813100000	549250000	917950000	1.09343e+09	443610000	339200000	346910000	3.76573e+08	303620000	76999000	253540000	2.11386e+08	61137000	0	86128000	73632500	2.90364	0.129823	5.17268	0.0818407	14.8499	0.049989	1.78145	0.0969678	5.11423	0.00148927	2.87083	0.091319
1728	Cs4g08350.1	0	21145000	13842000	17493500	0	0	31251000	0	0	0	0	0	16698000	0	0	0	∞	0.923124	∞	0.13315	∞	0.504939	-	0.373901	-	0.702322	-	0.373901
1729	Cs4g08440.1	453760000	542640000	447690000	4.81363e+08	1750300000	2309800000	2196300000	2.08547e+09	1419700000	1732500000	1553700000	1.56863e+09	1011100000	1450000000	2054400000	1.50517e+09	0.230818	0.000760692	0.306868	0.000341719	0.319807	0.0280982	1.32948	0.055594	1.38554	0.170074	1.04217	0.850487
1730	Cs4g08470.1	105230000	0	76824000	91027000	218110000	239620000	272340000	2.43357e+08	0	0	0	0	0	0	0	0	0.374048	0.00653878	∞	0.125709	∞	0.125709	∞	0.000102802	∞	0.000102802	-	-
1731	Cs4g08600.6	0	0	0	0	30069000	0	11224000	20646500	0	0	0	0	0	0	0	0	0	0.191726	-	-	-	-	∞	0.191726	∞	0.191726	-	-
1732	Cs4g08630.2	74615000	52188000	84456000	7.04197e+07	114620000	151650000	124480000	130250000	225430000	207130000	168440000	2.00333e+08	60222000	47295000	47461000	5.16593e+07	0.54065	0.0149481	0.351512	0.00254879	1.36315	0.147469	0.650166	0.025275	2.52133	0.00269963	3.87797	0.00101538
1733	Cs4g08750.1	0	92160000	0	0	111820000	112010000	82549000	1.02126e+08	52682000	0	85433000	69057500	96017000	0	81785000	88901000	0	0.0911473	0	0.718145	0	0.542005	1.47886	0.103953	1.14876	0.244982	0.776791	0.750992
1734	Cs4g08920.1	129110000	150010000	121850000	1.33657e+08	144490000	76696000	85572000	1.02253e+08	99380000	113830000	93493000	1.02234e+08	0	0	0	0	1.30712	0.24194	1.30736	0.0388919	∞	9.29609e-05	1.00018	0.999378	∞	0.00860683	∞	7.15114e-05
1735	Cs4g08940.1	46114000	34884000	46840000	4.26127e+07	91976000	75814000	73039000	8.02763e+07	26794000	50134000	83509000	53479000	0	0	0	0	0.530825	0.00594512	0.796811	0.555384	∞	0.000386665	1.50108	0.200136	∞	0.000169438	∞	0.0313894
1736	Cs4g09190.2	26872000	18076000	0	22474000	0	0	23661000	0	0	0	0	0	0	0	0	0	∞	0.559797	∞	0.131121	∞	0.131121	-	0.373901	-	0.373901	-	-
1737	Cs4g09460.2	99415000	72822000	62080000	7.81057e+07	146720000	79965000	137890000	121525000	61167000	0	61820000	61493500	0	0	0	0	0.642713	0.140828	1.27015	0.186588	∞	0.00214739	1.97623	0.0514579	∞	0.00438181	∞	0.116128
1738	Cs4g09580.1	112270000	93259000	96910000	100813000	139500000	150380000	114350000	1.34743e+08	102180000	0	72451000	87315500	0	0	0	0	0.748185	0.0492471	1.15458	0.240037	∞	6.53974e-05	1.54318	0.076041	∞	0.000226332	∞	0.127514
1739	Cs4g09800.1	109820000	102790000	111480000	108030000	129230000	164920000	269180000	1.87777e+08	178070000	147960000	157720000	161250000	731630000	680520000	772610000	7.28253e+08	0.575311	0.130905	0.669953	0.00454439	0.148341	2.05688e-05	1.16451	0.569927	0.257845	0.000406578	0.22142	3.54854e-05
1740	Cs4g09810.1	0	496940000	61014000	278977000	0	0	0	0	0	0	0	0	0	0	0	0	∞	0.300336	∞	0.300336	∞	0.300336	-	-	-	-	-	-
1741	Cs4g09840.1	0	182060000	14662000	98361000	0	0	0	0	0	0	0	0	0	0	0	0	∞	0.324317	∞	0.324317	∞	0.324317	-	-	-	-	-	-
1742	Cs4g10030.1	876750000	673510000	755590000	7.68617e+08	3207300000	2888200000	2933900000	3009800000	2299200000	2484600000	2502400000	2.42873e+09	4476600000	2871600000	4148800000	3.83233e+09	0.255371	4.20169e-05	0.316468	4.60442e-05	0.200561	0.00341609	1.23925	0.00812906	0.78537	0.175052	0.633748	0.0467763
1743	Cs4g10280.1	148480000000	217600000000	154850000000	1.73643e+11	88368000000	109270000000	104300000000	100646000000	73351000000	94452000000	88148000000	85317000000	141180000000	134660000000	169320000000	1.48387e+11	1.72529	0.0334613	2.03527	0.0182572	1.17021	0.360585	1.17967	0.159381	0.678268	0.0181221	0.574964	0.00692339
1744	Cs4g10520.1	19138000	0	17803000	18470500	0	0	0	0	5189000	0	0	0	0	0	0	0	∞	0.116636	∞	0.173879	∞	0.116636	-	0.373901	-	-	-	0.373901
1745	Cs4g10610.1	158960000	1879500000	412680000	8.17047e+08	230460000	173770000	328530000	2.44253e+08	320090000	443840000	318690000	3.60873e+08	1021300000	1063900000	789040000	958080000	3.34508	0.347148	2.26408	0.444134	0.852796	0.807896	0.67684	0.130129	0.25494	0.00179075	0.376663	0.00326443
1746	Cs4g10920.1	110370000	42265000	38633000	63756000	39427000	37915000	32657000	3.66663e+07	0	0	0	0	22071000	25968000	16083000	21374000	1.73882	0.311785	∞	0.052296	2.98288	0.145737	∞	5.76063e-05	1.71546	0.0123504	0	0.00174732
1747	Cs4g11130.1	114140000	68128000	0	91134000	138320000	91054000	128360000	1.19245e+08	0	0	0	0	0	0	0	0	0.764261	0.180901	∞	0.14082	∞	0.14082	∞	0.00115638	∞	0.00115638	-	-
1748	Cs4g11170.1	57432000	66020000	0	61726000	0	0	0	0	0	37637000	0	0	0	16970000	0	0	∞	0.118038	∞	0.303109	∞	0.173828	-	0.373901	-	0.373901	-	0.642954
1749	Cs4g11990.2	208350000	311460000	290300000	2.70037e+08	213140000	351970000	351620000	3.05577e+08	295830000	500730000	493160000	4.29907e+08	770900000	602210000	522500000	631870000	0.883695	0.559474	0.628129	0.097092	0.427361	0.0104928	0.710798	0.201626	0.483607	0.0196346	0.680372	0.111723
1750	Cs4g12030.1	15568000	0	12633000	14100500	35476000	0	0	0	0	0	0	0	0	0	0	0	∞	0.858455	∞	0.120407	∞	0.120407	-	0.373901	-	0.373901	-	-
1751	Cs4g12580.1	96998000	50617000	63085000	7.02333e+07	44806000	0	0	0	0	25879000	0	0	24136000	0	23543000	23839500	∞	0.0533093	∞	0.0195344	2.94609	0.0272403	-	0.733045	0	0.957575	0	0.569129
1752	Cs4g12810.1	85953000	105600000	155110000	1.15554e+08	293340000	78688000	74659000	1.48896e+08	68312000	41124000	57097000	55511000	14907000	25101000	61298000	3.37687e+07	0.776076	0.68005	2.08165	0.0527216	3.42194	0.0304795	2.68227	0.268087	4.40928	0.192764	1.64386	0.24909
1753	Cs4g12840.1	356960000	273140000	367620000	3.32573e+08	345840000	762170000	828720000	6.45577e+08	591050000	281750000	543990000	4.72263e+08	0	0	0	0	0.515157	0.111929	0.704212	0.237873	∞	0.000370558	1.36698	0.388072	∞	0.0129227	∞	0.00799713
1754	Cs4g12850.1	56834000	63434000	55343000	58537000	123260000	214100000	220050000	1.85803e+08	255250000	404260000	396990000	3.52167e+08	42302000	26204000	27137000	31881000	0.315048	0.0154651	0.16622	0.00377572	1.83611	0.00993928	0.527601	0.0449483	5.82803	0.00835222	11.0463	0.00278448
1755	Cs4g13220.4	168070000	121230000	151080000	1.46793e+08	87994000	80771000	0	84382500	81581000	90815000	0	86198000	0	0	0	0	1.73962	0.0446603	1.70298	0.0489694	∞	0.000428759	0.978938	0.977508	∞	0.116845	∞	0.117256
1756	Cs4g13240.1	39336000	26616000	42622000	3.61913e+07	96367000	94372000	98506000	96415000	67413000	50657000	33179000	5.04163e+07	19717000	35324000	31988000	2.90097e+07	0.37537	0.000277708	0.717849	0.266414	1.24756	0.350926	1.91238	0.00987639	3.32355	0.000160894	1.73791	0.122595
1757	Cs4g13310.1	112540000	68073000	0	90306500	0	0	0	0	0	0	0	0	0	0	0	0	∞	0.139645	∞	0.139645	∞	0.139645	-	-	-	-	-	-
1758	Cs4g13410.1	77981000	108680000	70027000	8.55627e+07	164040000	132280000	135440000	143920000	537920000	506000000	485730000	5.09883e+08	552260000	604610000	347450000	501440000	0.594515	0.0197779	0.167808	2.4945e-05	0.170634	0.00633403	0.282261	3.644e-05	0.287013	0.0106649	1.01684	0.920949
1759	Cs4g13510.1	43144000	20866000	0	32005000	0	0	0	0	29261000	0	0	0	0	0	0	0	∞	0.1619	∞	0.504679	∞	0.1619	-	0.373901	-	-	-	0.373901
1760	Cs4g13540.1	144880000	172790000	158200000	1.58623e+08	344330000	323730000	261300000	3.09787e+08	108550000	189180000	102780000	1.33503e+08	85304000	162330000	195590000	1.47741e+08	0.512041	0.00449889	1.18816	0.435671	1.07366	0.762545	2.32044	0.00924009	2.09682	0.0169326	0.903629	0.756896
1761	Cs4g14070.1	0	0	0	0	80930000	105320000	114760000	1.00337e+08	0	126390000	94178000	110284000	0	0	37069000	0	0	0.000571838	0	0.12453	-	0.373901	0.909803	0.531882	∞	0.00526718	∞	0.199884
1762	Cs4g14520.1	470080000	390760000	506250000	4.55697e+08	666240000	689430000	613660000	6.56443e+08	448110000	728940000	641210000	6.06087e+08	1115100000	848180000	902480000	9.55253e+08	0.69419	0.00793625	0.751867	0.168881	0.477043	0.00481045	1.08308	0.58931	0.687193	0.0240718	0.634477	0.0398007
1763	Cs4g14530.2	233150000	195790000	217750000	2.15563e+08	229570000	189290000	200370000	206410000	123290000	72790000	76597000	9.08923e+07	130210000	256820000	158130000	181720000	1.04435	0.601841	2.37163	0.00308571	1.18624	0.444161	2.27093	0.00462423	1.13587	0.572679	0.500178	0.0949226
1764	Cs4g14970.1	127820000	105860000	102810000	1.12163e+08	61714000	43353000	55167000	5.34113e+07	52956000	40570000	63581000	52369000	0	0	0	0	2.09999	0.00352163	2.14179	0.00439365	∞	0.000141317	1.0199	0.908833	∞	0.000574914	∞	0.00140487
1765	Cs4g15220.1	579050000	1321900000	443750000	7.81567e+08	948730000	1232700000	1001400000	1.06094e+09	97522000	12470000	0	54996000	11667000	50969000	41589000	3.47417e+07	0.736671	0.384812	14.2113	0.0534379	22.4965	0.0522652	19.2913	0.000377308	30.5381	0.000309351	1.583	0.956146
1766	Cs4g15930.1	119800000	65090000	28548000	71146000	41664000	0	34860000	38262000	0	0	0	0	0	0	0	0	1.85944	0.196624	∞	0.0550469	∞	0.0550469	∞	0.119252	∞	0.119252	-	-
1767	Cs4g15970.1	21928000	0	29561000	25744500	0	0	0	0	0	0	0	0	50201000	84245000	72910000	6.91187e+07	∞	0.124784	∞	0.124784	0.372468	0.0177373	-	-	0	0.00230623	0	0.00230623
1768	Cs4g16050.1	778890000	508150000	580390000	6.22477e+08	2061000000	1911500000	1473700000	1815400000	821470000	354880000	301310000	4.92553e+08	18901000	136700000	86538000	80713000	0.342887	0.00354222	1.26378	0.518967	7.71222	0.00350894	3.68569	0.00540968	22.492	0.000641299	6.10253	0.0710818
1769	Cs4g16140.1	151170000	122760000	112840000	1.28923e+08	99254000	96373000	131790000	109139000	0	47564000	0	0	0	66300000	93127000	79713500	1.18128	0.287817	∞	0.00446357	1.61733	0.0647374	∞	0.00875427	1.36914	0.13455	0	0.307305
1770	Cs4g16900.1	4074500000	9183700000	5611300000	6.28983e+09	7004600000	12645000000	10843000000	10164200000	3771600000	6213700000	3405500000	4463600000	20840000000	15881000000	21033000000	1.92513e+10	0.618822	0.160004	1.40914	0.35594	0.326722	0.0046202	2.27713	0.0388398	0.527974	0.0185094	0.231859	0.0014772
1771	Cs4g17140.2	285910000	89977000	146990000	1.74292e+08	77150000	64140000	80246000	7.38453e+07	38587000	9560800	52595000	3.35809e+07	101530000	91882000	107440000	100284000	2.36023	0.160519	5.19022	0.0774136	1.73799	0.273546	2.19903	0.0415226	0.736362	0.0168837	0.334858	0.00772859
1772	Cs4g17270.1	24309000	0	21170000	22739500	640950000	132680000	108620000	2.94083e+08	0	0	13137000	0	0	0	0	0	0.0773233	0.183676	∞	0.287781	∞	0.118008	∞	0.170533	∞	0.165457	-	0.373901
1773	Cs4g17360.3	144090000	108920000	69950000	1.07653e+08	68028000	42122000	52626000	5.42587e+07	77893000	0	0	0	0	18317000	0	0	1.98408	0.0782822	∞	0.0721912	∞	0.0103325	∞	0.354321	∞	0.0076516	-	0.497916
1774	Cs4g17420.1	146500000	53459000	100520000	1.0016e+08	79882000	67752000	43763000	63799000	0	0	0	0	0	0	0	0	1.56993	0.276483	∞	0.0203135	∞	0.0203135	∞	0.00385473	∞	0.00385473	-	-
1775	Cs4g17550.1	914300000	3651700000	1343800000	1.96993e+09	786440000	830800000	540430000	7.19223e+08	1193900000	1632400000	1350800000	1.39237e+09	2931200000	2940200000	3444500000	3105300000	2.73897	0.217238	1.41481	0.538459	0.634378	0.260381	0.516547	0.0127378	0.231612	0.000241849	0.448384	0.00129007
1776	Cs4g17650.2	55532000	87312000	109480000	84108000	0	75706000	81538000	78622000	153740000	211150000	128770000	1.64553e+08	179830000	132870000	175860000	1.62853e+08	1.06978	0.358467	0.511129	0.0500308	0.516465	0.0222037	0.47779	0.0352205	0.482778	0.0217801	1.01044	0.95553
1777	Cs4g17720.1	0	40169000	42377000	41273000	50422000	68701000	62047000	60390000	0	0	0	0	0	37951000	54340000	46145500	0.683441	0.0900616	∞	0.116401	0.89441	0.885543	∞	0.000348799	1.30869	0.15552	0	0.128506
1778	Cs4g18020.4	11157000	0	8704700	9930850	14905000	21000000	12553000	1.61527e+07	0	7785600	0	0	45601000	15294000	20347000	2.70807e+07	0.614812	0.0867104	∞	0.398752	0.366714	0.10934	∞	0.0199462	0.596465	0.323203	0	0.0655464
1779	Cs4g18080.2	27614000	0	35642000	31628000	0	26831000	50134000	38482500	0	0	0	0	0	0	0	0	0.82188	0.812762	∞	0.122484	∞	0.122484	∞	0.151225	∞	0.151225	-	-
1780	Cs4g18260.1	57158000	0	20525000	38841500	77660000	84502000	49936000	7.06993e+07	0	0	0	0	0	0	0	0	0.54939	0.086157	∞	0.196312	∞	0.196312	∞	0.00259639	∞	0.00259639	-	-
1781	Cs4g18400.2	41442000	0	23073000	32257500	0	0	0	0	0	0	35841000	0	43118000	35240000	25506000	3.46213e+07	∞	0.147308	∞	0.602431	0.931723	0.370937	-	0.373901	0	0.0024471	0	0.155768
1782	Cs4g18520.1	14288000000	19437000000	17696000000	1.71403e+10	13055000000	22834000000	19488000000	18459000000	7388300000	9755500000	7286000000	8.14327e+09	43974000000	37869000000	48642000000	43495000000	0.928562	0.705146	2.10485	0.00629865	0.394076	0.00160583	2.26678	0.0257975	0.424394	0.00411055	0.187223	0.000391914
1783	Cs4g18700.2	4006500000	4012200000	4142700000	4053800000	4684300000	5622600000	6388400000	5565100000	6602200000	8544300000	9609000000	8.25183e+09	4556400000	4332700000	4924700000	4604600000	0.728433	0.0378604	0.491261	0.00888417	0.88038	0.0365583	0.674408	0.0561919	1.2086	0.139661	1.79208	0.0152716
[truncated: 933 more rows]
