# Supplementary material for: Isolation and comparative proteomic analysis of mitochondria from the pulp of ripening citrus fruit
Source: Hortic Res. 2021 Feb 1;8:31. doi: 10.1038/s41438-021-00470-w (PMC7848011; doi:10.1038/s41438-021-00470-w)
Supplement: Supplementary file 11 — Table S5. [file 41438_2021_470_MOESM11_ESM.xlsx]

## Sheet: Table S5
		Table S5. List of 522 differentially abundant proteinss between loose-skin and tight-skin citrus fruits (a) Representative protein accession number of the group; (b) Protein annotation
		Protein ID(a)	Description(b)
		Differentially abundant proteins (loose-skin > tight-skin)
1	1	Cs7g28910.5	UDP-glucuronic acid decarboxylase 1
2	2	Cs6g17430.1	Glutamine synthetase, chloroplastic/mitochondrial
3	3	Ciclev10004291m	Acyl-CoA dehydrogenase-related
4	4	Ciclev10027174m	Putative coatomer subunit beta'-3
5	5	Cg3g022010.1	Cytochrome P450 82A4
6	6	Cs7g07180.3	Coatomer subunit beta-1
7	7	Cs8g08390.5	Coatomer subunit alpha-1
8	8	orange1.1t01632.4	Transmembrane 9 superfamily member 1
9	9	Cs7g16620.5	70 kDa peptidyl-prolyl isomerase
10	10	Cg5g007910.1	Peroxisomal acyl-coenzyme A oxidase 1
11	11	Cs7g23340.1	Uricase-2
12	12	Cs8g04090.1	ADP-ribosylation factor-like protein 8A
13	13	orange1.1t03059.5	Delta-1-pyrroline-5-carboxylate synthase
14	14	Cs7g27470.1	Elongation factor 1-alpha
15	15	Cs9g14610.1	Putative calmodulin-binding protein (Fragment)
16	16	Cs4g05210.1	Pyrophosphate-energized vacuolar membrane proton pump
17	17	Cs4g06850.9	Sucrose synthase
18	18	Cs7g02850.1	GEM-like protein 5
19	19	Cs4g04300.2	Calcium-transporting ATPase 8, plasma membrane-type
20	20	Ciclev10012408m	NAD(P)-binding Rossmann-fold superfamily protein
21	21	Cs7g14020.1	Glutamine synthetase, chloroplastic/mitochondrial
22	22	Cs8g17370.4	Cytochrome c peroxidase, mitochondrial
23	23	Cs7g30660.1	Eukaryotic translation initiation factor 2 subunit alpha
24	24	Cs1g08770.2	26S protease regulatory subunit 6B homolog
25	25	orange1.1t01732.4	ADP-ribosylation factor 2
26	26	Ciclev10015664m	Aldolase-type TIM barrel family protein
27	27	Cs8g02450.1	FAD binding domain containing protein, expressed
28	28	Cs7g18790.4	Putative 24 kDa seed maturation protein-like protein
29	29	Cs6g08650.1	Probable glutaryl-CoA dehydrogenase, mitochondrial
30	30	Cs7g05630.2	Vesicle-associated membrane protein 713
31	31	orange1.1t03237.2	Metacaspase-4
32	32	Cg4g014570.1	Uricase-2
33	33	Cs3g24500.1	Peroxisomal membrane protein 11A
34	34	Cs2g07300.1	Sulfonate biosynthesis enzyme, putative
35	35	Cs4g02110.1	V-type proton ATPase subunit D
36	36	Ciclev10027828m	Vacuolar proton ATPase A3
37	37	Ciclev10015078m	Aminopeptidase
38	38	Cs4g05320.3	Cytosolic phospholipase A2
39	39	Cs8g16640.2	Probable aquaporin PIP2-2
40	40	Cs9g02530.1	4-coumarate-CoA ligase-like 1
41	41	orange1.1t04543.2	Sodium/calcium exchanger family protein/calcium-binding EF hand family protein
42	42	Cg2g010650.3	3-oxoacyl-[acyl-carrier-protein] reductase FabG
43	43	Cs7g31420.4	Probable aquaporin PIP1-2
44	44	Cg1g020730.2	Pyrophosphate-energized vacuolar membrane proton pump
45	45	Cs8g17220.1	Tetraspanin3
46	46	Cs7g24930.1	Adenosine kinase 2
47	47	orange1.1t00358.1	Acyl-coenzyme A thioesterase 8
48	48	Cs6g11650.2	V-type proton ATPase subunit G
49	49	Cs9g02340.1	Adenine nucleotide alpha hydrolases-like superfamily protein
50	50	Cg9g001690.1	Importin subunit alpha-2
51	51	Ciclev10028010m	15-hydroxyprostaglandin dehydrogenase [NAD+]
52	52	Cs9g19220.1	Heat shock protein 83
53	53	Ciclev10015838m	Indigoidine synthase A family protein
54	54	Cs5g01930.1	26S proteasome non-ATPase regulatory subunit RPN12A
55	55	Cs1g05000.3	Actin-7
56	56	Cs8g15970.1	Cell division cycle protein 48 homolog
57	57	Cs8g02770.1	Senescence/dehydration-associated protein-related
58	58	Cs2g08320.2	ERD (Early-responsive to dehydration stress) family protein
59	59	Cs2g15990.2	Guanine nucleotide regulatory protein (Fragment)
60	60	Cg2g012310.1	Ras-like GTP-binding protein YPT1
61	61	Ciclev10007590m	Enoyl-CoA hydratase/isomerase family
62	62	Cs5g11720.3	Chaperone protein ClpB1
63	63	Cs4g08220.3	Heat shock protein 81-3
64	64	Ciclev10014210m	26S proteasome regulatory subunit S2 1A
65	65	Cs7g24700.1	Ras-related protein RABF1
66	66	Cs7g09930.1	Estradiol 17-beta-dehydrogenase 12
67	67	Cs2g14330.5	V-type proton ATPase subunit C
68	68	orange1.1t00302.6	Peroxisomal membrane protein 11D
69	69	Ciclev10003615m	14-3-3 protein 6
70	70	Ciclev10004852m	S-adenosyl-L-homocysteine hydrolase
71	71	Ciclev10028138m	AMP-dependent synthetase and ligase family protein
72	72	Cs7g29350.1	Trans-2-enoyl-CoA reductase, mitochondrial
73	73	Cs2g02400.1	Dehydrogenase/reductase SDR family member 4
74	74	Cs6g18830.3	14-3-3-like protein
75	75	Ciclev10019562m	Aldehyde dehydrogenase 12A1
76	76	Cs5g02680.1	V-type proton ATPase subunit E
77	77	orange1.1t01588.2	Citrate synthase, glyoxysomal
78	78	Cs2g16220.1	Isoflavone reductase-like NAD(P)H-dependent oxidoreductase
79	79	orange1.1t03005.1	Water-selective transport intrinsic membrane protein 1
		Differentially abundant proteins (tight-skin > loose-skin)
80	1	Cs8g10760.1	Cytochrome b-c1 complex subunit Rieske-3, mitochondrial
81	2	Ciclev10028085m	Chaperonin-60alpha
82	3	Cg2g037440.1	Cellulose synthase A catalytic subunit 8
83	4	orange1.1t01933.1	Stromal 70 kDa heat shock-related protein, chloroplastic
84	5	Cg4g023600.1	Lactation elevated protein 1
85	6	Cs5g05630.1	Mitochondrial import inner membrane translocase subunit Tim17/Tim22/Tim23 family protein
86	7	Ciclev10028150m	Mechanosensitive ion channel protein
87	8	Ciclev10028055m	D-3-phosphoglycerate dehydrogenase
88	9	Cs3g25080.1	Ornithine carbamoyltransferase, chloroplastic
89	10	Cs3g24230.1	Allene oxide synthase, chloroplastic
90	11	Cs4g04020.1	Glutaredoxin-2, mitochondrial
91	12	Cs2g20730.1	Glycine-rich RNA-binding protein 2, mitochondrial
92	13	Cs5g06170.1	Pentatricopeptide repeat-containing protein, mitochondrial
93	14	Cs5g07120.1	Argininosuccinate synthase, chloroplastic
94	15	Cs8g19830.1	Homeobox prospero protein
95	16	Cs3g27530.1	Putative uncharacterized protein
96	17	Cs8g10790.1	Transaldolase
97	18	Cs6g08695.2	Putative uncharacterized protein
98	19	Ciclev10008231m	Ubiquitin carboxyl-terminal hydrolase family protein
99	20	Cg9g003130.8	Mitochondrial thiamine pyrophosphate carrier
100	21	Cg9g029110.2	Phosphoglycerate kinase 2, chloroplastic
101	22	Cs9g03300.1	Chaperonin 60 subunit beta 1, chloroplastic
102	23	Cs2g05690.6	Auxin-repressed 12.5 kDa protein
103	24	Cs8g15470.1	Transmembrane protein
104	25	Ciclev10013116m	SWIB/MDM2 domain superfamily protein
105	26	Cg4g020570.1	Biotin carboxylase 1, chloroplastic
106	27	Cs5g05440.1	1-deoxy-D-xylulose 5-phosphate reductoisomerase, chloroplastic
107	28	Cg1g027160.1	Probable ATP synthase 24 kDa subunit, mitochondrial
108	29	Cs6g10400.1	NADH dehydrogenase [ubiquinone] 1 alpha subcomplex subunit 1
109	30	Cs6g11340.4	Pentatricopeptide repeat-containing protein, mitochondrial
110	31	Cg2g027960.1	Poly(A)-specific ribonuclease
111	32	Cs5g28220.1	Predicted protein
112	33	Cs4g13410.1	40S ribosomal protein S15a-5
113	34	Ciclev10011373m	FAD-linked oxidases family protein
114	35	Cs2g02520.1	Plastid-lipid-associated protein, chloroplastic
115	36	Cg9g002910.1	Pentatricopeptide repeat-containing protein
116	37	Cg7g018910.3	Alpha-glucan water dikinase, chloroplastic
117	38	Cs2g15280.1	Aspartate aminotransferase, mitochondrial
118	39	Cs3g17430.1	Glucose-6-phosphate isomerase
119	40	Cg6g011380.3	DEAD-box ATP-dependent RNA helicase 53
		Exclusively identified in loose-skin citrus fruits
120	1	Cg1g001220.2.1	Aspartic proteinase-like protein 1
121	2	Cg1g001370.3	Vacuolar protein sorting-associated protein 35A
122	3	Cg1g004250.3	Vacuolar sorting protein 39
123	4	Cg1g029430.1	ABC transporter D family member 1
124	5	Cg2g021920.3.3	Diacylglycerol kinase 1
125	6	Cg2g030820.1	Signal peptidase complex subunit 3B
126	7	Cg2g031100.1	Probable beta-D-xylosidase 2
127	8	Cg2g033420.1	Metalloendoproteinase 1
128	9	Cg2g039340.3	Leucine-tRNA ligase, chloroplastic/mitochondrial
129	10	Cg3g000320.1	12-oxophytodienoate reductase 1
130	11	Cg3g010060.1	Pectin acetylesterase 8
131	12	Cg3g013480.1	Phosphoenolpyruvate carboxykinase [ATP]
132	13	Cg3g026170.2.1	Peroxisomal nicotinamide adenine dinucleotide carrier
133	14	Cg4g006790.1	Translation machinery-associated protein 22
134	15	Cg4g008190.2	DnaJ homolog subfamily C GRV2
135	16	Cg4g011930.3	Ketose-bisphosphate aldolase class-II family protein isoform 1
136	17	Cg4g017620.2	Protein strictosidine synthase-like 6
137	18	Cg4g024060.1	Shikimate O-hydroxycinnamoyltransferase
138	19	Cg5g002010.1	Reticulon-like protein B2
139	20	Cg5g007480.2	Bax inhibitor 1
140	21	Cg5g008980.2	Peptidyl-tRNA hydrolase ICT1, mitochondrial
141	22	Cg5g015980.1	Cytochrome P450 CYP72A219
142	23	Cg5g017240.1	Asparagine-tRNA ligase, cytoplasmic 1
143	24	Cg6g005850.2	Enolase, putative
144	25	Cg6g006990.1	DnaJ homolog subfamily B member 13
145	26	Cg6g011910.10	OTU-like cysteine protease family protein
146	27	Cg6g012460.1	Ankyrin repeat domain-containing protein 2
147	28	Cg6g018720.1	UBP1-associated protein 2C
148	29	Cg7g003870.2	Probable inactive serine/threonine-protein kinase scy1
149	30	Cg7g017790.1	Protein HHL1, chloroplastic
150	31	Cg7g019030.1	ATP-citrate synthase alpha chain protein 1
151	32	Cg7g019320.3	Carbonic anhydrase, chloroplastic
152	33	Cg8g011960.2	Ubiquitin carboxyl-terminal hydrolase 13
153	34	Cg8g021540.1	E3 UFM1-protein ligase 1 homolog
154	35	Cg8g023710.2	Acyl-coenzyme A thioesterase 13
155	36	Cg9g005390.1	Heat shock 70 kDa protein 8
156	37	Cg9g016060.2	Uridine 5'-monophosphate synthase
157	38	Cg9g019610.1	Peroxisomal fatty acid beta-oxidation multifunctional protein AIM1
158	39	Cg9g020940.1	Villin-2
159	40	Cg9g023400.3	8-amino-7-oxononanoate synthase
160	41	CgUng000970.2	RNA recognition motif. (A.k.a. RRM, RBD, or RNP domain) containing protein
161	42	CgUng009130.1	Probable cytochrome c biosynthesis protein
162	43	Ciclev10000149m	ARM repeat superfamily protein
163	44	Ciclev10000230m	Exocyst complex component sec3A
164	45	Ciclev10001124m	Clathrin adaptor complexes medium subunit family protein
165	46	Ciclev10001328m	PDI-like 1-2
166	47	Ciclev10001546m	Purine permease 1
167	48	Ciclev10001716m	NAD(P)-linked oxidoreductase superfamily protein
168	49	Ciclev10001822m	Dicarboxylate carrier 2
169	50	Ciclev10002015m	Multiple organellar RNA editing factor 1, mitochondrial
170	51	Ciclev10002255m	14-3-3-like protein
171	52	Ciclev10002702m	Signal peptidase subunit
172	53	Ciclev10004369m	Beta-xylosidase 1
173	54	Ciclev10004761m	2-oxoacid dehydrogenases acyltransferase family protein
174	55	Ciclev10005532m	Rhomboid-like 2
175	56	Ciclev10005808m	Glutathione S-transferase TAU 8
176	57	Ciclev10006498m	Autoinhibited Ca(2+)-ATPase, isoform 4
177	58	Ciclev10007417m	Aminopeptidase M1
178	59	Ciclev10007768m	Inter-alpha-trypsin inhibitor heavy chain-like protein
179	60	Ciclev10008479m	Ubiquitin-associated (UBA)/TS-N domain-containing protein
180	61	Ciclev10008913m	YebC-related
181	62	Ciclev10009377m	Ribosomal protein L6 family
182	63	Ciclev10010885m	Auxin transport protein
183	64	Ciclev10011600m	SNF1 kinase homolog 10
184	65	Ciclev10012187m	NAD(P)-binding Rossmann-fold superfamily protein
185	66	Ciclev10012631m	Glutathione S-transferase family protein
186	67	Ciclev10014367m	Glutamine-tRNA ligase, putative
187	68	Ciclev10014626m	ERD (early-responsive to dehydration stress) family protein
188	69	Ciclev10014700m	DegP protease 10
189	70	Ciclev10015047m	Malonyl-CoA decarboxylase family protein
190	71	Ciclev10015433m	Glycine cleavage T-protein family
191	72	Ciclev10015804m	Haloacid dehalogenase-like hydrolase (HAD) superfamily protein
192	73	Ciclev10016009m	Alpha/beta-Hydrolases superfamily protein
193	74	Ciclev10016100m	Short-chain dehydrogenase-reductase B
194	75	Ciclev10016127m	Coatomer epsilon subunit
195	76	Ciclev10016214m	Nudix hydrolase homolog 2
196	77	Ciclev10016633m	Ribosomal protein L7/L12, oligomerisation
197	78	Ciclev10016700m	SGS domain-containing protein
198	79	Ciclev10016976m	Optic atrophy 3 protein (OPA3)
199	80	Ciclev10017193m	Dormancy-associated protein-like 1
200	81	Ciclev10017644m	Rhodanese-like domain-containing protein/PPIC-type PPIASE domain-containing protein
201	82	Ciclev10018261m	Transmembrane protein, putative
202	83	Ciclev10018576m	tRNA synthetase class I (I, L, M and V) family protein
203	84	Ciclev10018620m	COP1-interactive protein 1
204	85	Ciclev10018820m	Class II aaRS and biotin synthetases superfamily protein
205	86	Ciclev10018865m	Prolyl oligopeptidase family protein
206	87	Ciclev10018889m	Sucrose synthase 3
207	88	Ciclev10019002m	NADH-ubiquinone dehydrogenase, mitochondrial, putative
208	89	Ciclev10019417m	Protein phosphatase 2A subunit A2
209	90	Ciclev10019547m	AMP-dependent synthetase and ligase family protein
210	91	Ciclev10019638m	Aldehyde dehydrogenase 2B4
211	92	Ciclev10019912m	UDP-glucosyl transferase
212	93	Ciclev10020194m	Homolog of yeast oxidase assembly 1 (OXA1)
213	94	Ciclev10020617m	HSP70-interacting protein 1
214	95	Ciclev10020703m	Poly(U)-specific endoribonuclease-B
215	96	Ciclev10020781m	Cysteine proteinases superfamily protein
216	97	Ciclev10020843m	Senescence-related gene 1
217	98	Ciclev10022137m	P-loop containing nucleoside triphosphate hydrolases superfamily protein
218	99	Ciclev10022260m	Lipid-transfer protein
219	100	Ciclev10024320m	Peroxin 14
220	101	Ciclev10024617m	Zinc-binding dehydrogenase family protein
221	102	Ciclev10024858m	Disease resistance protein (CC-NBS-LRR class) family
222	103	Ciclev10025396m	Cytochrome P450 superfamily protein
223	104	Ciclev10026049m	Carboxyesterase 18
224	105	Ciclev10026531m	Proteasome alpha subunit D2
225	106	Ciclev10028126m	Plasma-membrane choline transporter family protein
226	107	Ciclev10030400m	Heat shock protein 70 (Hsp 70) family protein
227	108	Ciclev10030683m	Adaptor protein complex AP-1, gamma subunit
228	109	Ciclev10031416m	Beta glucosidase 40
229	110	Ciclev10031767m	Pheophytinase
230	111	Ciclev10031867m	RNase H family protein
231	112	Ciclev10032480m	Haloacid dehalogenase-like hydrolase (HAD) superfamily protein
232	113	Ciclev10032565m	Adenylate kinase 1
233	114	Ciclev10033101m	Ubiquitin-conjugating enzyme 14
234	115	Ciclev10033264m	Protein kish
235	116	Ciclev10033834m	Pentatricopeptide repeat (PPR) superfamily protein
236	117	Ciclev10033898m	ATP-binding cassette sub-family F member 3
237	118	Cs1g03110.2	Nucleoside diphosphate kinase IV, chloroplastic/mitochondrial
238	119	Cs1g04870.2	FAD binding domain containing protein, expressed
239	120	Cs1g06700.1	Trafficking protein particle complex II-specific subunit 130 homolog
240	121	Cs1g06880.2	Stem-specific protein TSJT1
241	122	Cs1g07480.3	Probable bifunctional methylthioribulose-1-phosphate dehydratase/enolase-phosphatase E1
242	123	Cs1g07510.1	Early nodulin-like protein 2
243	124	Cs1g07990.2	ARM repeat superfamily protein
244	125	Cs1g08230.2	Vacuolar protein sorting-associated protein 20 homolog 1
245	126	Cs1g08360.1	Neutral alpha-glucosidase AB
246	127	Cs1g10240.2	7-dehydrocholesterol reductase
247	128	Cs1g13600.1	Sulfate transporter, putative
248	129	Cs1g14970.1	Putative pyridoxine biosynthesis protein isoform A
249	130	Cs1g15150.1	Glyoxylate reductase
250	131	Cs1g16180.1	Aspartic proteinase nepenthesin-1
251	132	Cs1g16270.2	Putative uncharacterized protein
252	133	Cs1g18270.1	Transmembrane 9 superfamily member 4
253	134	Cs1g19460.1	Acyl-coenzyme A thioesterase 13
254	135	Cs1g21100.4	Dentin sialophosphoprotein-like
255	136	Cs1g25670.1	Hydrolase, alpha/beta fold family protein, expressed
256	137	Cs1g26450.1	Phosphatidylinositide phosphatase SAC1
257	138	Cs2g01740.1	Oligopeptide transporter 3
258	139	Cs2g02260.3	Fumarylacetoacetase
259	140	Cs2g03360.2	Calcyclin-binding protein
260	141	Cs2g06410.1	1,3-beta-glucan synthase component
261	142	Cs2g06610.3	Secretory carrier membrane protein family protein
262	143	Cs2g06820.2	Riboflavin kinase
263	144	Cs2g07850.1	Tobamovirus multiplication protein 3, putative, expressed
264	145	Cs2g08800.2	Pyrophosphate-energized proton pump
265	146	Cs2g11390.1	Serine/threonine-protein kinase CTR1
266	147	Cs2g17430.5	Vacuole morphology and inheritance protein 14
267	148	Cs2g17640.2	Alpha,alpha-trehalose-phosphate synthase [UDP-forming] 6
268	149	Cs2g18610.1	Transmembrane 9 superfamily member 4
269	150	Cs2g18620.1	E3 ubiquitin-protein ligase HERC2
270	151	Cs2g19060.1	Calcium ion-binding protein
271	152	Cs2g19180.3	Acetyl-CoA acetyltransferase B, mitochondrial
272	153	Cs2g20280.3	Eukaryotic translation initiation factor 1A
273	154	Cs2g22840.3	Vacuolar protein sorting-associated protein 18 homolog
274	155	Cs2g25250.1	Probable sulfite oxidase, mitochondrial
275	156	Cs2g25790.1	Trithorax group protein osa
276	157	Cs2g26590.1	Mitochondrial protein import protein MAS5
277	158	Cs2g31210.3	Pseudouridine-5'-phosphate glycosidase
278	159	Cs3g11180.1	Zeta-carotene desaturase, chloroplastic/chromoplastic
279	160	Cs3g11430.3	Protein transport protein Sec24-like
280	161	Cs3g12000.2	Superoxide dismutase [Cu-Zn] 4A
281	162	Cs3g12100.1	Trafficking protein particle complex subunit 6B
282	163	Cs3g13080.5	Dihydroflavonol-4-reductase
283	164	Cs3g13870.1	Long chain acyl-CoA synthetase 7, peroxisomal
284	165	Cs3g18460.1	Uncharacterized protein
285	166	Cs3g21280.3	Fructose-1,6-bisphosphatase, cytosolic
286	167	Cs3g25440.2	Cysteine proteinase RD21a
287	168	Cs3g26900.1	L-ascorbate oxidase homolog
288	169	Cs3g27210.1	Dolichol-phosphate mannosyltransferase
289	170	Cs4g01930.1	Quinate O-hydroxycinnamoyltransferase
290	171	Cs4g03750.3	Putative glucose-6-phosphate 1-epimerase
291	172	Cs4g03810.3	2-methoxy-6-polyprenyl-1,4-benzoquinol methylase, mitochondrial
292	173	Cs4g04360.1	Putative oligosaccharyltransferase complex subunit CG9662
293	174	Cs4g04800.2	SH3 domain-containing protein
294	175	Cs4g07240.2	Methylthioribose-1-phosphate isomerase
295	176	Cs4g08050.2	Disease resistance protein RPM1
296	177	Cs4g08470.1	Cellulose synthase-like protein E6
297	178	Cs4g11130.1	Protease inhibitor
298	179	Cs4g15930.1	Proline-rich receptor-like protein kinase PERK1
299	180	Cs4g17270.1	Probable histone H2A variant 3
300	181	Cs4g17360.3	GTP-binding nuclear protein Ran-B1
301	182	Cs4g17420.1	PPPDE peptidase domain-containing protein 1
302	183	Cs4g18080.2	Glucan endo-1,3-beta-glucosidase, acidic isoform GL153, putative
303	184	Cs4g18260.1	GTPase-activating protein GYP7
304	185	Cs4g18790.2	Vacuolar-processing enzyme
305	186	Cs4g19120.2	Tryptophanyl-tRNA synthetase, cytoplasmic
306	187	Cs4g19800.1	Eukaryotic translation initiation factor 3 subunit L
307	188	Cs4g19830.1	Aspartate aminotransferase, mitochondrial
308	189	Cs4g19940.2	Beta-adaptin-like protein A
309	190	Cs5g02870.3	ATPase family AAA domain-containing protein 1-A
310	191	Cs5g03290.1	PLAC8 family protein
311	192	Cs5g05290.2	Serine/threonine-protein kinase HT1
312	193	Cs5g05350.1	CASP-like protein
313	194	Cs5g05840.3	Cell division cycle protein 48 homolog
314	195	Cs5g06600.3	Probable pectate lyase 5
315	196	Cs5g06990.1	4-coumarate-CoA ligase-like 9
316	197	Cs5g07060.2	Aspartyl aminopeptidase
317	198	Cs5g07170.3	Conserved oligomeric Golgi complex subunit 2
318	199	Cs5g07260.1	Exocyst complex protein EXO70
319	200	Cs5g07920.3	Vesicle-associated protein 2-1
320	201	Cs5g08930.1	Vesicle-associated protein 1-1
321	202	Cs5g09650.1	Protein cornichon homolog 4
322	203	Cs5g10110.1	Probable rhamnose biosynthetic enzyme 1
323	204	Cs5g15160.1	Probable glutathione S-transferase
324	205	Cs5g19030.2	Transmembrane protein
325	206	Cs5g23140.3	3beta-hydroxysteroid-dehydrogenase/decarboxylase isoform 3
326	207	Cs5g26780.2	Armadillo/beta-catenin-like repeat-containing protein
327	208	Cs5g26800.1	Thermosome subunit
328	209	Cs5g30450.4	V-type proton ATPase subunit F
329	210	Cs5g32870.1	Desiccation-related protein PCC13-62
330	211	Cs5g32930.1	Peripheral-type benzodiazepine receptor, putative
331	212	Cs5g33370.3	Epoxide hydrolase 2
332	213	Cs6g01210.3	ATP-citrate synthase alpha chain protein 2
333	214	Cs6g03160.1	ER membrane protein complex subunit 10
334	215	Cs6g06800.2	Hsp70 nucleotide exchange factor FES1
335	216	Cs6g07290.2	Mitochondrial import receptor subunit TOM34
336	217	Cs6g09640.1	Alanine-glyoxylate aminotransferase 2 homolog 3, mitochondrial
337	218	Cs6g10080.2	Non-green plastid inner envelope membrane protein (Precursor)
338	219	Cs6g10090.1	Vacuolar sorting receptor protein PV72-like protein
339	220	Cs6g10410.1	Transmembrane protein, putative
340	221	Cs6g11450.1	Choline-phosphate cytidylyltransferase B
341	222	Cs6g13450.4	Iron-sulfur cluster co-chaperone protein HscB, mitochondrial
342	223	Cs6g13820.1	Putative syntaxin-24
343	224	Cs6g14990.1	Alpha/beta-hydrolase domain-containing protein
344	225	Cs6g16050.1	Histidine triad nucleotide-binding 2 protein
345	226	Cs6g16970.1	3-oxoacyl-[acyl-carrier-protein] reductase FabG
346	227	Cs6g18000.2	Eukaryotic translation initiation factor 5
347	228	Cs6g18980.2	Probable transmembrane ascorbate ferrireductase 2
348	229	Cs6g21610.2	Vesicle transport V-snare protein vti1a, putative
349	230	Cs6g22370.1	Eukaryotic translation initiation factor 3 subunit M
350	231	Cs7g02040.2	Cyclopropane-fatty-acyl-phospholipid synthase family protein, expressed
351	232	Cs7g03630.2	Expansin-A1
352	233	Cs7g03940.1	Cullin-3A
353	234	Cs7g04600.1	Glutathione S-transferase U17
354	235	Cs7g04790.1	Probably inactive leucine-rich repeat receptor-like protein kinase
355	236	Cs7g07120.1	Probable sarcosine oxidase
356	237	Cs7g07610.1	L-arabinokinase
357	238	Cs7g07780.1	Protein of unknown function
358	239	Cs7g11730.1	Alpha-1,4-glucan-protein synthase [UDP-forming] 2
359	240	Cs7g13210.1	Putative DNA repair protein RAD23-4
360	241	Cs7g15240.1	Nucleotide-diphospho-sugar transferases superfamily protein
361	242	Cs7g16640.2	Ribosomal subunit 8E protein
362	243	Cs7g16830.2	Auxin-induced in root cultures protein 12
363	244	Cs7g17480.2	Vacuolar protein sorting-associated protein 16 homolog
364	245	Cs7g18550.1	Glutathione S-transferase F9
365	246	Cs7g19650.3	Copine-3
366	247	Cs7g23300.3	Nudix hydrolase 26, chloroplastic
367	248	Cs7g26540.1	Serine/threonine-protein phosphatase 2A 65 kDa regulatory subunit A beta isoform
368	249	Cs7g28480.1	Putative uncharacterized protein
369	250	Cs7g28650.1	Aquaporin TIP1-3
370	251	Cs7g29210.1	Trans-2,3-enoyl-CoA reductase
371	252	Cs7g30240.1	Armadillo/beta-catenin-like repeat-containing protein
372	253	Cs7g32110.2	Ras GTPase
373	254	Cs7g32500.2	Triosephosphate isomerase
374	255	Cs8g02350.4	Transportin-1
375	256	Cs8g02670.1	Rac-like GTP-binding protein RAC1
376	257	Cs8g03680.1	Tubulin alpha chain
377	258	Cs8g05190.4	Phosphatidylinositol-3,4,5-trisphosphate 3-phosphatase
378	259	Cs8g06460.1	Adenylyl cyclase-associated protein 2
379	260	Cs8g06880.1	Flavoprotein wrbA
380	261	Cs8g07200.4	Putative endoplasmatic reticulum retrieval protein Rer1B
381	262	Cs8g07590.1	NADP-dependent D-sorbitol-6-phosphate dehydrogenase
382	263	Cs8g10820.1	Cytochrome P450 probable obtusifoliol 14-alpha-demethylase
383	264	Cs8g14110.1	Ldap interacting protein
384	265	Cs8g18190.3	Ubiquitin-conjugating enzyme E2 13
385	266	Cs8g18970.2	D-xylose-proton symporter-like 3, chloroplastic
386	267	Cs8g19160.1	ATP-binding cassette transporter, subfamily C, member 19
387	268	Cs8g19520.1	Cytosolic class I small heat shock protein 3A
388	269	Cs9g04500.1	Putative uncharacterized protein
389	270	Cs9g04620.2	Cullin-1
390	271	Cs9g05990.2	Metal transporter CNNM4
391	272	Cs9g09730.2	Peroxisomal membrane 22 kDa (Mpv17/PMP22) family protein
392	273	Cs9g11870.1	S-formylglutathione hydrolase
393	274	Cs9g15060.3	Autophagy-related protein 3
394	275	Cs9g16170.1	Lipase/lipooxygenase, PLAT/LH2
395	276	Cs9g16550.2	PfkB-type carbohydrate kinase family protein
396	277	orange1.1t00066.1	Putative Ras-related GTP-binding protein (Fragment)
397	278	orange1.1t00403.1	Mitogen-activated protein kinase 4
398	279	orange1.1t00423.1	Proline iminopeptidase
399	280	orange1.1t00507.2	Importin-alpha re-exporter
400	281	orange1.1t01252.2	Major facilitator superfamily domain-containing protein 5
401	282	orange1.1t01622.1	Glutamate decarboxylase 1
402	283	orange1.1t01755.2	S-adenosylmethionine synthase 1
403	284	orange1.1t02030.4	Callose synthase 9
404	285	orange1.1t02049.1	Monofunctional C1-tetrahydrofolate synthase, mitochondrial
405	286	orange1.1t02185.1	Mitogen-activated protein kinase 1
406	287	orange1.1t02219.2	Activator of 90 kDa heat shock protein ATPase homolog 1
407	288	orange1.1t02240.2	Putative plastid-lipid-associated protein 13
408	289	orange1.1t02373.2	Protein transport protein SEC23
409	290	orange1.1t02413.1	Putative transitional endoplasmic reticulum ATPase
410	291	orange1.1t02551.1	Calcium/calmodulin-dependent serine/threonine-protein kinase 1
411	292	orange1.1t03204.1	Putative membrane protein type I (Fragment)
412	293	orange1.1t03470.1	Glycosyl hydrolase family 14 protein, expressed
413	294	orange1.1t03818.5	Dolichyl-diphosphooligosaccharide-protein glycosyltransferase subunit STT3A
414	295	orange1.1t04550.1	Homogentisate 1,2-dioxygenase
		Exclusively identified in tight-skin citrus fruits
415	1	Cg1g001450.1	L-ascorbate peroxidase 3, peroxisomal
416	2	Cg1g007060.2	Branched-chain-amino-acid aminotransferase 3, chloroplastic
417	3	Cg1g016830.1	Cytochrome c1-1, heme protein, mitochondrial
418	4	Cg2g007460.1	CRM domain-containing protein, chloroplastic
419	5	Cg2g020000.1	Disease resistance protein RPS5
420	6	Cg2g029490.4	UDP-3-O-acyl N-acetylglycosamine deacetylase family protein
421	7	Cg2g034200.1	Pectinesterase 2.1
422	8	Cg2g034960.3	Dihydrolipoamide acetyltransferase
423	9	Cg2g042830.1	Uncharacterized protein
424	10	Cg2g046760.1	Pentatricopeptide repeat-containing protein
425	11	Cg3g001780.2	ATP phosphoribosyltransferase 2, chloroplastic
426	12	Cg3g025430.2	U-box domain-containing protein 43
427	13	Cg4g014210.1	Heat shock cognate protein 80
428	14	Cg4g020850.5	Calcium-transporting ATPase 10, plasma membrane-type
429	15	Cg4g021120.1	Mitochondrial F1-F0 ATP synthase subunit F, predicted
430	16	Cg4g021400.1	Mitochondrial outer membrane import complex protein METAXIN
431	17	Cg5g014300.1	Mitochondrial glycoprotein family protein
432	18	Cg5g026110.2	Acyl-[acyl-carrier-protein] desaturase, chloroplastic
433	19	Cg5g036380.2	Pentatricopeptide repeat-containing protein
434	20	Cg5g040000.1	Pyruvate dehydrogenase E1 component subunit alpha-3, chloroplastic
435	21	Cg5g043990.1	3-hydroxyisobutyryl-CoA hydrolase-like protein 1, mitochondrial
436	22	Cg5g044600.1	Cysteine alpha-hairpin motif superfamily
437	23	Cg6g006130.2	Acetyl-coenzyme A carboxylase carboxyl transferase subunit alpha, chloroplastic
438	24	Cg6g008760.1	Receptor-like protein 12
439	25	Cg6g009260.1	Protein SCO1 homolog 1
440	26	Cg6g009730.1	(-)-germacrene D synthase
441	27	Cg6g011640.1	Aspartic proteinase nepenthesin-2
442	28	Cg6g012000.3	Myosin-7
443	29	Cg6g018270.1	Zinc transporter 1
444	30	Cg7g002310.2	Sorting and assembly machinery component 50 homolog
445	31	Cg7g002680.1	Biotin carboxyl carrier protein of acetyl-CoA carboxylase
446	32	Cg7g002820.1	Armadillo-type fold
447	33	Cg7g003950.1	aarF domain-containing protein kinase, chloroplastic
448	34	Cg7g009800.3	Copper transport protein ATX1
449	35	Cg7g014100.1	Dihydroorotate dehydrogenase (quinone), mitochondrial
450	36	Cg7g014530.1	Dihydrolipoyllysine-residue acetyltransferase component 4 of pyruvate dehydrogenase complex, chloroplastic
451	37	Cg7g015650.1	DNA-directed RNA polymerase 1B, mitochondrial
452	38	Cg7g016480.1	Serine/threonine-protein kinase dst1
453	39	Cg7g017610.1	Pentatricopeptide repeat-containing protein, mitochondrial
454	40	Cg7g020430.1	Glutathione S-transferase U17
455	41	Cg7g021450.1	Glycosyl hydrolase, five-bladed beta-propellor domain
456	42	Cg7g022120.7	Pyruvate dehydrogenase E1 component subunit beta-1, mitochondrial
457	43	Cg8g007800.2	Diaminopimelate decarboxylase 2, chloroplastic
458	44	Cg8g008950.1	Amidophosphoribosyltransferase 2, chloroplastic
459	45	Cg8g020390.1	Protein disulfide isomerase-like 1-4
460	46	Cg9g001360.1	Universal stress protein A
461	47	Cg9g002610.1	Lipoamide acyltransferase component of branched-chain alpha-keto acid dehydrogenase complex, mitochondrial
462	48	Cg9g002960.1	Isoleucine-tRNA ligase, chloroplastic/mitochondrial
463	49	Cg9g003650.4.2	Bifunctional 3-dehydroquinate dehydratase/shikimate dehydrogenase, chloroplastic
464	50	Ciclev10000651m	D-3-phosphoglycerate dehydrogenase
465	51	Ciclev10008556m	Membrane insertion protein
466	52	Ciclev10008892m	Isopentenyl-diphosphate delta-isomerase
467	53	Ciclev10009013m	ubiquinone biosynthesis protein COQ9
468	54	Ciclev10009756m	17.6 kDa class II heat shock protein
469	55	Ciclev10009984m	Early nodulin-related
470	56	Ciclev10010079m	RPM1-interacting protein 4 (RIN4) family protein
471	57	Ciclev10012025m	Diaminopimelate epimerase family protein
472	58	Ciclev10012462m	Chloroplast RNA-binding protein 29
473	59	Ciclev10012933m	Peptidase S24/S26A/S26B/S26C family protein
474	60	Ciclev10013053m	HSP20-like chaperones superfamily protein
475	61	Ciclev10017049m	Translocase outer membrane 20-2
476	62	Ciclev10019764m	Methyltransferases
477	63	Ciclev10020878m	Phosphoenolpyruvate carboxylase family protein
478	64	Ciclev10022175m	Ribosomal protein L9/RNase H1
479	65	Ciclev10028168m	Translation initiation factor 3 (IF-3) family protein
480	66	Ciclev10028382m	Pyridoxal phosphate (PLP)-dependent transferases superfamily protein
481	67	Ciclev10030042m	plastid transcriptionally active 16
482	68	Cs1g04990.2	Putative carbamoyl phosphate synthase small subunit
483	69	Cs1g08480.4	Aldehyde dehydrogenase 2, mitochondrial
484	70	Cs1g15430.7	Activating signal cointegrator 1 complex subunit 1
485	71	Cs1g26420.2	Polynucleotide adenylyltransferase domain and RNA recognition motif-containing protein
486	72	Cs2g03620.1	3-oxoacyl-[acyl-carrier-protein] synthase, mitochondrial
487	73	Cs2g04500.4	NADH:ubiquinone oxidoreductase complex I intermediate-associated protein 30
488	74	Cs2g07970.1	ATP binding cassette protein 1
489	75	Cs2g09790.2	Ferredoxin-NADP reductase, root isozyme, chloroplastic
490	76	Cs2g10250.3	Putative uncharacterized protein
491	77	Cs2g10940.1	Inositol-1-monophosphatase
492	78	Cs2g18800.1	Glucose-1-phosphate adenylyltransferase small subunit 2, chloroplastic
493	79	Cs2g27700.1	Polyribonucleotide nucleotidyltransferase, putative
494	80	Cs2g27950.1	Monodehydroascorbate reductase, cytoplasmic isoform 2
495	81	Cs3g01150.7	Glutathione S-transferase zeta class
496	82	Cs3g03290.2	Cytochrome c oxidase biogenesis protein Cmc1-like protein
497	83	Cs3g03430.1	Pentatricopeptide repeat-containing protein, mitochondrial
498	84	Cs3g07080.2	Cysteine proteinase inhibitor 12
499	85	Cs3g12910.1	Mitochondrial import inner membrane translocase subunit tim23
500	86	Cs3g25110.1	Glucose-1-phosphate adenylyltransferase large subunit, chloroplastic/amyloplastic
501	87	Cs5g01620.1	2-keto-3-deoxy-L-rhamnonate aldolase
502	88	Cs5g06190.1	Elongation factor Tu, chloroplastic
503	89	Cs5g07090.1	Mitochondrial transcription termination factor family protein
504	90	Cs5g07850.1	ATP-dependent Clp protease proteolytic subunit-related protein 4, chloroplastic
505	91	Cs5g09330.1	Elongation factor G, chloroplastic
506	92	Cs5g14320.1	Pentatricopeptide repeat-containing protein, mitochondrial
507	93	Cs5g28510.1	Pentatricopeptide repeat-containing protein, mitochondrial
508	94	Cs6g05110.1	Phosphoglycolate phosphatase
509	95	Cs6g07610.2	Putative acetyl co-enzyme A carboxylase carboxyltransferase alpha subunit
510	96	Cs6g12680.1	Proline-rich receptor-like protein kinase PERK13
511	97	Cs7g06690.1	Vanillate O-demethylase oxygenase subunit
512	98	Cs7g11110.1	Glucose-6-phosphate 1-dehydrogenase, chloroplastic
513	99	Cs7g26350.2	ATP-dependent helicase/nuclease subunit
514	100	Cs7g31810.3	Probable phosphoribosylformylglycinamidine synthase, chloroplastic/mitochondrial
515	101	Cs8g05730.1	Presequence protease 2, chloroplastic/mitochondrial
516	102	Cs8g20340.4	Rotenone-insensitive NADH-ubiquinone oxidoreductase, mitochondrial
517	103	Cs8g20430.1	Ran-binding protein 1 homolog c
518	104	Cs9g02470.2	Dihydrolipoyl dehydrogenase 1, mitochondrial
519	105	Cs9g17740.1	Succinate dehydrogenase assembly factor 4, mitochondrial
520	106	Cs9g18710.1	Pyruvate kinase isozyme G, chloroplastic
521	107	orange1.1t03774.1	Lipoxygenase 2, chloroplastic
522	108	orange1.1t04376.1	Linoleate 13S-lipoxygenase 2-1, chloroplastic
